# Supplementary material for: Assessment of global health risk of antibiotic resistance genes
Source: Nat Commun. 2022 Mar 23;13:1553. doi: 10.1038/s41467-022-29283-8 (PMC8943045; doi:10.1038/s41467-022-29283-8)
Supplement: Supplementary file 4 — Supplementary Data 1 [file 41467_2022_29283_MOESM4_ESM.xlsx]

## Sheet: Sheet1
IMG_Taxon_ID	Biosample_ID	Study_ID	Latitude	Longitude	Habitat	Sub-habitat	PubMed_ID	PIs	Correspondence	JGI Data Public Status
3300011738	Gb0137761	Gs0118613	43.7271	-72.426	Aquatic	Non-marine Saline and Alkaline		Heather E. Driscoll	hdriscol@norwich.edu	Public
3300011918	Gb0137765	Gs0118613	43.7271	-72.426	Aquatic	Non-marine Saline and Alkaline		Heather E. Driscoll	hdriscol@norwich.edu	Public
3300011921	Gb0137764	Gs0118613	43.7271	-72.426	Aquatic	Non-marine Saline and Alkaline		Heather E. Driscoll	hdriscol@norwich.edu	Public
3300011932	Gb0137762	Gs0118613	43.7271	-72.426	Aquatic	Non-marine Saline and Alkaline		Heather E. Driscoll	hdriscol@norwich.edu	Public
3300017818	Gb0150278	Gs0128817	31.972	-81.028	Aquatic	Marine		Alison Buchan	abuchan@utk.edu	Public
3300017950	Gb0150320	Gs0128817	31.972	-81.028	Aquatic	Marine		Alison Buchan	abuchan@utk.edu	Public
3300017951	Gb0150290	Gs0128817	31.972	-81.028	Aquatic	Marine		Alison Buchan	abuchan@utk.edu	Public
3300017957	Gb0150284	Gs0128817	31.972	-81.028	Aquatic	Marine		Alison Buchan	abuchan@utk.edu	Public
3300017964	Gb0150302	Gs0128817	31.972	-81.028	Aquatic	Marine		Alison Buchan	abuchan@utk.edu	Public
3300017968	Gb0150300	Gs0128817	31.972	-81.028	Aquatic	Marine		Alison Buchan	abuchan@utk.edu	Public
3300017969	Gb0150298	Gs0128817	31.972	-81.028	Aquatic	Marine		Alison Buchan	abuchan@utk.edu	Public
3300017986	Gb0150282	Gs0128817	31.972	-81.028	Aquatic	Marine		Alison Buchan	abuchan@utk.edu	Public
3300018039	Gb0150292	Gs0128817	31.972	-81.028	Aquatic	Marine		Alison Buchan	abuchan@utk.edu	Public
3300018415	Gb0150272	Gs0128817	31.972	-81.028	Aquatic	Marine		Alison Buchan	abuchan@utk.edu	Public
3300018423	Gb0150306	Gs0128817	31.972	-81.028	Aquatic	Marine		Alison Buchan	abuchan@utk.edu	Public
3300018424	Gb0150304	Gs0128817	31.972	-81.028	Aquatic	Marine		Alison Buchan	abuchan@utk.edu	Public
3300018426	Gb0150279	Gs0128817	31.972	-81.028	Aquatic	Marine		Alison Buchan	abuchan@utk.edu	Public
3300020051	Gb0150268	Gs0128817	31.972	-81.028	Aquatic	Marine		Alison Buchan	abuchan@utk.edu	Public
3300020052	Gb0150267	Gs0128817	31.972	-81.028	Aquatic	Marine		Alison Buchan	abuchan@utk.edu	Public
3300020054	Gb0150307	Gs0128817	31.972	-81.028	Aquatic	Marine		Alison Buchan	abuchan@utk.edu	Public
3300020055	Gb0150288	Gs0128817	31.972	-81.028	Aquatic	Marine		Alison Buchan	abuchan@utk.edu	Public
3300020056	Gb0150287	Gs0128817	31.972	-81.028	Aquatic	Marine		Alison Buchan	abuchan@utk.edu	Public
3300020168	Gb0150301	Gs0128817	31.972	-81.028	Aquatic	Marine		Alison Buchan	abuchan@utk.edu	Public
3300020173	Gb0150315	Gs0128817	31.972	-81.028	Aquatic	Marine		Alison Buchan	abuchan@utk.edu	Public
3300020176	Gb0150269	Gs0128817	31.972	-81.028	Aquatic	Marine		Alison Buchan	abuchan@utk.edu	Public
3300020177	Gb0150309	Gs0128817	31.972	-81.028	Aquatic	Marine		Alison Buchan	abuchan@utk.edu	Public
3300020178	Gb0150312	Gs0128817	31.972	-81.028	Aquatic	Marine		Alison Buchan	abuchan@utk.edu	Public
3300020184	Gb0150286	Gs0128817	31.972	-81.028	Aquatic	Marine		Alison Buchan	abuchan@utk.edu	Public
3300020188	Gb0150318	Gs0128817	31.972	-81.028	Aquatic	Marine		Alison Buchan	abuchan@utk.edu	Public
3300020189	Gb0150291	Gs0128817	31.972	-81.028	Aquatic	Marine		Alison Buchan	abuchan@utk.edu	Public
3300020191	Gb0150317	Gs0128817	31.972	-81.028	Aquatic	Marine		Alison Buchan	abuchan@utk.edu	Public
3300020194	Gb0150310	Gs0128817	31.972	-81.028	Aquatic	Marine		Alison Buchan	abuchan@utk.edu	Public
3300020207	Gb0150283	Gs0128817	31.972	-81.028	Aquatic	Marine		Alison Buchan	abuchan@utk.edu	Public
3300020601	Gb0150270	Gs0128817	31.972	-81.028	Aquatic	Marine		Alison Buchan	abuchan@utk.edu	Public
3300020810	Gb0150311	Gs0128817	31.972	-81.028	Aquatic	Marine		Alison Buchan	abuchan@utk.edu	Public
3300022900	Gb0150274	Gs0128817	31.972	-81.028	Aquatic	Marine		Alison Buchan	abuchan@utk.edu	Public
3300022905	Gb0150273	Gs0128817	31.972	-81.028	Aquatic	Marine		Alison Buchan	abuchan@utk.edu	Public
3300022907	Gb0150275	Gs0128817	31.972	-81.028	Aquatic	Marine		Alison Buchan	abuchan@utk.edu	Public
3300022909	Gb0150265	Gs0128817	31.972	-81.028	Aquatic	Marine		Alison Buchan	abuchan@utk.edu	Public
3300022921	Gb0150314	Gs0128817	31.972	-81.028	Aquatic	Marine		Alison Buchan	abuchan@utk.edu	Public
3300022923	Gb0150271	Gs0128817	31.972	-81.028	Aquatic	Marine		Alison Buchan	abuchan@utk.edu	Public
3300022925	Gb0150266	Gs0128817	31.972	-81.028	Aquatic	Marine		Alison Buchan	abuchan@utk.edu	Public
3300022928	Gb0150277	Gs0128817	31.972	-81.028	Aquatic	Marine		Alison Buchan	abuchan@utk.edu	Public
3300022929	Gb0150276	Gs0128817	31.972	-81.028	Aquatic	Marine		Alison Buchan	abuchan@utk.edu	Public
3300022937	Gb0150294	Gs0128817	31.972	-81.028	Aquatic	Marine		Alison Buchan	abuchan@utk.edu	Public
3300022939	Gb0150289	Gs0128817	31.972	-81.028	Aquatic	Marine		Alison Buchan	abuchan@utk.edu	Public
3300023081	Gb0150297	Gs0128817	31.972	-81.028	Aquatic	Marine		Alison Buchan	abuchan@utk.edu	Public
3300023084	Gb0150296	Gs0128817	31.972	-81.028	Aquatic	Marine		Alison Buchan	abuchan@utk.edu	Public
3300023108	Gb0150280	Gs0128817	31.972	-81.028	Aquatic	Marine		Alison Buchan	abuchan@utk.edu	Public
3300023116	Gb0150305	Gs0128817	31.972	-81.028	Aquatic	Marine		Alison Buchan	abuchan@utk.edu	Public
3300023172	Gb0150293	Gs0128817	31.972	-81.028	Aquatic	Marine		Alison Buchan	abuchan@utk.edu	Public
3300023176	Gb0150303	Gs0128817	31.972	-81.028	Aquatic	Marine		Alison Buchan	abuchan@utk.edu	Public
3300023273	Gb0150313	Gs0128817	31.972	-81.028	Aquatic	Marine		Alison Buchan	abuchan@utk.edu	Public
3300024301	Gb0164731	Gs0128817	31.972	-81.028	Aquatic	Marine		Alison Buchan	abuchan@utk.edu	Public
3300028115	Gb0164730	Gs0128817	31.972	-81.028	Aquatic	Marine		Alison Buchan	abuchan@utk.edu	Public
3300027814	Gb0056338	Gs0095508	34.6402	-77.1094	Aquatic	Marine		Brett Baker	acidophile@gmail.com	Public
3300027888	Gb0056174	Gs0095508	34.6402	-77.1094	Aquatic	Marine	26824177	Brett Baker	acidophile@gmail.com	Public
3300027893	Gb0059784	Gs0095508	34.6478	-77.1112	Aquatic	Marine	26824177	Brett Baker	acidophile@gmail.com	Public
3300027901	Gb0056175	Gs0095508	34.6402	-77.1094	Aquatic	Marine	26824177	Brett Baker	acidophile@gmail.com	Public
3300027917	Gb0056337	Gs0095508	34.6402	-77.1094	Aquatic	Marine		Brett Baker	acidophile@gmail.com	Public
3300009766	Gb0139673	Gs0114676	19.091	-98.8794	Other host	Plants		Ann M. Hirsch	ahirsch@ucla.edu	Public
3300022739	Gb0159267	Gs0114676	34.0136	-118.467	Other host	Plants		Ann M. Hirsch	ahirsch@ucla.edu	Public
3300022740	Gb0159266	Gs0114676	34.0136	-118.467	Other host	Plants		Ann M. Hirsch	ahirsch@ucla.edu	Public
3300027111	Gb0119098	Gs0114676	34.0722	-118.444	Other host	Plants		Ann M. Hirsch	ahirsch@ucla.edu	Public
3300027296	Gb0123112	Gs0114676	34.0722	-118.444	Other host	Plants		Ann M. Hirsch	ahirsch@ucla.edu	Public
3300027357	Gb0123113	Gs0114676	34.0722	-118.444	Other host	Plants		Ann M. Hirsch	ahirsch@ucla.edu	Public
3300027363	Gb0123115	Gs0114676	34.0722	-118.444	Other host	Plants		Ann M. Hirsch	ahirsch@ucla.edu	Public
3300027666	Gb0123114	Gs0114676	34.0722	-118.444	Other host	Plants		Ann M. Hirsch	ahirsch@ucla.edu	Public
3300021604	Gb0159110	Gs0132838	37.8719	-122.258	Engineered	Bioreactor		Lisa Alvarez-Cohen	alvarez@ce.berkeley.edu	Public
3300010259	Gb0139981	Gs0120398	43.78	-88.79	Other host	Mammals		Anthony Neumann	apneumann2@wisc.edu	Public
3300010260	Gb0139980	Gs0120398	43.07	-89.4	Other host	Mammals		Anthony Neumann	apneumann2@wisc.edu	Public
3300010261	Gb0139974	Gs0120398	43.07	-89.4	Other host	Mammals		Anthony Neumann	apneumann2@wisc.edu	Public
3300010262	Gb0139982	Gs0120398	43.07	-89.4	Other host	Mammals		Anthony Neumann	apneumann2@wisc.edu	Public
3300010266	Gb0139979	Gs0120398	43.78	-88.79	Other host	Mammals		Anthony Neumann	apneumann2@wisc.edu	Public
3300010270	Gb0139971	Gs0120398	43.07	-89.4	Other host	Mammals		Anthony Neumann	apneumann2@wisc.edu	Public
3300010275	Gb0139975	Gs0120398	43.78	-88.79	Other host	Mammals		Anthony Neumann	apneumann2@wisc.edu	Public
3300010278	Gb0139976	Gs0120398	43.78	-88.79	Other host	Mammals		Anthony Neumann	apneumann2@wisc.edu	Public
3300010279	Gb0139978	Gs0120398	43.07	-89.4	Other host	Mammals		Anthony Neumann	apneumann2@wisc.edu	Public
3300010280	Gb0139973	Gs0120398	43.07	-89.4	Other host	Mammals		Anthony Neumann	apneumann2@wisc.edu	Public
3300010282	Gb0139972	Gs0120398	43.07	-89.4	Other host	Mammals		Anthony Neumann	apneumann2@wisc.edu	Public
3300010283	Gb0139977	Gs0120398	43.07	-89.4	Other host	Mammals		Anthony Neumann	apneumann2@wisc.edu	Public
3300002163	Gb0056815	Gs0095506	52.0385	8.4956	Engineered	Biotransformation	27462367	Andreas Schlüter	aschluet@cebitec.uni-bielefeld.de	Public
3300002164	Gb0056816	Gs0095506	52.0385	8.4956	Engineered	Biotransformation	27462367	Andreas Schlüter	aschluet@cebitec.uni-bielefeld.de	Public
3300002167	Gb0056841	Gs0095506	52.0385	8.4956	Engineered	Biotransformation	27462367	Andreas Schlüter	aschluet@cebitec.uni-bielefeld.de	Public
3300002168	Gb0056839	Gs0095506	52.0385	8.4956	Engineered	Biotransformation	27462367	Andreas Schlüter	aschluet@cebitec.uni-bielefeld.de	Public
3300002170	Gb0056838	Gs0095506	52.0385	8.4956	Engineered	Biotransformation	27462367	Andreas Schlüter	aschluet@cebitec.uni-bielefeld.de	Public
3300002173	Gb0056817	Gs0095506	52.0385	8.4956	Engineered	Biotransformation	27462367	Andreas Schlüter	aschluet@cebitec.uni-bielefeld.de	Public
3300002174	Gb0056818	Gs0095506	52.0385	8.4956	Engineered	Biotransformation		Andreas Schlüter	aschluet@cebitec.uni-bielefeld.de	Public
3300027510	Gb0056840	Gs0095506	52.0385	8.4956	Engineered	Biotransformation	27462367	Andreas Schlüter	aschluet@cebitec.uni-bielefeld.de	Public
3300005661	Gb0104150	Gs0053055	21.7658	-100.163	Other host	Plants	26467257	Axel Visel, Laila P. Partida-Martinez	avisel@lbl.gov, laila.partida@cinvestav.mx	Public
3300006020	Gb0104156	Gs0053055	21.7658	-100.163	Other host	Plants	26904020	Axel Visel, Laila P. Partida-Martinez	avisel@lbl.gov, laila.partida@cinvestav.mx	Public
3300006021	Gb0104152	Gs0053055	21.7658	-100.163	Other host	Plants	26467257	Axel Visel, Laila P. Partida-Martinez	avisel@lbl.gov, laila.partida@cinvestav.mx	Public
3300009040	Gb0104155	Gs0053055	21.7658	-100.163	Other host	Plants	26904020	Axel Visel, Laila P. Partida-Martinez	avisel@lbl.gov, laila.partida@cinvestav.mx	Public
3300009144	Gb0104154	Gs0053055	21.7658	-100.163	Other host	Plants	26904020	Axel Visel, Laila P. Partida-Martinez	avisel@lbl.gov, laila.partida@cinvestav.mx	Public
3300010395	Gb0104153	Gs0053055	21.0936	-100.299	Other host	Plants	26904020	Axel Visel, Laila P. Partida-Martinez	avisel@lbl.gov, laila.partida@cinvestav.mx	Public
3300027312	Gb0104144	Gs0053055	21.0411	-103.908	Other host	Plants	26467257	Axel Visel, Laila P. Partida-Martinez	avisel@lbl.gov, laila.partida@cinvestav.mx	Public
3300027606	Gb0104143	Gs0053055	20.6863	-101.875	Other host	Plants	26467257	Axel Visel, Laila P. Partida-Martinez	avisel@lbl.gov, laila.partida@cinvestav.mx	Public
3300027628	Gb0104148	Gs0053055	21.7658	-100.163	Other host	Plants	26904020	Axel Visel, Laila P. Partida-Martinez	avisel@lbl.gov, laila.partida@cinvestav.mx	Public
3300027718	Gb0104145	Gs0053055	21.0936	-100.299	Other host	Plants	26904020	Axel Visel, Laila P. Partida-Martinez	avisel@lbl.gov, laila.partida@cinvestav.mx	Public
3300027766	Gb0104146	Gs0053055	21.7658	-100.163	Other host	Plants	26904020	Axel Visel, Laila P. Partida-Martinez	avisel@lbl.gov, laila.partida@cinvestav.mx	Public
3300023030	Gb0158991	Gs0128948	49.044	13.617	Terrestrial	Soil		Petr Baldrian	baldrian@biomed.cas.cz	Public
3300024220	Gb0158998	Gs0128948	49.0448	13.618	Terrestrial	Plant litter		Petr Baldrian	baldrian@biomed.cas.cz	Public
3300028017	Gb0188079	Gs0128948	59.9992	10.7901	Other host	Plants		Petr Baldrian	baldrian@biomed.cas.cz	Public
3300009029	Gb0111017	Gs0114298	68.6139	-149.315	Terrestrial	Soil		Byron Crump	bcrump@coas.oregonstate.edu	Public
3300026214	Gb0111011	Gs0114298	68.6137	-149.314	Terrestrial	Soil		Byron Crump	bcrump@coas.oregonstate.edu	Public
3300026215	Gb0111012	Gs0114298	68.6137	-149.314	Terrestrial	Soil		Byron Crump	bcrump@coas.oregonstate.edu	Public
3300026216	Gb0111015	Gs0114298	68.6137	-149.314	Terrestrial	Soil		Byron Crump	bcrump@coas.oregonstate.edu	Public
3300026217	Gb0111009	Gs0114298	68.6139	-149.315	Terrestrial	Soil		Byron Crump	bcrump@coas.oregonstate.edu	Public
3300026221	Gb0126910	Gs0114298	68.6137	-149.314	Terrestrial	Soil		Byron Crump	bcrump@coas.oregonstate.edu	Public
3300026222	Gb0126909	Gs0114298	68.6137	-149.314	Terrestrial	Soil		Byron Crump	bcrump@coas.oregonstate.edu	Public
3300026223	Gb0111018	Gs0114298	68.6137	-149.314	Terrestrial	Soil		Byron Crump	bcrump@coas.oregonstate.edu	Public
3300026271	Gb0111019	Gs0114298	68.6137	-149.314	Terrestrial	Soil		Byron Crump	bcrump@coas.oregonstate.edu	Public
3300026272	Gb0111022	Gs0114298	68.6137	-149.314	Terrestrial	Soil		Byron Crump	bcrump@coas.oregonstate.edu	Public
3300026274	Gb0126907	Gs0114298	68.6137	-149.314	Terrestrial	Soil		Byron Crump	bcrump@coas.oregonstate.edu	Public
3300026276	Gb0126908	Gs0114298	68.6137	-149.314	Terrestrial	Soil		Byron Crump	bcrump@coas.oregonstate.edu	Public
3300026281	Gb0111010	Gs0114298	68.6139	-149.315	Terrestrial	Soil		Byron Crump	bcrump@coas.oregonstate.edu	Public
3300026291	Gb0111013	Gs0114298	68.6135	-149.314	Terrestrial	Soil		Byron Crump	bcrump@coas.oregonstate.edu	Public
3300026294	Gb0111014	Gs0114298	68.6135	-149.314	Terrestrial	Soil		Byron Crump	bcrump@coas.oregonstate.edu	Public
3300024276	Gb0184729	Gs0133460	29.8571	-89.9778	Aquatic	Freshwater		Byron Crump	bcrump@coas.oregonstate.edu	Public
3300024277	Gb0184731	Gs0133460	29.8571	-89.9778	Aquatic	Freshwater		Byron Crump	bcrump@coas.oregonstate.edu	Public
3300024278	Gb0184739	Gs0133460	29.8571	-89.9778	Aquatic	Freshwater		Byron Crump	bcrump@coas.oregonstate.edu	Public
3300024280	Gb0184733	Gs0133460	29.8571	-89.9778	Aquatic	Freshwater		Byron Crump	bcrump@coas.oregonstate.edu	Public
3300024282	Gb0184741	Gs0133460	29.8571	-89.9778	Aquatic	Freshwater		Byron Crump	bcrump@coas.oregonstate.edu	Public
3300024285	Gb0184737	Gs0133460	29.8571	-89.9778	Aquatic	Freshwater		Byron Crump	bcrump@coas.oregonstate.edu	Public
3300024289	Gb0184671	Gs0133460	31.4271	-81.6053	Aquatic	Freshwater		Byron Crump	bcrump@coas.oregonstate.edu	Public
3300024298	Gb0184702	Gs0133460	31.4271	-81.6053	Aquatic	Freshwater		Byron Crump	bcrump@coas.oregonstate.edu	Public
3300024306	Gb0184672	Gs0133460	31.4271	-81.6053	Aquatic	Freshwater		Byron Crump	bcrump@coas.oregonstate.edu	Public
3300024311	Gb0184735	Gs0133460	29.8571	-89.9778	Aquatic	Freshwater		Byron Crump	bcrump@coas.oregonstate.edu	Public
3300024351	Gb0184665	Gs0133460	31.4271	-81.6053	Aquatic	Freshwater		Byron Crump	bcrump@coas.oregonstate.edu	Public
3300024352	Gb0184666	Gs0133460	31.4271	-81.6053	Aquatic	Freshwater		Byron Crump	bcrump@coas.oregonstate.edu	Public
3300024354	Gb0184695	Gs0133460	31.4271	-81.6053	Aquatic	Freshwater		Byron Crump	bcrump@coas.oregonstate.edu	Public
3300024355	Gb0184681	Gs0133460	31.4271	-81.6053	Aquatic	Freshwater		Byron Crump	bcrump@coas.oregonstate.edu	Public
3300024356	Gb0184693	Gs0133460	31.4271	-81.6053	Aquatic	Freshwater		Byron Crump	bcrump@coas.oregonstate.edu	Public
3300024357	Gb0184689	Gs0133460	31.4271	-81.6053	Aquatic	Freshwater		Byron Crump	bcrump@coas.oregonstate.edu	Public
3300024358	Gb0184697	Gs0133460	31.4271	-81.6053	Aquatic	Freshwater		Byron Crump	bcrump@coas.oregonstate.edu	Public
3300024495	Gb0184688	Gs0133460	31.4271	-81.6053	Aquatic	Freshwater		Byron Crump	bcrump@coas.oregonstate.edu	Public
3300024496	Gb0184675	Gs0133460	31.4271	-81.6053	Aquatic	Freshwater		Byron Crump	bcrump@coas.oregonstate.edu	Public
3300024500	Gb0184667	Gs0133460	31.4271	-81.6053	Aquatic	Freshwater		Byron Crump	bcrump@coas.oregonstate.edu	Public
3300024502	Gb0184705	Gs0133460	31.4271	-81.6053	Aquatic	Freshwater		Byron Crump	bcrump@coas.oregonstate.edu	Public
3300024503	Gb0184676	Gs0133460	31.4271	-81.6053	Aquatic	Freshwater		Byron Crump	bcrump@coas.oregonstate.edu	Public
3300024504	Gb0184703	Gs0133460	31.4271	-81.6053	Aquatic	Freshwater		Byron Crump	bcrump@coas.oregonstate.edu	Public
3300024505	Gb0184674	Gs0133460	31.4271	-81.6053	Aquatic	Freshwater		Byron Crump	bcrump@coas.oregonstate.edu	Public
3300024506	Gb0184692	Gs0133460	31.4271	-81.6053	Aquatic	Freshwater		Byron Crump	bcrump@coas.oregonstate.edu	Public
3300024507	Gb0184700	Gs0133460	31.4271	-81.6053	Aquatic	Freshwater		Byron Crump	bcrump@coas.oregonstate.edu	Public
3300024509	Gb0184699	Gs0133460	31.4271	-81.6053	Aquatic	Freshwater		Byron Crump	bcrump@coas.oregonstate.edu	Public
3300024510	Gb0184711	Gs0133460	29.8571	-89.9778	Aquatic	Freshwater		Byron Crump	bcrump@coas.oregonstate.edu	Public
3300024513	Gb0184668	Gs0133460	31.4271	-81.6053	Aquatic	Freshwater		Byron Crump	bcrump@coas.oregonstate.edu	Public
3300024514	Gb0184701	Gs0133460	31.4271	-81.6053	Aquatic	Freshwater		Byron Crump	bcrump@coas.oregonstate.edu	Public
3300024515	Gb0184707	Gs0133460	31.4271	-81.6053	Aquatic	Freshwater		Byron Crump	bcrump@coas.oregonstate.edu	Public
3300026455	Gb0184679	Gs0133460	31.4271	-81.6053	Aquatic	Freshwater		Byron Crump	bcrump@coas.oregonstate.edu	Public
3300026457	Gb0184684	Gs0133460	31.4271	-81.6053	Aquatic	Freshwater		Byron Crump	bcrump@coas.oregonstate.edu	Public
3300026459	Gb0184694	Gs0133460	31.4271	-81.6053	Aquatic	Freshwater		Byron Crump	bcrump@coas.oregonstate.edu	Public
3300026473	Gb0184690	Gs0133460	31.4271	-81.6053	Aquatic	Freshwater		Byron Crump	bcrump@coas.oregonstate.edu	Public
3300026478	Gb0184680	Gs0133460	31.4271	-81.6053	Aquatic	Freshwater		Byron Crump	bcrump@coas.oregonstate.edu	Public
3300027123	Gb0184614	Gs0133460	46.1812	-123.183	Aquatic	Freshwater		Byron Crump	bcrump@coas.oregonstate.edu	Public
3300027124	Gb0184640	Gs0133460	45.0061	-74.7949	Aquatic	Freshwater		Byron Crump	bcrump@coas.oregonstate.edu	Public
3300027125	Gb0184630	Gs0133460	45.0061	-74.7949	Aquatic	Freshwater		Byron Crump	bcrump@coas.oregonstate.edu	Public
3300027126	Gb0184622	Gs0133460	46.1812	-123.183	Aquatic	Freshwater		Byron Crump	bcrump@coas.oregonstate.edu	Public
3300027128	Gb0184623	Gs0133460	46.1812	-123.183	Aquatic	Freshwater		Byron Crump	bcrump@coas.oregonstate.edu	Public
3300027130	Gb0184613	Gs0133460	46.1812	-123.183	Aquatic	Freshwater		Byron Crump	bcrump@coas.oregonstate.edu	Public
3300027132	Gb0184634	Gs0133460	45.0061	-74.7949	Aquatic	Freshwater		Byron Crump	bcrump@coas.oregonstate.edu	Public
3300027134	Gb0184593	Gs0133460	46.1812	-123.183	Aquatic	Freshwater		Byron Crump	bcrump@coas.oregonstate.edu	Public
3300027136	Gb0184631	Gs0133460	45.0061	-74.7949	Aquatic	Freshwater		Byron Crump	bcrump@coas.oregonstate.edu	Public
3300027137	Gb0184616	Gs0133460	46.1812	-123.183	Aquatic	Freshwater		Byron Crump	bcrump@coas.oregonstate.edu	Public
3300027141	Gb0184600	Gs0133460	46.1812	-123.183	Aquatic	Freshwater		Byron Crump	bcrump@coas.oregonstate.edu	Public
3300027143	Gb0184629	Gs0133460	45.0061	-74.7949	Aquatic	Freshwater		Byron Crump	bcrump@coas.oregonstate.edu	Public
3300027144	Gb0184626	Gs0133460	45.0061	-74.7949	Aquatic	Freshwater		Byron Crump	bcrump@coas.oregonstate.edu	Public
3300027145	Gb0184638	Gs0133460	45.0061	-74.7949	Aquatic	Freshwater		Byron Crump	bcrump@coas.oregonstate.edu	Public
3300027146	Gb0184628	Gs0133460	45.0061	-74.7949	Aquatic	Freshwater		Byron Crump	bcrump@coas.oregonstate.edu	Public
3300027147	Gb0184637	Gs0133460	45.0061	-74.7949	Aquatic	Freshwater		Byron Crump	bcrump@coas.oregonstate.edu	Public
3300027148	Gb0184639	Gs0133460	45.0061	-74.7949	Aquatic	Freshwater		Byron Crump	bcrump@coas.oregonstate.edu	Public
3300027149	Gb0184632	Gs0133460	45.0061	-74.7949	Aquatic	Freshwater		Byron Crump	bcrump@coas.oregonstate.edu	Public
3300027150	Gb0184636	Gs0133460	45.0061	-74.7949	Aquatic	Freshwater		Byron Crump	bcrump@coas.oregonstate.edu	Public
3300027152	Gb0184624	Gs0133460	46.1812	-123.183	Aquatic	Freshwater		Byron Crump	bcrump@coas.oregonstate.edu	Public
3300027153	Gb0184607	Gs0133460	46.1812	-123.183	Aquatic	Freshwater		Byron Crump	bcrump@coas.oregonstate.edu	Public
3300027154	Gb0184635	Gs0133460	45.0061	-74.7949	Aquatic	Freshwater		Byron Crump	bcrump@coas.oregonstate.edu	Public
3300027155	Gb0184605	Gs0133460	46.1812	-123.183	Aquatic	Freshwater		Byron Crump	bcrump@coas.oregonstate.edu	Public
3300027160	Gb0184722	Gs0133460	29.8571	-89.9778	Aquatic	Freshwater		Byron Crump	bcrump@coas.oregonstate.edu	Public
3300027162	Gb0184736	Gs0133460	29.8571	-89.9778	Aquatic	Freshwater		Byron Crump	bcrump@coas.oregonstate.edu	Public
3300027285	Gb0184655	Gs0133460	45.0061	-74.7949	Aquatic	Freshwater		Byron Crump	bcrump@coas.oregonstate.edu	Public
3300027286	Gb0184653	Gs0133460	45.0061	-74.7949	Aquatic	Freshwater		Byron Crump	bcrump@coas.oregonstate.edu	Public
3300027287	Gb0184659	Gs0133460	45.0061	-74.7949	Aquatic	Freshwater		Byron Crump	bcrump@coas.oregonstate.edu	Public
3300027291	Gb0184663	Gs0133460	45.0061	-74.7949	Aquatic	Freshwater		Byron Crump	bcrump@coas.oregonstate.edu	Public
3300027292	Gb0184658	Gs0133460	45.0061	-74.7949	Aquatic	Freshwater		Byron Crump	bcrump@coas.oregonstate.edu	Public
3300027293	Gb0184656	Gs0133460	45.0061	-74.7949	Aquatic	Freshwater		Byron Crump	bcrump@coas.oregonstate.edu	Public
3300027295	Gb0184650	Gs0133460	45.0061	-74.7949	Aquatic	Freshwater		Byron Crump	bcrump@coas.oregonstate.edu	Public
3300027299	Gb0184648	Gs0133460	45.0061	-74.7949	Aquatic	Freshwater		Byron Crump	bcrump@coas.oregonstate.edu	Public
3300027300	Gb0184664	Gs0133460	45.0061	-74.7949	Aquatic	Freshwater		Byron Crump	bcrump@coas.oregonstate.edu	Public
3300027301	Gb0184651	Gs0133460	45.0061	-74.7949	Aquatic	Freshwater		Byron Crump	bcrump@coas.oregonstate.edu	Public
3300027302	Gb0184620	Gs0133460	46.1812	-123.183	Aquatic	Freshwater		Byron Crump	bcrump@coas.oregonstate.edu	Public
3300027306	Gb0184744	Gs0133460	29.8571	-89.9778	Aquatic	Freshwater		Byron Crump	bcrump@coas.oregonstate.edu	Public
3300027329	Gb0184633	Gs0133460	45.0061	-74.7949	Aquatic	Freshwater		Byron Crump	bcrump@coas.oregonstate.edu	Public
3300027335	Gb0184654	Gs0133460	45.0061	-74.7949	Aquatic	Freshwater		Byron Crump	bcrump@coas.oregonstate.edu	Public
3300027336	Gb0184652	Gs0133460	45.0061	-74.7949	Aquatic	Freshwater		Byron Crump	bcrump@coas.oregonstate.edu	Public
3300027337	Gb0184611	Gs0133460	46.1812	-123.183	Aquatic	Freshwater		Byron Crump	bcrump@coas.oregonstate.edu	Public
3300027339	Gb0184734	Gs0133460	29.8571	-89.9778	Aquatic	Freshwater		Byron Crump	bcrump@coas.oregonstate.edu	Public
3300027368	Gb0184657	Gs0133460	45.0061	-74.7949	Aquatic	Freshwater		Byron Crump	bcrump@coas.oregonstate.edu	Public
3300027375	Gb0184661	Gs0133460	45.0061	-74.7949	Aquatic	Freshwater		Byron Crump	bcrump@coas.oregonstate.edu	Public
3300027396	Gb0184670	Gs0133460	31.4271	-81.6053	Aquatic	Freshwater		Byron Crump	bcrump@coas.oregonstate.edu	Public
3300027467	Gb0184678	Gs0133460	31.4271	-81.6053	Aquatic	Freshwater		Byron Crump	bcrump@coas.oregonstate.edu	Public
3300027486	Gb0184610	Gs0133460	46.1812	-123.183	Aquatic	Freshwater		Byron Crump	bcrump@coas.oregonstate.edu	Public
3300027487	Gb0184615	Gs0133460	46.1812	-123.183	Aquatic	Freshwater		Byron Crump	bcrump@coas.oregonstate.edu	Public
3300027489	Gb0184619	Gs0133460	46.1812	-123.183	Aquatic	Freshwater		Byron Crump	bcrump@coas.oregonstate.edu	Public
3300027491	Gb0184621	Gs0133460	46.1812	-123.183	Aquatic	Freshwater		Byron Crump	bcrump@coas.oregonstate.edu	Public
3300027492	Gb0184617	Gs0133460	46.1812	-123.183	Aquatic	Freshwater		Byron Crump	bcrump@coas.oregonstate.edu	Public
3300027493	Gb0184627	Gs0133460	45.0061	-74.7949	Aquatic	Freshwater		Byron Crump	bcrump@coas.oregonstate.edu	Public
3300027494	Gb0184618	Gs0133460	46.1812	-123.183	Aquatic	Freshwater		Byron Crump	bcrump@coas.oregonstate.edu	Public
3300027503	Gb0184706	Gs0133460	31.4271	-81.6053	Aquatic	Freshwater		Byron Crump	bcrump@coas.oregonstate.edu	Public
3300027508	Gb0184596	Gs0133460	46.1812	-123.183	Aquatic	Freshwater		Byron Crump	bcrump@coas.oregonstate.edu	Public
3300027534	Gb0184649	Gs0133460	45.0061	-74.7949	Aquatic	Freshwater		Byron Crump	bcrump@coas.oregonstate.edu	Public
3300027538	Gb0184609	Gs0133460	46.1812	-123.183	Aquatic	Freshwater		Byron Crump	bcrump@coas.oregonstate.edu	Public
3300027541	Gb0184682	Gs0133460	31.4271	-81.6053	Aquatic	Freshwater		Byron Crump	bcrump@coas.oregonstate.edu	Public
3300027588	Gb0184625	Gs0133460	46.1812	-123.183	Aquatic	Freshwater		Byron Crump	bcrump@coas.oregonstate.edu	Public
3300027589	Gb0184647	Gs0133460	45.0061	-74.7949	Aquatic	Freshwater		Byron Crump	bcrump@coas.oregonstate.edu	Public
3300027593	Gb0184642	Gs0133460	45.0061	-74.7949	Aquatic	Freshwater		Byron Crump	bcrump@coas.oregonstate.edu	Public
3300027594	Gb0184644	Gs0133460	45.0061	-74.7949	Aquatic	Freshwater		Byron Crump	bcrump@coas.oregonstate.edu	Public
3300027595	Gb0184646	Gs0133460	45.0061	-74.7949	Aquatic	Freshwater		Byron Crump	bcrump@coas.oregonstate.edu	Public
3300027596	Gb0184643	Gs0133460	45.0061	-74.7949	Aquatic	Freshwater		Byron Crump	bcrump@coas.oregonstate.edu	Public
3300027597	Gb0184612	Gs0133460	46.1812	-123.183	Aquatic	Freshwater		Byron Crump	bcrump@coas.oregonstate.edu	Public
3300027598	Gb0184645	Gs0133460	45.0061	-74.7949	Aquatic	Freshwater		Byron Crump	bcrump@coas.oregonstate.edu	Public
3300027600	Gb0184641	Gs0133460	45.0061	-74.7949	Aquatic	Freshwater		Byron Crump	bcrump@coas.oregonstate.edu	Public
3300028071	Gb0184740	Gs0133460	29.8571	-89.9778	Aquatic	Freshwater		Byron Crump	bcrump@coas.oregonstate.edu	Public
3300028073	Gb0184704	Gs0133460	31.4271	-81.6053	Aquatic	Freshwater		Byron Crump	bcrump@coas.oregonstate.edu	Public
3300028086	Gb0184725	Gs0133460	29.8571	-89.9778	Aquatic	Freshwater		Byron Crump	bcrump@coas.oregonstate.edu	Public
3300028091	Gb0184708	Gs0133460	29.8571	-89.9778	Aquatic	Freshwater		Byron Crump	bcrump@coas.oregonstate.edu	Public
3300028103	Gb0184696	Gs0133460	31.4271	-81.6053	Aquatic	Freshwater		Byron Crump	bcrump@coas.oregonstate.edu	Public
3300028265	Gb0184721	Gs0133460	29.8571	-89.9778	Aquatic	Freshwater		Byron Crump	bcrump@coas.oregonstate.edu	Public
3300028275	Gb0184698	Gs0133460	31.4271	-81.6053	Aquatic	Freshwater		Byron Crump	bcrump@coas.oregonstate.edu	Public
3300026875	Gb0139462	Gs0033970	-40.355	175.612	Other host	Mammals	29553575	William Kelly	bill.kelly@agresearch.co.nz	Public
3300005966	Gb0054574	Gs0067861	44.5341	-110.798	Aquatic	Thermal springs	26140529	William P. Inskeep	binskeep@montana.edu	Public
3300019740	Gb0155611	Gs0129088	38.7906	-75.1638	Aquatic	Freshwater		Barbara MacGregor	bmacgreg@unc.edu	Public
3300019752	Gb0155581	Gs0129088	38.7906	-75.1644	Aquatic	Freshwater		Barbara MacGregor	bmacgreg@unc.edu	Public
3300019754	Gb0155579	Gs0129088	38.7906	-75.1644	Aquatic	Freshwater		Barbara MacGregor	bmacgreg@unc.edu	Public
3300019759	Gb0155584	Gs0129088	38.7906	-75.1644	Aquatic	Freshwater		Barbara MacGregor	bmacgreg@unc.edu	Public
3300019760	Gb0155576	Gs0129088	38.7906	-75.1644	Aquatic	Freshwater		Barbara MacGregor	bmacgreg@unc.edu	Public
3300019761	Gb0155578	Gs0129088	38.7906	-75.1644	Aquatic	Freshwater		Barbara MacGregor	bmacgreg@unc.edu	Public
3300019762	Gb0155575	Gs0129088	38.7906	-75.1644	Aquatic	Freshwater		Barbara MacGregor	bmacgreg@unc.edu	Public
3300019763	Gb0155585	Gs0129088	38.7906	-75.1644	Aquatic	Freshwater		Barbara MacGregor	bmacgreg@unc.edu	Public
3300019764	Gb0155586	Gs0129088	38.7906	-75.1644	Aquatic	Freshwater		Barbara MacGregor	bmacgreg@unc.edu	Public
3300019766	Gb0155582	Gs0129088	38.7906	-75.1644	Aquatic	Freshwater		Barbara MacGregor	bmacgreg@unc.edu	Public
3300019935	Gb0155573	Gs0129088	38.7906	-75.1644	Aquatic	Freshwater		Barbara MacGregor	bmacgreg@unc.edu	Public
3300021468	Gb0154722	Gs0129088	27.0114	-110.596	Aquatic	Marine		Barbara MacGregor	bmacgreg@unc.edu	Public
3300021469	Gb0154723	Gs0129088	27.0114	-110.596	Aquatic	Marine		Barbara MacGregor	bmacgreg@unc.edu	Public
3300021471	Gb0154721	Gs0129088	27.0114	-110.596	Aquatic	Marine		Barbara MacGregor	bmacgreg@unc.edu	Public
3300021472	Gb0154725	Gs0129088	27.0114	-110.596	Aquatic	Marine		Barbara MacGregor	bmacgreg@unc.edu	Public
3300021482	Gb0154695	Gs0129088	27.0114	-110.596	Aquatic	Marine		Barbara MacGregor	bmacgreg@unc.edu	Public
3300021484	Gb0154707	Gs0129088	27.0114	-110.596	Aquatic	Marine		Barbara MacGregor	bmacgreg@unc.edu	Public
3300021486	Gb0154708	Gs0129088	27.0114	-110.596	Aquatic	Marine		Barbara MacGregor	bmacgreg@unc.edu	Public
3300021493	Gb0154668	Gs0129088	27.0114	-110.593	Aquatic	Marine		Barbara MacGregor	bmacgreg@unc.edu	Public
3300021494	Gb0154691	Gs0129088	27.0114	-110.596	Aquatic	Marine		Barbara MacGregor	bmacgreg@unc.edu	Public
3300021498	Gb0154671	Gs0129088	27.0114	-110.593	Aquatic	Marine		Barbara MacGregor	bmacgreg@unc.edu	Public
3300021500	Gb0154709	Gs0129088	27.0114	-110.596	Aquatic	Marine		Barbara MacGregor	bmacgreg@unc.edu	Public
3300021501	Gb0155571	Gs0129088	38.7906	-75.1638	Aquatic	Freshwater		Barbara MacGregor	bmacgreg@unc.edu	Public
3300021502	Gb0154669	Gs0129088	27.0114	-110.593	Aquatic	Marine		Barbara MacGregor	bmacgreg@unc.edu	Public
3300021503	Gb0154710	Gs0129088	27.0114	-110.596	Aquatic	Marine		Barbara MacGregor	bmacgreg@unc.edu	Public
3300021505	Gb0154689	Gs0129088	27.0114	-110.596	Aquatic	Marine		Barbara MacGregor	bmacgreg@unc.edu	Public
3300021506	Gb0154720	Gs0129088	27.0114	-110.596	Aquatic	Marine		Barbara MacGregor	bmacgreg@unc.edu	Public
3300021507	Gb0154678	Gs0129088	27.0118	-110.596	Aquatic	Marine		Barbara MacGregor	bmacgreg@unc.edu	Public
3300021508	Gb0154645	Gs0129088	27.0074	-110.591	Aquatic	Marine		Barbara MacGregor	bmacgreg@unc.edu	Public
3300021511	Gb0154646	Gs0129088	27.0074	-110.591	Aquatic	Marine		Barbara MacGregor	bmacgreg@unc.edu	Public
3300021512	Gb0154665	Gs0129088	27.0114	-110.593	Aquatic	Marine		Barbara MacGregor	bmacgreg@unc.edu	Public
3300021513	Gb0154677	Gs0129088	27.0118	-110.596	Aquatic	Marine		Barbara MacGregor	bmacgreg@unc.edu	Public
3300021587	Gb0154713	Gs0129088	27.0114	-110.596	Aquatic	Marine		Barbara MacGregor	bmacgreg@unc.edu	Public
3300022170	Gb0154728	Gs0129088	27.0114	-110.596	Aquatic	Marine		Barbara MacGregor	bmacgreg@unc.edu	Public
3300022188	Gb0154675	Gs0129088	27.0114	-110.593	Aquatic	Marine		Barbara MacGregor	bmacgreg@unc.edu	Public
3300022470	Gb0154729	Gs0129088	27.0114	-110.596	Aquatic	Marine		Barbara MacGregor	bmacgreg@unc.edu	Public
3300024423	Gb0154648	Gs0129088	27.0074	-110.591	Aquatic	Marine		Barbara MacGregor	bmacgreg@unc.edu	Public
3300026840	Gb0132742	Gs0019863	41.162	-8.622	Other host	Algae		Susan Brawley	brawley@maine.edu	Public
3300027009	Gb0132747	Gs0019863	50.677	-3.24	Other host	Algae		Susan Brawley	brawley@maine.edu	Public
3300027028	Gb0132743	Gs0019863	41.162	-8.622	Other host	Algae		Susan Brawley	brawley@maine.edu	Public
3300027262	Gb0132746	Gs0019863	50.677	-3.24	Other host	Algae		Susan Brawley	brawley@maine.edu	Public
3300027325	Gb0132741	Gs0019863	50.677	-3.24	Other host	Algae		Susan Brawley	brawley@maine.edu	Public
3300027498	Gb0132740	Gs0019863	50.677	-3.24	Other host	Algae		Susan Brawley	brawley@maine.edu	Public
3300027509	Gb0132745	Gs0019863	51.64	-9.71	Other host	Algae		Susan Brawley	brawley@maine.edu	Public
3300027554	Gb0132748	Gs0019863	44.342	-68.065	Other host	Algae		Susan Brawley	brawley@maine.edu	Public
3300027623	Gb0132744	Gs0019863	44.342	-68.065	Other host	Algae		Susan Brawley	brawley@maine.edu	Public
3300005275	Gb0052109	Gs0060837	40.67	-119.37	Aquatic	Thermal springs	23555835	Brian P. Hedlund	brian.hedlund@unlv.edu	Public
3300005278	Gb0052039	Gs0060837	40.7146	-119.37	Aquatic	Thermal springs	23555835, 23673639	Brian P. Hedlund	brian.hedlund@unlv.edu	Public
3300005298	Gb0052398	Gs0060837	40.7146	-119.37	Aquatic	Thermal springs	23555835	Brian P. Hedlund	brian.hedlund@unlv.edu	Public
3300005300	Gb0052399	Gs0060837	40.7146	-119.37	Aquatic	Thermal springs	23555835, 26814032	Brian P. Hedlund	brian.hedlund@unlv.edu	Public
3300002185	Gb0056310	Gs0084161	0.2917	34.856	Other host	Arthropoda	26607965	Andreas Brune	brune@mpi-marburg.mpg.de	Public
3300002450	Gb0056782	Gs0084161	5.0626	-53.0462	Other host	Arthropoda	26607965	Andreas Brune	brune@mpi-marburg.mpg.de	Public
3300002504	Gb0056813	Gs0084161	5.0626	-53.0462	Other host	Arthropoda	26607965	Andreas Brune	brune@mpi-marburg.mpg.de	Public
3300002507	Gb0056805	Gs0084161	-4.7	11.83	Other host	Arthropoda	26607965	Andreas Brune	brune@mpi-marburg.mpg.de	Public
3300002508	Gb0056808	Gs0084161	-4.7	11.83	Other host	Arthropoda	26607965	Andreas Brune	brune@mpi-marburg.mpg.de	Public
3300009784	Gb0139640	Gs0084161	5.0626	-53.0462	Other host	Arthropoda	https://doi.org/10.7287/peerj.preprints.27929v1	Andreas Brune	brune@mpi-marburg.mpg.de	Public
3300009826	Gb0139638	Gs0084161	5.0626	-53.0462	Other host	Arthropoda	https://doi.org/10.7287/peerj.preprints.27929v1	Andreas Brune	brune@mpi-marburg.mpg.de	Public
3300010049	Gb0139639	Gs0084161	5.0626	-53.0462	Other host	Arthropoda	https://doi.org/10.7287/peerj.preprints.27929v1	Andreas Brune	brune@mpi-marburg.mpg.de	Public
3300010162	Gb0139635	Gs0084161	5.0626	-53.0462	Other host	Arthropoda	https://doi.org/10.7287/peerj.preprints.27929v1	Andreas Brune	brune@mpi-marburg.mpg.de	Public
3300010167	Gb0139636	Gs0084161	5.0626	-53.0462	Other host	Arthropoda	https://doi.org/10.7287/peerj.preprints.27929v1	Andreas Brune	brune@mpi-marburg.mpg.de	Public
3300027864	Gb0056781	Gs0084161	5.0626	-53.0462	Other host	Arthropoda	26607965	Andreas Brune	brune@mpi-marburg.mpg.de	Public
3300027891	Gb0056317	Gs0084161	0.2917	34.856	Other host	Arthropoda	26607965	Andreas Brune	brune@mpi-marburg.mpg.de	Public
3300027904	Gb0056316	Gs0084161	0.2917	34.856	Other host	Arthropoda	26607965	Andreas Brune	brune@mpi-marburg.mpg.de	Public
3300027966	Gb0056238	Gs0084161	26.0625	-80.2332	Other host	Arthropoda	26607965	Andreas Brune	brune@mpi-marburg.mpg.de	Public
3300028327	Gb0056205	Gs0084161	26.0625	-80.2332	Other host	Arthropoda	26607965	Andreas Brune	brune@mpi-marburg.mpg.de	Public
3300021089	Gb0156439	Gs0099541	36.7468	-122.019	Aquatic	Marine		Christopher Francis	caf@stanford.edu	Public
3300021185	Gb0156442	Gs0099541	36.6907	-122.345	Aquatic	Marine		Christopher Francis	caf@stanford.edu	Public
3300021352	Gb0156440	Gs0099541	36.7468	-122.019	Aquatic	Marine		Christopher Francis	caf@stanford.edu	Public
3300027048	Gb0056853	Gs0099541	36.25	-122.21	Aquatic	Marine		Christopher Francis	caf@stanford.edu	Public
3300027081	Gb0056858	Gs0099541	36.25	-122.21	Aquatic	Marine		Christopher Francis	caf@stanford.edu	Public
3300027170	Gb0056856	Gs0099541	36.25	-122.21	Aquatic	Marine		Christopher Francis	caf@stanford.edu	Public
3300027207	Gb0056852	Gs0099541	36.25	-122.21	Aquatic	Marine		Christopher Francis	caf@stanford.edu	Public
3300027406	Gb0089021	Gs0099541	36.25	-122.21	Aquatic	Marine		Christopher Francis	caf@stanford.edu	Public
3300027501	Gb0089019	Gs0099541	36.25	-122.21	Aquatic	Marine		Christopher Francis	caf@stanford.edu	Public
3300027506	Gb0089024	Gs0099541	36.25	-122.21	Aquatic	Marine		Christopher Francis	caf@stanford.edu	Public
3300027553	Gb0089017	Gs0099541	36.25	-122.21	Aquatic	Marine		Christopher Francis	caf@stanford.edu	Public
3300027572	Gb0089018	Gs0099541	36.25	-122.21	Aquatic	Marine		Christopher Francis	caf@stanford.edu	Public
3300027582	Gb0089020	Gs0099541	36.25	-122.21	Aquatic	Marine		Christopher Francis	caf@stanford.edu	Public
3300012042	Gb0142911	Gs0053075	-78.0853	163.805	Aquatic	Freshwater		Stephen Cary	caryc@udel.edu	Public
3300012044	Gb0142920	Gs0053075	-78.0729	163.719	Aquatic	Freshwater		Stephen Cary	caryc@udel.edu	Public
3300012046	Gb0142918	Gs0053075	-78.0467	163.682	Aquatic	Freshwater		Stephen Cary	caryc@udel.edu	Public
3300012092	Gb0142905	Gs0053075	-78.0795	163.805	Aquatic	Freshwater		Stephen Cary	caryc@udel.edu	Public
3300012183	Gb0142908	Gs0053075	-78.0779	164.12	Aquatic	Freshwater		Stephen Cary	caryc@udel.edu	Public
3300012184	Gb0142894	Gs0053075	-78.0306	163.717	Aquatic	Freshwater		Stephen Cary	caryc@udel.edu	Public
3300012185	Gb0142903	Gs0053075	-78.0624	163.832	Aquatic	Freshwater		Stephen Cary	caryc@udel.edu	Public
3300012186	Gb0142904	Gs0053075	-78.0727	164.06	Aquatic	Freshwater		Stephen Cary	caryc@udel.edu	Public
3300012526	Gb0142921	Gs0053075	-78.0742	163.785	Aquatic	Freshwater		Stephen Cary	caryc@udel.edu	Public
3300012527	Gb0142917	Gs0053075	-78.0267	163.82	Aquatic	Freshwater		Stephen Cary	caryc@udel.edu	Public
3300012530	Gb0142919	Gs0053075	-78.0243	163.917	Aquatic	Freshwater		Stephen Cary	caryc@udel.edu	Public
3300012531	Gb0142924	Gs0053075	-78.0767	163.895	Aquatic	Freshwater		Stephen Cary	caryc@udel.edu	Public
3300012678	Gb0142899	Gs0053075	-78.0557	163.73	Aquatic	Freshwater		Stephen Cary	caryc@udel.edu	Public
3300012679	Gb0142900	Gs0053075	-78.0577	163.74	Aquatic	Freshwater		Stephen Cary	caryc@udel.edu	Public
3300012681	Gb0142897	Gs0053075	-78.049	163.698	Aquatic	Freshwater		Stephen Cary	caryc@udel.edu	Public
3300012682	Gb0142895	Gs0053075	-78.0471	164.011	Aquatic	Freshwater		Stephen Cary	caryc@udel.edu	Public
3300013097	Gb0142923	Gs0053075	-78.0749	163.892	Aquatic	Freshwater		Stephen Cary	caryc@udel.edu	Public
3300017789	Gb0142901	Gs0053075	-78.0586	163.684	Aquatic	Freshwater		Stephen Cary	caryc@udel.edu	Public
3300027409	Gb0060305	Gs0053075	-78.0482	164.113	Aquatic	Freshwater		Stephen Cary	caryc@udel.edu	Public
3300027414	Gb0060306	Gs0053075	-78.0836	164.284	Aquatic	Freshwater		Stephen Cary	caryc@udel.edu	Public
3300027415	Gb0060309	Gs0053075	-78.0544	164.021	Aquatic	Freshwater		Stephen Cary	caryc@udel.edu	Public
3300027618	Gb0060308	Gs0053075	-78.0486	163.805	Aquatic	Freshwater		Stephen Cary	caryc@udel.edu	Public
3300027638	Gb0060307	Gs0053075	-78.1358	164.119	Aquatic	Freshwater		Stephen Cary	caryc@udel.edu	Public
3300027622	Gb0055136	Gs0099548	8	-156	Aquatic	Marine		Chris L. Dupont	cdupont@jcvi.org	Public
3300027677	Gb0055135	Gs0099548	8	-156	Aquatic	Marine		Chris L. Dupont	cdupont@jcvi.org	Public
3300027699	Gb0055134	Gs0099548	8	-156	Aquatic	Marine		Chris L. Dupont	cdupont@jcvi.org	Public
3300027709	Gb0055133	Gs0099548	8	-156	Aquatic	Marine		Chris L. Dupont	cdupont@jcvi.org	Public
3300007345	Gb0112451	Gs0114433	39.1302	-75.2499	Aquatic	Marine		Feng Chen, Barbara Campbell	chenf@umces.edu, bcampb7@clemson.edu	Public
3300007346	Gb0112452	Gs0114433	39.1248	-75.2609	Aquatic	Marine		Feng Chen, Barbara Campbell	chenf@umces.edu, bcampb7@clemson.edu	Public
3300007640	Gb0112450	Gs0114433	39.1493	-75.2883	Aquatic	Marine		Feng Chen, Barbara Campbell	chenf@umces.edu, bcampb7@clemson.edu	Public
3300008012	Gb0115693	Gs0114433	39.283	-75.3633	Aquatic	Marine		Feng Chen, Barbara Campbell	chenf@umces.edu, bcampb7@clemson.edu	Public
3300010296	Gb0139965	Gs0114433	37.0306	-76.0464	Aquatic	Marine	29703736	Feng Chen, Barbara Campbell	chenf@umces.edu, bcampb7@clemson.edu	Public
3300010297	Gb0139962	Gs0114433	37.1849	-76.1104	Aquatic	Marine		Feng Chen, Barbara Campbell	chenf@umces.edu, bcampb7@clemson.edu	Public
3300010299	Gb0139959	Gs0114433	37.5161	-76.1223	Aquatic	Marine	29703736	Feng Chen, Barbara Campbell	chenf@umces.edu, bcampb7@clemson.edu	Public
3300010300	Gb0139968	Gs0114433	37.0306	-76.0464	Aquatic	Marine	29703736	Feng Chen, Barbara Campbell	chenf@umces.edu, bcampb7@clemson.edu	Public
3300010316	Gb0139938	Gs0114433	38.0754	-76.1533	Aquatic	Marine	29703736	Feng Chen, Barbara Campbell	chenf@umces.edu, bcampb7@clemson.edu	Public
3300010318	Gb0139956	Gs0114433	37.5161	-76.1223	Aquatic	Marine		Feng Chen, Barbara Campbell	chenf@umces.edu, bcampb7@clemson.edu	Public
3300010368	Gb0139941	Gs0114433	38.0754	-76.1533	Aquatic	Marine	29703736	Feng Chen, Barbara Campbell	chenf@umces.edu, bcampb7@clemson.edu	Public
3300010370	Gb0139953	Gs0114433	39.2637	-76.0017	Aquatic	Marine	29703736	Feng Chen, Barbara Campbell	chenf@umces.edu, bcampb7@clemson.edu	Public
3300013010	Gb0139944	Gs0114433	37.1043	-76.1811	Aquatic	Marine	29703736	Feng Chen, Barbara Campbell	chenf@umces.edu, bcampb7@clemson.edu	Public
3300025508	Gb0115679	Gs0114433	39.283	-75.3633	Aquatic	Marine		Feng Chen, Barbara Campbell	chenf@umces.edu, bcampb7@clemson.edu	Public
3300025570	Gb0115682	Gs0114433	39.283	-75.3633	Aquatic	Marine		Feng Chen, Barbara Campbell	chenf@umces.edu, bcampb7@clemson.edu	Public
3300025585	Gb0115683	Gs0114433	39.283	-75.3633	Aquatic	Marine		Feng Chen, Barbara Campbell	chenf@umces.edu, bcampb7@clemson.edu	Public
3300025610	Gb0115691	Gs0114433	39.283	-75.3633	Aquatic	Marine		Feng Chen, Barbara Campbell	chenf@umces.edu, bcampb7@clemson.edu	Public
3300025630	Gb0115674	Gs0114433	39.283	-75.3633	Aquatic	Marine		Feng Chen, Barbara Campbell	chenf@umces.edu, bcampb7@clemson.edu	Public
3300025671	Gb0112444	Gs0114433	39.12	-75.25	Aquatic	Marine		Feng Chen, Barbara Campbell	chenf@umces.edu, bcampb7@clemson.edu	Public
3300025806	Gb0115681	Gs0114433	39.283	-75.3633	Aquatic	Marine		Feng Chen, Barbara Campbell	chenf@umces.edu, bcampb7@clemson.edu	Public
3300025810	Gb0115676	Gs0114433	39.283	-75.3633	Aquatic	Marine		Feng Chen, Barbara Campbell	chenf@umces.edu, bcampb7@clemson.edu	Public
3300025815	Gb0115687	Gs0114433	39.283	-75.3633	Aquatic	Marine		Feng Chen, Barbara Campbell	chenf@umces.edu, bcampb7@clemson.edu	Public
3300025818	Gb0115673	Gs0114433	39.283	-75.3633	Aquatic	Marine		Feng Chen, Barbara Campbell	chenf@umces.edu, bcampb7@clemson.edu	Public
3300025828	Gb0115689	Gs0114433	39.283	-75.3633	Aquatic	Marine		Feng Chen, Barbara Campbell	chenf@umces.edu, bcampb7@clemson.edu	Public
3300025853	Gb0112453	Gs0114433	39.12	-75.25	Aquatic	Marine		Feng Chen, Barbara Campbell	chenf@umces.edu, bcampb7@clemson.edu	Public
3300025872	Gb0115684	Gs0114433	39.283	-75.3633	Aquatic	Marine		Feng Chen, Barbara Campbell	chenf@umces.edu, bcampb7@clemson.edu	Public
3300025887	Gb0115680	Gs0114433	39.283	-75.3633	Aquatic	Marine		Feng Chen, Barbara Campbell	chenf@umces.edu, bcampb7@clemson.edu	Public
3300011848	Gb0135439	Gs0118444	40.51	-74.23	Engineered	Built environment	26594662	Christopher E. Mason	chm2042@med.cornell.edu	Public
3300011825	Gb0135438	Gs0118444	40.52	-74.2	Engineered	Built environment	26594662	Christopher E. Mason	chm2042@med.cornell.edu	Public
3300012609	Gb0135442	Gs0118444	40.52	-74.19	Engineered	Built environment	26594662	Christopher E. Mason	chm2042@med.cornell.edu	Public
3300011959	Gb0135437	Gs0118444	40.53	-74.18	Engineered	Built environment	26594662	Christopher E. Mason	chm2042@med.cornell.edu	Public
3300011166	Gb0136334	Gs0118444	40.54	-74.16	Engineered	Built environment	26594662	Christopher E. Mason	chm2042@med.cornell.edu	Public
3300011386	Gb0135436	Gs0118444	40.55	-74.15	Engineered	Built environment	26594662	Christopher E. Mason	chm2042@med.cornell.edu	Public
3300011850	Gb0135435	Gs0118444	40.58	-74.1	Engineered	Built environment	26594662	Christopher E. Mason	chm2042@med.cornell.edu	Public
3300011482	Gb0135443	Gs0118444	40.58	-74.09	Engineered	Built environment	26594662	Christopher E. Mason	chm2042@med.cornell.edu	Public
3300011622	Gb0135444	Gs0118444	40.64	-74.07	Engineered	Built environment	26594662	Christopher E. Mason	chm2042@med.cornell.edu	Public
3300011679	Gb0135432	Gs0118444	40.64	-74.07	Engineered	Built environment	26594662	Christopher E. Mason	chm2042@med.cornell.edu	Public
3300011857	Gb0135446	Gs0118444	40.64	-74.07	Engineered	Built environment	26594662	Christopher E. Mason	chm2042@med.cornell.edu	Public
3300011913	Gb0135447	Gs0118444	40.64	-74.07	Engineered	Built environment	26594662	Christopher E. Mason	chm2042@med.cornell.edu	Public
3300013724	Gb0136686	Gs0118444	40.64	-74.07	Engineered	Built environment	26594662	Christopher E. Mason	chm2042@med.cornell.edu	Public
3300013736	Gb0136442	Gs0118444	40.64	-74.07	Engineered	Built environment	26594662	Christopher E. Mason	chm2042@med.cornell.edu	Public
3300011740	Gb0135433	Gs0118444	40.64	-74.06	Engineered	Built environment	26594662	Christopher E. Mason	chm2042@med.cornell.edu	Public
3300011497	Gb0135475	Gs0118444	40.61	-74.03	Engineered	Built environment	26594662	Christopher E. Mason	chm2042@med.cornell.edu	Public
3300011797	Gb0136267	Gs0118444	40.63	-74.02	Engineered	Built environment	26594662	Christopher E. Mason	chm2042@med.cornell.edu	Public
3300011912	Gb0136268	Gs0118444	40.62	-74.02	Engineered	Built environment	26594662	Christopher E. Mason	chm2042@med.cornell.edu	Public
3300014641	Gb0135954	Gs0118444	40.62	-74.02	Engineered	Built environment	26594662	Christopher E. Mason	chm2042@med.cornell.edu	Public
3300014666	Gb0135955	Gs0118444	40.62	-74.02	Engineered	Built environment	26594662	Christopher E. Mason	chm2042@med.cornell.edu	Public
3300011134	Gb0136668	Gs0118444	40.63	-74.01	Engineered	Built environment	26594662	Christopher E. Mason	chm2042@med.cornell.edu	Public
3300011450	Gb0135744	Gs0118444	40.7	-74.01	Engineered	Built environment	26594662	Christopher E. Mason	chm2042@med.cornell.edu	Public
3300011473	Gb0135474	Gs0118444	40.64	-74.01	Engineered	Built environment	26594662	Christopher E. Mason	chm2042@med.cornell.edu	Public
3300011511	Gb0135632	Gs0118444	40.7	-74.01	Engineered	Built environment	26594662	Christopher E. Mason	chm2042@med.cornell.edu	Public
3300011570	Gb0135643	Gs0118444	40.7	-74.01	Engineered	Built environment	26594662	Christopher E. Mason	chm2042@med.cornell.edu	Public
3300011588	Gb0136419	Gs0118444	40.7	-74.01	Engineered	Built environment	26594662	Christopher E. Mason	chm2042@med.cornell.edu	Public
3300011643	Gb0135428	Gs0118444	40.71	-74.01	Engineered	Built environment	26594662	Christopher E. Mason	chm2042@med.cornell.edu	Public
3300011651	Gb0135431	Gs0118444	40.7	-74.01	Engineered	Built environment	26594662	Christopher E. Mason	chm2042@med.cornell.edu	Public
3300011663	Gb0136140	Gs0118444	40.7	-74.01	Engineered	Built environment	26594662	Christopher E. Mason	chm2042@med.cornell.edu	Public
3300011677	Gb0136265	Gs0118444	40.64	-74.01	Engineered	Built environment	26594662	Christopher E. Mason	chm2042@med.cornell.edu	Public
3300011708	Gb0135429	Gs0118444	40.71	-74.01	Engineered	Built environment	26594662	Christopher E. Mason	chm2042@med.cornell.edu	Public
3300011730	Gb0136415	Gs0118444	40.71	-74.01	Engineered	Built environment	26594662	Christopher E. Mason	chm2042@med.cornell.edu	Public
3300011737	Gb0136416	Gs0118444	40.7	-74.01	Engineered	Built environment	26594662	Christopher E. Mason	chm2042@med.cornell.edu	Public
3300011766	Gb0136403	Gs0118444	40.68	-74.01	Engineered	Built environment	26594662	Christopher E. Mason	chm2042@med.cornell.edu	Public
3300011809	Gb0136266	Gs0118444	40.64	-74.01	Engineered	Built environment	26594662	Christopher E. Mason	chm2042@med.cornell.edu	Public
3300011864	Gb0136141	Gs0118444	40.7	-74.01	Engineered	Built environment	26594662	Christopher E. Mason	chm2042@med.cornell.edu	Public
3300011892	Gb0136417	Gs0118444	40.7	-74.01	Engineered	Built environment	26594662	Christopher E. Mason	chm2042@med.cornell.edu	Public
3300011917	Gb0135983	Gs0118444	40.63	-74.01	Engineered	Built environment	26594662	Christopher E. Mason	chm2042@med.cornell.edu	Public
3300012196	Gb0135644	Gs0118444	40.7	-74.01	Engineered	Built environment	26594662	Christopher E. Mason	chm2042@med.cornell.edu	Public
3300012279	Gb0136321	Gs0118444	40.63	-74.01	Engineered	Built environment	26594662	Christopher E. Mason	chm2042@med.cornell.edu	Public
3300013814	Gb0135999	Gs0118444	40.7	-74.01	Engineered	Built environment	26594662	Christopher E. Mason	chm2042@med.cornell.edu	Public
3300013855	Gb0136192	Gs0118444	40.7	-74.01	Engineered	Built environment	26594662	Christopher E. Mason	chm2042@med.cornell.edu	Public
3300013919	Gb0135631	Gs0118444	40.7	-74.01	Engineered	Built environment	26594662	Christopher E. Mason	chm2042@med.cornell.edu	Public
3300013994	Gb0136001	Gs0118444	40.7	-74.01	Engineered	Built environment	26594662	Christopher E. Mason	chm2042@med.cornell.edu	Public
3300014092	Gb0135957	Gs0118444	40.63	-74.01	Engineered	Built environment	26594662	Christopher E. Mason	chm2042@med.cornell.edu	Public
3300014622	Gb0135956	Gs0118444	40.63	-74.01	Engineered	Built environment	26594662	Christopher E. Mason	chm2042@med.cornell.edu	Public
3300014631	Gb0136082	Gs0118444	40.7	-74.01	Engineered	Built environment	26594662	Christopher E. Mason	chm2042@med.cornell.edu	Public
3300014734	Gb0135958	Gs0118444	40.63	-74.01	Engineered	Built environment	26594662	Christopher E. Mason	chm2042@med.cornell.edu	Public
3300014738	Gb0135951	Gs0118444	40.64	-74.01	Engineered	Built environment	26594662	Christopher E. Mason	chm2042@med.cornell.edu	Public
3300011225	Gb0136685	Gs0118444	40.71	-74	Engineered	Built environment	26594662	Christopher E. Mason	chm2042@med.cornell.edu	Public
3300011229	Gb0136456	Gs0118444	40.71	-74	Engineered	Built environment	26594662	Christopher E. Mason	chm2042@med.cornell.edu	Public
3300011361	Gb0136414	Gs0118444	40.71	-74	Engineered	Built environment	26594662	Christopher E. Mason	chm2042@med.cornell.edu	Public
3300011373	Gb0135502	Gs0118444	40.7	-74	Engineered	Built environment	26594662	Christopher E. Mason	chm2042@med.cornell.edu	Public
3300011382	Gb0136533	Gs0118444	40.7	-74	Engineered	Built environment	26594662	Christopher E. Mason	chm2042@med.cornell.edu	Public
3300011485	Gb0135742	Gs0118444	40.71	-74	Engineered	Built environment	26594662	Christopher E. Mason	chm2042@med.cornell.edu	Public
3300011546	Gb0135564	Gs0118444	40.71	-74	Engineered	Built environment	26594662	Christopher E. Mason	chm2042@med.cornell.edu	Public
3300011556	Gb0136413	Gs0118444	40.71	-74	Engineered	Built environment	26594662	Christopher E. Mason	chm2042@med.cornell.edu	Public
3300011591	Gb0136433	Gs0118444	40.74	-74	Engineered	Built environment	26594662	Christopher E. Mason	chm2042@med.cornell.edu	Public
3300011592	Gb0135418	Gs0118444	40.71	-74	Engineered	Built environment	26594662	Christopher E. Mason	chm2042@med.cornell.edu	Public
3300011612	Gb0135640	Gs0118444	40.72	-74	Engineered	Built environment	26594662	Christopher E. Mason	chm2042@med.cornell.edu	Public
3300011640	Gb0136438	Gs0118444	40.71	-74	Engineered	Built environment	26594662	Christopher E. Mason	chm2042@med.cornell.edu	Public
3300011641	Gb0136148	Gs0118444	40.71	-74	Engineered	Built environment	26594662	Christopher E. Mason	chm2042@med.cornell.edu	Public
3300011652	Gb0135634	Gs0118444	40.7	-74	Engineered	Built environment	26594662	Christopher E. Mason	chm2042@med.cornell.edu	Public
3300011693	Gb0135680	Gs0118444	40.73	-74	Engineered	Built environment	26594662	Christopher E. Mason	chm2042@med.cornell.edu	Public
3300011699	Gb0136429	Gs0118444	40.73	-74	Engineered	Built environment	26594662	Christopher E. Mason	chm2042@med.cornell.edu	Public
3300011701	Gb0136139	Gs0118444	40.71	-74	Engineered	Built environment	26594662	Christopher E. Mason	chm2042@med.cornell.edu	Public
3300011711	Gb0135371	Gs0118444	40.6	-74	Engineered	Built environment	26594662	Christopher E. Mason	chm2042@med.cornell.edu	Public
3300011717	Gb0136441	Gs0118444	40.71	-74	Engineered	Built environment	26594662	Christopher E. Mason	chm2042@med.cornell.edu	Public
3300011725	Gb0135372	Gs0118444	40.6	-74	Engineered	Built environment	26594662	Christopher E. Mason	chm2042@med.cornell.edu	Public
3300011726	Gb0136532	Gs0118444	40.71	-74	Engineered	Built environment	26594662	Christopher E. Mason	chm2042@med.cornell.edu	Public
3300011747	Gb0135448	Gs0118444	40.73	-74	Engineered	Built environment	26594662	Christopher E. Mason	chm2042@med.cornell.edu	Public
3300011769	Gb0136534	Gs0118444	40.71	-74	Engineered	Built environment	26594662	Christopher E. Mason	chm2042@med.cornell.edu	Public
3300011771	Gb0136427	Gs0118444	40.72	-74	Engineered	Built environment	26594662	Christopher E. Mason	chm2042@med.cornell.edu	Public
3300011786	Gb0136428	Gs0118444	40.73	-74	Engineered	Built environment	26594662	Christopher E. Mason	chm2042@med.cornell.edu	Public
3300011798	Gb0136142	Gs0118444	40.7	-74	Engineered	Built environment	26594662	Christopher E. Mason	chm2042@med.cornell.edu	Public
3300011800	Gb0136531	Gs0118444	40.72	-74	Engineered	Built environment	26594662	Christopher E. Mason	chm2042@med.cornell.edu	Public
3300011831	Gb0136144	Gs0118444	40.71	-74	Engineered	Built environment	26594662	Christopher E. Mason	chm2042@med.cornell.edu	Public
3300011849	Gb0136430	Gs0118444	40.73	-74	Engineered	Built environment	26594662	Christopher E. Mason	chm2042@med.cornell.edu	Public
3300011853	Gb0135430	Gs0118444	40.71	-74	Engineered	Built environment	26594662	Christopher E. Mason	chm2042@med.cornell.edu	Public
3300011879	Gb0136432	Gs0118444	40.74	-74	Engineered	Built environment	26594662	Christopher E. Mason	chm2042@med.cornell.edu	Public
3300011882	Gb0136431	Gs0118444	40.74	-74	Engineered	Built environment	26594662	Christopher E. Mason	chm2042@med.cornell.edu	Public
3300011905	Gb0135633	Gs0118444	40.7	-74	Engineered	Built environment	26594662	Christopher E. Mason	chm2042@med.cornell.edu	Public
3300011924	Gb0135476	Gs0118444	40.7	-74	Engineered	Built environment	26594662	Christopher E. Mason	chm2042@med.cornell.edu	Public
3300011938	Gb0135565	Gs0118444	40.71	-74	Engineered	Built environment	26594662	Christopher E. Mason	chm2042@med.cornell.edu	Public
3300012259	Gb0136313	Gs0118444	40.72	-74	Engineered	Built environment	26594662	Christopher E. Mason	chm2042@med.cornell.edu	Public
3300013270	Gb0135417	Gs0118444	40.71	-74	Engineered	Built environment	26594662	Christopher E. Mason	chm2042@med.cornell.edu	Public
3300013349	Gb0136426	Gs0118444	40.72	-74	Engineered	Built environment	26594662	Christopher E. Mason	chm2042@med.cornell.edu	Public
3300013467	Gb0135641	Gs0118444	40.71	-74	Engineered	Built environment	26594662	Christopher E. Mason	chm2042@med.cornell.edu	Public
3300013655	Gb0136440	Gs0118444	40.72	-74	Engineered	Built environment	26594662	Christopher E. Mason	chm2042@med.cornell.edu	Public
3300013679	Gb0136552	Gs0118444	40.71	-74	Engineered	Built environment	26594662	Christopher E. Mason	chm2042@med.cornell.edu	Public
3300013703	Gb0135477	Gs0118444	40.7	-74	Engineered	Built environment	26594662	Christopher E. Mason	chm2042@med.cornell.edu	Public
3300013845	Gb0136138	Gs0118444	40.72	-74	Engineered	Built environment	26594662	Christopher E. Mason	chm2042@med.cornell.edu	Public
3300013854	Gb0136550	Gs0118444	40.71	-74	Engineered	Built environment	26594662	Christopher E. Mason	chm2042@med.cornell.edu	Public
3300014048	Gb0136113	Gs0118444	40.7	-74	Engineered	Built environment	26594662	Christopher E. Mason	chm2042@med.cornell.edu	Public
3300014284	Gb0136056	Gs0118444	40.6	-74	Engineered	Built environment	26594662	Christopher E. Mason	chm2042@med.cornell.edu	Public
3300014518	Gb0135427	Gs0118444	40.73	-74	Engineered	Built environment	26594662	Christopher E. Mason	chm2042@med.cornell.edu	Public
3300014599	Gb0136012	Gs0118444	40.71	-74	Engineered	Built environment	26594662	Christopher E. Mason	chm2042@med.cornell.edu	Public
3300014675	Gb0135982	Gs0118444	40.61	-74	Engineered	Built environment	26594662	Christopher E. Mason	chm2042@med.cornell.edu	Public
3300014702	Gb0136083	Gs0118444	40.73	-74	Engineered	Built environment	26594662	Christopher E. Mason	chm2042@med.cornell.edu	Public
3300014705	Gb0136080	Gs0118444	40.73	-74	Engineered	Built environment	26594662	Christopher E. Mason	chm2042@med.cornell.edu	Public
3300014733	Gb0135959	Gs0118444	40.63	-74	Engineered	Built environment	26594662	Christopher E. Mason	chm2042@med.cornell.edu	Public
3300014746	Gb0135365	Gs0118444	40.65	-74	Engineered	Built environment	26594662	Christopher E. Mason	chm2042@med.cornell.edu	Public
3300011133	Gb0136666	Gs0118444	40.66	-73.99	Engineered	Built environment	26594662	Christopher E. Mason	chm2042@med.cornell.edu	Public
3300011156	Gb0136460	Gs0118444	40.69	-73.99	Engineered	Built environment	26594662	Christopher E. Mason	chm2042@med.cornell.edu	Public
3300011218	Gb0135374	Gs0118444	40.6	-73.99	Engineered	Built environment	26594662	Christopher E. Mason	chm2042@med.cornell.edu	Public
3300011232	Gb0136446	Gs0118444	40.67	-73.99	Engineered	Built environment	26594662	Christopher E. Mason	chm2042@med.cornell.edu	Public
3300011376	Gb0135416	Gs0118444	40.72	-73.99	Engineered	Built environment	26594662	Christopher E. Mason	chm2042@med.cornell.edu	Public
3300011385	Gb0136303	Gs0118444	40.75	-73.99	Engineered	Built environment	26594662	Christopher E. Mason	chm2042@med.cornell.edu	Public
3300011388	Gb0135461	Gs0118444	40.67	-73.99	Engineered	Built environment	26594662	Christopher E. Mason	chm2042@med.cornell.edu	Public
3300011452	Gb0135566	Gs0118444	40.72	-73.99	Engineered	Built environment	26594662	Christopher E. Mason	chm2042@med.cornell.edu	Public
3300011460	Gb0135403	Gs0118444	40.75	-73.99	Engineered	Built environment	26594662	Christopher E. Mason	chm2042@med.cornell.edu	Public
3300011462	Gb0135531	Gs0118444	40.69	-73.99	Engineered	Built environment	26594662	Christopher E. Mason	chm2042@med.cornell.edu	Public
3300011465	Gb0135638	Gs0118444	40.75	-73.99	Engineered	Built environment	26594662	Christopher E. Mason	chm2042@med.cornell.edu	Public
3300011493	Gb0135463	Gs0118444	40.67	-73.99	Engineered	Built environment	26594662	Christopher E. Mason	chm2042@med.cornell.edu	Public
3300011519	Gb0136270	Gs0118444	40.62	-73.99	Engineered	Built environment	26594662	Christopher E. Mason	chm2042@med.cornell.edu	Public
3300011529	Gb0135690	Gs0118444	40.71	-73.99	Engineered	Built environment	26594662	Christopher E. Mason	chm2042@med.cornell.edu	Public
3300011540	Gb0135465	Gs0118444	40.67	-73.99	Engineered	Built environment	26594662	Christopher E. Mason	chm2042@med.cornell.edu	Public
3300011542	Gb0135676	Gs0118444	40.74	-73.99	Engineered	Built environment	26594662	Christopher E. Mason	chm2042@med.cornell.edu	Public
3300011558	Gb0136322	Gs0118444	40.75	-73.99	Engineered	Built environment	26594662	Christopher E. Mason	chm2042@med.cornell.edu	Public
3300011581	Gb0136395	Gs0118444	40.61	-73.99	Engineered	Built environment	26594662	Christopher E. Mason	chm2042@med.cornell.edu	Public
3300011583	Gb0136131	Gs0118444	40.74	-73.99	Engineered	Built environment	26594662	Christopher E. Mason	chm2042@med.cornell.edu	Public
3300011607	Gb0136501	Gs0118444	40.72	-73.99	Engineered	Built environment	26594662	Christopher E. Mason	chm2042@med.cornell.edu	Public
3300011614	Gb0135681	Gs0118444	40.72	-73.99	Engineered	Built environment	26594662	Christopher E. Mason	chm2042@med.cornell.edu	Public
3300011620	Gb0136147	Gs0118444	40.74	-73.99	Engineered	Built environment	26594662	Christopher E. Mason	chm2042@med.cornell.edu	Public
3300011634	Gb0135637	Gs0118444	40.75	-73.99	Engineered	Built environment	26594662	Christopher E. Mason	chm2042@med.cornell.edu	Public
3300011635	Gb0136132	Gs0118444	40.74	-73.99	Engineered	Built environment	26594662	Christopher E. Mason	chm2042@med.cornell.edu	Public
3300011653	Gb0135425	Gs0118444	40.74	-73.99	Engineered	Built environment	26594662	Christopher E. Mason	chm2042@med.cornell.edu	Public
3300011682	Gb0136502	Gs0118444	40.72	-73.99	Engineered	Built environment	26594662	Christopher E. Mason	chm2042@med.cornell.edu	Public
3300011707	Gb0135537	Gs0118444	40.68	-73.99	Engineered	Built environment	26594662	Christopher E. Mason	chm2042@med.cornell.edu	Public
3300011734	Gb0136675	Gs0118444	40.63	-73.99	Engineered	Built environment	26594662	Christopher E. Mason	chm2042@med.cornell.edu	Public
3300011759	Gb0136500	Gs0118444	40.73	-73.99	Engineered	Built environment	26594662	Christopher E. Mason	chm2042@med.cornell.edu	Public
3300011765	Gb0136530	Gs0118444	40.74	-73.99	Engineered	Built environment	26594662	Christopher E. Mason	chm2042@med.cornell.edu	Public
3300011793	Gb0136296	Gs0118444	40.75	-73.99	Engineered	Built environment	26594662	Christopher E. Mason	chm2042@med.cornell.edu	Public
3300011835	Gb0136499	Gs0118444	40.73	-73.99	Engineered	Built environment	26594662	Christopher E. Mason	chm2042@med.cornell.edu	Public
3300011842	Gb0136461	Gs0118444	40.69	-73.99	Engineered	Built environment	26594662	Christopher E. Mason	chm2042@med.cornell.edu	Public
3300011843	Gb0135689	Gs0118444	40.71	-73.99	Engineered	Built environment	26594662	Christopher E. Mason	chm2042@med.cornell.edu	Public
3300011847	Gb0136420	Gs0118444	40.69	-73.99	Engineered	Built environment	26594662	Christopher E. Mason	chm2042@med.cornell.edu	Public
3300011881	Gb0136394	Gs0118444	40.63	-73.99	Engineered	Built environment	26594662	Christopher E. Mason	chm2042@med.cornell.edu	Public
3300011894	Gb0136409	Gs0118444	40.73	-73.99	Engineered	Built environment	26594662	Christopher E. Mason	chm2042@med.cornell.edu	Public
3300011898	Gb0135562	Gs0118444	40.72	-73.99	Engineered	Built environment	26594662	Christopher E. Mason	chm2042@med.cornell.edu	Public
3300011922	Gb0136411	Gs0118444	40.72	-73.99	Engineered	Built environment	26594662	Christopher E. Mason	chm2042@med.cornell.edu	Public
3300011946	Gb0135369	Gs0118444	40.61	-73.99	Engineered	Built environment	26594662	Christopher E. Mason	chm2042@med.cornell.edu	Public
3300011953	Gb0135563	Gs0118444	40.72	-73.99	Engineered	Built environment	26594662	Christopher E. Mason	chm2042@med.cornell.edu	Public
3300012280	Gb0136439	Gs0118444	40.74	-73.99	Engineered	Built environment	26594662	Christopher E. Mason	chm2042@med.cornell.edu	Public
3300012281	Gb0136522	Gs0118444	40.74	-73.99	Engineered	Built environment	26594662	Christopher E. Mason	chm2042@med.cornell.edu	Public
3300012543	Gb0135567	Gs0118444	40.72	-73.99	Engineered	Built environment	26594662	Christopher E. Mason	chm2042@med.cornell.edu	Public
3300012601	Gb0136285	Gs0118444	40.75	-73.99	Engineered	Built environment	26594662	Christopher E. Mason	chm2042@med.cornell.edu	Public
3300013264	Gb0135415	Gs0118444	40.73	-73.99	Engineered	Built environment	26594662	Christopher E. Mason	chm2042@med.cornell.edu	Public
3300013327	Gb0136298	Gs0118444	40.75	-73.99	Engineered	Built environment	26594662	Christopher E. Mason	chm2042@med.cornell.edu	Public
3300013362	Gb0136284	Gs0118444	40.75	-73.99	Engineered	Built environment	26594662	Christopher E. Mason	chm2042@med.cornell.edu	Public
3300013381	Gb0136280	Gs0118444	40.75	-73.99	Engineered	Built environment	26594662	Christopher E. Mason	chm2042@med.cornell.edu	Public
3300013469	Gb0135675	Gs0118444	40.74	-73.99	Engineered	Built environment	26594662	Christopher E. Mason	chm2042@med.cornell.edu	Public
3300013484	Gb0135677	Gs0118444	40.74	-73.99	Engineered	Built environment	26594662	Christopher E. Mason	chm2042@med.cornell.edu	Public
3300013586	Gb0135693	Gs0118444	40.71	-73.99	Engineered	Built environment	26594662	Christopher E. Mason	chm2042@med.cornell.edu	Public
3300013621	Gb0135630	Gs0118444	40.74	-73.99	Engineered	Built environment	26594662	Christopher E. Mason	chm2042@med.cornell.edu	Public
3300013713	Gb0136484	Gs0118444	40.69	-73.99	Engineered	Built environment	26594662	Christopher E. Mason	chm2042@med.cornell.edu	Public
3300013821	Gb0136299	Gs0118444	40.75	-73.99	Engineered	Built environment	26594662	Christopher E. Mason	chm2042@med.cornell.edu	Public
3300013838	Gb0136300	Gs0118444	40.75	-73.99	Engineered	Built environment	26594662	Christopher E. Mason	chm2042@med.cornell.edu	Public
3300013839	Gb0136283	Gs0118444	40.75	-73.99	Engineered	Built environment	26594662	Christopher E. Mason	chm2042@med.cornell.edu	Public
3300013849	Gb0136295	Gs0118444	40.75	-73.99	Engineered	Built environment	26594662	Christopher E. Mason	chm2042@med.cornell.edu	Public
3300013850	Gb0136323	Gs0118444	40.75	-73.99	Engineered	Built environment	26594662	Christopher E. Mason	chm2042@med.cornell.edu	Public
3300013918	Gb0136297	Gs0118444	40.75	-73.99	Engineered	Built environment	26594662	Christopher E. Mason	chm2042@med.cornell.edu	Public
3300013922	Gb0135678	Gs0118444	40.73	-73.99	Engineered	Built environment	26594662	Christopher E. Mason	chm2042@med.cornell.edu	Public
3300013928	Gb0136279	Gs0118444	40.75	-73.99	Engineered	Built environment	26594662	Christopher E. Mason	chm2042@med.cornell.edu	Public
3300013985	Gb0135682	Gs0118444	40.72	-73.99	Engineered	Built environment	26594662	Christopher E. Mason	chm2042@med.cornell.edu	Public
3300013995	Gb0136291	Gs0118444	40.75	-73.99	Engineered	Built environment	26594662	Christopher E. Mason	chm2042@med.cornell.edu	Public
3300013997	Gb0136669	Gs0118444	40.62	-73.99	Engineered	Built environment	26594662	Christopher E. Mason	chm2042@med.cornell.edu	Public
3300014011	Gb0136304	Gs0118444	40.75	-73.99	Engineered	Built environment	26594662	Christopher E. Mason	chm2042@med.cornell.edu	Public
3300014621	Gb0135952	Gs0118444	40.65	-73.99	Engineered	Built environment	26594662	Christopher E. Mason	chm2042@med.cornell.edu	Public
3300014634	Gb0135987	Gs0118444	40.75	-73.99	Engineered	Built environment	26594662	Christopher E. Mason	chm2042@med.cornell.edu	Public
3300014636	Gb0135414	Gs0118444	40.73	-73.99	Engineered	Built environment	26594662	Christopher E. Mason	chm2042@med.cornell.edu	Public
3300014645	Gb0135945	Gs0118444	40.68	-73.99	Engineered	Built environment	26594662	Christopher E. Mason	chm2042@med.cornell.edu	Public
3300014648	Gb0135990	Gs0118444	40.75	-73.99	Engineered	Built environment	26594662	Christopher E. Mason	chm2042@med.cornell.edu	Public
3300014663	Gb0135367	Gs0118444	40.64	-73.99	Engineered	Built environment	26594662	Christopher E. Mason	chm2042@med.cornell.edu	Public
3300014671	Gb0135994	Gs0118444	40.75	-73.99	Engineered	Built environment	26594662	Christopher E. Mason	chm2042@med.cornell.edu	Public
3300014687	Gb0135949	Gs0118444	40.65	-73.99	Engineered	Built environment	26594662	Christopher E. Mason	chm2042@med.cornell.edu	Public
3300014690	Gb0136070	Gs0118444	40.73	-73.99	Engineered	Built environment	26594662	Christopher E. Mason	chm2042@med.cornell.edu	Public
3300014694	Gb0136075	Gs0118444	40.75	-73.99	Engineered	Built environment	26594662	Christopher E. Mason	chm2042@med.cornell.edu	Public
3300014725	Gb0135992	Gs0118444	40.75	-73.99	Engineered	Built environment	26594662	Christopher E. Mason	chm2042@med.cornell.edu	Public
3300014726	Gb0136076	Gs0118444	40.75	-73.99	Engineered	Built environment	26594662	Christopher E. Mason	chm2042@med.cornell.edu	Public
3300014740	Gb0136286	Gs0118444	40.75	-73.99	Engineered	Built environment	26594662	Christopher E. Mason	chm2042@med.cornell.edu	Public
3300014894	Gb0136281	Gs0118444	40.75	-73.99	Engineered	Built environment	26594662	Christopher E. Mason	chm2042@med.cornell.edu	Public
3300015056	Gb0135993	Gs0118444	40.75	-73.99	Engineered	Built environment	26594662	Christopher E. Mason	chm2042@med.cornell.edu	Public
3300011139	Gb0136543	Gs0118444	40.76	-73.98	Engineered	Built environment	26594662	Christopher E. Mason	chm2042@med.cornell.edu	Public
3300011146	Gb0136548	Gs0118444	40.71	-73.98	Engineered	Built environment	26594662	Christopher E. Mason	chm2042@med.cornell.edu	Public
3300011152	Gb0136494	Gs0118444	40.69	-73.98	Engineered	Built environment	26594662	Christopher E. Mason	chm2042@med.cornell.edu	Public
3300011153	Gb0136450	Gs0118444	40.67	-73.98	Engineered	Built environment	26594662	Christopher E. Mason	chm2042@med.cornell.edu	Public
3300011160	Gb0135376	Gs0118444	40.57	-73.98	Engineered	Built environment	26594662	Christopher E. Mason	chm2042@med.cornell.edu	Public
3300011163	Gb0136451	Gs0118444	40.67	-73.98	Engineered	Built environment	26594662	Christopher E. Mason	chm2042@med.cornell.edu	Public
3300011210	Gb0135379	Gs0118444	40.66	-73.98	Engineered	Built environment	26594662	Christopher E. Mason	chm2042@med.cornell.edu	Public
3300011213	Gb0135384	Gs0118444	40.76	-73.98	Engineered	Built environment	26594662	Christopher E. Mason	chm2042@med.cornell.edu	Public
3300011234	Gb0135378	Gs0118444	40.66	-73.98	Engineered	Built environment	26594662	Christopher E. Mason	chm2042@med.cornell.edu	Public
3300011375	Gb0135674	Gs0118444	40.75	-73.98	Engineered	Built environment	26594662	Christopher E. Mason	chm2042@med.cornell.edu	Public
3300011377	Gb0136421	Gs0118444	40.76	-73.98	Engineered	Built environment	26594662	Christopher E. Mason	chm2042@med.cornell.edu	Public
3300011459	Gb0135382	Gs0118444	40.75	-73.98	Engineered	Built environment	26594662	Christopher E. Mason	chm2042@med.cornell.edu	Public
3300011470	Gb0135423	Gs0118444	40.75	-73.98	Engineered	Built environment	26594662	Christopher E. Mason	chm2042@med.cornell.edu	Public
3300011481	Gb0135533	Gs0118444	40.68	-73.98	Engineered	Built environment	26594662	Christopher E. Mason	chm2042@med.cornell.edu	Public
3300011498	Gb0136397	Gs0118444	40.76	-73.98	Engineered	Built environment	26594662	Christopher E. Mason	chm2042@med.cornell.edu	Public
3300011508	Gb0136670	Gs0118444	40.61	-73.98	Engineered	Built environment	26594662	Christopher E. Mason	chm2042@med.cornell.edu	Public
3300011517	Gb0135649	Gs0118444	40.73	-73.98	Engineered	Built environment	26594662	Christopher E. Mason	chm2042@med.cornell.edu	Public
3300011518	Gb0135412	Gs0118444	40.74	-73.98	Engineered	Built environment	26594662	Christopher E. Mason	chm2042@med.cornell.edu	Public
3300011526	Gb0135656	Gs0118444	40.76	-73.98	Engineered	Built environment	26594662	Christopher E. Mason	chm2042@med.cornell.edu	Public
3300011534	Gb0135636	Gs0118444	40.76	-73.98	Engineered	Built environment	26594662	Christopher E. Mason	chm2042@med.cornell.edu	Public
3300011565	Gb0136538	Gs0118444	40.73	-73.98	Engineered	Built environment	26594662	Christopher E. Mason	chm2042@med.cornell.edu	Public
3300011571	Gb0136324	Gs0118444	40.69	-73.98	Engineered	Built environment	26594662	Christopher E. Mason	chm2042@med.cornell.edu	Public
3300011572	Gb0135560	Gs0118444	40.74	-73.98	Engineered	Built environment	26594662	Christopher E. Mason	chm2042@med.cornell.edu	Public
3300011577	Gb0135609	Gs0118444	40.78	-73.98	Engineered	Built environment	26594662	Christopher E. Mason	chm2042@med.cornell.edu	Public
3300011627	Gb0135673	Gs0118444	40.75	-73.98	Engineered	Built environment	26594662	Christopher E. Mason	chm2042@med.cornell.edu	Public
3300011632	Gb0135635	Gs0118444	40.76	-73.98	Engineered	Built environment	26594662	Christopher E. Mason	chm2042@med.cornell.edu	Public
3300011656	Gb0136541	Gs0118444	40.75	-73.98	Engineered	Built environment	26594662	Christopher E. Mason	chm2042@med.cornell.edu	Public
3300011683	Gb0135407	Gs0118444	40.75	-73.98	Engineered	Built environment	26594662	Christopher E. Mason	chm2042@med.cornell.edu	Public
3300011713	Gb0135453	Gs0118444	40.78	-73.98	Engineered	Built environment	26594662	Christopher E. Mason	chm2042@med.cornell.edu	Public
3300011714	Gb0136597	Gs0118444	40.69	-73.98	Engineered	Built environment	26594662	Christopher E. Mason	chm2042@med.cornell.edu	Public
3300011721	Gb0135606	Gs0118444	40.76	-73.98	Engineered	Built environment	26594662	Christopher E. Mason	chm2042@med.cornell.edu	Public
3300011743	Gb0135327	Gs0118444	40.75	-73.98	Engineered	Built environment	26594662	Christopher E. Mason	chm2042@med.cornell.edu	Public
3300011760	Gb0136355	Gs0118444	40.62	-73.98	Engineered	Built environment	26594662	Christopher E. Mason	chm2042@med.cornell.edu	Public
3300011787	Gb0136497	Gs0118444	40.74	-73.98	Engineered	Built environment	26594662	Christopher E. Mason	chm2042@med.cornell.edu	Public
3300011792	Gb0136151	Gs0118444	40.73	-73.98	Engineered	Built environment	26594662	Christopher E. Mason	chm2042@med.cornell.edu	Public
3300011801	Gb0135657	Gs0118444	40.75	-73.98	Engineered	Built environment	26594662	Christopher E. Mason	chm2042@med.cornell.edu	Public
3300011824	Gb0136424	Gs0118444	40.75	-73.98	Engineered	Built environment	26594662	Christopher E. Mason	chm2042@med.cornell.edu	Public
3300011826	Gb0136167	Gs0118444	40.72	-73.98	Engineered	Built environment	26594662	Christopher E. Mason	chm2042@med.cornell.edu	Public
3300011828	Gb0135652	Gs0118444	40.71	-73.98	Engineered	Built environment	26594662	Christopher E. Mason	chm2042@med.cornell.edu	Public
3300011829	Gb0135402	Gs0118444	40.77	-73.98	Engineered	Built environment	26594662	Christopher E. Mason	chm2042@med.cornell.edu	Public
3300011832	Gb0136309	Gs0118444	40.75	-73.98	Engineered	Built environment	26594662	Christopher E. Mason	chm2042@med.cornell.edu	Public
3300011839	Gb0136408	Gs0118444	40.74	-73.98	Engineered	Built environment	26594662	Christopher E. Mason	chm2042@med.cornell.edu	Public
3300011846	Gb0136422	Gs0118444	40.76	-73.98	Engineered	Built environment	26594662	Christopher E. Mason	chm2042@med.cornell.edu	Public
3300011860	Gb0136319	Gs0118444	40.61	-73.98	Engineered	Built environment	26594662	Christopher E. Mason	chm2042@med.cornell.edu	Public
3300011866	Gb0135408	Gs0118444	40.75	-73.98	Engineered	Built environment	26594662	Christopher E. Mason	chm2042@med.cornell.edu	Public
3300011868	Gb0136498	Gs0118444	40.73	-73.98	Engineered	Built environment	26594662	Christopher E. Mason	chm2042@med.cornell.edu	Public
3300011876	Gb0135542	Gs0118444	40.69	-73.98	Engineered	Built environment	26594662	Christopher E. Mason	chm2042@med.cornell.edu	Public
3300011877	Gb0136223	Gs0118444	40.69	-73.98	Engineered	Built environment	26594662	Christopher E. Mason	chm2042@med.cornell.edu	Public
3300011920	Gb0136032	Gs0118444	40.75	-73.98	Engineered	Built environment	26594662	Christopher E. Mason	chm2042@med.cornell.edu	Public
3300011926	Gb0136402	Gs0118444	40.77	-73.98	Engineered	Built environment	26594662	Christopher E. Mason	chm2042@med.cornell.edu	Public
3300011931	Gb0135420	Gs0118444	40.69	-73.98	Engineered	Built environment	26594662	Christopher E. Mason	chm2042@med.cornell.edu	Public
3300011949	Gb0135561	Gs0118444	40.73	-73.98	Engineered	Built environment	26594662	Christopher E. Mason	chm2042@med.cornell.edu	Public
3300011956	Gb0135409	Gs0118444	40.75	-73.98	Engineered	Built environment	26594662	Christopher E. Mason	chm2042@med.cornell.edu	Public
3300011961	Gb0135373	Gs0118444	40.59	-73.98	Engineered	Built environment	26594662	Christopher E. Mason	chm2042@med.cornell.edu	Public
3300012197	Gb0135672	Gs0118444	40.75	-73.98	Engineered	Built environment	26594662	Christopher E. Mason	chm2042@med.cornell.edu	Public
3300012248	Gb0136146	Gs0118444	40.76	-73.98	Engineered	Built environment	26594662	Christopher E. Mason	chm2042@med.cornell.edu	Public
3300012251	Gb0136164	Gs0118444	40.76	-73.98	Engineered	Built environment	26594662	Christopher E. Mason	chm2042@med.cornell.edu	Public
3300012277	Gb0136396	Gs0118444	40.59	-73.98	Engineered	Built environment	26594662	Christopher E. Mason	chm2042@med.cornell.edu	Public
3300013646	Gb0136171	Gs0118444	40.69	-73.98	Engineered	Built environment	26594662	Christopher E. Mason	chm2042@med.cornell.edu	Public
3300013684	Gb0135559	Gs0118444	40.74	-73.98	Engineered	Built environment	26594662	Christopher E. Mason	chm2042@med.cornell.edu	Public
3300013712	Gb0135375	Gs0118444	40.57	-73.98	Engineered	Built environment	26594662	Christopher E. Mason	chm2042@med.cornell.edu	Public
3300013856	Gb0135556	Gs0118444	40.75	-73.98	Engineered	Built environment	26594662	Christopher E. Mason	chm2042@med.cornell.edu	Public
3300013935	Gb0135607	Gs0118444	40.76	-73.98	Engineered	Built environment	26594662	Christopher E. Mason	chm2042@med.cornell.edu	Public
3300013986	Gb0135650	Gs0118444	40.73	-73.98	Engineered	Built environment	26594662	Christopher E. Mason	chm2042@med.cornell.edu	Public
3300013996	Gb0135683	Gs0118444	40.76	-73.98	Engineered	Built environment	26594662	Christopher E. Mason	chm2042@med.cornell.edu	Public
3300014002	Gb0136546	Gs0118444	40.72	-73.98	Engineered	Built environment	26594662	Christopher E. Mason	chm2042@med.cornell.edu	Public
3300014004	Gb0136636	Gs0118444	40.67	-73.98	Engineered	Built environment	26594662	Christopher E. Mason	chm2042@med.cornell.edu	Public
3300014064	Gb0135383	Gs0118444	40.76	-73.98	Engineered	Built environment	26594662	Christopher E. Mason	chm2042@med.cornell.edu	Public
3300014066	Gb0135659	Gs0118444	40.76	-73.98	Engineered	Built environment	26594662	Christopher E. Mason	chm2042@med.cornell.edu	Public
3300014287	Gb0136057	Gs0118444	40.66	-73.98	Engineered	Built environment	26594662	Christopher E. Mason	chm2042@med.cornell.edu	Public
3300014524	Gb0136101	Gs0118444	40.68	-73.98	Engineered	Built environment	26594662	Christopher E. Mason	chm2042@med.cornell.edu	Public
3300014615	Gb0136102	Gs0118444	40.68	-73.98	Engineered	Built environment	26594662	Christopher E. Mason	chm2042@med.cornell.edu	Public
3300014627	Gb0136065	Gs0118444	40.77	-73.98	Engineered	Built environment	26594662	Christopher E. Mason	chm2042@med.cornell.edu	Public
3300014630	Gb0135947	Gs0118444	40.67	-73.98	Engineered	Built environment	26594662	Christopher E. Mason	chm2042@med.cornell.edu	Public
3300014649	Gb0135946	Gs0118444	40.67	-73.98	Engineered	Built environment	26594662	Christopher E. Mason	chm2042@med.cornell.edu	Public
3300014841	Gb0135963	Gs0118444	40.61	-73.98	Engineered	Built environment	26594662	Christopher E. Mason	chm2042@med.cornell.edu	Public
3300014844	Gb0136091	Gs0118444	40.69	-73.98	Engineered	Built environment	26594662	Christopher E. Mason	chm2042@med.cornell.edu	Public
3300014897	Gb0136073	Gs0118444	40.75	-73.98	Engineered	Built environment	26594662	Christopher E. Mason	chm2042@med.cornell.edu	Public
3300011131	Gb0136671	Gs0118444	40.59	-73.97	Engineered	Built environment	26594662	Christopher E. Mason	chm2042@med.cornell.edu	Public
3300011161	Gb0135386	Gs0118444	40.79	-73.97	Engineered	Built environment	26594662	Christopher E. Mason	chm2042@med.cornell.edu	Public
3300011162	Gb0135385	Gs0118444	40.78	-73.97	Engineered	Built environment	26594662	Christopher E. Mason	chm2042@med.cornell.edu	Public
3300011204	Gb0135380	Gs0118444	40.64	-73.97	Engineered	Built environment	26594662	Christopher E. Mason	chm2042@med.cornell.edu	Public
3300011211	Gb0136642	Gs0118444	40.58	-73.97	Engineered	Built environment	26594662	Christopher E. Mason	chm2042@med.cornell.edu	Public
3300011230	Gb0136643	Gs0118444	40.57	-73.97	Engineered	Built environment	26594662	Christopher E. Mason	chm2042@med.cornell.edu	Public
3300011235	Gb0136447	Gs0118444	40.68	-73.97	Engineered	Built environment	26594662	Christopher E. Mason	chm2042@med.cornell.edu	Public
3300011236	Gb0136637	Gs0118444	40.65	-73.97	Engineered	Built environment	26594662	Christopher E. Mason	chm2042@med.cornell.edu	Public
3300011355	Gb0135791	Gs0118444	40.68	-73.97	Engineered	Built environment	26594662	Christopher E. Mason	chm2042@med.cornell.edu	Public
3300011454	Gb0135792	Gs0118444	40.68	-73.97	Engineered	Built environment	26594662	Christopher E. Mason	chm2042@med.cornell.edu	Public
3300011477	Gb0135501	Gs0118444	40.79	-73.97	Engineered	Built environment	26594662	Christopher E. Mason	chm2042@med.cornell.edu	Public
3300011504	Gb0135459	Gs0118444	40.68	-73.97	Engineered	Built environment	26594662	Christopher E. Mason	chm2042@med.cornell.edu	Public
3300011520	Gb0135536	Gs0118444	40.68	-73.97	Engineered	Built environment	26594662	Christopher E. Mason	chm2042@med.cornell.edu	Public
3300011531	Gb0136249	Gs0118444	40.62	-73.97	Engineered	Built environment	26594662	Christopher E. Mason	chm2042@med.cornell.edu	Public
3300011541	Gb0135532	Gs0118444	40.68	-73.97	Engineered	Built environment	26594662	Christopher E. Mason	chm2042@med.cornell.edu	Public
3300011543	Gb0135668	Gs0118444	40.76	-73.97	Engineered	Built environment	26594662	Christopher E. Mason	chm2042@med.cornell.edu	Public
3300011547	Gb0135794	Gs0118444	40.68	-73.97	Engineered	Built environment	26594662	Christopher E. Mason	chm2042@med.cornell.edu	Public
3300011551	Gb0136133	Gs0118444	40.78	-73.97	Engineered	Built environment	26594662	Christopher E. Mason	chm2042@med.cornell.edu	Public
3300011585	Gb0136310	Gs0118444	40.68	-73.97	Engineered	Built environment	26594662	Christopher E. Mason	chm2042@med.cornell.edu	Public
3300011590	Gb0135558	Gs0118444	40.75	-73.97	Engineered	Built environment	26594662	Christopher E. Mason	chm2042@med.cornell.edu	Public
3300011594	Gb0136318	Gs0118444	40.6	-73.97	Engineered	Built environment	26594662	Christopher E. Mason	chm2042@med.cornell.edu	Public
3300011597	Gb0136406	Gs0118444	40.75	-73.97	Engineered	Built environment	26594662	Christopher E. Mason	chm2042@med.cornell.edu	Public
3300011602	Gb0136149	Gs0118444	40.76	-73.97	Engineered	Built environment	26594662	Christopher E. Mason	chm2042@med.cornell.edu	Public
3300011631	Gb0135406	Gs0118444	40.75	-73.97	Engineered	Built environment	26594662	Christopher E. Mason	chm2042@med.cornell.edu	Public
3300011633	Gb0135551	Gs0118444	40.67	-73.97	Engineered	Built environment	26594662	Christopher E. Mason	chm2042@med.cornell.edu	Public
3300011665	Gb0136485	Gs0118444	40.68	-73.97	Engineered	Built environment	26594662	Christopher E. Mason	chm2042@med.cornell.edu	Public
3300011704	Gb0135568	Gs0118444	40.75	-73.97	Engineered	Built environment	26594662	Christopher E. Mason	chm2042@med.cornell.edu	Public
3300011706	Gb0135550	Gs0118444	40.67	-73.97	Engineered	Built environment	26594662	Christopher E. Mason	chm2042@med.cornell.edu	Public
3300011716	Gb0135470	Gs0118444	40.68	-73.97	Engineered	Built environment	26594662	Christopher E. Mason	chm2042@med.cornell.edu	Public
3300011742	Gb0136272	Gs0118444	40.59	-73.97	Engineered	Built environment	26594662	Christopher E. Mason	chm2042@med.cornell.edu	Public
3300011751	Gb0135422	Gs0118444	40.78	-73.97	Engineered	Built environment	26594662	Christopher E. Mason	chm2042@med.cornell.edu	Public
3300011755	Gb0136496	Gs0118444	40.75	-73.97	Engineered	Built environment	26594662	Christopher E. Mason	chm2042@med.cornell.edu	Public
3300011763	Gb0135404	Gs0118444	40.75	-73.97	Engineered	Built environment	26594662	Christopher E. Mason	chm2042@med.cornell.edu	Public
3300011772	Gb0136579	Gs0118444	40.75	-73.97	Engineered	Built environment	26594662	Christopher E. Mason	chm2042@med.cornell.edu	Public
3300011776	Gb0136515	Gs0118444	40.77	-73.97	Engineered	Built environment	26594662	Christopher E. Mason	chm2042@med.cornell.edu	Public
3300011777	Gb0136594	Gs0118444	40.68	-73.97	Engineered	Built environment	26594662	Christopher E. Mason	chm2042@med.cornell.edu	Public
3300011782	Gb0136271	Gs0118444	40.59	-73.97	Engineered	Built environment	26594662	Christopher E. Mason	chm2042@med.cornell.edu	Public
3300011799	Gb0136312	Gs0118444	40.78	-73.97	Engineered	Built environment	26594662	Christopher E. Mason	chm2042@med.cornell.edu	Public
3300011818	Gb0135793	Gs0118444	40.68	-73.97	Engineered	Built environment	26594662	Christopher E. Mason	chm2042@med.cornell.edu	Public
3300011833	Gb0136125	Gs0118444	40.77	-73.97	Engineered	Built environment	26594662	Christopher E. Mason	chm2042@med.cornell.edu	Public
3300011834	Gb0135667	Gs0118444	40.62	-73.97	Engineered	Built environment	26594662	Christopher E. Mason	chm2042@med.cornell.edu	Public
3300011838	Gb0135610	Gs0118444	40.78	-73.97	Engineered	Built environment	26594662	Christopher E. Mason	chm2042@med.cornell.edu	Public
3300011861	Gb0135471	Gs0118444	40.68	-73.97	Engineered	Built environment	26594662	Christopher E. Mason	chm2042@med.cornell.edu	Public
3300011902	Gb0135405	Gs0118444	40.75	-73.97	Engineered	Built environment	26594662	Christopher E. Mason	chm2042@med.cornell.edu	Public
3300011948	Gb0135455	Gs0118444	40.68	-73.97	Engineered	Built environment	26594662	Christopher E. Mason	chm2042@med.cornell.edu	Public
3300011957	Gb0135569	Gs0118444	40.75	-73.97	Engineered	Built environment	26594662	Christopher E. Mason	chm2042@med.cornell.edu	Public
3300011960	Gb0135597	Gs0118444	40.79	-73.97	Engineered	Built environment	26594662	Christopher E. Mason	chm2042@med.cornell.edu	Public
3300012191	Gb0135645	Gs0118444	40.76	-73.97	Engineered	Built environment	26594662	Christopher E. Mason	chm2042@med.cornell.edu	Public
3300012260	Gb0136524	Gs0118444	40.78	-73.97	Engineered	Built environment	26594662	Christopher E. Mason	chm2042@med.cornell.edu	Public
3300012653	Gb0135671	Gs0118444	40.76	-73.97	Engineered	Built environment	26594662	Christopher E. Mason	chm2042@med.cornell.edu	Public
3300013338	Gb0136639	Gs0118444	40.62	-73.97	Engineered	Built environment	26594662	Christopher E. Mason	chm2042@med.cornell.edu	Public
3300013482	Gb0136405	Gs0118444	40.75	-73.97	Engineered	Built environment	26594662	Christopher E. Mason	chm2042@med.cornell.edu	Public
3300013612	Gb0136342	Gs0118444	40.76	-73.97	Engineered	Built environment	26594662	Christopher E. Mason	chm2042@med.cornell.edu	Public
3300013626	Gb0135684	Gs0118444	40.76	-73.97	Engineered	Built environment	26594662	Christopher E. Mason	chm2042@med.cornell.edu	Public
3300013634	Gb0135467	Gs0118444	40.68	-73.97	Engineered	Built environment	26594662	Christopher E. Mason	chm2042@med.cornell.edu	Public
3300013692	Gb0135823	Gs0118444	40.75	-73.97	Engineered	Built environment	26594662	Christopher E. Mason	chm2042@med.cornell.edu	Public
3300013818	Gb0136250	Gs0118444	40.62	-73.97	Engineered	Built environment	26594662	Christopher E. Mason	chm2042@med.cornell.edu	Public
3300013823	Gb0136220	Gs0118444	40.68	-73.97	Engineered	Built environment	26594662	Christopher E. Mason	chm2042@med.cornell.edu	Public
3300013932	Gb0136351	Gs0118444	40.62	-73.97	Engineered	Built environment	26594662	Christopher E. Mason	chm2042@med.cornell.edu	Public
3300013934	Gb0135611	Gs0118444	40.78	-73.97	Engineered	Built environment	26594662	Christopher E. Mason	chm2042@med.cornell.edu	Public
3300013974	Gb0136640	Gs0118444	40.61	-73.97	Engineered	Built environment	26594662	Christopher E. Mason	chm2042@med.cornell.edu	Public
3300013977	Gb0135553	Gs0118444	40.67	-73.97	Engineered	Built environment	26594662	Christopher E. Mason	chm2042@med.cornell.edu	Public
3300013982	Gb0135796	Gs0118444	40.68	-73.97	Engineered	Built environment	26594662	Christopher E. Mason	chm2042@med.cornell.edu	Public
3300014007	Gb0135462	Gs0118444	40.68	-73.97	Engineered	Built environment	26594662	Christopher E. Mason	chm2042@med.cornell.edu	Public
3300014590	Gb0135884	Gs0118444	40.61	-73.97	Engineered	Built environment	26594662	Christopher E. Mason	chm2042@med.cornell.edu	Public
3300014624	Gb0136067	Gs0118444	40.75	-73.97	Engineered	Built environment	26594662	Christopher E. Mason	chm2042@med.cornell.edu	Public
3300014667	Gb0135881	Gs0118444	40.66	-73.97	Engineered	Built environment	26594662	Christopher E. Mason	chm2042@med.cornell.edu	Public
3300014689	Gb0136079	Gs0118444	40.78	-73.97	Engineered	Built environment	26594662	Christopher E. Mason	chm2042@med.cornell.edu	Public
3300014693	Gb0136064	Gs0118444	40.79	-73.97	Engineered	Built environment	26594662	Christopher E. Mason	chm2042@med.cornell.edu	Public
3300014724	Gb0136246	Gs0118444	40.65	-73.97	Engineered	Built environment	26594662	Christopher E. Mason	chm2042@med.cornell.edu	Public
3300014900	Gb0136641	Gs0118444	40.59	-73.97	Engineered	Built environment	26594662	Christopher E. Mason	chm2042@med.cornell.edu	Public
3300015060	Gb0135891	Gs0118444	40.63	-73.97	Engineered	Built environment	26594662	Christopher E. Mason	chm2042@med.cornell.edu	Public
3300011158	Gb0136370	Gs0118444	40.62	-73.96	Engineered	Built environment	26594662	Christopher E. Mason	chm2042@med.cornell.edu	Public
3300011208	Gb0136465	Gs0118444	40.68	-73.96	Engineered	Built environment	26594662	Christopher E. Mason	chm2042@med.cornell.edu	Public
3300011215	Gb0136674	Gs0118444	40.57	-73.96	Engineered	Built environment	26594662	Christopher E. Mason	chm2042@med.cornell.edu	Public
3300011219	Gb0136463	Gs0118444	40.68	-73.96	Engineered	Built environment	26594662	Christopher E. Mason	chm2042@med.cornell.edu	Public
3300011372	Gb0135319	Gs0118444	40.62	-73.96	Engineered	Built environment	26594662	Christopher E. Mason	chm2042@med.cornell.edu	Public
3300011500	Gb0136019	Gs0118444	40.76	-73.96	Engineered	Built environment	26594662	Christopher E. Mason	chm2042@med.cornell.edu	Public
3300011507	Gb0135651	Gs0118444	40.72	-73.96	Engineered	Built environment	26594662	Christopher E. Mason	chm2042@med.cornell.edu	Public
3300011533	Gb0136150	Gs0118444	40.75	-73.96	Engineered	Built environment	26594662	Christopher E. Mason	chm2042@med.cornell.edu	Public
3300011544	Gb0135613	Gs0118444	40.8	-73.96	Engineered	Built environment	26594662	Christopher E. Mason	chm2042@med.cornell.edu	Public
3300011593	Gb0136445	Gs0118444	40.68	-73.96	Engineered	Built environment	26594662	Christopher E. Mason	chm2042@med.cornell.edu	Public
3300011599	Gb0135454	Gs0118444	40.68	-73.96	Engineered	Built environment	26594662	Christopher E. Mason	chm2042@med.cornell.edu	Public
3300011606	Gb0135646	Gs0118444	40.75	-73.96	Engineered	Built environment	26594662	Christopher E. Mason	chm2042@med.cornell.edu	Public
3300011609	Gb0136020	Gs0118444	40.76	-73.96	Engineered	Built environment	26594662	Christopher E. Mason	chm2042@med.cornell.edu	Public
3300011610	Gb0135669	Gs0118444	40.76	-73.96	Engineered	Built environment	26594662	Christopher E. Mason	chm2042@med.cornell.edu	Public
3300011628	Gb0135598	Gs0118444	40.78	-73.96	Engineered	Built environment	26594662	Christopher E. Mason	chm2042@med.cornell.edu	Public
3300011720	Gb0136599	Gs0118444	40.67	-73.96	Engineered	Built environment	26594662	Christopher E. Mason	chm2042@med.cornell.edu	Public
3300011723	Gb0135394	Gs0118444	40.8	-73.96	Engineered	Built environment	26594662	Christopher E. Mason	chm2042@med.cornell.edu	Public
3300011757	Gb0136514	Gs0118444	40.78	-73.96	Engineered	Built environment	26594662	Christopher E. Mason	chm2042@med.cornell.edu	Public
3300011806	Gb0136165	Gs0118444	40.76	-73.96	Engineered	Built environment	26594662	Christopher E. Mason	chm2042@med.cornell.edu	Public
3300011830	Gb0135318	Gs0118444	40.63	-73.96	Engineered	Built environment	26594662	Christopher E. Mason	chm2042@med.cornell.edu	Public
3300011854	Gb0136017	Gs0118444	40.76	-73.96	Engineered	Built environment	26594662	Christopher E. Mason	chm2042@med.cornell.edu	Public
3300011870	Gb0136134	Gs0118444	40.8	-73.96	Engineered	Built environment	26594662	Christopher E. Mason	chm2042@med.cornell.edu	Public
3300011880	Gb0135570	Gs0118444	40.76	-73.96	Engineered	Built environment	26594662	Christopher E. Mason	chm2042@med.cornell.edu	Public
3300011895	Gb0135612	Gs0118444	40.8	-73.96	Engineered	Built environment	26594662	Christopher E. Mason	chm2042@med.cornell.edu	Public
3300011904	Gb0136273	Gs0118444	40.64	-73.96	Engineered	Built environment	26594662	Christopher E. Mason	chm2042@med.cornell.edu	Public
3300011952	Gb0135315	Gs0118444	40.65	-73.96	Engineered	Built environment	26594662	Christopher E. Mason	chm2042@med.cornell.edu	Public
3300012244	Gb0136513	Gs0118444	40.79	-73.96	Engineered	Built environment	26594662	Christopher E. Mason	chm2042@med.cornell.edu	Public
3300012253	Gb0136436	Gs0118444	40.79	-73.96	Engineered	Built environment	26594662	Christopher E. Mason	chm2042@med.cornell.edu	Public
3300013370	Gb0136016	Gs0118444	40.76	-73.96	Engineered	Built environment	26594662	Christopher E. Mason	chm2042@med.cornell.edu	Public
3300013660	Gb0135685	Gs0118444	40.76	-73.96	Engineered	Built environment	26594662	Christopher E. Mason	chm2042@med.cornell.edu	Public
3300013921	Gb0136021	Gs0118444	40.76	-73.96	Engineered	Built environment	26594662	Christopher E. Mason	chm2042@med.cornell.edu	Public
3300014049	Gb0136121	Gs0118444	40.79	-73.96	Engineered	Built environment	26594662	Christopher E. Mason	chm2042@med.cornell.edu	Public
3300014091	Gb0136114	Gs0118444	40.76	-73.96	Engineered	Built environment	26594662	Christopher E. Mason	chm2042@med.cornell.edu	Public
3300014093	Gb0136122	Gs0118444	40.79	-73.96	Engineered	Built environment	26594662	Christopher E. Mason	chm2042@med.cornell.edu	Public
3300014576	Gb0136014	Gs0118444	40.76	-73.96	Engineered	Built environment	26594662	Christopher E. Mason	chm2042@med.cornell.edu	Public
3300014582	Gb0136018	Gs0118444	40.76	-73.96	Engineered	Built environment	26594662	Christopher E. Mason	chm2042@med.cornell.edu	Public
3300014608	Gb0135976	Gs0118444	40.65	-73.96	Engineered	Built environment	26594662	Christopher E. Mason	chm2042@med.cornell.edu	Public
3300014664	Gb0135399	Gs0118444	40.8	-73.96	Engineered	Built environment	26594662	Christopher E. Mason	chm2042@med.cornell.edu	Public
3300014677	Gb0136063	Gs0118444	40.79	-73.96	Engineered	Built environment	26594662	Christopher E. Mason	chm2042@med.cornell.edu	Public
3300014682	Gb0136078	Gs0118444	40.79	-73.96	Engineered	Built environment	26594662	Christopher E. Mason	chm2042@med.cornell.edu	Public
3300014695	Gb0135977	Gs0118444	40.62	-73.96	Engineered	Built environment	26594662	Christopher E. Mason	chm2042@med.cornell.edu	Public
3300014707	Gb0135893	Gs0118444	40.68	-73.96	Engineered	Built environment	26594662	Christopher E. Mason	chm2042@med.cornell.edu	Public
3300011141	Gb0136542	Gs0118444	40.78	-73.95	Engineered	Built environment	26594662	Christopher E. Mason	chm2042@med.cornell.edu	Public
3300011147	Gb0136491	Gs0118444	40.67	-73.95	Engineered	Built environment	26594662	Christopher E. Mason	chm2042@med.cornell.edu	Public
3300011202	Gb0136371	Gs0118444	40.59	-73.95	Engineered	Built environment	26594662	Christopher E. Mason	chm2042@med.cornell.edu	Public
3300011359	Gb0135797	Gs0118444	40.66	-73.95	Engineered	Built environment	26594662	Christopher E. Mason	chm2042@med.cornell.edu	Public
3300011384	Gb0135798	Gs0118444	40.66	-73.95	Engineered	Built environment	26594662	Christopher E. Mason	chm2042@med.cornell.edu	Public
3300011455	Gb0135662	Gs0118444	40.81	-73.95	Engineered	Built environment	26594662	Christopher E. Mason	chm2042@med.cornell.edu	Public
3300011461	Gb0136160	Gs0118444	40.8	-73.95	Engineered	Built environment	26594662	Christopher E. Mason	chm2042@med.cornell.edu	Public
3300011480	Gb0136332	Gs0118444	40.8	-73.95	Engineered	Built environment	26594662	Christopher E. Mason	chm2042@med.cornell.edu	Public
3300011484	Gb0136221	Gs0118444	40.67	-73.95	Engineered	Built environment	26594662	Christopher E. Mason	chm2042@med.cornell.edu	Public
3300011491	Gb0136604	Gs0118444	40.66	-73.95	Engineered	Built environment	26594662	Christopher E. Mason	chm2042@med.cornell.edu	Public
3300011509	Gb0136346	Gs0118444	40.74	-73.95	Engineered	Built environment	26594662	Christopher E. Mason	chm2042@med.cornell.edu	Public
3300011514	Gb0135648	Gs0118444	40.75	-73.95	Engineered	Built environment	26594662	Christopher E. Mason	chm2042@med.cornell.edu	Public
3300011528	Gb0135574	Gs0118444	40.78	-73.95	Engineered	Built environment	26594662	Christopher E. Mason	chm2042@med.cornell.edu	Public
3300011559	Gb0136539	Gs0118444	40.7	-73.95	Engineered	Built environment	26594662	Christopher E. Mason	chm2042@med.cornell.edu	Public
3300011560	Gb0136592	Gs0118444	40.68	-73.95	Engineered	Built environment	26594662	Christopher E. Mason	chm2042@med.cornell.edu	Public
3300011623	Gb0136518	Gs0118444	40.79	-73.95	Engineered	Built environment	26594662	Christopher E. Mason	chm2042@med.cornell.edu	Public
3300011639	Gb0136218	Gs0118444	40.68	-73.95	Engineered	Built environment	26594662	Christopher E. Mason	chm2042@med.cornell.edu	Public
3300011657	Gb0135616	Gs0118444	40.82	-73.95	Engineered	Built environment	26594662	Christopher E. Mason	chm2042@med.cornell.edu	Public
3300011676	Gb0135466	Gs0118444	40.71	-73.95	Engineered	Built environment	26594662	Christopher E. Mason	chm2042@med.cornell.edu	Public
3300011684	Gb0135731	Gs0118444	40.74	-73.95	Engineered	Built environment	26594662	Christopher E. Mason	chm2042@med.cornell.edu	Public
3300011692	Gb0135572	Gs0118444	40.77	-73.95	Engineered	Built environment	26594662	Christopher E. Mason	chm2042@med.cornell.edu	Public
3300011694	Gb0135730	Gs0118444	40.74	-73.95	Engineered	Built environment	26594662	Christopher E. Mason	chm2042@med.cornell.edu	Public
3300011710	Gb0136153	Gs0118444	40.7	-73.95	Engineered	Built environment	26594662	Christopher E. Mason	chm2042@med.cornell.edu	Public
3300011718	Gb0135661	Gs0118444	40.8	-73.95	Engineered	Built environment	26594662	Christopher E. Mason	chm2042@med.cornell.edu	Public
3300011719	Gb0136490	Gs0118444	40.66	-73.95	Engineered	Built environment	26594662	Christopher E. Mason	chm2042@med.cornell.edu	Public
3300011739	Gb0136596	Gs0118444	40.67	-73.95	Engineered	Built environment	26594662	Christopher E. Mason	chm2042@med.cornell.edu	Public
3300011762	Gb0135464	Gs0118444	40.7	-73.95	Engineered	Built environment	26594662	Christopher E. Mason	chm2042@med.cornell.edu	Public
3300011773	Gb0135458	Gs0118444	40.73	-73.95	Engineered	Built environment	26594662	Christopher E. Mason	chm2042@med.cornell.edu	Public
3300011785	Gb0136126	Gs0118444	40.79	-73.95	Engineered	Built environment	26594662	Christopher E. Mason	chm2042@med.cornell.edu	Public
3300011811	Gb0135825	Gs0118444	40.71	-73.95	Engineered	Built environment	26594662	Christopher E. Mason	chm2042@med.cornell.edu	Public
3300011814	Gb0136274	Gs0118444	40.58	-73.95	Engineered	Built environment	26594662	Christopher E. Mason	chm2042@med.cornell.edu	Public
3300011817	Gb0136158	Gs0118444	40.59	-73.95	Engineered	Built environment	26594662	Christopher E. Mason	chm2042@med.cornell.edu	Public
3300011827	Gb0136222	Gs0118444	40.67	-73.95	Engineered	Built environment	26594662	Christopher E. Mason	chm2042@med.cornell.edu	Public
3300011852	Gb0136512	Gs0118444	40.8	-73.95	Engineered	Built environment	26594662	Christopher E. Mason	chm2042@med.cornell.edu	Public
3300011859	Gb0136338	Gs0118444	40.82	-73.95	Engineered	Built environment	26594662	Christopher E. Mason	chm2042@med.cornell.edu	Public
3300011886	Gb0136434	Gs0118444	40.8	-73.95	Engineered	Built environment	26594662	Christopher E. Mason	chm2042@med.cornell.edu	Public
3300011888	Gb0136219	Gs0118444	40.68	-73.95	Engineered	Built environment	26594662	Christopher E. Mason	chm2042@med.cornell.edu	Public
3300011897	Gb0136256	Gs0118444	40.72	-73.95	Engineered	Built environment	26594662	Christopher E. Mason	chm2042@med.cornell.edu	Public
3300011915	Gb0136399	Gs0118444	40.82	-73.95	Engineered	Built environment	26594662	Christopher E. Mason	chm2042@med.cornell.edu	Public
3300011966	Gb0135573	Gs0118444	40.77	-73.95	Engineered	Built environment	26594662	Christopher E. Mason	chm2042@med.cornell.edu	Public
3300012241	Gb0135807	Gs0118444	40.66	-73.95	Engineered	Built environment	26594662	Christopher E. Mason	chm2042@med.cornell.edu	Public
3300012252	Gb0136525	Gs0118444	40.81	-73.95	Engineered	Built environment	26594662	Christopher E. Mason	chm2042@med.cornell.edu	Public
3300012258	Gb0136503	Gs0118444	40.77	-73.95	Engineered	Built environment	26594662	Christopher E. Mason	chm2042@med.cornell.edu	Public
3300012283	Gb0136504	Gs0118444	40.78	-73.95	Engineered	Built environment	26594662	Christopher E. Mason	chm2042@med.cornell.edu	Public
3300013353	Gb0136673	Gs0118444	40.59	-73.95	Engineered	Built environment	26594662	Christopher E. Mason	chm2042@med.cornell.edu	Public
3300013481	Gb0135799	Gs0118444	40.65	-73.95	Engineered	Built environment	26594662	Christopher E. Mason	chm2042@med.cornell.edu	Public
3300013599	Gb0135653	Gs0118444	40.7	-73.95	Engineered	Built environment	26594662	Christopher E. Mason	chm2042@med.cornell.edu	Public
3300013653	Gb0136614	Gs0118444	40.71	-73.95	Engineered	Built environment	26594662	Christopher E. Mason	chm2042@med.cornell.edu	Public
3300013729	Gb0135615	Gs0118444	40.81	-73.95	Engineered	Built environment	26594662	Christopher E. Mason	chm2042@med.cornell.edu	Public
3300013851	Gb0136311	Gs0118444	40.8	-73.95	Engineered	Built environment	26594662	Christopher E. Mason	chm2042@med.cornell.edu	Public
3300013924	Gb0135647	Gs0118444	40.75	-73.95	Engineered	Built environment	26594662	Christopher E. Mason	chm2042@med.cornell.edu	Public
3300013933	Gb0135614	Gs0118444	40.81	-73.95	Engineered	Built environment	26594662	Christopher E. Mason	chm2042@med.cornell.edu	Public
3300013981	Gb0135552	Gs0118444	40.67	-73.95	Engineered	Built environment	26594662	Christopher E. Mason	chm2042@med.cornell.edu	Public
3300014070	Gb0136600	Gs0118444	40.66	-73.95	Engineered	Built environment	26594662	Christopher E. Mason	chm2042@med.cornell.edu	Public
3300014087	Gb0136448	Gs0118444	40.71	-73.95	Engineered	Built environment	26594662	Christopher E. Mason	chm2042@med.cornell.edu	Public
3300014095	Gb0136120	Gs0118444	40.8	-73.95	Engineered	Built environment	26594662	Christopher E. Mason	chm2042@med.cornell.edu	Public
3300014588	Gb0136087	Gs0118444	40.68	-73.95	Engineered	Built environment	26594662	Christopher E. Mason	chm2042@med.cornell.edu	Public
3300014592	Gb0136088	Gs0118444	40.73	-73.95	Engineered	Built environment	26594662	Christopher E. Mason	chm2042@med.cornell.edu	Public
3300014600	Gb0135571	Gs0118444	40.77	-73.95	Engineered	Built environment	26594662	Christopher E. Mason	chm2042@med.cornell.edu	Public
3300014632	Gb0136089	Gs0118444	40.7	-73.95	Engineered	Built environment	26594662	Christopher E. Mason	chm2042@med.cornell.edu	Public
3300014637	Gb0135421	Gs0118444	40.8	-73.95	Engineered	Built environment	26594662	Christopher E. Mason	chm2042@med.cornell.edu	Public
3300014685	Gb0136062	Gs0118444	40.82	-73.95	Engineered	Built environment	26594662	Christopher E. Mason	chm2042@med.cornell.edu	Public
3300014701	Gb0136112	Gs0118444	40.66	-73.95	Engineered	Built environment	26594662	Christopher E. Mason	chm2042@med.cornell.edu	Public
3300011151	Gb0136486	Gs0118444	40.71	-73.94	Engineered	Built environment	26594662	Christopher E. Mason	chm2042@med.cornell.edu	Public
3300011217	Gb0136443	Gs0118444	40.75	-73.94	Engineered	Built environment	26594662	Christopher E. Mason	chm2042@med.cornell.edu	Public
3300011369	Gb0135788	Gs0118444	40.8	-73.94	Engineered	Built environment	26594662	Christopher E. Mason	chm2042@med.cornell.edu	Public
3300011451	Gb0136558	Gs0118444	40.75	-73.94	Engineered	Built environment	26594662	Christopher E. Mason	chm2042@med.cornell.edu	Public
3300011471	Gb0135663	Gs0118444	40.81	-73.94	Engineered	Built environment	26594662	Christopher E. Mason	chm2042@med.cornell.edu	Public
3300011474	Gb0136505	Gs0118444	40.79	-73.94	Engineered	Built environment	26594662	Christopher E. Mason	chm2042@med.cornell.edu	Public
3300011515	Gb0135642	Gs0118444	40.8	-73.94	Engineered	Built environment	26594662	Christopher E. Mason	chm2042@med.cornell.edu	Public
3300011522	Gb0136520	Gs0118444	40.8	-73.94	Engineered	Built environment	26594662	Christopher E. Mason	chm2042@med.cornell.edu	Public
3300011539	Gb0135595	Gs0118444	40.83	-73.94	Engineered	Built environment	26594662	Christopher E. Mason	chm2042@med.cornell.edu	Public
3300011545	Gb0135594	Gs0118444	40.83	-73.94	Engineered	Built environment	26594662	Christopher E. Mason	chm2042@med.cornell.edu	Public
3300011548	Gb0135576	Gs0118444	40.79	-73.94	Engineered	Built environment	26594662	Christopher E. Mason	chm2042@med.cornell.edu	Public
3300011562	Gb0135469	Gs0118444	40.74	-73.94	Engineered	Built environment	26594662	Christopher E. Mason	chm2042@med.cornell.edu	Public
3300011580	Gb0135604	Gs0118444	40.8	-73.94	Engineered	Built environment	26594662	Christopher E. Mason	chm2042@med.cornell.edu	Public
3300011584	Gb0136615	Gs0118444	40.71	-73.94	Engineered	Built environment	26594662	Christopher E. Mason	chm2042@med.cornell.edu	Public
3300011596	Gb0135538	Gs0118444	40.71	-73.94	Engineered	Built environment	26594662	Christopher E. Mason	chm2042@med.cornell.edu	Public
3300011600	Gb0136603	Gs0118444	40.63	-73.94	Engineered	Built environment	26594662	Christopher E. Mason	chm2042@med.cornell.edu	Public
3300011601	Gb0135449	Gs0118444	40.75	-73.94	Engineered	Built environment	26594662	Christopher E. Mason	chm2042@med.cornell.edu	Public
3300011608	Gb0135826	Gs0118444	40.71	-73.94	Engineered	Built environment	26594662	Christopher E. Mason	chm2042@med.cornell.edu	Public
3300011630	Gb0136186	Gs0118444	40.74	-73.94	Engineered	Built environment	26594662	Christopher E. Mason	chm2042@med.cornell.edu	Public
3300011654	Gb0136601	Gs0118444	40.65	-73.94	Engineered	Built environment	26594662	Christopher E. Mason	chm2042@med.cornell.edu	Public
3300011658	Gb0136602	Gs0118444	40.64	-73.94	Engineered	Built environment	26594662	Christopher E. Mason	chm2042@med.cornell.edu	Public
3300011671	Gb0136511	Gs0118444	40.81	-73.94	Engineered	Built environment	26594662	Christopher E. Mason	chm2042@med.cornell.edu	Public
3300011688	Gb0135809	Gs0118444	40.66	-73.94	Engineered	Built environment	26594662	Christopher E. Mason	chm2042@med.cornell.edu	Public
3300011728	Gb0135804	Gs0118444	40.63	-73.94	Engineered	Built environment	26594662	Christopher E. Mason	chm2042@med.cornell.edu	Public
3300011749	Gb0135505	Gs0118444	40.81	-73.94	Engineered	Built environment	26594662	Christopher E. Mason	chm2042@med.cornell.edu	Public
3300011756	Gb0135596	Gs0118444	40.81	-73.94	Engineered	Built environment	26594662	Christopher E. Mason	chm2042@med.cornell.edu	Public
3300011761	Gb0136521	Gs0118444	40.8	-73.94	Engineered	Built environment	26594662	Christopher E. Mason	chm2042@med.cornell.edu	Public
3300011783	Gb0136130	Gs0118444	40.8	-73.94	Engineered	Built environment	26594662	Christopher E. Mason	chm2042@med.cornell.edu	Public
3300011788	Gb0135787	Gs0118444	40.8	-73.94	Engineered	Built environment	26594662	Christopher E. Mason	chm2042@med.cornell.edu	Public
3300011790	Gb0135655	Gs0118444	40.7	-73.94	Engineered	Built environment	26594662	Christopher E. Mason	chm2042@med.cornell.edu	Public
3300011804	Gb0135660	Gs0118444	40.79	-73.94	Engineered	Built environment	26594662	Christopher E. Mason	chm2042@med.cornell.edu	Public
3300011807	Gb0135803	Gs0118444	40.63	-73.94	Engineered	Built environment	26594662	Christopher E. Mason	chm2042@med.cornell.edu	Public
3300011836	Gb0136507	Gs0118444	40.79	-73.94	Engineered	Built environment	26594662	Christopher E. Mason	chm2042@med.cornell.edu	Public
3300011837	Gb0136128	Gs0118444	40.8	-73.94	Engineered	Built environment	26594662	Christopher E. Mason	chm2042@med.cornell.edu	Public
3300011841	Gb0135575	Gs0118444	40.79	-73.94	Engineered	Built environment	26594662	Christopher E. Mason	chm2042@med.cornell.edu	Public
3300011858	Gb0135397	Gs0118444	40.84	-73.94	Engineered	Built environment	26594662	Christopher E. Mason	chm2042@med.cornell.edu	Public
3300011887	Gb0136506	Gs0118444	40.79	-73.94	Engineered	Built environment	26594662	Christopher E. Mason	chm2042@med.cornell.edu	Public
3300011889	Gb0136135	Gs0118444	40.83	-73.94	Engineered	Built environment	26594662	Christopher E. Mason	chm2042@med.cornell.edu	Public
3300011911	Gb0136466	Gs0118444	40.8	-73.94	Engineered	Built environment	26594662	Christopher E. Mason	chm2042@med.cornell.edu	Public
3300011919	Gb0135398	Gs0118444	40.84	-73.94	Engineered	Built environment	26594662	Christopher E. Mason	chm2042@med.cornell.edu	Public
3300011923	Gb0135504	Gs0118444	40.8	-73.94	Engineered	Built environment	26594662	Christopher E. Mason	chm2042@med.cornell.edu	Public
3300012246	Gb0136224	Gs0118444	40.63	-73.94	Engineered	Built environment	26594662	Christopher E. Mason	chm2042@med.cornell.edu	Public
3300012257	Gb0135729	Gs0118444	40.74	-73.94	Engineered	Built environment	26594662	Christopher E. Mason	chm2042@med.cornell.edu	Public
3300013711	Gb0135801	Gs0118444	40.65	-73.94	Engineered	Built environment	26594662	Christopher E. Mason	chm2042@med.cornell.edu	Public
3300013822	Gb0136178	Gs0118444	40.75	-73.94	Engineered	Built environment	26594662	Christopher E. Mason	chm2042@med.cornell.edu	Public
3300013917	Gb0135426	Gs0118444	40.81	-73.94	Engineered	Built environment	26594662	Christopher E. Mason	chm2042@med.cornell.edu	Public
3300013925	Gb0135617	Gs0118444	40.82	-73.94	Engineered	Built environment	26594662	Christopher E. Mason	chm2042@med.cornell.edu	Public
3300014005	Gb0135654	Gs0118444	40.7	-73.94	Engineered	Built environment	26594662	Christopher E. Mason	chm2042@med.cornell.edu	Public
3300014013	Gb0136217	Gs0118444	40.67	-73.94	Engineered	Built environment	26594662	Christopher E. Mason	chm2042@med.cornell.edu	Public
3300014014	Gb0135805	Gs0118444	40.63	-73.94	Engineered	Built environment	26594662	Christopher E. Mason	chm2042@med.cornell.edu	Public
3300014016	Gb0135468	Gs0118444	40.74	-73.94	Engineered	Built environment	26594662	Christopher E. Mason	chm2042@med.cornell.edu	Public
3300014018	Gb0135802	Gs0118444	40.64	-73.94	Engineered	Built environment	26594662	Christopher E. Mason	chm2042@med.cornell.edu	Public
3300014071	Gb0136117	Gs0118444	40.83	-73.94	Engineered	Built environment	26594662	Christopher E. Mason	chm2042@med.cornell.edu	Public
3300014073	Gb0136115	Gs0118444	40.79	-73.94	Engineered	Built environment	26594662	Christopher E. Mason	chm2042@med.cornell.edu	Public
3300014094	Gb0136119	Gs0118444	40.81	-73.94	Engineered	Built environment	26594662	Christopher E. Mason	chm2042@med.cornell.edu	Public
3300014628	Gb0136090	Gs0118444	40.74	-73.94	Engineered	Built environment	26594662	Christopher E. Mason	chm2042@med.cornell.edu	Public
3300014680	Gb0136387	Gs0118444	40.84	-73.94	Engineered	Built environment	26594662	Christopher E. Mason	chm2042@med.cornell.edu	Public
3300011155	Gb0136452	Gs0118444	40.74	-73.93	Engineered	Built environment	26594662	Christopher E. Mason	chm2042@med.cornell.edu	Public
3300011505	Gb0136519	Gs0118444	40.82	-73.93	Engineered	Built environment	26594662	Christopher E. Mason	chm2042@med.cornell.edu	Public
3300011563	Gb0135450	Gs0118444	40.75	-73.93	Engineered	Built environment	26594662	Christopher E. Mason	chm2042@med.cornell.edu	Public
3300011573	Gb0135591	Gs0118444	40.83	-73.93	Engineered	Built environment	26594662	Christopher E. Mason	chm2042@med.cornell.edu	Public
3300011586	Gb0135734	Gs0118444	40.75	-73.93	Engineered	Built environment	26594662	Christopher E. Mason	chm2042@med.cornell.edu	Public
3300011589	Gb0136559	Gs0118444	40.74	-73.93	Engineered	Built environment	26594662	Christopher E. Mason	chm2042@med.cornell.edu	Public
3300011613	Gb0135619	Gs0118444	40.84	-73.93	Engineered	Built environment	26594662	Christopher E. Mason	chm2042@med.cornell.edu	Public
3300011616	Gb0135592	Gs0118444	40.83	-73.93	Engineered	Built environment	26594662	Christopher E. Mason	chm2042@med.cornell.edu	Public
3300011624	Gb0135620	Gs0118444	40.84	-73.93	Engineered	Built environment	26594662	Christopher E. Mason	chm2042@med.cornell.edu	Public
3300011646	Gb0135593	Gs0118444	40.83	-73.93	Engineered	Built environment	26594662	Christopher E. Mason	chm2042@med.cornell.edu	Public
3300011690	Gb0135589	Gs0118444	40.83	-73.93	Engineered	Built environment	26594662	Christopher E. Mason	chm2042@med.cornell.edu	Public
3300011697	Gb0135603	Gs0118444	40.82	-73.93	Engineered	Built environment	26594662	Christopher E. Mason	chm2042@med.cornell.edu	Public
3300011703	Gb0136127	Gs0118444	40.82	-73.93	Engineered	Built environment	26594662	Christopher E. Mason	chm2042@med.cornell.edu	Public
3300011712	Gb0136510	Gs0118444	40.83	-73.93	Engineered	Built environment	26594662	Christopher E. Mason	chm2042@med.cornell.edu	Public
3300011733	Gb0136616	Gs0118444	40.7	-73.93	Engineered	Built environment	26594662	Christopher E. Mason	chm2042@med.cornell.edu	Public
3300011752	Gb0136590	Gs0118444	40.67	-73.93	Engineered	Built environment	26594662	Christopher E. Mason	chm2042@med.cornell.edu	Public
3300011802	Gb0136492	Gs0118444	40.66	-73.93	Engineered	Built environment	26594662	Christopher E. Mason	chm2042@med.cornell.edu	Public
3300011845	Gb0136136	Gs0118444	40.84	-73.93	Engineered	Built environment	26594662	Christopher E. Mason	chm2042@med.cornell.edu	Public
3300011863	Gb0136129	Gs0118444	40.82	-73.93	Engineered	Built environment	26594662	Christopher E. Mason	chm2042@med.cornell.edu	Public
3300011900	Gb0135577	Gs0118444	40.8	-73.93	Engineered	Built environment	26594662	Christopher E. Mason	chm2042@med.cornell.edu	Public
3300011947	Gb0135554	Gs0118444	40.66	-73.93	Engineered	Built environment	26594662	Christopher E. Mason	chm2042@med.cornell.edu	Public
3300011955	Gb0135539	Gs0118444	40.7	-73.93	Engineered	Built environment	26594662	Christopher E. Mason	chm2042@med.cornell.edu	Public
3300012195	Gb0135590	Gs0118444	40.83	-73.93	Engineered	Built environment	26594662	Christopher E. Mason	chm2042@med.cornell.edu	Public
3300013375	Gb0135829	Gs0118444	40.7	-73.93	Engineered	Built environment	26594662	Christopher E. Mason	chm2042@med.cornell.edu	Public
3300013485	Gb0135540	Gs0118444	40.7	-73.93	Engineered	Built environment	26594662	Christopher E. Mason	chm2042@med.cornell.edu	Public
3300013491	Gb0136605	Gs0118444	40.66	-73.93	Engineered	Built environment	26594662	Christopher E. Mason	chm2042@med.cornell.edu	Public
3300013493	Gb0135482	Gs0118444	40.74	-73.93	Engineered	Built environment	26594662	Christopher E. Mason	chm2042@med.cornell.edu	Public
3300013641	Gb0135810	Gs0118444	40.66	-73.93	Engineered	Built environment	26594662	Christopher E. Mason	chm2042@med.cornell.edu	Public
3300013916	Gb0135622	Gs0118444	40.84	-73.93	Engineered	Built environment	26594662	Christopher E. Mason	chm2042@med.cornell.edu	Public
3300013983	Gb0135735	Gs0118444	40.75	-73.93	Engineered	Built environment	26594662	Christopher E. Mason	chm2042@med.cornell.edu	Public
3300014015	Gb0135733	Gs0118444	40.75	-73.93	Engineered	Built environment	26594662	Christopher E. Mason	chm2042@med.cornell.edu	Public
3300014045	Gb0136116	Gs0118444	40.83	-73.93	Engineered	Built environment	26594662	Christopher E. Mason	chm2042@med.cornell.edu	Public
3300014065	Gb0135665	Gs0118444	40.83	-73.93	Engineered	Built environment	26594662	Christopher E. Mason	chm2042@med.cornell.edu	Public
3300014585	Gb0136106	Gs0118444	40.7	-73.93	Engineered	Built environment	26594662	Christopher E. Mason	chm2042@med.cornell.edu	Public
3300014699	Gb0136045	Gs0118444	40.84	-73.93	Engineered	Built environment	26594662	Christopher E. Mason	chm2042@med.cornell.edu	Public
3300011479	Gb0135452	Gs0118444	40.75	-73.92	Engineered	Built environment	26594662	Christopher E. Mason	chm2042@med.cornell.edu	Public
3300011489	Gb0135811	Gs0118444	40.66	-73.92	Engineered	Built environment	26594662	Christopher E. Mason	chm2042@med.cornell.edu	Public
3300011524	Gb0135472	Gs0118444	40.75	-73.92	Engineered	Built environment	26594662	Christopher E. Mason	chm2042@med.cornell.edu	Public
3300011525	Gb0136257	Gs0118444	40.81	-73.92	Engineered	Built environment	26594662	Christopher E. Mason	chm2042@med.cornell.edu	Public
3300011532	Gb0136516	Gs0118444	40.86	-73.92	Engineered	Built environment	26594662	Christopher E. Mason	chm2042@med.cornell.edu	Public
3300011536	Gb0135507	Gs0118444	40.81	-73.92	Engineered	Built environment	26594662	Christopher E. Mason	chm2042@med.cornell.edu	Public
3300011603	Gb0135623	Gs0118444	40.86	-73.92	Engineered	Built environment	26594662	Christopher E. Mason	chm2042@med.cornell.edu	Public
3300011673	Gb0136347	Gs0118444	40.76	-73.92	Engineered	Built environment	26594662	Christopher E. Mason	chm2042@med.cornell.edu	Public
3300011674	Gb0135392	Gs0118444	40.86	-73.92	Engineered	Built environment	26594662	Christopher E. Mason	chm2042@med.cornell.edu	Public
3300011678	Gb0135396	Gs0118444	40.86	-73.92	Engineered	Built environment	26594662	Christopher E. Mason	chm2042@med.cornell.edu	Public
3300011724	Gb0135348	Gs0118444	40.68	-73.92	Engineered	Built environment	26594662	Christopher E. Mason	chm2042@med.cornell.edu	Public
3300011745	Gb0136620	Gs0118444	40.69	-73.92	Engineered	Built environment	26594662	Christopher E. Mason	chm2042@med.cornell.edu	Public
3300011764	Gb0136337	Gs0118444	40.76	-73.92	Engineered	Built environment	26594662	Christopher E. Mason	chm2042@med.cornell.edu	Public
3300011789	Gb0136617	Gs0118444	40.7	-73.92	Engineered	Built environment	26594662	Christopher E. Mason	chm2042@med.cornell.edu	Public
3300011794	Gb0135747	Gs0118444	40.75	-73.92	Engineered	Built environment	26594662	Christopher E. Mason	chm2042@med.cornell.edu	Public
3300011851	Gb0136215	Gs0118444	40.67	-73.92	Engineered	Built environment	26594662	Christopher E. Mason	chm2042@med.cornell.edu	Public
3300011867	Gb0135506	Gs0118444	40.81	-73.92	Engineered	Built environment	26594662	Christopher E. Mason	chm2042@med.cornell.edu	Public
3300011869	Gb0135580	Gs0118444	40.81	-73.92	Engineered	Built environment	26594662	Christopher E. Mason	chm2042@med.cornell.edu	Public
3300011883	Gb0136314	Gs0118444	40.76	-73.92	Engineered	Built environment	26594662	Christopher E. Mason	chm2042@med.cornell.edu	Public
3300011885	Gb0136226	Gs0118444	40.7	-73.92	Engineered	Built environment	26594662	Christopher E. Mason	chm2042@med.cornell.edu	Public
3300011890	Gb0135451	Gs0118444	40.75	-73.92	Engineered	Built environment	26594662	Christopher E. Mason	chm2042@med.cornell.edu	Public
3300011935	Gb0136682	Gs0118444	40.83	-73.92	Engineered	Built environment	26594662	Christopher E. Mason	chm2042@med.cornell.edu	Public
3300011958	Gb0135579	Gs0118444	40.81	-73.92	Engineered	Built environment	26594662	Christopher E. Mason	chm2042@med.cornell.edu	Public
3300011963	Gb0135621	Gs0118444	40.85	-73.92	Engineered	Built environment	26594662	Christopher E. Mason	chm2042@med.cornell.edu	Public
3300012193	Gb0135715	Gs0118444	40.74	-73.92	Engineered	Built environment	26594662	Christopher E. Mason	chm2042@med.cornell.edu	Public
3300012223	Gb0136325	Gs0118444	40.83	-73.92	Engineered	Built environment	26594662	Christopher E. Mason	chm2042@med.cornell.edu	Public
3300013379	Gb0135841	Gs0118444	40.68	-73.92	Engineered	Built environment	26594662	Christopher E. Mason	chm2042@med.cornell.edu	Public
3300013632	Gb0136566	Gs0118444	40.76	-73.92	Engineered	Built environment	26594662	Christopher E. Mason	chm2042@med.cornell.edu	Public
3300013714	Gb0136589	Gs0118444	40.67	-73.92	Engineered	Built environment	26594662	Christopher E. Mason	chm2042@med.cornell.edu	Public
3300013931	Gb0136327	Gs0118444	40.86	-73.92	Engineered	Built environment	26594662	Christopher E. Mason	chm2042@med.cornell.edu	Public
3300013992	Gb0136341	Gs0118444	40.83	-73.92	Engineered	Built environment	26594662	Christopher E. Mason	chm2042@med.cornell.edu	Public
3300014653	Gb0135863	Gs0118444	40.82	-73.92	Engineered	Built environment	26594662	Christopher E. Mason	chm2042@med.cornell.edu	Public
3300014697	Gb0136084	Gs0118444	40.75	-73.92	Engineered	Built environment	26594662	Christopher E. Mason	chm2042@med.cornell.edu	Public
3300014912	Gb0136092	Gs0118444	40.75	-73.92	Engineered	Built environment	26594662	Christopher E. Mason	chm2042@med.cornell.edu	Public
3300011148	Gb0136493	Gs0118444	40.67	-73.91	Engineered	Built environment	26594662	Christopher E. Mason	chm2042@med.cornell.edu	Public
3300011209	Gb0136622	Gs0118444	40.68	-73.91	Engineered	Built environment	26594662	Christopher E. Mason	chm2042@med.cornell.edu	Public
3300011214	Gb0136467	Gs0118444	40.81	-73.91	Engineered	Built environment	26594662	Christopher E. Mason	chm2042@med.cornell.edu	Public
3300011378	Gb0135717	Gs0118444	40.74	-73.91	Engineered	Built environment	26594662	Christopher E. Mason	chm2042@med.cornell.edu	Public
3300011492	Gb0136560	Gs0118444	40.74	-73.91	Engineered	Built environment	26594662	Christopher E. Mason	chm2042@med.cornell.edu	Public
3300011513	Gb0135914	Gs0118444	40.8	-73.91	Engineered	Built environment	26594662	Christopher E. Mason	chm2042@med.cornell.edu	Public
3300011521	Gb0135478	Gs0118444	40.77	-73.91	Engineered	Built environment	26594662	Christopher E. Mason	chm2042@med.cornell.edu	Public
3300011576	Gb0136194	Gs0118444	40.75	-73.91	Engineered	Built environment	26594662	Christopher E. Mason	chm2042@med.cornell.edu	Public
3300011582	Gb0135738	Gs0118444	40.69	-73.91	Engineered	Built environment	26594662	Christopher E. Mason	chm2042@med.cornell.edu	Public
3300011595	Gb0135581	Gs0118444	40.8	-73.91	Engineered	Built environment	26594662	Christopher E. Mason	chm2042@med.cornell.edu	Public
3300011629	Gb0135356	Gs0118444	40.86	-73.91	Engineered	Built environment	26594662	Christopher E. Mason	chm2042@med.cornell.edu	Public
3300011668	Gb0136509	Gs0118444	40.8	-73.91	Engineered	Built environment	26594662	Christopher E. Mason	chm2042@med.cornell.edu	Public
3300011696	Gb0136528	Gs0118444	40.86	-73.91	Engineered	Built environment	26594662	Christopher E. Mason	chm2042@med.cornell.edu	Public
3300011736	Gb0136187	Gs0118444	40.77	-73.91	Engineered	Built environment	26594662	Christopher E. Mason	chm2042@med.cornell.edu	Public
3300011746	Gb0136607	Gs0118444	40.66	-73.91	Engineered	Built environment	26594662	Christopher E. Mason	chm2042@med.cornell.edu	Public
3300011768	Gb0136606	Gs0118444	40.66	-73.91	Engineered	Built environment	26594662	Christopher E. Mason	chm2042@med.cornell.edu	Public
3300011770	Gb0136508	Gs0118444	40.8	-73.91	Engineered	Built environment	26594662	Christopher E. Mason	chm2042@med.cornell.edu	Public
3300011775	Gb0135718	Gs0118444	40.74	-73.91	Engineered	Built environment	26594662	Christopher E. Mason	chm2042@med.cornell.edu	Public
3300011812	Gb0136237	Gs0118444	40.84	-73.91	Engineered	Built environment	26594662	Christopher E. Mason	chm2042@med.cornell.edu	Public
3300011856	Gb0136137	Gs0118444	40.86	-73.91	Engineered	Built environment	26594662	Christopher E. Mason	chm2042@med.cornell.edu	Public
3300011862	Gb0136234	Gs0118444	40.83	-73.91	Engineered	Built environment	26594662	Christopher E. Mason	chm2042@med.cornell.edu	Public
3300011871	Gb0135624	Gs0118444	40.86	-73.91	Engineered	Built environment	26594662	Christopher E. Mason	chm2042@med.cornell.edu	Public
3300011874	Gb0136536	Gs0118444	40.77	-73.91	Engineered	Built environment	26594662	Christopher E. Mason	chm2042@med.cornell.edu	Public
3300011878	Gb0136229	Gs0118444	40.68	-73.91	Engineered	Built environment	26594662	Christopher E. Mason	chm2042@med.cornell.edu	Public
3300011929	Gb0136307	Gs0118444	40.83	-73.91	Engineered	Built environment	26594662	Christopher E. Mason	chm2042@med.cornell.edu	Public
3300011939	Gb0135584	Gs0118444	40.8	-73.91	Engineered	Built environment	26594662	Christopher E. Mason	chm2042@med.cornell.edu	Public
3300011940	Gb0135585	Gs0118444	40.8	-73.91	Engineered	Built environment	26594662	Christopher E. Mason	chm2042@med.cornell.edu	Public
3300011944	Gb0135391	Gs0118444	40.87	-73.91	Engineered	Built environment	26594662	Christopher E. Mason	chm2042@med.cornell.edu	Public
3300011950	Gb0135541	Gs0118444	40.7	-73.91	Engineered	Built environment	26594662	Christopher E. Mason	chm2042@med.cornell.edu	Public
3300011951	Gb0135583	Gs0118444	40.8	-73.91	Engineered	Built environment	26594662	Christopher E. Mason	chm2042@med.cornell.edu	Public
3300012236	Gb0136621	Gs0118444	40.68	-73.91	Engineered	Built environment	26594662	Christopher E. Mason	chm2042@med.cornell.edu	Public
3300012276	Gb0136214	Gs0118444	40.67	-73.91	Engineered	Built environment	26594662	Christopher E. Mason	chm2042@med.cornell.edu	Public
3300013325	Gb0136649	Gs0118444	40.8	-73.91	Engineered	Built environment	26594662	Christopher E. Mason	chm2042@med.cornell.edu	Public
3300013352	Gb0136308	Gs0118444	40.81	-73.91	Engineered	Built environment	26594662	Christopher E. Mason	chm2042@med.cornell.edu	Public
3300013356	Gb0136258	Gs0118444	40.81	-73.91	Engineered	Built environment	26594662	Christopher E. Mason	chm2042@med.cornell.edu	Public
3300013489	Gb0136344	Gs0118444	40.74	-73.91	Engineered	Built environment	26594662	Christopher E. Mason	chm2042@med.cornell.edu	Public
3300013671	Gb0135819	Gs0118444	40.66	-73.91	Engineered	Built environment	26594662	Christopher E. Mason	chm2042@med.cornell.edu	Public
3300013683	Gb0135741	Gs0118444	40.69	-73.91	Engineered	Built environment	26594662	Christopher E. Mason	chm2042@med.cornell.edu	Public
3300013693	Gb0136650	Gs0118444	40.8	-73.91	Engineered	Built environment	26594662	Christopher E. Mason	chm2042@med.cornell.edu	Public
3300013697	Gb0135818	Gs0118444	40.66	-73.91	Engineered	Built environment	26594662	Christopher E. Mason	chm2042@med.cornell.edu	Public
3300013723	Gb0135587	Gs0118444	40.8	-73.91	Engineered	Built environment	26594662	Christopher E. Mason	chm2042@med.cornell.edu	Public
3300013853	Gb0136190	Gs0118444	40.69	-73.91	Engineered	Built environment	26594662	Christopher E. Mason	chm2042@med.cornell.edu	Public
3300014001	Gb0135387	Gs0118444	40.86	-73.91	Engineered	Built environment	26594662	Christopher E. Mason	chm2042@med.cornell.edu	Public
3300014020	Gb0135737	Gs0118444	40.69	-73.91	Engineered	Built environment	26594662	Christopher E. Mason	chm2042@med.cornell.edu	Public
3300014063	Gb0136339	Gs0118444	40.87	-73.91	Engineered	Built environment	26594662	Christopher E. Mason	chm2042@med.cornell.edu	Public
3300014086	Gb0136180	Gs0118444	40.74	-73.91	Engineered	Built environment	26594662	Christopher E. Mason	chm2042@med.cornell.edu	Public
3300014679	Gb0136086	Gs0118444	40.77	-73.91	Engineered	Built environment	26594662	Christopher E. Mason	chm2042@med.cornell.edu	Public
3300014688	Gb0135843	Gs0118444	40.68	-73.91	Engineered	Built environment	26594662	Christopher E. Mason	chm2042@med.cornell.edu	Public
3300014910	Gb0135864	Gs0118444	40.83	-73.91	Engineered	Built environment	26594662	Christopher E. Mason	chm2042@med.cornell.edu	Public
3300011154	Gb0136488	Gs0118444	40.66	-73.9	Engineered	Built environment	26594662	Christopher E. Mason	chm2042@med.cornell.edu	Public
3300011159	Gb0135388	Gs0118444	40.88	-73.9	Engineered	Built environment	26594662	Christopher E. Mason	chm2042@med.cornell.edu	Public
3300011228	Gb0136468	Gs0118444	40.81	-73.9	Engineered	Built environment	26594662	Christopher E. Mason	chm2042@med.cornell.edu	Public
3300011243	Gb0136469	Gs0118444	40.81	-73.9	Engineered	Built environment	26594662	Christopher E. Mason	chm2042@med.cornell.edu	Public
3300011456	Gb0135813	Gs0118444	40.66	-73.9	Engineered	Built environment	26594662	Christopher E. Mason	chm2042@med.cornell.edu	Public
3300011463	Gb0135627	Gs0118444	40.87	-73.9	Engineered	Built environment	26594662	Christopher E. Mason	chm2042@med.cornell.edu	Public
3300011483	Gb0136228	Gs0118444	40.67	-73.9	Engineered	Built environment	26594662	Christopher E. Mason	chm2042@med.cornell.edu	Public
3300011501	Gb0136489	Gs0118444	40.64	-73.9	Engineered	Built environment	26594662	Christopher E. Mason	chm2042@med.cornell.edu	Public
3300011512	Gb0136177	Gs0118444	40.75	-73.9	Engineered	Built environment	26594662	Christopher E. Mason	chm2042@med.cornell.edu	Public
3300011516	Gb0136608	Gs0118444	40.66	-73.9	Engineered	Built environment	26594662	Christopher E. Mason	chm2042@med.cornell.edu	Public
3300011550	Gb0136587	Gs0118444	40.67	-73.9	Engineered	Built environment	26594662	Christopher E. Mason	chm2042@med.cornell.edu	Public
3300011553	Gb0135390	Gs0118444	40.87	-73.9	Engineered	Built environment	26594662	Christopher E. Mason	chm2042@med.cornell.edu	Public
3300011575	Gb0135549	Gs0118444	40.64	-73.9	Engineered	Built environment	26594662	Christopher E. Mason	chm2042@med.cornell.edu	Public
3300011604	Gb0135740	Gs0118444	40.7	-73.9	Engineered	Built environment	26594662	Christopher E. Mason	chm2042@med.cornell.edu	Public
3300011605	Gb0135588	Gs0118444	40.81	-73.9	Engineered	Built environment	26594662	Christopher E. Mason	chm2042@med.cornell.edu	Public
3300011645	Gb0135509	Gs0118444	40.81	-73.9	Engineered	Built environment	26594662	Christopher E. Mason	chm2042@med.cornell.edu	Public
3300011660	Gb0136619	Gs0118444	40.68	-73.9	Engineered	Built environment	26594662	Christopher E. Mason	chm2042@med.cornell.edu	Public
3300011681	Gb0136357	Gs0118444	40.85	-73.9	Engineered	Built environment	26594662	Christopher E. Mason	chm2042@med.cornell.edu	Public
3300011700	Gb0135547	Gs0118444	40.66	-73.9	Engineered	Built environment	26594662	Christopher E. Mason	chm2042@med.cornell.edu	Public
3300011754	Gb0136609	Gs0118444	40.66	-73.9	Engineered	Built environment	26594662	Christopher E. Mason	chm2042@med.cornell.edu	Public
3300011823	Gb0136487	Gs0118444	40.67	-73.9	Engineered	Built environment	26594662	Christopher E. Mason	chm2042@med.cornell.edu	Public
3300011865	Gb0135832	Gs0118444	40.66	-73.9	Engineered	Built environment	26594662	Christopher E. Mason	chm2042@med.cornell.edu	Public
3300011954	Gb0135543	Gs0118444	40.68	-73.9	Engineered	Built environment	26594662	Christopher E. Mason	chm2042@med.cornell.edu	Public
3300011962	Gb0135510	Gs0118444	40.81	-73.9	Engineered	Built environment	26594662	Christopher E. Mason	chm2042@med.cornell.edu	Public
3300011964	Gb0135395	Gs0118444	40.87	-73.9	Engineered	Built environment	26594662	Christopher E. Mason	chm2042@med.cornell.edu	Public
3300012192	Gb0135712	Gs0118444	40.75	-73.9	Engineered	Built environment	26594662	Christopher E. Mason	chm2042@med.cornell.edu	Public
3300012194	Gb0135629	Gs0118444	40.87	-73.9	Engineered	Built environment	26594662	Christopher E. Mason	chm2042@med.cornell.edu	Public
3300012243	Gb0136529	Gs0118444	40.88	-73.9	Engineered	Built environment	26594662	Christopher E. Mason	chm2042@med.cornell.edu	Public
3300012588	Gb0135586	Gs0118444	40.81	-73.9	Engineered	Built environment	26594662	Christopher E. Mason	chm2042@med.cornell.edu	Public
3300013365	Gb0135835	Gs0118444	40.64	-73.9	Engineered	Built environment	26594662	Christopher E. Mason	chm2042@med.cornell.edu	Public
3300013494	Gb0135546	Gs0118444	40.66	-73.9	Engineered	Built environment	26594662	Christopher E. Mason	chm2042@med.cornell.edu	Public
3300013690	Gb0136213	Gs0118444	40.67	-73.9	Engineered	Built environment	26594662	Christopher E. Mason	chm2042@med.cornell.edu	Public
3300013978	Gb0135739	Gs0118444	40.7	-73.9	Engineered	Built environment	26594662	Christopher E. Mason	chm2042@med.cornell.edu	Public
3300014008	Gb0135916	Gs0118444	40.8	-73.9	Engineered	Built environment	26594662	Christopher E. Mason	chm2042@med.cornell.edu	Public
3300014526	Gb0136033	Gs0118444	40.74	-73.9	Engineered	Built environment	26594662	Christopher E. Mason	chm2042@med.cornell.edu	Public
3300014640	Gb0135917	Gs0118444	40.81	-73.9	Engineered	Built environment	26594662	Christopher E. Mason	chm2042@med.cornell.edu	Public
3300014644	Gb0135974	Gs0118444	40.84	-73.9	Engineered	Built environment	26594662	Christopher E. Mason	chm2042@med.cornell.edu	Public
3300014646	Gb0135971	Gs0118444	40.84	-73.9	Engineered	Built environment	26594662	Christopher E. Mason	chm2042@med.cornell.edu	Public
3300014681	Gb0136108	Gs0118444	40.66	-73.9	Engineered	Built environment	26594662	Christopher E. Mason	chm2042@med.cornell.edu	Public
3300014691	Gb0136107	Gs0118444	40.68	-73.9	Engineered	Built environment	26594662	Christopher E. Mason	chm2042@med.cornell.edu	Public
3300014700	Gb0136110	Gs0118444	40.64	-73.9	Engineered	Built environment	26594662	Christopher E. Mason	chm2042@med.cornell.edu	Public
3300014728	Gb0135869	Gs0118444	40.85	-73.9	Engineered	Built environment	26594662	Christopher E. Mason	chm2042@med.cornell.edu	Public
3300014901	Gb0135970	Gs0118444	40.84	-73.9	Engineered	Built environment	26594662	Christopher E. Mason	chm2042@med.cornell.edu	Public
3300014906	Gb0136652	Gs0118444	40.81	-73.9	Engineered	Built environment	26594662	Christopher E. Mason	chm2042@med.cornell.edu	Public
3300011137	Gb0136653	Gs0118444	40.81	-73.89	Engineered	Built environment	26594662	Christopher E. Mason	chm2042@med.cornell.edu	Public
3300011165	Gb0136623	Gs0118444	40.67	-73.89	Engineered	Built environment	26594662	Christopher E. Mason	chm2042@med.cornell.edu	Public
3300011205	Gb0136586	Gs0118444	40.67	-73.89	Engineered	Built environment	26594662	Christopher E. Mason	chm2042@med.cornell.edu	Public
3300011212	Gb0136634	Gs0118444	40.86	-73.89	Engineered	Built environment	26594662	Christopher E. Mason	chm2042@med.cornell.edu	Public
3300011216	Gb0136470	Gs0118444	40.82	-73.89	Engineered	Built environment	26594662	Christopher E. Mason	chm2042@med.cornell.edu	Public
3300011221	Gb0136472	Gs0118444	40.82	-73.89	Engineered	Built environment	26594662	Christopher E. Mason	chm2042@med.cornell.edu	Public
3300011233	Gb0136471	Gs0118444	40.82	-73.89	Engineered	Built environment	26594662	Christopher E. Mason	chm2042@med.cornell.edu	Public
3300011358	Gb0135817	Gs0118444	40.66	-73.89	Engineered	Built environment	26594662	Christopher E. Mason	chm2042@med.cornell.edu	Public
3300011467	Gb0135721	Gs0118444	40.74	-73.89	Engineered	Built environment	26594662	Christopher E. Mason	chm2042@med.cornell.edu	Public
3300011554	Gb0135389	Gs0118444	40.88	-73.89	Engineered	Built environment	26594662	Christopher E. Mason	chm2042@med.cornell.edu	Public
3300011636	Gb0136610	Gs0118444	40.66	-73.89	Engineered	Built environment	26594662	Christopher E. Mason	chm2042@med.cornell.edu	Public
3300011649	Gb0136240	Gs0118444	40.86	-73.89	Engineered	Built environment	26594662	Christopher E. Mason	chm2042@med.cornell.edu	Public
3300011670	Gb0136317	Gs0118444	40.65	-73.89	Engineered	Built environment	26594662	Christopher E. Mason	chm2042@med.cornell.edu	Public
3300011727	Gb0135548	Gs0118444	40.65	-73.89	Engineered	Built environment	26594662	Christopher E. Mason	chm2042@med.cornell.edu	Public
3300011778	Gb0135511	Gs0118444	40.82	-73.89	Engineered	Built environment	26594662	Christopher E. Mason	chm2042@med.cornell.edu	Public
3300011875	Gb0135713	Gs0118444	40.74	-73.89	Engineered	Built environment	26594662	Christopher E. Mason	chm2042@med.cornell.edu	Public
3300012633	Gb0136182	Gs0118444	40.74	-73.89	Engineered	Built environment	26594662	Christopher E. Mason	chm2042@med.cornell.edu	Public
3300013283	Gb0136306	Gs0118444	40.86	-73.89	Engineered	Built environment	26594662	Christopher E. Mason	chm2042@med.cornell.edu	Public
3300013644	Gb0135720	Gs0118444	40.74	-73.89	Engineered	Built environment	26594662	Christopher E. Mason	chm2042@med.cornell.edu	Public
3300013725	Gb0136561	Gs0118444	40.74	-73.89	Engineered	Built environment	26594662	Christopher E. Mason	chm2042@med.cornell.edu	Public
3300013819	Gb0136349	Gs0118444	40.86	-73.89	Engineered	Built environment	26594662	Christopher E. Mason	chm2042@med.cornell.edu	Public
3300013824	Gb0135814	Gs0118444	40.66	-73.89	Engineered	Built environment	26594662	Christopher E. Mason	chm2042@med.cornell.edu	Public
3300014567	Gb0135848	Gs0118444	40.67	-73.89	Engineered	Built environment	26594662	Christopher E. Mason	chm2042@med.cornell.edu	Public
3300014596	Gb0136059	Gs0118444	40.88	-73.89	Engineered	Built environment	26594662	Christopher E. Mason	chm2042@med.cornell.edu	Public
3300014610	Gb0135512	Gs0118444	40.82	-73.89	Engineered	Built environment	26594662	Christopher E. Mason	chm2042@med.cornell.edu	Public
3300014612	Gb0135873	Gs0118444	40.86	-73.89	Engineered	Built environment	26594662	Christopher E. Mason	chm2042@med.cornell.edu	Public
3300014650	Gb0136109	Gs0118444	40.65	-73.89	Engineered	Built environment	26594662	Christopher E. Mason	chm2042@med.cornell.edu	Public
3300014670	Gb0135872	Gs0118444	40.86	-73.89	Engineered	Built environment	26594662	Christopher E. Mason	chm2042@med.cornell.edu	Public
3300014673	Gb0135972	Gs0118444	40.85	-73.89	Engineered	Built environment	26594662	Christopher E. Mason	chm2042@med.cornell.edu	Public
3300011238	Gb0136473	Gs0118444	40.84	-73.88	Engineered	Built environment	26594662	Christopher E. Mason	chm2042@med.cornell.edu	Public
3300011458	Gb0136585	Gs0118444	40.67	-73.88	Engineered	Built environment	26594662	Christopher E. Mason	chm2042@med.cornell.edu	Public
3300011496	Gb0136611	Gs0118444	40.66	-73.88	Engineered	Built environment	26594662	Christopher E. Mason	chm2042@med.cornell.edu	Public
3300011564	Gb0136211	Gs0118444	40.67	-73.88	Engineered	Built environment	26594662	Christopher E. Mason	chm2042@med.cornell.edu	Public
3300011567	Gb0136562	Gs0118444	40.74	-73.88	Engineered	Built environment	26594662	Christopher E. Mason	chm2042@med.cornell.edu	Public
3300011642	Gb0135513	Gs0118444	40.83	-73.88	Engineered	Built environment	26594662	Christopher E. Mason	chm2042@med.cornell.edu	Public
3300011695	Gb0135489	Gs0118444	40.74	-73.88	Engineered	Built environment	26594662	Christopher E. Mason	chm2042@med.cornell.edu	Public
3300011709	Gb0135728	Gs0118444	40.74	-73.88	Engineered	Built environment	26594662	Christopher E. Mason	chm2042@med.cornell.edu	Public
3300011873	Gb0136613	Gs0118444	40.66	-73.88	Engineered	Built environment	26594662	Christopher E. Mason	chm2042@med.cornell.edu	Public
3300011937	Gb0135514	Gs0118444	40.83	-73.88	Engineered	Built environment	26594662	Christopher E. Mason	chm2042@med.cornell.edu	Public
3300012275	Gb0136241	Gs0118444	40.87	-73.88	Engineered	Built environment	26594662	Christopher E. Mason	chm2042@med.cornell.edu	Public
3300012648	Gb0135485	Gs0118444	40.74	-73.88	Engineered	Built environment	26594662	Christopher E. Mason	chm2042@med.cornell.edu	Public
3300013340	Gb0136624	Gs0118444	40.68	-73.88	Engineered	Built environment	26594662	Christopher E. Mason	chm2042@med.cornell.edu	Public
3300013498	Gb0135515	Gs0118444	40.84	-73.88	Engineered	Built environment	26594662	Christopher E. Mason	chm2042@med.cornell.edu	Public
3300013618	Gb0135815	Gs0118444	40.66	-73.88	Engineered	Built environment	26594662	Christopher E. Mason	chm2042@med.cornell.edu	Public
3300013704	Gb0135492	Gs0118444	40.74	-73.88	Engineered	Built environment	26594662	Christopher E. Mason	chm2042@med.cornell.edu	Public
3300013717	Gb0135816	Gs0118444	40.66	-73.88	Engineered	Built environment	26594662	Christopher E. Mason	chm2042@med.cornell.edu	Public
3300014062	Gb0135487	Gs0118444	40.74	-73.88	Engineered	Built environment	26594662	Christopher E. Mason	chm2042@med.cornell.edu	Public
3300014603	Gb0135849	Gs0118444	40.68	-73.88	Engineered	Built environment	26594662	Christopher E. Mason	chm2042@med.cornell.edu	Public
3300011164	Gb0136635	Gs0118444	40.87	-73.87	Engineered	Built environment	26594662	Christopher E. Mason	chm2042@med.cornell.edu	Public
3300011203	Gb0136584	Gs0118444	40.67	-73.87	Engineered	Built environment	26594662	Christopher E. Mason	chm2042@med.cornell.edu	Public
3300011242	Gb0136657	Gs0118444	40.82	-73.87	Engineered	Built environment	26594662	Christopher E. Mason	chm2042@med.cornell.edu	Public
3300011619	Gb0136183	Gs0118444	40.74	-73.87	Engineered	Built environment	26594662	Christopher E. Mason	chm2042@med.cornell.edu	Public
3300011731	Gb0136475	Gs0118444	40.84	-73.87	Engineered	Built environment	26594662	Christopher E. Mason	chm2042@med.cornell.edu	Public
3300011748	Gb0136563	Gs0118444	40.74	-73.87	Engineered	Built environment	26594662	Christopher E. Mason	chm2042@med.cornell.edu	Public
3300011884	Gb0136474	Gs0118444	40.84	-73.87	Engineered	Built environment	26594662	Christopher E. Mason	chm2042@med.cornell.edu	Public
3300013342	Gb0136626	Gs0118444	40.68	-73.87	Engineered	Built environment	26594662	Christopher E. Mason	chm2042@med.cornell.edu	Public
3300013347	Gb0136627	Gs0118444	40.68	-73.87	Engineered	Built environment	26594662	Christopher E. Mason	chm2042@med.cornell.edu	Public
3300013354	Gb0135996	Gs0118444	40.88	-73.87	Engineered	Built environment	26594662	Christopher E. Mason	chm2042@med.cornell.edu	Public
3300013635	Gb0135749	Gs0118444	40.73	-73.87	Engineered	Built environment	26594662	Christopher E. Mason	chm2042@med.cornell.edu	Public
3300013665	Gb0136656	Gs0118444	40.82	-73.87	Engineered	Built environment	26594662	Christopher E. Mason	chm2042@med.cornell.edu	Public
3300013678	Gb0135786	Gs0118444	40.67	-73.87	Engineered	Built environment	26594662	Christopher E. Mason	chm2042@med.cornell.edu	Public
3300014579	Gb0135921	Gs0118444	40.82	-73.87	Engineered	Built environment	26594662	Christopher E. Mason	chm2042@med.cornell.edu	Public
3300014616	Gb0135920	Gs0118444	40.82	-73.87	Engineered	Built environment	26594662	Christopher E. Mason	chm2042@med.cornell.edu	Public
3300011143	Gb0136646	Gs0118444	40.85	-73.86	Engineered	Built environment	26594662	Christopher E. Mason	chm2042@med.cornell.edu	Public
3300011220	Gb0136379	Gs0118444	40.74	-73.86	Engineered	Built environment	26594662	Christopher E. Mason	chm2042@med.cornell.edu	Public
3300011223	Gb0136479	Gs0118444	40.88	-73.86	Engineered	Built environment	26594662	Christopher E. Mason	chm2042@med.cornell.edu	Public
3300011478	Gb0135523	Gs0118444	40.88	-73.86	Engineered	Built environment	26594662	Christopher E. Mason	chm2042@med.cornell.edu	Public
3300011555	Gb0135516	Gs0118444	40.84	-73.86	Engineered	Built environment	26594662	Christopher E. Mason	chm2042@med.cornell.edu	Public
3300011569	Gb0136173	Gs0118444	40.69	-73.86	Engineered	Built environment	26594662	Christopher E. Mason	chm2042@med.cornell.edu	Public
3300011615	Gb0135710	Gs0118444	40.73	-73.86	Engineered	Built environment	26594662	Christopher E. Mason	chm2042@med.cornell.edu	Public
3300011666	Gb0136568	Gs0118444	40.72	-73.86	Engineered	Built environment	26594662	Christopher E. Mason	chm2042@med.cornell.edu	Public
3300011672	Gb0136343	Gs0118444	40.69	-73.86	Engineered	Built environment	26594662	Christopher E. Mason	chm2042@med.cornell.edu	Public
3300011741	Gb0136659	Gs0118444	40.83	-73.86	Engineered	Built environment	26594662	Christopher E. Mason	chm2042@med.cornell.edu	Public
3300011821	Gb0136478	Gs0118444	40.88	-73.86	Engineered	Built environment	26594662	Christopher E. Mason	chm2042@med.cornell.edu	Public
3300011872	Gb0135518	Gs0118444	40.85	-73.86	Engineered	Built environment	26594662	Christopher E. Mason	chm2042@med.cornell.edu	Public
3300011942	Gb0135524	Gs0118444	40.88	-73.86	Engineered	Built environment	26594662	Christopher E. Mason	chm2042@med.cornell.edu	Public
3300011943	Gb0135519	Gs0118444	40.85	-73.86	Engineered	Built environment	26594662	Christopher E. Mason	chm2042@med.cornell.edu	Public
3300012190	Gb0135724	Gs0118444	40.74	-73.86	Engineered	Built environment	26594662	Christopher E. Mason	chm2042@med.cornell.edu	Public
3300012229	Gb0136556	Gs0118444	40.69	-73.86	Engineered	Built environment	26594662	Christopher E. Mason	chm2042@med.cornell.edu	Public
3300012233	Gb0135785	Gs0118444	40.67	-73.86	Engineered	Built environment	26594662	Christopher E. Mason	chm2042@med.cornell.edu	Public
3300013718	Gb0135517	Gs0118444	40.84	-73.86	Engineered	Built environment	26594662	Christopher E. Mason	chm2042@med.cornell.edu	Public
3300013812	Gb0136176	Gs0118444	40.73	-73.86	Engineered	Built environment	26594662	Christopher E. Mason	chm2042@med.cornell.edu	Public
3300013927	Gb0135332	Gs0118444	40.74	-73.86	Engineered	Built environment	26594662	Christopher E. Mason	chm2042@med.cornell.edu	Public
3300013987	Gb0136583	Gs0118444	40.67	-73.86	Engineered	Built environment	26594662	Christopher E. Mason	chm2042@med.cornell.edu	Public
3300014629	Gb0135922	Gs0118444	40.83	-73.86	Engineered	Built environment	26594662	Christopher E. Mason	chm2042@med.cornell.edu	Public
3300011149	Gb0136480	Gs0118444	40.89	-73.85	Engineered	Built environment	26594662	Christopher E. Mason	chm2042@med.cornell.edu	Public
3300011157	Gb0136482	Gs0118444	40.9	-73.85	Engineered	Built environment	26594662	Christopher E. Mason	chm2042@med.cornell.edu	Public
3300011201	Gb0136483	Gs0118444	40.9	-73.85	Engineered	Built environment	26594662	Christopher E. Mason	chm2042@med.cornell.edu	Public
3300011379	Gb0135527	Gs0118444	40.9	-73.85	Engineered	Built environment	26594662	Christopher E. Mason	chm2042@med.cornell.edu	Public
3300011494	Gb0136184	Gs0118444	40.75	-73.85	Engineered	Built environment	26594662	Christopher E. Mason	chm2042@med.cornell.edu	Public
3300011549	Gb0135525	Gs0118444	40.89	-73.85	Engineered	Built environment	26594662	Christopher E. Mason	chm2042@med.cornell.edu	Public
3300011626	Gb0135530	Gs0118444	40.88	-73.85	Engineered	Built environment	26594662	Christopher E. Mason	chm2042@med.cornell.edu	Public
3300011735	Gb0136262	Gs0118444	40.83	-73.85	Engineered	Built environment	26594662	Christopher E. Mason	chm2042@med.cornell.edu	Public
3300011750	Gb0136557	Gs0118444	40.72	-73.85	Engineered	Built environment	26594662	Christopher E. Mason	chm2042@med.cornell.edu	Public
3300011753	Gb0136564	Gs0118444	40.75	-73.85	Engineered	Built environment	26594662	Christopher E. Mason	chm2042@med.cornell.edu	Public
3300011813	Gb0136175	Gs0118444	40.72	-73.85	Engineered	Built environment	26594662	Christopher E. Mason	chm2042@med.cornell.edu	Public
3300011907	Gb0135526	Gs0118444	40.89	-73.85	Engineered	Built environment	26594662	Christopher E. Mason	chm2042@med.cornell.edu	Public
3300013341	Gb0136353	Gs0118444	40.86	-73.85	Engineered	Built environment	26594662	Christopher E. Mason	chm2042@med.cornell.edu	Public
3300013497	Gb0135924	Gs0118444	40.83	-73.85	Engineered	Built environment	26594662	Christopher E. Mason	chm2042@med.cornell.edu	Public
3300013636	Gb0135727	Gs0118444	40.75	-73.85	Engineered	Built environment	26594662	Christopher E. Mason	chm2042@med.cornell.edu	Public
3300013649	Gb0136210	Gs0118444	40.67	-73.85	Engineered	Built environment	26594662	Christopher E. Mason	chm2042@med.cornell.edu	Public
3300013669	Gb0136209	Gs0118444	40.67	-73.85	Engineered	Built environment	26594662	Christopher E. Mason	chm2042@med.cornell.edu	Public
3300013908	Gb0135703	Gs0118444	40.69	-73.85	Engineered	Built environment	26594662	Christopher E. Mason	chm2042@med.cornell.edu	Public
3300013998	Gb0135784	Gs0118444	40.67	-73.85	Engineered	Built environment	26594662	Christopher E. Mason	chm2042@med.cornell.edu	Public
3300014905	Gb0136647	Gs0118444	40.85	-73.85	Engineered	Built environment	26594662	Christopher E. Mason	chm2042@med.cornell.edu	Public
3300014915	Gb0135850	Gs0118444	40.69	-73.85	Engineered	Built environment	26594662	Christopher E. Mason	chm2042@med.cornell.edu	Public
3300011132	Gb0136661	Gs0118444	40.83	-73.84	Engineered	Built environment	26594662	Christopher E. Mason	chm2042@med.cornell.edu	Public
3300011206	Gb0136380	Gs0118444	40.75	-73.84	Engineered	Built environment	26594662	Christopher E. Mason	chm2042@med.cornell.edu	Public
3300011530	Gb0135528	Gs0118444	40.9	-73.84	Engineered	Built environment	26594662	Christopher E. Mason	chm2042@med.cornell.edu	Public
3300011758	Gb0135486	Gs0118444	40.72	-73.84	Engineered	Built environment	26594662	Christopher E. Mason	chm2042@med.cornell.edu	Public
3300012234	Gb0136555	Gs0118444	40.69	-73.84	Engineered	Built environment	26594662	Christopher E. Mason	chm2042@med.cornell.edu	Public
3300013716	Gb0135779	Gs0118444	40.68	-73.84	Engineered	Built environment	26594662	Christopher E. Mason	chm2042@med.cornell.edu	Public
3300013999	Gb0136660	Gs0118444	40.83	-73.84	Engineered	Built environment	26594662	Christopher E. Mason	chm2042@med.cornell.edu	Public
3300014581	Gb0135926	Gs0118444	40.83	-73.84	Engineered	Built environment	26594662	Christopher E. Mason	chm2042@med.cornell.edu	Public
3300014605	Gb0135944	Gs0118444	40.83	-73.84	Engineered	Built environment	26594662	Christopher E. Mason	chm2042@med.cornell.edu	Public
3300014609	Gb0135908	Gs0118444	40.86	-73.84	Engineered	Built environment	26594662	Christopher E. Mason	chm2042@med.cornell.edu	Public
3300014623	Gb0135942	Gs0118444	40.83	-73.84	Engineered	Built environment	26594662	Christopher E. Mason	chm2042@med.cornell.edu	Public
3300014642	Gb0135940	Gs0118444	40.84	-73.84	Engineered	Built environment	26594662	Christopher E. Mason	chm2042@med.cornell.edu	Public
3300014647	Gb0135938	Gs0118444	40.84	-73.84	Engineered	Built environment	26594662	Christopher E. Mason	chm2042@med.cornell.edu	Public
3300011130	Gb0136662	Gs0118444	40.84	-73.83	Engineered	Built environment	26594662	Christopher E. Mason	chm2042@med.cornell.edu	Public
3300011136	Gb0136663	Gs0118444	40.84	-73.83	Engineered	Built environment	26594662	Christopher E. Mason	chm2042@med.cornell.edu	Public
3300011138	Gb0136582	Gs0118444	40.67	-73.83	Engineered	Built environment	26594662	Christopher E. Mason	chm2042@med.cornell.edu	Public
3300011140	Gb0136581	Gs0118444	40.66	-73.83	Engineered	Built environment	26594662	Christopher E. Mason	chm2042@med.cornell.edu	Public
3300011167	Gb0136453	Gs0118444	40.71	-73.83	Engineered	Built environment	26594662	Christopher E. Mason	chm2042@med.cornell.edu	Public
3300011226	Gb0136648	Gs0118444	40.88	-73.83	Engineered	Built environment	26594662	Christopher E. Mason	chm2042@med.cornell.edu	Public
3300011356	Gb0135778	Gs0118444	40.67	-73.83	Engineered	Built environment	26594662	Christopher E. Mason	chm2042@med.cornell.edu	Public
3300011468	Gb0135768	Gs0118444	40.58	-73.83	Engineered	Built environment	26594662	Christopher E. Mason	chm2042@med.cornell.edu	Public
3300011475	Gb0136204	Gs0118444	40.66	-73.83	Engineered	Built environment	26594662	Christopher E. Mason	chm2042@med.cornell.edu	Public
3300011490	Gb0136205	Gs0118444	40.66	-73.83	Engineered	Built environment	26594662	Christopher E. Mason	chm2042@med.cornell.edu	Public
3300011495	Gb0136233	Gs0118444	40.69	-73.83	Engineered	Built environment	26594662	Christopher E. Mason	chm2042@med.cornell.edu	Public
3300011637	Gb0135706	Gs0118444	40.71	-73.83	Engineered	Built environment	26594662	Christopher E. Mason	chm2042@med.cornell.edu	Public
3300011686	Gb0135782	Gs0118444	40.68	-73.83	Engineered	Built environment	26594662	Christopher E. Mason	chm2042@med.cornell.edu	Public
3300011729	Gb0136201	Gs0118444	40.58	-73.83	Engineered	Built environment	26594662	Christopher E. Mason	chm2042@med.cornell.edu	Public
3300013344	Gb0136631	Gs0118444	40.69	-73.83	Engineered	Built environment	26594662	Christopher E. Mason	chm2042@med.cornell.edu	Public
3300013630	Gb0136208	Gs0118444	40.68	-73.83	Engineered	Built environment	26594662	Christopher E. Mason	chm2042@med.cornell.edu	Public
3300013721	Gb0135700	Gs0118444	40.7	-73.83	Engineered	Built environment	26594662	Christopher E. Mason	chm2042@med.cornell.edu	Public
3300013732	Gb0135781	Gs0118444	40.68	-73.83	Engineered	Built environment	26594662	Christopher E. Mason	chm2042@med.cornell.edu	Public
3300014010	Gb0136174	Gs0118444	40.71	-73.83	Engineered	Built environment	26594662	Christopher E. Mason	chm2042@med.cornell.edu	Public
3300014044	Gb0136170	Gs0118444	40.69	-73.83	Engineered	Built environment	26594662	Christopher E. Mason	chm2042@med.cornell.edu	Public
3300014593	Gb0135927	Gs0118444	40.84	-73.83	Engineered	Built environment	26594662	Christopher E. Mason	chm2042@med.cornell.edu	Public
3300014595	Gb0135936	Gs0118444	40.84	-73.83	Engineered	Built environment	26594662	Christopher E. Mason	chm2042@med.cornell.edu	Public
3300014607	Gb0136034	Gs0118444	40.75	-73.83	Engineered	Built environment	26594662	Christopher E. Mason	chm2042@med.cornell.edu	Public
3300014611	Gb0135932	Gs0118444	40.84	-73.83	Engineered	Built environment	26594662	Christopher E. Mason	chm2042@med.cornell.edu	Public
3300014678	Gb0135934	Gs0118444	40.84	-73.83	Engineered	Built environment	26594662	Christopher E. Mason	chm2042@med.cornell.edu	Public
3300011135	Gb0136664	Gs0118444	40.85	-73.82	Engineered	Built environment	26594662	Christopher E. Mason	chm2042@med.cornell.edu	Public
3300011145	Gb0136577	Gs0118444	40.58	-73.82	Engineered	Built environment	26594662	Christopher E. Mason	chm2042@med.cornell.edu	Public
3300011357	Gb0135780	Gs0118444	40.68	-73.82	Engineered	Built environment	26594662	Christopher E. Mason	chm2042@med.cornell.edu	Public
3300011383	Gb0136207	Gs0118444	40.68	-73.82	Engineered	Built environment	26594662	Christopher E. Mason	chm2042@med.cornell.edu	Public
3300011389	Gb0135756	Gs0118444	40.68	-73.82	Engineered	Built environment	26594662	Christopher E. Mason	chm2042@med.cornell.edu	Public
3300011552	Gb0135490	Gs0118444	40.7	-73.82	Engineered	Built environment	26594662	Christopher E. Mason	chm2042@med.cornell.edu	Public
3300011568	Gb0135760	Gs0118444	40.62	-73.82	Engineered	Built environment	26594662	Christopher E. Mason	chm2042@med.cornell.edu	Public
3300011659	Gb0135753	Gs0118444	40.68	-73.82	Engineered	Built environment	26594662	Christopher E. Mason	chm2042@med.cornell.edu	Public
3300011691	Gb0135754	Gs0118444	40.68	-73.82	Engineered	Built environment	26594662	Christopher E. Mason	chm2042@med.cornell.edu	Public
3300011815	Gb0136315	Gs0118444	40.58	-73.82	Engineered	Built environment	26594662	Christopher E. Mason	chm2042@med.cornell.edu	Public
3300011941	Gb0135491	Gs0118444	40.7	-73.82	Engineered	Built environment	26594662	Christopher E. Mason	chm2042@med.cornell.edu	Public
3300013486	Gb0135763	Gs0118444	40.64	-73.82	Engineered	Built environment	26594662	Christopher E. Mason	chm2042@med.cornell.edu	Public
3300013631	Gb0135759	Gs0118444	40.63	-73.82	Engineered	Built environment	26594662	Christopher E. Mason	chm2042@med.cornell.edu	Public
3300013638	Gb0135698	Gs0118444	40.7	-73.82	Engineered	Built environment	26594662	Christopher E. Mason	chm2042@med.cornell.edu	Public
3300013667	Gb0135752	Gs0118444	40.68	-73.82	Engineered	Built environment	26594662	Christopher E. Mason	chm2042@med.cornell.edu	Public
3300013701	Gb0135707	Gs0118444	40.71	-73.82	Engineered	Built environment	26594662	Christopher E. Mason	chm2042@med.cornell.edu	Public
3300013734	Gb0136202	Gs0118444	40.58	-73.82	Engineered	Built environment	26594662	Christopher E. Mason	chm2042@med.cornell.edu	Public
3300013980	Gb0135751	Gs0118444	40.68	-73.82	Engineered	Built environment	26594662	Christopher E. Mason	chm2042@med.cornell.edu	Public
3300014009	Gb0135755	Gs0118444	40.68	-73.82	Engineered	Built environment	26594662	Christopher E. Mason	chm2042@med.cornell.edu	Public
3300014589	Gb0135939	Gs0118444	40.85	-73.82	Engineered	Built environment	26594662	Christopher E. Mason	chm2042@med.cornell.edu	Public
3300014601	Gb0135941	Gs0118444	40.85	-73.82	Engineered	Built environment	26594662	Christopher E. Mason	chm2042@med.cornell.edu	Public
3300014602	Gb0135937	Gs0118444	40.85	-73.82	Engineered	Built environment	26594662	Christopher E. Mason	chm2042@med.cornell.edu	Public
3300014604	Gb0135933	Gs0118444	40.85	-73.82	Engineered	Built environment	26594662	Christopher E. Mason	chm2042@med.cornell.edu	Public
3300014635	Gb0135943	Gs0118444	40.85	-73.82	Engineered	Built environment	26594662	Christopher E. Mason	chm2042@med.cornell.edu	Public
3300014665	Gb0135930	Gs0118444	40.85	-73.82	Engineered	Built environment	26594662	Christopher E. Mason	chm2042@med.cornell.edu	Public
3300014684	Gb0135931	Gs0118444	40.85	-73.82	Engineered	Built environment	26594662	Christopher E. Mason	chm2042@med.cornell.edu	Public
3300014736	Gb0135852	Gs0118444	40.7	-73.82	Engineered	Built environment	26594662	Christopher E. Mason	chm2042@med.cornell.edu	Public
3300014765	Gb0135929	Gs0118444	40.85	-73.82	Engineered	Built environment	26594662	Christopher E. Mason	chm2042@med.cornell.edu	Public
3300011142	Gb0136575	Gs0118444	40.6	-73.81	Engineered	Built environment	26594662	Christopher E. Mason	chm2042@med.cornell.edu	Public
3300011360	Gb0135764	Gs0118444	40.61	-73.81	Engineered	Built environment	26594662	Christopher E. Mason	chm2042@med.cornell.edu	Public
3300011457	Gb0135767	Gs0118444	40.6	-73.81	Engineered	Built environment	26594662	Christopher E. Mason	chm2042@med.cornell.edu	Public
3300011566	Gb0136169	Gs0118444	40.7	-73.81	Engineered	Built environment	26594662	Christopher E. Mason	chm2042@med.cornell.edu	Public
3300011587	Gb0135695	Gs0118444	40.7	-73.81	Engineered	Built environment	26594662	Christopher E. Mason	chm2042@med.cornell.edu	Public
3300011669	Gb0136203	Gs0118444	40.58	-73.81	Engineered	Built environment	26594662	Christopher E. Mason	chm2042@med.cornell.edu	Public
3300011715	Gb0136553	Gs0118444	40.7	-73.81	Engineered	Built environment	26594662	Christopher E. Mason	chm2042@med.cornell.edu	Public
3300011796	Gb0135757	Gs0118444	40.6	-73.81	Engineered	Built environment	26594662	Christopher E. Mason	chm2042@med.cornell.edu	Public
3300011803	Gb0135762	Gs0118444	40.61	-73.81	Engineered	Built environment	26594662	Christopher E. Mason	chm2042@med.cornell.edu	Public
3300011805	Gb0135776	Gs0118444	40.59	-73.81	Engineered	Built environment	26594662	Christopher E. Mason	chm2042@med.cornell.edu	Public
3300012631	Gb0136200	Gs0118444	40.6	-73.81	Engineered	Built environment	26594662	Christopher E. Mason	chm2042@med.cornell.edu	Public
3300013656	Gb0135765	Gs0118444	40.6	-73.81	Engineered	Built environment	26594662	Christopher E. Mason	chm2042@med.cornell.edu	Public
3300013719	Gb0135775	Gs0118444	40.59	-73.81	Engineered	Built environment	26594662	Christopher E. Mason	chm2042@med.cornell.edu	Public
3300013728	Gb0135777	Gs0118444	40.59	-73.81	Engineered	Built environment	26594662	Christopher E. Mason	chm2042@med.cornell.edu	Public
3300011224	Gb0136454	Gs0118444	40.7	-73.8	Engineered	Built environment	26594662	Christopher E. Mason	chm2042@med.cornell.edu	Public
3300011362	Gb0135773	Gs0118444	40.59	-73.8	Engineered	Built environment	26594662	Christopher E. Mason	chm2042@med.cornell.edu	Public
3300011466	Gb0135499	Gs0118444	40.7	-73.8	Engineered	Built environment	26594662	Christopher E. Mason	chm2042@med.cornell.edu	Public
3300011535	Gb0135766	Gs0118444	40.59	-73.8	Engineered	Built environment	26594662	Christopher E. Mason	chm2042@med.cornell.edu	Public
3300011538	Gb0135500	Gs0118444	40.7	-73.8	Engineered	Built environment	26594662	Christopher E. Mason	chm2042@med.cornell.edu	Public
3300011578	Gb0135495	Gs0118444	40.7	-73.8	Engineered	Built environment	26594662	Christopher E. Mason	chm2042@med.cornell.edu	Public
3300011767	Gb0135493	Gs0118444	40.7	-73.8	Engineered	Built environment	26594662	Christopher E. Mason	chm2042@med.cornell.edu	Public
3300011231	Gb0136574	Gs0118444	40.59	-73.79	Engineered	Built environment	26594662	Christopher E. Mason	chm2042@med.cornell.edu	Public
3300011689	Gb0135770	Gs0118444	40.59	-73.79	Engineered	Built environment	26594662	Christopher E. Mason	chm2042@med.cornell.edu	Public
3300011945	Gb0135498	Gs0118444	40.71	-73.79	Engineered	Built environment	26594662	Christopher E. Mason	chm2042@med.cornell.edu	Public
3300012274	Gb0136199	Gs0118444	40.59	-73.79	Engineered	Built environment	26594662	Christopher E. Mason	chm2042@med.cornell.edu	Public
3300014626	Gb0136096	Gs0118444	40.71	-73.79	Engineered	Built environment	26594662	Christopher E. Mason	chm2042@med.cornell.edu	Public
3300011855	Gb0136198	Gs0118444	40.59	-73.78	Engineered	Built environment	26594662	Christopher E. Mason	chm2042@med.cornell.edu	Public
3300013495	Gb0136573	Gs0118444	40.59	-73.78	Engineered	Built environment	26594662	Christopher E. Mason	chm2042@med.cornell.edu	Public
3300013685	Gb0135497	Gs0118444	40.71	-73.78	Engineered	Built environment	26594662	Christopher E. Mason	chm2042@med.cornell.edu	Public
3300013990	Gb0135496	Gs0118444	40.71	-73.78	Engineered	Built environment	26594662	Christopher E. Mason	chm2042@med.cornell.edu	Public
3300011488	Gb0136572	Gs0118444	40.59	-73.77	Engineered	Built environment	26594662	Christopher E. Mason	chm2042@med.cornell.edu	Public
3300011840	Gb0136197	Gs0118444	40.59	-73.77	Engineered	Built environment	26594662	Christopher E. Mason	chm2042@med.cornell.edu	Public
3300011472	Gb0136571	Gs0118444	40.59	-73.76	Engineered	Built environment	26594662	Christopher E. Mason	chm2042@med.cornell.edu	Public
3300011896	Gb0136196	Gs0118444	40.59	-73.76	Engineered	Built environment	26594662	Christopher E. Mason	chm2042@med.cornell.edu	Public
3300011903	Gb0136195	Gs0118444	40.6	-73.76	Engineered	Built environment	26594662	Christopher E. Mason	chm2042@med.cornell.edu	Public
3300011527	Gb0135696	Gs0118444	40.75	-73.58	Engineered	Built environment	26594662	Christopher E. Mason	chm2042@med.cornell.edu	Public
3300011617	Gb0135441	Gs0118444	40.75	-73.58	Engineered	Built environment	26594662	Christopher E. Mason	chm2042@med.cornell.edu	Public
3300011667	Gb0135440	Gs0118444	40.75	-73.58	Engineered	Built environment	26594662	Christopher E. Mason	chm2042@med.cornell.edu	Public
3300011144	Gb0136551	Gs0118444	NA	NA	Engineered	Built environment	26594662	Christopher E. Mason	chm2042@med.cornell.edu	Public
3300011207	Gb0135377	Gs0118444	NA	NA	Engineered	Built environment	26594662	Christopher E. Mason	chm2042@med.cornell.edu	Public
3300011240	Gb0136449	Gs0118444	NA	NA	Engineered	Built environment	26594662	Christopher E. Mason	chm2042@med.cornell.edu	Public
3300011503	Gb0135582	Gs0118444	NA	NA	Engineered	Built environment	26594662	Christopher E. Mason	chm2042@med.cornell.edu	Public
3300011506	Gb0136356	Gs0118444	NA	NA	Engineered	Built environment	26594662	Christopher E. Mason	chm2042@med.cornell.edu	Public
3300011598	Gb0136398	Gs0118444	NA	NA	Engineered	Built environment	26594662	Christopher E. Mason	chm2042@med.cornell.edu	Public
3300011618	Gb0135434	Gs0118444	NA	NA	Engineered	Built environment	26594662	Christopher E. Mason	chm2042@med.cornell.edu	Public
3300011621	Gb0135711	Gs0118444	NA	NA	Engineered	Built environment	26594662	Christopher E. Mason	chm2042@med.cornell.edu	Public
3300011650	Gb0136328	Gs0118444	NA	NA	Engineered	Built environment	26594662	Christopher E. Mason	chm2042@med.cornell.edu	Public
3300011675	Gb0136425	Gs0118444	NA	NA	Engineered	Built environment	26594662	Christopher E. Mason	chm2042@med.cornell.edu	Public
3300011774	Gb0135445	Gs0118444	NA	NA	Engineered	Built environment	26594662	Christopher E. Mason	chm2042@med.cornell.edu	Public
3300011810	Gb0136145	Gs0118444	NA	NA	Engineered	Built environment	26594662	Christopher E. Mason	chm2042@med.cornell.edu	Public
3300011822	Gb0136412	Gs0118444	NA	NA	Engineered	Built environment	26594662	Christopher E. Mason	chm2042@med.cornell.edu	Public
3300011906	Gb0136526	Gs0118444	NA	NA	Engineered	Built environment	26594662	Christopher E. Mason	chm2042@med.cornell.edu	Public
3300011908	Gb0136658	Gs0118444	NA	NA	Engineered	Built environment	26594662	Christopher E. Mason	chm2042@med.cornell.edu	Public
3300012247	Gb0136264	Gs0118444	NA	NA	Engineered	Built environment	26594662	Christopher E. Mason	chm2042@med.cornell.edu	Public
3300013702	Gb0135820	Gs0118444	NA	NA	Engineered	Built environment	26594662	Christopher E. Mason	chm2042@med.cornell.edu	Public
3300013989	Gb0136185	Gs0118444	NA	NA	Engineered	Built environment	26594662	Christopher E. Mason	chm2042@med.cornell.edu	Public
3300014068	Gb0135457	Gs0118444	NA	NA	Engineered	Built environment	26594662	Christopher E. Mason	chm2042@med.cornell.edu	Public
3300014619	Gb0136022	Gs0118444	NA	NA	Engineered	Built environment	26594662	Christopher E. Mason	chm2042@med.cornell.edu	Public
3300014643	Gb0136077	Gs0118444	NA	NA	Engineered	Built environment	26594662	Christopher E. Mason	chm2042@med.cornell.edu	Public
3300014669	Gb0135865	Gs0118444	NA	NA	Engineered	Built environment	26594662	Christopher E. Mason	chm2042@med.cornell.edu	Public
3300014550	Gb0140574	Gs0121299	42.3601	-71.0589	Human	Digestive system	26288277	Christopher J. Damman	cjdamman@uw.edu	Public
3300014824	Gb0140558	Gs0121299	42.3601	-71.0589	Human	Digestive system	26288277	Christopher J. Damman	cjdamman@uw.edu	Public
3300014948	Gb0140553	Gs0121299	42.3601	-71.0589	Human	Digestive system	26288277	Christopher J. Damman	cjdamman@uw.edu	Public
3300014963	Gb0140589	Gs0121301	42.3601	-71.0589	Human	Digestive system	26288277	Christopher J. Damman	cjdamman@uw.edu	Public
3300024179	Gb0182331	Gs0133409	40.4449	-87.0297	Terrestrial	Soil		Charlene Kelly	ckelly1@mix.wvu.edu	Public
3300024181	Gb0182329	Gs0133409	40.4449	-87.0297	Terrestrial	Soil		Charlene Kelly	ckelly1@mix.wvu.edu	Public
3300024186	Gb0182324	Gs0133409	40.4449	-87.0297	Terrestrial	Soil		Charlene Kelly	ckelly1@mix.wvu.edu	Public
3300024222	Gb0182327	Gs0133409	40.4449	-87.0297	Terrestrial	Soil		Charlene Kelly	ckelly1@mix.wvu.edu	Public
3300024284	Gb0182307	Gs0133409	40.4449	-87.0297	Terrestrial	Soil		Charlene Kelly	ckelly1@mix.wvu.edu	Public
3300024325	Gb0182314	Gs0133409	40.4449	-87.0297	Terrestrial	Soil		Charlene Kelly	ckelly1@mix.wvu.edu	Public
3300028146	Gb0182318	Gs0133409	40.4449	-87.0297	Terrestrial	Soil		Charlene Kelly	ckelly1@mix.wvu.edu	Public
3300028005	Gb0182344	Gs0133410	32.5789	-110.851	Terrestrial	Soil		Charlene Kelly	ckelly1@mix.wvu.edu	Public
3300028007	Gb0182354	Gs0133410	32.5788	-110.851	Terrestrial	Soil		Charlene Kelly	ckelly1@mix.wvu.edu	Public
3300028590	Gb0182459	Gs0133411	42.673	-77.032	Terrestrial	Soil		Charlene Kelly	ckelly1@mix.wvu.edu	Public
3300028592	Gb0182458	Gs0133411	42.673	-77.032	Terrestrial	Soil		Charlene Kelly	ckelly1@mix.wvu.edu	Public
3300026237	Gb0057795	Gs0046783	44.534	-110.798	Aquatic	Thermal springs	27379049, 30687241	Donald Bryant	dab14@psu.edu	Public
3300026278	Gb0057796	Gs0046783	44.534	-110.798	Aquatic	Thermal springs	27379049, 30687241	Donald Bryant	dab14@psu.edu	Public
3300026280	Gb0057794	Gs0046783	44.534	-110.798	Aquatic	Thermal springs	27379049, 30687241	Donald Bryant	dab14@psu.edu	Public
3300026293	Gb0057360	Gs0046783	44.534	-110.798	Aquatic	Thermal springs	27379049, 30687241	Donald Bryant	dab14@psu.edu	Public
3300026509	Gb0111350	Gs0046783	44.963	-110.715	Aquatic	Thermal springs	27379049, 30687241	Donald Bryant	dab14@psu.edu	Public
3300027279	Gb0111351	Gs0046783	44.963	-110.715	Aquatic	Thermal springs	27379049, 30687241	Donald Bryant	dab14@psu.edu	Public
3300027515	Gb0111352	Gs0046783	44.963	-110.715	Aquatic	Thermal springs	27379049, 30687241	Donald Bryant	dab14@psu.edu	Public
3300004625	Gb0101316	Gs0053073	35.6667	-78.5097	Other host	Plants		Jeff Dangl	dangl@email.unc.edu	Public
3300005262	Gb0061148	Gs0053073	35.9082	-79.0499	Other host	Plants		Jeff Dangl	dangl@email.unc.edu	Public
3300012497	Gb0144807	Gs0053073	35.9076	-79.0506	Other host	Plants		Jeff Dangl	dangl@email.unc.edu	Public
3300012499	Gb0144838	Gs0053073	35.9076	-79.0506	Terrestrial	Soil		Jeff Dangl	dangl@email.unc.edu	Public
3300012500	Gb0144802	Gs0053073	35.9076	-79.0506	Other host	Plants		Jeff Dangl	dangl@email.unc.edu	Public
3300012505	Gb0144827	Gs0053073	35.9076	-79.0506	Other host	Plants		Jeff Dangl	dangl@email.unc.edu	Public
3300012513	Gb0144814	Gs0053073	35.9076	-79.0506	Other host	Plants		Jeff Dangl	dangl@email.unc.edu	Public
3300025206	Gb0061142	Gs0053073	35.9082	-79.0499	Other host	Plants		Jeff Dangl	dangl@email.unc.edu	Public
3300025207	Gb0061150	Gs0053073	35.9082	-79.0499	Other host	Plants		Jeff Dangl	dangl@email.unc.edu	Public
3300025208	Gb0061145	Gs0053073	35.9082	-79.0499	Other host	Plants		Jeff Dangl	dangl@email.unc.edu	Public
3300025224	Gb0101311	Gs0053073	35.6667	-78.5097	Other host	Plants		Jeff Dangl	dangl@email.unc.edu	Public
3300025225	Gb0101314	Gs0053073	35.6667	-78.5097	Other host	Plants		Jeff Dangl	dangl@email.unc.edu	Public
3300025226	Gb0101306	Gs0053073	35.6667	-78.5097	Other host	Plants		Jeff Dangl	dangl@email.unc.edu	Public
3300025228	Gb0101300	Gs0053073	35.6667	-78.5097	Other host	Plants		Jeff Dangl	dangl@email.unc.edu	Public
3300025229	Gb0101305	Gs0053073	35.6667	-78.5097	Other host	Plants		Jeff Dangl	dangl@email.unc.edu	Public
3300025230	Gb0101298	Gs0053073	35.6667	-78.5097	Other host	Plants		Jeff Dangl	dangl@email.unc.edu	Public
3300025231	Gb0061151	Gs0053073	35.9082	-79.0499	Other host	Plants		Jeff Dangl	dangl@email.unc.edu	Public
3300025233	Gb0061149	Gs0053073	35.9082	-79.0499	Other host	Plants		Jeff Dangl	dangl@email.unc.edu	Public
3300025242	Gb0101308	Gs0053073	35.6667	-78.5097	Other host	Plants		Jeff Dangl	dangl@email.unc.edu	Public
3300025245	Gb0061137	Gs0053073	35.9082	-79.0499	Other host	Plants		Jeff Dangl	dangl@email.unc.edu	Public
3300025246	Gb0061141	Gs0053073	35.9082	-79.0499	Other host	Plants		Jeff Dangl	dangl@email.unc.edu	Public
3300025250	Gb0061144	Gs0053073	35.9082	-79.0499	Other host	Plants		Jeff Dangl	dangl@email.unc.edu	Public
3300025253	Gb0101312	Gs0053073	35.6667	-78.5097	Other host	Plants		Jeff Dangl	dangl@email.unc.edu	Public
3300025254	Gb0101315	Gs0053073	35.6667	-78.5097	Other host	Plants		Jeff Dangl	dangl@email.unc.edu	Public
3300025256	Gb0061143	Gs0053073	35.9082	-79.0499	Other host	Plants		Jeff Dangl	dangl@email.unc.edu	Public
3300025258	Gb0061139	Gs0053073	35.9082	-79.0499	Other host	Plants		Jeff Dangl	dangl@email.unc.edu	Public
3300025261	Gb0061152	Gs0053073	35.9082	-79.0499	Other host	Plants		Jeff Dangl	dangl@email.unc.edu	Public
3300025263	Gb0101310	Gs0053073	35.6667	-78.5097	Other host	Plants		Jeff Dangl	dangl@email.unc.edu	Public
3300025272	Gb0101302	Gs0053073	35.6667	-78.5097	Other host	Plants		Jeff Dangl	dangl@email.unc.edu	Public
3300025273	Gb0101301	Gs0053073	35.6667	-78.5097	Other host	Plants		Jeff Dangl	dangl@email.unc.edu	Public
3300025284	Gb0061146	Gs0053073	35.9082	-79.0499	Other host	Plants		Jeff Dangl	dangl@email.unc.edu	Public
3300025291	Gb0101307	Gs0053073	35.6667	-78.5097	Other host	Plants		Jeff Dangl	dangl@email.unc.edu	Public
3300025292	Gb0101309	Gs0053073	35.6667	-78.5097	Other host	Plants		Jeff Dangl	dangl@email.unc.edu	Public
3300025294	Gb0061138	Gs0053073	35.9082	-79.0499	Other host	Plants		Jeff Dangl	dangl@email.unc.edu	Public
3300025295	Gb0101299	Gs0053073	35.6667	-78.5097	Other host	Plants		Jeff Dangl	dangl@email.unc.edu	Public
3300025297	Gb0061140	Gs0053073	35.9082	-79.0499	Other host	Plants		Jeff Dangl	dangl@email.unc.edu	Public
3300025298	Gb0101303	Gs0053073	35.6667	-78.5097	Other host	Plants		Jeff Dangl	dangl@email.unc.edu	Public
3300025299	Gb0101297	Gs0053073	35.6667	-78.5097	Other host	Plants		Jeff Dangl	dangl@email.unc.edu	Public
3300025302	Gb0061147	Gs0053073	35.9082	-79.0499	Other host	Plants		Jeff Dangl	dangl@email.unc.edu	Public
3300025303	Gb0101313	Gs0053073	35.6667	-78.5097	Other host	Plants		Jeff Dangl	dangl@email.unc.edu	Public
3300025304	Gb0101304	Gs0053073	35.6667	-78.5097	Other host	Plants		Jeff Dangl	dangl@email.unc.edu	Public
3300026356	Gb0186660	Gs0133568	44.23	-122.22	Terrestrial	Soil		David Myrold	david.myrold@oregonstate.edu	Public
3300010157	Gb0132770	Gs0118430	46.8319	-72.5	Aquatic	Freshwater		David Walsh	david.walsh@concordia.ca	Public
3300010158	Gb0132766	Gs0118430	46.8319	-72.5	Aquatic	Freshwater	29921005	David Walsh	david.walsh@concordia.ca	Public
3300010160	Gb0132773	Gs0118430	45.4091	-72.0994	Aquatic	Freshwater		David Walsh	david.walsh@concordia.ca	Public
3300027708	Gb0132765	Gs0118430	46.8319	-72.5	Aquatic	Freshwater		David Walsh	david.walsh@concordia.ca	Public
3300027712	Gb0132764	Gs0118430	46.8319	-72.5	Aquatic	Freshwater		David Walsh	david.walsh@concordia.ca	Public
3300027733	Gb0132783	Gs0118430	48.2311	-71.2508	Aquatic	Freshwater		David Walsh	david.walsh@concordia.ca	Public
3300027734	Gb0132782	Gs0118430	48.2311	-71.2508	Aquatic	Freshwater		David Walsh	david.walsh@concordia.ca	Public
3300027736	Gb0132776	Gs0118430	45.4091	-72.0994	Aquatic	Freshwater		David Walsh	david.walsh@concordia.ca	Public
3300027741	Gb0132769	Gs0118430	46.8319	-72.5	Aquatic	Freshwater		David Walsh	david.walsh@concordia.ca	Public
3300027746	Gb0132777	Gs0118430	45.4091	-72.0994	Aquatic	Freshwater		David Walsh	david.walsh@concordia.ca	Public
3300027747	Gb0132767	Gs0118430	46.8319	-72.5	Aquatic	Freshwater		David Walsh	david.walsh@concordia.ca	Public
3300027749	Gb0132768	Gs0118430	46.8319	-72.5	Aquatic	Freshwater		David Walsh	david.walsh@concordia.ca	Public
3300027754	Gb0132775	Gs0118430	45.4091	-72.0994	Aquatic	Freshwater		David Walsh	david.walsh@concordia.ca	Public
3300027759	Gb0132780	Gs0118430	48.2311	-71.2508	Aquatic	Freshwater		David Walsh	david.walsh@concordia.ca	Public
3300027760	Gb0132778	Gs0118430	45.4091	-72.0994	Aquatic	Freshwater		David Walsh	david.walsh@concordia.ca	Public
3300027763	Gb0132785	Gs0118430	48.2311	-71.2508	Aquatic	Freshwater		David Walsh	david.walsh@concordia.ca	Public
3300027770	Gb0132772	Gs0118430	45.4091	-72.0994	Aquatic	Freshwater		David Walsh	david.walsh@concordia.ca	Public
3300027777	Gb0132771	Gs0118430	46.8319	-72.5	Aquatic	Freshwater		David Walsh	david.walsh@concordia.ca	Public
3300027782	Gb0132784	Gs0118430	48.2311	-71.2508	Aquatic	Freshwater	29921005	David Walsh	david.walsh@concordia.ca	Public
3300027963	Gb0132774	Gs0118430	45.4091	-72.0994	Aquatic	Freshwater		David Walsh	david.walsh@concordia.ca	Public
3300027971	Gb0132779	Gs0118430	45.4091	-72.0994	Aquatic	Freshwater		David Walsh	david.walsh@concordia.ca	Public
3300027973	Gb0132786	Gs0118430	48.2311	-71.2508	Aquatic	Freshwater	29921005	David Walsh	david.walsh@concordia.ca	Public
3300027974	Gb0132787	Gs0118430	48.2311	-71.2508	Aquatic	Freshwater	29921005	David Walsh	david.walsh@concordia.ca	Public
3300027687	Gb0132807	Gs0118432	75.235	-150.069	Aquatic	Marine	30271971	David A. Walsh	david.walsh@concordia.ca	Public
3300027752	Gb0132804	Gs0118432	73.2247	-150.225	Aquatic	Marine	30271971	David A. Walsh	david.walsh@concordia.ca	Public
3300027779	Gb0132806	Gs0118432	75.235	-150.069	Aquatic	Marine	30271971	David A. Walsh	david.walsh@concordia.ca	Public
3300027780	Gb0132801	Gs0118432	79.2466	-150.061	Aquatic	Marine	30271971	David A. Walsh	david.walsh@concordia.ca	Public
3300027788	Gb0132800	Gs0118432	79.2466	-150.061	Aquatic	Marine	30271971	David A. Walsh	david.walsh@concordia.ca	Public
3300027791	Gb0132810	Gs0118432	77.0991	-150.225	Aquatic	Marine	30271971	David A. Walsh	david.walsh@concordia.ca	Public
3300027801	Gb0132809	Gs0118432	77.0991	-150.225	Aquatic	Marine	30271971	David A. Walsh	david.walsh@concordia.ca	Public
3300027813	Gb0132803	Gs0118432	73.2247	-150.225	Aquatic	Marine	30271971	David A. Walsh	david.walsh@concordia.ca	Public
3300027838	Gb0132802	Gs0118432	73.2247	-150.225	Aquatic	Marine	30271971	David A. Walsh	david.walsh@concordia.ca	Public
3300027839	Gb0132799	Gs0118432	79.2466	-150.061	Aquatic	Marine	30271971	David A. Walsh	david.walsh@concordia.ca	Public
3300027844	Gb0132805	Gs0118432	75.2588	-156.023	Aquatic	Marine	30271971	David A. Walsh	david.walsh@concordia.ca	Public
3300027847	Gb0132808	Gs0118432	77.0991	-150.225	Aquatic	Marine	30271971	David A. Walsh	david.walsh@concordia.ca	Public
2225789004	Gb0054015	Gs0050939	10.2072	-84.0077	Other host	Arthropoda		David Sherman	davidhs@lsi.umich.edu	Public
3300000839	Gb0054014	Gs0050939	10.2072	-84.0077	Other host	Arthropoda		David Sherman	davidhs@lsi.umich.edu	Public
3300027716	Gb0109123	Gs0113736	46.6972	-92.3279	Aquatic	Freshwater		Diana Nemergut	diana.nemergut@duke.edu	Public
3300027778	Gb0109125	Gs0113736	46.6972	-92.3279	Aquatic	Freshwater	29632744	Diana Nemergut	diana.nemergut@duke.edu	Public
3300027831	Gb0109124	Gs0113736	46.6972	-92.3279	Aquatic	Freshwater		Diana Nemergut	diana.nemergut@duke.edu	Public
3300027840	Gb0109126	Gs0113736	46.6972	-92.3279	Aquatic	Freshwater	29632744	Diana Nemergut	diana.nemergut@duke.edu	Public
3300027843	Gb0109127	Gs0113736	46.6972	-92.3279	Aquatic	Freshwater		Diana Nemergut	diana.nemergut@duke.edu	Public
3300000024	Gb0053519	Gs0063438	47.9575	-122.529	Other host	Mollusca		Daniel Distel	distel@oglf.org	Public
3300000110	Gb0053520	Gs0063438	47.9575	-122.529	Other host	Mollusca		Daniel Distel	distel@oglf.org	Public
2199352035	Gb0053488	Gs0064595	18.3167	-65.75	Engineered	Solid waste		David Mead	dmead@lucigen.com	Public
3300009702	Gb0132820	Gs0118434	36.5263	25.4867	Aquatic	Marine		Emiley Eloe-Fadrosh	eaeloefadrosh@lbl.gov	Public
3300009703	Gb0132822	Gs0118434	36.5275	25.4871	Aquatic	Marine		Emiley Eloe-Fadrosh	eaeloefadrosh@lbl.gov	Public
3300011013	Gb0132823	Gs0118434	36.5275	25.4914	Aquatic	Marine		Emiley Eloe-Fadrosh	eaeloefadrosh@lbl.gov	Public
3300011118	Gb0132814	Gs0118434	56.103	10.458	Aquatic	Marine		Emiley Eloe-Fadrosh	eaeloefadrosh@lbl.gov	Public
3300019360	Gb0153656	Gs0118434	19.2894	-155.812	Terrestrial	Cave		Emiley Eloe-Fadrosh	eaeloefadrosh@lbl.gov	Public
3300019458	Gb0153654	Gs0118434	19.0643	-155.801	Terrestrial	Cave		Emiley Eloe-Fadrosh	eaeloefadrosh@lbl.gov	Public
3300019487	Gb0153655	Gs0118434	19.0643	-155.801	Terrestrial	Cave		Emiley Eloe-Fadrosh	eaeloefadrosh@lbl.gov	Public
3300024058	Gb0132827	Gs0118434	12.4764	144.865	Aquatic	Marine		Emiley Eloe-Fadrosh	eaeloefadrosh@lbl.gov	Public
3300024060	Gb0132818	Gs0118434	-34.3456	-178.177	Aquatic	Marine		Emiley Eloe-Fadrosh	eaeloefadrosh@lbl.gov	Public
3300024262	Gb0132817	Gs0118434	58.622	18.254	Aquatic	Marine		Emiley Eloe-Fadrosh	eaeloefadrosh@lbl.gov	Public
3300024263	Gb0132825	Gs0118434	-27.74	14.251	Aquatic	Marine		Emiley Eloe-Fadrosh	eaeloefadrosh@lbl.gov	Public
3300024265	Gb0132829	Gs0118434	1.759	96.774	Aquatic	Marine		Emiley Eloe-Fadrosh	eaeloefadrosh@lbl.gov	Public
3300024344	Gb0132821	Gs0118434	36.5264	25.4868	Aquatic	Marine		Emiley Eloe-Fadrosh	eaeloefadrosh@lbl.gov	Public
3300024353	Gb0132816	Gs0118434	56.62	11.67	Aquatic	Marine		Emiley Eloe-Fadrosh	eaeloefadrosh@lbl.gov	Public
3300024429	Gb0132828	Gs0118434	-44.283	-75.865	Aquatic	Marine		Emiley Eloe-Fadrosh	eaeloefadrosh@lbl.gov	Public
3300024431	Gb0132819	Gs0118434	-32.8507	-177.663	Aquatic	Marine		Emiley Eloe-Fadrosh	eaeloefadrosh@lbl.gov	Public
3300024432	Gb0132830	Gs0118434	1.759	96.774	Aquatic	Marine		Emiley Eloe-Fadrosh	eaeloefadrosh@lbl.gov	Public
3300024433	Gb0132824	Gs0118434	44.288	34.983	Aquatic	Marine		Emiley Eloe-Fadrosh	eaeloefadrosh@lbl.gov	Public
3300024516	Gb0132826	Gs0118434	12.6311	144.721	Aquatic	Marine		Emiley Eloe-Fadrosh	eaeloefadrosh@lbl.gov	Public
3300006056	Gb0115531	Gs0114511	43.023	-87.895	Engineered	Wastewater		Erica Young	ebyoung@uwm.edu	Public
3300027673	Gb0115525	Gs0114511	43.023	-87.895	Engineered	Wastewater		Erica Young	ebyoung@uwm.edu	Public
3300027776	Gb0115524	Gs0114511	43.023	-87.895	Engineered	Wastewater		Erica Young	ebyoung@uwm.edu	Public
3300027781	Gb0115528	Gs0114511	43.023	-87.895	Engineered	Wastewater		Erica Young	ebyoung@uwm.edu	Public
3300027786	Gb0115522	Gs0114511	43.023	-87.895	Engineered	Wastewater		Erica Young	ebyoung@uwm.edu	Public
3300027789	Gb0115526	Gs0114511	43.023	-87.895	Engineered	Wastewater		Erica Young	ebyoung@uwm.edu	Public
3300027794	Gb0115520	Gs0114511	43.023	-87.895	Engineered	Wastewater		Erica Young	ebyoung@uwm.edu	Public
3300027815	Gb0053849	Gs0069861	43.2922	-73.6044	Aquatic	Freshwater		Eugene Madsen	elm3@cornell.edu	Public
3300027819	Gb0053848	Gs0069861	43.0994	-73.6044	Aquatic	Freshwater		Eugene Madsen	elm3@cornell.edu	Public
3300027835	Gb0053850	Gs0069861	43.2922	-73.6044	Aquatic	Freshwater		Eugene Madsen	elm3@cornell.edu	Public
3300009760	Gb0139034	Gs0110138	47.5028	-93.4828	Aquatic	Freshwater		Erik Lilleskov	erik.a.lilleskov@usda.gov	Public
3300009762	Gb0139033	Gs0110138	47.5028	-93.4828	Aquatic	Freshwater		Erik Lilleskov	erik.a.lilleskov@usda.gov	Public
3300009764	Gb0139037	Gs0110138	47.5028	-93.4828	Aquatic	Freshwater		Erik Lilleskov	erik.a.lilleskov@usda.gov	Public
3300014151	Gb0150260	Gs0110138	47.1149	-88.5476	Aquatic	Freshwater		Erik Lilleskov	erik.a.lilleskov@usda.gov	Public
3300014152	Gb0150254	Gs0110138	47.1149	-88.5476	Aquatic	Freshwater		Erik Lilleskov	erik.a.lilleskov@usda.gov	Public
3300014153	Gb0150248	Gs0110138	47.1149	-88.5476	Aquatic	Freshwater		Erik Lilleskov	erik.a.lilleskov@usda.gov	Public
3300014155	Gb0150245	Gs0110138	47.1149	-88.5476	Aquatic	Freshwater		Erik Lilleskov	erik.a.lilleskov@usda.gov	Public
3300014156	Gb0150239	Gs0110138	47.1149	-88.5476	Aquatic	Freshwater		Erik Lilleskov	erik.a.lilleskov@usda.gov	Public
3300014158	Gb0150242	Gs0110138	47.1149	-88.5476	Aquatic	Freshwater		Erik Lilleskov	erik.a.lilleskov@usda.gov	Public
3300014159	Gb0150251	Gs0110138	47.1149	-88.5476	Aquatic	Freshwater		Erik Lilleskov	erik.a.lilleskov@usda.gov	Public
3300014162	Gb0150259	Gs0110138	47.1149	-88.5476	Aquatic	Freshwater		Erik Lilleskov	erik.a.lilleskov@usda.gov	Public
3300014165	Gb0150244	Gs0110138	47.1149	-88.5476	Aquatic	Freshwater		Erik Lilleskov	erik.a.lilleskov@usda.gov	Public
3300014167	Gb0150249	Gs0110138	47.1149	-88.5476	Aquatic	Freshwater		Erik Lilleskov	erik.a.lilleskov@usda.gov	Public
3300014168	Gb0150255	Gs0110138	47.1149	-88.5476	Aquatic	Freshwater		Erik Lilleskov	erik.a.lilleskov@usda.gov	Public
3300014199	Gb0150256	Gs0110138	47.1149	-88.5476	Aquatic	Freshwater		Erik Lilleskov	erik.a.lilleskov@usda.gov	Public
3300014200	Gb0150247	Gs0110138	47.1149	-88.5476	Aquatic	Freshwater		Erik Lilleskov	erik.a.lilleskov@usda.gov	Public
3300014201	Gb0150258	Gs0110138	47.1149	-88.5476	Aquatic	Freshwater		Erik Lilleskov	erik.a.lilleskov@usda.gov	Public
3300014638	Gb0150257	Gs0110138	47.1149	-88.5476	Aquatic	Freshwater		Erik Lilleskov	erik.a.lilleskov@usda.gov	Public
3300014655	Gb0150237	Gs0110138	47.1149	-88.5476	Aquatic	Freshwater		Erik Lilleskov	erik.a.lilleskov@usda.gov	Public
3300014658	Gb0150240	Gs0110138	47.1149	-88.5476	Aquatic	Freshwater		Erik Lilleskov	erik.a.lilleskov@usda.gov	Public
3300017925	Gb0153618	Gs0110138	47.5028	-93.4828	Aquatic	Freshwater		Erik Lilleskov	erik.a.lilleskov@usda.gov	Public
3300017929	Gb0153611	Gs0110138	47.5028	-93.4828	Aquatic	Freshwater		Erik Lilleskov	erik.a.lilleskov@usda.gov	Public
3300017931	Gb0153639	Gs0110138	47.5028	-93.4828	Aquatic	Freshwater		Erik Lilleskov	erik.a.lilleskov@usda.gov	Public
3300017935	Gb0153610	Gs0110138	47.5028	-93.4828	Aquatic	Freshwater		Erik Lilleskov	erik.a.lilleskov@usda.gov	Public
3300017938	Gb0153616	Gs0110138	47.5028	-93.4828	Aquatic	Freshwater		Erik Lilleskov	erik.a.lilleskov@usda.gov	Public
3300017940	Gb0153615	Gs0110138	47.5028	-93.4828	Aquatic	Freshwater		Erik Lilleskov	erik.a.lilleskov@usda.gov	Public
3300017941	Gb0153612	Gs0110138	47.5028	-93.4828	Aquatic	Freshwater		Erik Lilleskov	erik.a.lilleskov@usda.gov	Public
3300017946	Gb0153641	Gs0110138	47.5028	-93.4828	Aquatic	Freshwater		Erik Lilleskov	erik.a.lilleskov@usda.gov	Public
3300017988	Gb0150241	Gs0110138	47.1149	-88.5476	Aquatic	Freshwater		Erik Lilleskov	erik.a.lilleskov@usda.gov	Public
3300017996	Gb0153653	Gs0110138	47.5028	-93.4828	Aquatic	Freshwater		Erik Lilleskov	erik.a.lilleskov@usda.gov	Public
3300017998	Gb0153632	Gs0110138	47.5028	-93.4828	Aquatic	Freshwater		Erik Lilleskov	erik.a.lilleskov@usda.gov	Public
3300018003	Gb0153638	Gs0110138	47.5028	-93.4828	Aquatic	Freshwater		Erik Lilleskov	erik.a.lilleskov@usda.gov	Public
3300018004	Gb0153627	Gs0110138	47.5028	-93.4828	Aquatic	Freshwater		Erik Lilleskov	erik.a.lilleskov@usda.gov	Public
3300018008	Gb0153650	Gs0110138	47.5028	-93.4828	Aquatic	Freshwater		Erik Lilleskov	erik.a.lilleskov@usda.gov	Public
3300018009	Gb0153646	Gs0110138	47.5028	-93.4828	Aquatic	Freshwater		Erik Lilleskov	erik.a.lilleskov@usda.gov	Public
3300018013	Gb0153635	Gs0110138	47.5028	-93.4828	Aquatic	Freshwater		Erik Lilleskov	erik.a.lilleskov@usda.gov	Public
3300018014	Gb0153622	Gs0110138	47.5028	-93.4828	Aquatic	Freshwater		Erik Lilleskov	erik.a.lilleskov@usda.gov	Public
3300018015	Gb0153628	Gs0110138	47.5028	-93.4828	Aquatic	Freshwater		Erik Lilleskov	erik.a.lilleskov@usda.gov	Public
3300018016	Gb0153642	Gs0110138	47.5028	-93.4828	Aquatic	Freshwater		Erik Lilleskov	erik.a.lilleskov@usda.gov	Public
3300018017	Gb0153634	Gs0110138	47.5028	-93.4828	Aquatic	Freshwater		Erik Lilleskov	erik.a.lilleskov@usda.gov	Public
3300018018	Gb0153648	Gs0110138	47.5028	-93.4828	Aquatic	Freshwater		Erik Lilleskov	erik.a.lilleskov@usda.gov	Public
3300018019	Gb0153636	Gs0110138	47.5028	-93.4828	Aquatic	Freshwater		Erik Lilleskov	erik.a.lilleskov@usda.gov	Public
3300018020	Gb0153623	Gs0110138	47.5028	-93.4828	Aquatic	Freshwater		Erik Lilleskov	erik.a.lilleskov@usda.gov	Public
3300018021	Gb0153644	Gs0110138	47.5028	-93.4828	Aquatic	Freshwater		Erik Lilleskov	erik.a.lilleskov@usda.gov	Public
3300018022	Gb0153626	Gs0110138	47.5028	-93.4828	Aquatic	Freshwater		Erik Lilleskov	erik.a.lilleskov@usda.gov	Public
3300018023	Gb0153651	Gs0110138	47.5028	-93.4828	Aquatic	Freshwater		Erik Lilleskov	erik.a.lilleskov@usda.gov	Public
3300018024	Gb0153643	Gs0110138	47.5028	-93.4828	Aquatic	Freshwater		Erik Lilleskov	erik.a.lilleskov@usda.gov	Public
3300018025	Gb0153647	Gs0110138	47.5028	-93.4828	Aquatic	Freshwater		Erik Lilleskov	erik.a.lilleskov@usda.gov	Public
3300018026	Gb0153619	Gs0110138	47.5028	-93.4828	Aquatic	Freshwater		Erik Lilleskov	erik.a.lilleskov@usda.gov	Public
3300018030	Gb0153631	Gs0110138	47.5028	-93.4828	Aquatic	Freshwater		Erik Lilleskov	erik.a.lilleskov@usda.gov	Public
3300018033	Gb0153629	Gs0110138	47.5028	-93.4828	Aquatic	Freshwater		Erik Lilleskov	erik.a.lilleskov@usda.gov	Public
3300018035	Gb0153637	Gs0110138	47.5028	-93.4828	Aquatic	Freshwater		Erik Lilleskov	erik.a.lilleskov@usda.gov	Public
3300018037	Gb0153645	Gs0110138	47.5028	-93.4828	Aquatic	Freshwater		Erik Lilleskov	erik.a.lilleskov@usda.gov	Public
3300018038	Gb0153617	Gs0110138	47.5028	-93.4828	Aquatic	Freshwater		Erik Lilleskov	erik.a.lilleskov@usda.gov	Public
3300018040	Gb0153624	Gs0110138	47.5028	-93.4828	Aquatic	Freshwater		Erik Lilleskov	erik.a.lilleskov@usda.gov	Public
3300018042	Gb0153633	Gs0110138	47.5028	-93.4828	Aquatic	Freshwater		Erik Lilleskov	erik.a.lilleskov@usda.gov	Public
3300018043	Gb0153649	Gs0110138	47.5028	-93.4828	Aquatic	Freshwater		Erik Lilleskov	erik.a.lilleskov@usda.gov	Public
3300018044	Gb0153652	Gs0110138	47.5028	-93.4828	Aquatic	Freshwater		Erik Lilleskov	erik.a.lilleskov@usda.gov	Public
3300018046	Gb0153613	Gs0110138	47.5028	-93.4828	Aquatic	Freshwater		Erik Lilleskov	erik.a.lilleskov@usda.gov	Public
3300019082	Gb0153614	Gs0110138	47.5028	-93.4828	Aquatic	Freshwater		Erik Lilleskov	erik.a.lilleskov@usda.gov	Public
3300025359	Gb0139012	Gs0110138	47.5028	-93.4828	Aquatic	Freshwater		Erik Lilleskov	erik.a.lilleskov@usda.gov	Public
3300025409	Gb0139007	Gs0110138	47.5028	-93.4828	Aquatic	Freshwater		Erik Lilleskov	erik.a.lilleskov@usda.gov	Public
3300025419	Gb0139022	Gs0110138	47.5028	-93.4828	Aquatic	Freshwater		Erik Lilleskov	erik.a.lilleskov@usda.gov	Public
3300025432	Gb0139039	Gs0110138	47.5028	-93.4828	Aquatic	Freshwater		Erik Lilleskov	erik.a.lilleskov@usda.gov	Public
3300025434	Gb0139028	Gs0110138	47.5028	-93.4828	Aquatic	Freshwater		Erik Lilleskov	erik.a.lilleskov@usda.gov	Public
3300025439	Gb0139018	Gs0110138	47.5028	-93.4828	Aquatic	Freshwater		Erik Lilleskov	erik.a.lilleskov@usda.gov	Public
3300025441	Gb0139006	Gs0110138	47.5028	-93.4828	Aquatic	Freshwater		Erik Lilleskov	erik.a.lilleskov@usda.gov	Public
3300025442	Gb0139014	Gs0110138	47.5028	-93.4828	Aquatic	Freshwater		Erik Lilleskov	erik.a.lilleskov@usda.gov	Public
3300025444	Gb0139017	Gs0110138	47.5028	-93.4828	Aquatic	Freshwater		Erik Lilleskov	erik.a.lilleskov@usda.gov	Public
3300025446	Gb0139030	Gs0110138	47.5028	-93.4828	Aquatic	Freshwater		Erik Lilleskov	erik.a.lilleskov@usda.gov	Public
3300025448	Gb0139026	Gs0110138	47.5028	-93.4828	Aquatic	Freshwater		Erik Lilleskov	erik.a.lilleskov@usda.gov	Public
3300025453	Gb0139005	Gs0110138	47.5028	-93.4828	Aquatic	Freshwater		Erik Lilleskov	erik.a.lilleskov@usda.gov	Public
3300025454	Gb0139041	Gs0110138	47.5028	-93.4828	Aquatic	Freshwater		Erik Lilleskov	erik.a.lilleskov@usda.gov	Public
3300025459	Gb0139015	Gs0110138	47.5028	-93.4828	Aquatic	Freshwater		Erik Lilleskov	erik.a.lilleskov@usda.gov	Public
3300025460	Gb0139031	Gs0110138	47.5028	-93.4828	Aquatic	Freshwater		Erik Lilleskov	erik.a.lilleskov@usda.gov	Public
3300025469	Gb0139010	Gs0110138	47.5028	-93.4828	Aquatic	Freshwater		Erik Lilleskov	erik.a.lilleskov@usda.gov	Public
3300025472	Gb0139040	Gs0110138	47.5028	-93.4828	Aquatic	Freshwater		Erik Lilleskov	erik.a.lilleskov@usda.gov	Public
3300025473	Gb0139024	Gs0110138	47.5028	-93.4828	Aquatic	Freshwater		Erik Lilleskov	erik.a.lilleskov@usda.gov	Public
3300025477	Gb0139027	Gs0110138	47.5028	-93.4828	Aquatic	Freshwater		Erik Lilleskov	erik.a.lilleskov@usda.gov	Public
3300025480	Gb0139011	Gs0110138	47.5028	-93.4828	Aquatic	Freshwater		Erik Lilleskov	erik.a.lilleskov@usda.gov	Public
3300025496	Gb0139025	Gs0110138	47.5028	-93.4828	Aquatic	Freshwater		Erik Lilleskov	erik.a.lilleskov@usda.gov	Public
3300025498	Gb0139023	Gs0110138	47.5028	-93.4828	Aquatic	Freshwater		Erik Lilleskov	erik.a.lilleskov@usda.gov	Public
3300025500	Gb0139009	Gs0110138	47.5028	-93.4828	Aquatic	Freshwater		Erik Lilleskov	erik.a.lilleskov@usda.gov	Public
3300025501	Gb0139035	Gs0110138	47.5028	-93.4828	Aquatic	Freshwater		Erik Lilleskov	erik.a.lilleskov@usda.gov	Public
3300025506	Gb0139021	Gs0110138	47.5028	-93.4828	Aquatic	Freshwater		Erik Lilleskov	erik.a.lilleskov@usda.gov	Public
3300025507	Gb0139013	Gs0110138	47.5028	-93.4828	Aquatic	Freshwater		Erik Lilleskov	erik.a.lilleskov@usda.gov	Public
3300025576	Gb0139029	Gs0110138	47.5028	-93.4828	Aquatic	Freshwater		Erik Lilleskov	erik.a.lilleskov@usda.gov	Public
3300025612	Gb0139038	Gs0110138	47.5028	-93.4828	Aquatic	Freshwater		Erik Lilleskov	erik.a.lilleskov@usda.gov	Public
3300025812	Gb0139019	Gs0110138	47.5028	-93.4828	Aquatic	Freshwater		Erik Lilleskov	erik.a.lilleskov@usda.gov	Public
3300022225	Gb0153598	Gs0110190	20.3333	-107	Aquatic	Marine		Frank Stewart	frank.stewart@biology.gatech.edu	Public
3300022227	Gb0153596	Gs0110190	18.2	-104.2	Aquatic	Marine		Frank Stewart	frank.stewart@biology.gatech.edu	Public
3300026166	Gb0111041	Gs0110190	NA	NA	Aquatic	Marine		Frank Stewart	frank.stewart@biology.gatech.edu	Public
3300026188	Gb0111029	Gs0110190	NA	NA	Aquatic	Marine		Frank Stewart	frank.stewart@biology.gatech.edu	Public
3300026192	Gb0111038	Gs0110190	NA	NA	Aquatic	Marine		Frank Stewart	frank.stewart@biology.gatech.edu	Public
3300026193	Gb0111033	Gs0110190	NA	NA	Aquatic	Marine		Frank Stewart	frank.stewart@biology.gatech.edu	Public
3300026199	Gb0111027	Gs0110190	NA	NA	Aquatic	Marine		Frank Stewart	frank.stewart@biology.gatech.edu	Public
3300026200	Gb0111026	Gs0110190	NA	NA	Aquatic	Marine		Frank Stewart	frank.stewart@biology.gatech.edu	Public
3300026201	Gb0111025	Gs0110190	NA	NA	Aquatic	Marine		Frank Stewart	frank.stewart@biology.gatech.edu	Public
3300026202	Gb0111034	Gs0110190	NA	NA	Aquatic	Marine		Frank Stewart	frank.stewart@biology.gatech.edu	Public
3300026204	Gb0111028	Gs0110190	NA	NA	Aquatic	Marine		Frank Stewart	frank.stewart@biology.gatech.edu	Public
3300026206	Gb0111047	Gs0110190	NA	NA	Aquatic	Marine		Frank Stewart	frank.stewart@biology.gatech.edu	Public
3300026207	Gb0111039	Gs0110190	NA	NA	Aquatic	Marine		Frank Stewart	frank.stewart@biology.gatech.edu	Public
3300026208	Gb0111048	Gs0110190	NA	NA	Aquatic	Marine		Frank Stewart	frank.stewart@biology.gatech.edu	Public
3300026209	Gb0111051	Gs0110190	NA	NA	Aquatic	Marine		Frank Stewart	frank.stewart@biology.gatech.edu	Public
3300026210	Gb0111064	Gs0110190	NA	NA	Aquatic	Marine		Frank Stewart	frank.stewart@biology.gatech.edu	Public
3300026211	Gb0111059	Gs0110190	NA	NA	Aquatic	Marine		Frank Stewart	frank.stewart@biology.gatech.edu	Public
3300026212	Gb0111058	Gs0110190	NA	NA	Aquatic	Marine	27487207	Frank Stewart	frank.stewart@biology.gatech.edu	Public
3300026213	Gb0111055	Gs0110190	NA	NA	Aquatic	Marine		Frank Stewart	frank.stewart@biology.gatech.edu	Public
3300026254	Gb0111037	Gs0110190	NA	NA	Aquatic	Marine		Frank Stewart	frank.stewart@biology.gatech.edu	Public
3300026256	Gb0111046	Gs0110190	NA	NA	Aquatic	Marine		Frank Stewart	frank.stewart@biology.gatech.edu	Public
3300026258	Gb0111045	Gs0110190	NA	NA	Aquatic	Marine		Frank Stewart	frank.stewart@biology.gatech.edu	Public
3300026259	Gb0111052	Gs0110190	NA	NA	Aquatic	Marine		Frank Stewart	frank.stewart@biology.gatech.edu	Public
3300026260	Gb0111050	Gs0110190	NA	NA	Aquatic	Marine		Frank Stewart	frank.stewart@biology.gatech.edu	Public
3300026262	Gb0111054	Gs0110190	NA	NA	Aquatic	Marine		Frank Stewart	frank.stewart@biology.gatech.edu	Public
3300026263	Gb0111062	Gs0110190	NA	NA	Aquatic	Marine		Frank Stewart	frank.stewart@biology.gatech.edu	Public
3300026264	Gb0111060	Gs0110190	NA	NA	Aquatic	Marine		Frank Stewart	frank.stewart@biology.gatech.edu	Public
3300026265	Gb0111057	Gs0110190	NA	NA	Aquatic	Marine		Frank Stewart	frank.stewart@biology.gatech.edu	Public
3300026266	Gb0111061	Gs0110190	NA	NA	Aquatic	Marine		Frank Stewart	frank.stewart@biology.gatech.edu	Public
3300026267	Gb0111068	Gs0110190	NA	NA	Aquatic	Marine		Frank Stewart	frank.stewart@biology.gatech.edu	Public
3300026268	Gb0111063	Gs0110190	NA	NA	Aquatic	Marine		Frank Stewart	frank.stewart@biology.gatech.edu	Public
3300026269	Gb0111066	Gs0110190	NA	NA	Aquatic	Marine		Frank Stewart	frank.stewart@biology.gatech.edu	Public
3300026270	Gb0111065	Gs0110190	NA	NA	Aquatic	Marine		Frank Stewart	frank.stewart@biology.gatech.edu	Public
3300026279	Gb0111067	Gs0110190	NA	NA	Aquatic	Marine		Frank Stewart	frank.stewart@biology.gatech.edu	Public
3300026292	Gb0111056	Gs0110190	NA	NA	Aquatic	Marine		Frank Stewart	frank.stewart@biology.gatech.edu	Public
3300026321	Gb0111036	Gs0110190	NA	NA	Aquatic	Marine		Frank Stewart	frank.stewart@biology.gatech.edu	Public
3300014503	Gb0147406	Gs0127429	55.678	12.531	Human	Digestive system	25974306	Fredrik Ba¨ ckhed, Jovanna Dahlgren, Jun Wang	fredrik.backhed@wlab.gu.se, jovanna.dahlgren@vgregion.se, wangj@genomics.org.cn	Public
3300014505	Gb0147402	Gs0127429	55.678	12.531	Human	Digestive system	25974306	Fredrik Ba¨ ckhed, Jovanna Dahlgren, Jun Wang	fredrik.backhed@wlab.gu.se, jovanna.dahlgren@vgregion.se, wangj@genomics.org.cn	Public
3300014507	Gb0147258	Gs0127429	55.678	12.531	Human	Digestive system	25974306	Fredrik Ba¨ ckhed, Jovanna Dahlgren, Jun Wang	fredrik.backhed@wlab.gu.se, jovanna.dahlgren@vgregion.se, wangj@genomics.org.cn	Public
3300014510	Gb0147250	Gs0127429	55.678	12.531	Human	Digestive system	25974306	Fredrik Ba¨ ckhed, Jovanna Dahlgren, Jun Wang	fredrik.backhed@wlab.gu.se, jovanna.dahlgren@vgregion.se, wangj@genomics.org.cn	Public
3300014511	Gb0147392	Gs0127429	55.678	12.531	Human	Digestive system	25974306	Fredrik Ba¨ ckhed, Jovanna Dahlgren, Jun Wang	fredrik.backhed@wlab.gu.se, jovanna.dahlgren@vgregion.se, wangj@genomics.org.cn	Public
3300014512	Gb0147394	Gs0127429	55.678	12.531	Human	Digestive system	25974306	Fredrik Ba¨ ckhed, Jovanna Dahlgren, Jun Wang	fredrik.backhed@wlab.gu.se, jovanna.dahlgren@vgregion.se, wangj@genomics.org.cn	Public
3300014513	Gb0147257	Gs0127429	55.678	12.531	Human	Digestive system	25974306	Fredrik Ba¨ ckhed, Jovanna Dahlgren, Jun Wang	fredrik.backhed@wlab.gu.se, jovanna.dahlgren@vgregion.se, wangj@genomics.org.cn	Public
3300014514	Gb0147378	Gs0127429	55.678	12.531	Human	Digestive system	25974306	Fredrik Ba¨ ckhed, Jovanna Dahlgren, Jun Wang	fredrik.backhed@wlab.gu.se, jovanna.dahlgren@vgregion.se, wangj@genomics.org.cn	Public
3300014515	Gb0147389	Gs0127429	55.678	12.531	Human	Digestive system	25974306	Fredrik Ba¨ ckhed, Jovanna Dahlgren, Jun Wang	fredrik.backhed@wlab.gu.se, jovanna.dahlgren@vgregion.se, wangj@genomics.org.cn	Public
3300014516	Gb0147398	Gs0127429	55.678	12.531	Human	Digestive system	25974306	Fredrik Ba¨ ckhed, Jovanna Dahlgren, Jun Wang	fredrik.backhed@wlab.gu.se, jovanna.dahlgren@vgregion.se, wangj@genomics.org.cn	Public
3300014519	Gb0147401	Gs0127429	55.678	12.531	Human	Digestive system	25974306	Fredrik Ba¨ ckhed, Jovanna Dahlgren, Jun Wang	fredrik.backhed@wlab.gu.se, jovanna.dahlgren@vgregion.se, wangj@genomics.org.cn	Public
3300014520	Gb0147377	Gs0127429	55.678	12.531	Human	Digestive system	25974306	Fredrik Ba¨ ckhed, Jovanna Dahlgren, Jun Wang	fredrik.backhed@wlab.gu.se, jovanna.dahlgren@vgregion.se, wangj@genomics.org.cn	Public
3300014521	Gb0147247	Gs0127429	55.678	12.531	Human	Digestive system	25974306	Fredrik Ba¨ ckhed, Jovanna Dahlgren, Jun Wang	fredrik.backhed@wlab.gu.se, jovanna.dahlgren@vgregion.se, wangj@genomics.org.cn	Public
3300014522	Gb0147249	Gs0127429	55.678	12.531	Human	Digestive system	25974306	Fredrik Ba¨ ckhed, Jovanna Dahlgren, Jun Wang	fredrik.backhed@wlab.gu.se, jovanna.dahlgren@vgregion.se, wangj@genomics.org.cn	Public
3300014523	Gb0147405	Gs0127429	55.678	12.531	Human	Digestive system	25974306	Fredrik Ba¨ ckhed, Jovanna Dahlgren, Jun Wang	fredrik.backhed@wlab.gu.se, jovanna.dahlgren@vgregion.se, wangj@genomics.org.cn	Public
3300014525	Gb0147386	Gs0127429	55.678	12.531	Human	Digestive system	25974306	Fredrik Ba¨ ckhed, Jovanna Dahlgren, Jun Wang	fredrik.backhed@wlab.gu.se, jovanna.dahlgren@vgregion.se, wangj@genomics.org.cn	Public
3300014527	Gb0147253	Gs0127429	55.678	12.531	Human	Digestive system	25974306	Fredrik Ba¨ ckhed, Jovanna Dahlgren, Jun Wang	fredrik.backhed@wlab.gu.se, jovanna.dahlgren@vgregion.se, wangj@genomics.org.cn	Public
3300014528	Gb0147385	Gs0127429	55.678	12.531	Human	Digestive system	25974306	Fredrik Ba¨ ckhed, Jovanna Dahlgren, Jun Wang	fredrik.backhed@wlab.gu.se, jovanna.dahlgren@vgregion.se, wangj@genomics.org.cn	Public
3300014529	Gb0147391	Gs0127429	55.678	12.531	Human	Digestive system	25974306	Fredrik Ba¨ ckhed, Jovanna Dahlgren, Jun Wang	fredrik.backhed@wlab.gu.se, jovanna.dahlgren@vgregion.se, wangj@genomics.org.cn	Public
3300014530	Gb0147246	Gs0127429	55.678	12.531	Human	Digestive system	25974306	Fredrik Ba¨ ckhed, Jovanna Dahlgren, Jun Wang	fredrik.backhed@wlab.gu.se, jovanna.dahlgren@vgregion.se, wangj@genomics.org.cn	Public
3300014531	Gb0147381	Gs0127429	55.678	12.531	Human	Digestive system	25974306	Fredrik Ba¨ ckhed, Jovanna Dahlgren, Jun Wang	fredrik.backhed@wlab.gu.se, jovanna.dahlgren@vgregion.se, wangj@genomics.org.cn	Public
3300014532	Gb0147252	Gs0127429	55.678	12.531	Human	Digestive system	25974306	Fredrik Ba¨ ckhed, Jovanna Dahlgren, Jun Wang	fredrik.backhed@wlab.gu.se, jovanna.dahlgren@vgregion.se, wangj@genomics.org.cn	Public
3300014533	Gb0147404	Gs0127429	55.678	12.531	Human	Digestive system	25974306	Fredrik Ba¨ ckhed, Jovanna Dahlgren, Jun Wang	fredrik.backhed@wlab.gu.se, jovanna.dahlgren@vgregion.se, wangj@genomics.org.cn	Public
3300014535	Gb0147388	Gs0127429	55.678	12.531	Human	Digestive system	25974306	Fredrik Ba¨ ckhed, Jovanna Dahlgren, Jun Wang	fredrik.backhed@wlab.gu.se, jovanna.dahlgren@vgregion.se, wangj@genomics.org.cn	Public
3300014539	Gb0147397	Gs0127429	55.678	12.531	Human	Digestive system	25974306	Fredrik Ba¨ ckhed, Jovanna Dahlgren, Jun Wang	fredrik.backhed@wlab.gu.se, jovanna.dahlgren@vgregion.se, wangj@genomics.org.cn	Public
3300014543	Gb0147244	Gs0127429	55.678	12.531	Human	Digestive system	25974306	Fredrik Ba¨ ckhed, Jovanna Dahlgren, Jun Wang	fredrik.backhed@wlab.gu.se, jovanna.dahlgren@vgregion.se, wangj@genomics.org.cn	Public
3300014557	Gb0147245	Gs0127429	55.678	12.531	Human	Digestive system	25974306	Fredrik Ba¨ ckhed, Jovanna Dahlgren, Jun Wang	fredrik.backhed@wlab.gu.se, jovanna.dahlgren@vgregion.se, wangj@genomics.org.cn	Public
3300014564	Gb0147400	Gs0127429	55.678	12.531	Human	Digestive system	25974306	Fredrik Ba¨ ckhed, Jovanna Dahlgren, Jun Wang	fredrik.backhed@wlab.gu.se, jovanna.dahlgren@vgregion.se, wangj@genomics.org.cn	Public
3300014565	Gb0147396	Gs0127429	55.678	12.531	Human	Digestive system	25974306	Fredrik Ba¨ ckhed, Jovanna Dahlgren, Jun Wang	fredrik.backhed@wlab.gu.se, jovanna.dahlgren@vgregion.se, wangj@genomics.org.cn	Public
3300014583	Gb0147342	Gs0127429	55.678	12.531	Human	Digestive system	25974306	Fredrik Ba¨ ckhed, Jovanna Dahlgren, Jun Wang	fredrik.backhed@wlab.gu.se, jovanna.dahlgren@vgregion.se, wangj@genomics.org.cn	Public
3300014594	Gb0147345	Gs0127429	55.678	12.531	Human	Digestive system	25974306	Fredrik Ba¨ ckhed, Jovanna Dahlgren, Jun Wang	fredrik.backhed@wlab.gu.se, jovanna.dahlgren@vgregion.se, wangj@genomics.org.cn	Public
3300014597	Gb0147374	Gs0127429	55.678	12.531	Human	Digestive system	25974306	Fredrik Ba¨ ckhed, Jovanna Dahlgren, Jun Wang	fredrik.backhed@wlab.gu.se, jovanna.dahlgren@vgregion.se, wangj@genomics.org.cn	Public
3300014721	Gb0147286	Gs0127429	55.678	12.531	Human	Digestive system	25974306	Fredrik Ba¨ ckhed, Jovanna Dahlgren, Jun Wang	fredrik.backhed@wlab.gu.se, jovanna.dahlgren@vgregion.se, wangj@genomics.org.cn	Public
3300014731	Gb0147285	Gs0127429	55.678	12.531	Human	Digestive system	25974306	Fredrik Ba¨ ckhed, Jovanna Dahlgren, Jun Wang	fredrik.backhed@wlab.gu.se, jovanna.dahlgren@vgregion.se, wangj@genomics.org.cn	Public
3300014737	Gb0147301	Gs0127429	55.678	12.531	Human	Digestive system	25974306	Fredrik Ba¨ ckhed, Jovanna Dahlgren, Jun Wang	fredrik.backhed@wlab.gu.se, jovanna.dahlgren@vgregion.se, wangj@genomics.org.cn	Public
3300014739	Gb0147314	Gs0127429	55.678	12.531	Human	Digestive system	25974306	Fredrik Ba¨ ckhed, Jovanna Dahlgren, Jun Wang	fredrik.backhed@wlab.gu.se, jovanna.dahlgren@vgregion.se, wangj@genomics.org.cn	Public
3300014747	Gb0147289	Gs0127429	55.678	12.531	Human	Digestive system	25974306	Fredrik Ba¨ ckhed, Jovanna Dahlgren, Jun Wang	fredrik.backhed@wlab.gu.se, jovanna.dahlgren@vgregion.se, wangj@genomics.org.cn	Public
3300014748	Gb0147310	Gs0127429	55.678	12.531	Human	Digestive system	25974306	Fredrik Ba¨ ckhed, Jovanna Dahlgren, Jun Wang	fredrik.backhed@wlab.gu.se, jovanna.dahlgren@vgregion.se, wangj@genomics.org.cn	Public
3300014749	Gb0147300	Gs0127429	55.678	12.531	Human	Digestive system	25974306	Fredrik Ba¨ ckhed, Jovanna Dahlgren, Jun Wang	fredrik.backhed@wlab.gu.se, jovanna.dahlgren@vgregion.se, wangj@genomics.org.cn	Public
3300014751	Gb0147308	Gs0127429	55.678	12.531	Human	Digestive system	25974306	Fredrik Ba¨ ckhed, Jovanna Dahlgren, Jun Wang	fredrik.backhed@wlab.gu.se, jovanna.dahlgren@vgregion.se, wangj@genomics.org.cn	Public
3300014752	Gb0147336	Gs0127429	55.678	12.531	Human	Digestive system	25974306	Fredrik Ba¨ ckhed, Jovanna Dahlgren, Jun Wang	fredrik.backhed@wlab.gu.se, jovanna.dahlgren@vgregion.se, wangj@genomics.org.cn	Public
3300014755	Gb0147356	Gs0127429	55.678	12.531	Human	Digestive system	25974306	Fredrik Ba¨ ckhed, Jovanna Dahlgren, Jun Wang	fredrik.backhed@wlab.gu.se, jovanna.dahlgren@vgregion.se, wangj@genomics.org.cn	Public
3300014764	Gb0147354	Gs0127429	55.678	12.531	Human	Digestive system	25974306	Fredrik Ba¨ ckhed, Jovanna Dahlgren, Jun Wang	fredrik.backhed@wlab.gu.se, jovanna.dahlgren@vgregion.se, wangj@genomics.org.cn	Public
3300014846	Gb0147369	Gs0127429	55.678	12.531	Human	Digestive system	25974306	Fredrik Ba¨ ckhed, Jovanna Dahlgren, Jun Wang	fredrik.backhed@wlab.gu.se, jovanna.dahlgren@vgregion.se, wangj@genomics.org.cn	Public
3300014893	Gb0147358	Gs0127429	55.678	12.531	Human	Digestive system	25974306	Fredrik Ba¨ ckhed, Jovanna Dahlgren, Jun Wang	fredrik.backhed@wlab.gu.se, jovanna.dahlgren@vgregion.se, wangj@genomics.org.cn	Public
3300014895	Gb0147346	Gs0127429	55.678	12.531	Human	Digestive system	25974306	Fredrik Ba¨ ckhed, Jovanna Dahlgren, Jun Wang	fredrik.backhed@wlab.gu.se, jovanna.dahlgren@vgregion.se, wangj@genomics.org.cn	Public
3300014896	Gb0147290	Gs0127429	55.678	12.531	Human	Digestive system	25974306	Fredrik Ba¨ ckhed, Jovanna Dahlgren, Jun Wang	fredrik.backhed@wlab.gu.se, jovanna.dahlgren@vgregion.se, wangj@genomics.org.cn	Public
3300014902	Gb0147350	Gs0127429	55.678	12.531	Human	Digestive system	25974306	Fredrik Ba¨ ckhed, Jovanna Dahlgren, Jun Wang	fredrik.backhed@wlab.gu.se, jovanna.dahlgren@vgregion.se, wangj@genomics.org.cn	Public
3300014916	Gb0147277	Gs0127429	55.678	12.531	Human	Digestive system	25974306	Fredrik Ba¨ ckhed, Jovanna Dahlgren, Jun Wang	fredrik.backhed@wlab.gu.se, jovanna.dahlgren@vgregion.se, wangj@genomics.org.cn	Public
3300014919	Gb0147313	Gs0127429	55.678	12.531	Human	Digestive system	25974306	Fredrik Ba¨ ckhed, Jovanna Dahlgren, Jun Wang	fredrik.backhed@wlab.gu.se, jovanna.dahlgren@vgregion.se, wangj@genomics.org.cn	Public
3300014921	Gb0147337	Gs0127429	55.678	12.531	Human	Digestive system	25974306	Fredrik Ba¨ ckhed, Jovanna Dahlgren, Jun Wang	fredrik.backhed@wlab.gu.se, jovanna.dahlgren@vgregion.se, wangj@genomics.org.cn	Public
3300014922	Gb0147365	Gs0127429	55.678	12.531	Human	Digestive system	25974306	Fredrik Ba¨ ckhed, Jovanna Dahlgren, Jun Wang	fredrik.backhed@wlab.gu.se, jovanna.dahlgren@vgregion.se, wangj@genomics.org.cn	Public
3300014927	Gb0147281	Gs0127429	55.678	12.531	Human	Digestive system	25974306	Fredrik Ba¨ ckhed, Jovanna Dahlgren, Jun Wang	fredrik.backhed@wlab.gu.se, jovanna.dahlgren@vgregion.se, wangj@genomics.org.cn	Public
3300014934	Gb0147288	Gs0127429	55.678	12.531	Human	Digestive system	25974306	Fredrik Ba¨ ckhed, Jovanna Dahlgren, Jun Wang	fredrik.backhed@wlab.gu.se, jovanna.dahlgren@vgregion.se, wangj@genomics.org.cn	Public
3300014935	Gb0147340	Gs0127429	55.678	12.531	Human	Digestive system	25974306	Fredrik Ba¨ ckhed, Jovanna Dahlgren, Jun Wang	fredrik.backhed@wlab.gu.se, jovanna.dahlgren@vgregion.se, wangj@genomics.org.cn	Public
3300014936	Gb0147348	Gs0127429	55.678	12.531	Human	Digestive system	25974306	Fredrik Ba¨ ckhed, Jovanna Dahlgren, Jun Wang	fredrik.backhed@wlab.gu.se, jovanna.dahlgren@vgregion.se, wangj@genomics.org.cn	Public
3300014946	Gb0147372	Gs0127429	55.678	12.531	Human	Digestive system	25974306	Fredrik Ba¨ ckhed, Jovanna Dahlgren, Jun Wang	fredrik.backhed@wlab.gu.se, jovanna.dahlgren@vgregion.se, wangj@genomics.org.cn	Public
3300014947	Gb0147328	Gs0127429	55.678	12.531	Human	Digestive system	25974306	Fredrik Ba¨ ckhed, Jovanna Dahlgren, Jun Wang	fredrik.backhed@wlab.gu.se, jovanna.dahlgren@vgregion.se, wangj@genomics.org.cn	Public
3300014950	Gb0147376	Gs0127429	55.678	12.531	Human	Digestive system	25974306	Fredrik Ba¨ ckhed, Jovanna Dahlgren, Jun Wang	fredrik.backhed@wlab.gu.se, jovanna.dahlgren@vgregion.se, wangj@genomics.org.cn	Public
3300014951	Gb0147344	Gs0127429	55.678	12.531	Human	Digestive system	25974306	Fredrik Ba¨ ckhed, Jovanna Dahlgren, Jun Wang	fredrik.backhed@wlab.gu.se, jovanna.dahlgren@vgregion.se, wangj@genomics.org.cn	Public
3300014953	Gb0147280	Gs0127429	55.678	12.531	Human	Digestive system	25974306	Fredrik Ba¨ ckhed, Jovanna Dahlgren, Jun Wang	fredrik.backhed@wlab.gu.se, jovanna.dahlgren@vgregion.se, wangj@genomics.org.cn	Public
3300014954	Gb0147352	Gs0127429	55.678	12.531	Human	Digestive system	25974306	Fredrik Ba¨ ckhed, Jovanna Dahlgren, Jun Wang	fredrik.backhed@wlab.gu.se, jovanna.dahlgren@vgregion.se, wangj@genomics.org.cn	Public
3300014970	Gb0147341	Gs0127429	55.678	12.531	Human	Digestive system	25974306	Fredrik Ba¨ ckhed, Jovanna Dahlgren, Jun Wang	fredrik.backhed@wlab.gu.se, jovanna.dahlgren@vgregion.se, wangj@genomics.org.cn	Public
3300014972	Gb0147283	Gs0127429	55.678	12.531	Human	Digestive system	25974306	Fredrik Ba¨ ckhed, Jovanna Dahlgren, Jun Wang	fredrik.backhed@wlab.gu.se, jovanna.dahlgren@vgregion.se, wangj@genomics.org.cn	Public
3300028905	Gb0147264	Gs0127429	55.678	12.531	Human	Digestive system	25974306	Fredrik Ba¨ ckhed, Jovanna Dahlgren, Jun Wang	fredrik.backhed@wlab.gu.se, jovanna.dahlgren@vgregion.se, wangj@genomics.org.cn	Public
3300028912	Gb0147242	Gs0127429	55.678	12.531	Human	Digestive system	25974306	Fredrik Ba¨ ckhed, Jovanna Dahlgren, Jun Wang	fredrik.backhed@wlab.gu.se, jovanna.dahlgren@vgregion.se, wangj@genomics.org.cn	Public
3300028949	Gb0147220	Gs0127429	55.678	12.531	Human	Digestive system	25974306	Fredrik Ba¨ ckhed, Jovanna Dahlgren, Jun Wang	fredrik.backhed@wlab.gu.se, jovanna.dahlgren@vgregion.se, wangj@genomics.org.cn	Public
3300028950	Gb0147214	Gs0127429	55.678	12.531	Human	Digestive system	25974306	Fredrik Ba¨ ckhed, Jovanna Dahlgren, Jun Wang	fredrik.backhed@wlab.gu.se, jovanna.dahlgren@vgregion.se, wangj@genomics.org.cn	Public
3300028952	Gb0147219	Gs0127429	55.678	12.531	Human	Digestive system	25974306	Fredrik Ba¨ ckhed, Jovanna Dahlgren, Jun Wang	fredrik.backhed@wlab.gu.se, jovanna.dahlgren@vgregion.se, wangj@genomics.org.cn	Public
3300028953	Gb0147261	Gs0127429	55.678	12.531	Human	Digestive system	25974306	Fredrik Ba¨ ckhed, Jovanna Dahlgren, Jun Wang	fredrik.backhed@wlab.gu.se, jovanna.dahlgren@vgregion.se, wangj@genomics.org.cn	Public
3300028954	Gb0147238	Gs0127429	55.678	12.531	Human	Digestive system	25974306	Fredrik Ba¨ ckhed, Jovanna Dahlgren, Jun Wang	fredrik.backhed@wlab.gu.se, jovanna.dahlgren@vgregion.se, wangj@genomics.org.cn	Public
3300028955	Gb0147237	Gs0127429	55.678	12.531	Human	Digestive system	25974306	Fredrik Ba¨ ckhed, Jovanna Dahlgren, Jun Wang	fredrik.backhed@wlab.gu.se, jovanna.dahlgren@vgregion.se, wangj@genomics.org.cn	Public
3300028956	Gb0147229	Gs0127429	55.678	12.531	Human	Digestive system	25974306	Fredrik Ba¨ ckhed, Jovanna Dahlgren, Jun Wang	fredrik.backhed@wlab.gu.se, jovanna.dahlgren@vgregion.se, wangj@genomics.org.cn	Public
3300028957	Gb0147222	Gs0127429	55.678	12.531	Human	Digestive system	25974306	Fredrik Ba¨ ckhed, Jovanna Dahlgren, Jun Wang	fredrik.backhed@wlab.gu.se, jovanna.dahlgren@vgregion.se, wangj@genomics.org.cn	Public
3300028958	Gb0147271	Gs0127429	55.678	12.531	Human	Digestive system	25974306	Fredrik Ba¨ ckhed, Jovanna Dahlgren, Jun Wang	fredrik.backhed@wlab.gu.se, jovanna.dahlgren@vgregion.se, wangj@genomics.org.cn	Public
3300028959	Gb0147225	Gs0127429	55.678	12.531	Human	Digestive system	25974306	Fredrik Ba¨ ckhed, Jovanna Dahlgren, Jun Wang	fredrik.backhed@wlab.gu.se, jovanna.dahlgren@vgregion.se, wangj@genomics.org.cn	Public
3300028961	Gb0147260	Gs0127429	55.678	12.531	Human	Digestive system	25974306	Fredrik Ba¨ ckhed, Jovanna Dahlgren, Jun Wang	fredrik.backhed@wlab.gu.se, jovanna.dahlgren@vgregion.se, wangj@genomics.org.cn	Public
3300028962	Gb0147274	Gs0127429	55.678	12.531	Human	Digestive system	25974306	Fredrik Ba¨ ckhed, Jovanna Dahlgren, Jun Wang	fredrik.backhed@wlab.gu.se, jovanna.dahlgren@vgregion.se, wangj@genomics.org.cn	Public
3300028963	Gb0147241	Gs0127429	55.678	12.531	Human	Digestive system	25974306	Fredrik Ba¨ ckhed, Jovanna Dahlgren, Jun Wang	fredrik.backhed@wlab.gu.se, jovanna.dahlgren@vgregion.se, wangj@genomics.org.cn	Public
3300028964	Gb0147228	Gs0127429	55.678	12.531	Human	Digestive system	25974306	Fredrik Ba¨ ckhed, Jovanna Dahlgren, Jun Wang	fredrik.backhed@wlab.gu.se, jovanna.dahlgren@vgregion.se, wangj@genomics.org.cn	Public
3300028965	Gb0147217	Gs0127429	55.678	12.531	Human	Digestive system	25974306	Fredrik Ba¨ ckhed, Jovanna Dahlgren, Jun Wang	fredrik.backhed@wlab.gu.se, jovanna.dahlgren@vgregion.se, wangj@genomics.org.cn	Public
3300028966	Gb0147218	Gs0127429	55.678	12.531	Human	Digestive system	25974306	Fredrik Ba¨ ckhed, Jovanna Dahlgren, Jun Wang	fredrik.backhed@wlab.gu.se, jovanna.dahlgren@vgregion.se, wangj@genomics.org.cn	Public
3300028967	Gb0147380	Gs0127429	55.678	12.531	Human	Digestive system	25974306	Fredrik Ba¨ ckhed, Jovanna Dahlgren, Jun Wang	fredrik.backhed@wlab.gu.se, jovanna.dahlgren@vgregion.se, wangj@genomics.org.cn	Public
3300028968	Gb0147236	Gs0127429	55.678	12.531	Human	Digestive system	25974306	Fredrik Ba¨ ckhed, Jovanna Dahlgren, Jun Wang	fredrik.backhed@wlab.gu.se, jovanna.dahlgren@vgregion.se, wangj@genomics.org.cn	Public
3300028969	Gb0147233	Gs0127429	55.678	12.531	Human	Digestive system	25974306	Fredrik Ba¨ ckhed, Jovanna Dahlgren, Jun Wang	fredrik.backhed@wlab.gu.se, jovanna.dahlgren@vgregion.se, wangj@genomics.org.cn	Public
3300028970	Gb0147270	Gs0127429	55.678	12.531	Human	Digestive system	25974306	Fredrik Ba¨ ckhed, Jovanna Dahlgren, Jun Wang	fredrik.backhed@wlab.gu.se, jovanna.dahlgren@vgregion.se, wangj@genomics.org.cn	Public
3300028971	Gb0147266	Gs0127429	55.678	12.531	Human	Digestive system	25974306	Fredrik Ba¨ ckhed, Jovanna Dahlgren, Jun Wang	fredrik.backhed@wlab.gu.se, jovanna.dahlgren@vgregion.se, wangj@genomics.org.cn	Public
3300028972	Gb0147117	Gs0127429	55.678	12.531	Human	Digestive system	25974306	Fredrik Ba¨ ckhed, Jovanna Dahlgren, Jun Wang	fredrik.backhed@wlab.gu.se, jovanna.dahlgren@vgregion.se, wangj@genomics.org.cn	Public
3300028973	Gb0147142	Gs0127429	55.678	12.531	Human	Digestive system	25974306	Fredrik Ba¨ ckhed, Jovanna Dahlgren, Jun Wang	fredrik.backhed@wlab.gu.se, jovanna.dahlgren@vgregion.se, wangj@genomics.org.cn	Public
3300028974	Gb0147106	Gs0127429	55.6761	12.5683	Human	Digestive system	25974306	Fredrik Ba¨ ckhed, Jovanna Dahlgren, Jun Wang	fredrik.backhed@wlab.gu.se, jovanna.dahlgren@vgregion.se, wangj@genomics.org.cn	Public
3300028975	Gb0147181	Gs0127429	55.678	12.531	Human	Digestive system	25974306	Fredrik Ba¨ ckhed, Jovanna Dahlgren, Jun Wang	fredrik.backhed@wlab.gu.se, jovanna.dahlgren@vgregion.se, wangj@genomics.org.cn	Public
3300028976	Gb0147170	Gs0127429	55.678	12.531	Human	Digestive system	25974306	Fredrik Ba¨ ckhed, Jovanna Dahlgren, Jun Wang	fredrik.backhed@wlab.gu.se, jovanna.dahlgren@vgregion.se, wangj@genomics.org.cn	Public
3300028977	Gb0147157	Gs0127429	55.678	12.531	Human	Digestive system	25974306	Fredrik Ba¨ ckhed, Jovanna Dahlgren, Jun Wang	fredrik.backhed@wlab.gu.se, jovanna.dahlgren@vgregion.se, wangj@genomics.org.cn	Public
3300028978	Gb0147146	Gs0127429	55.678	12.531	Human	Digestive system	25974306	Fredrik Ba¨ ckhed, Jovanna Dahlgren, Jun Wang	fredrik.backhed@wlab.gu.se, jovanna.dahlgren@vgregion.se, wangj@genomics.org.cn	Public
3300028979	Gb0147189	Gs0127429	55.678	12.531	Human	Digestive system	25974306	Fredrik Ba¨ ckhed, Jovanna Dahlgren, Jun Wang	fredrik.backhed@wlab.gu.se, jovanna.dahlgren@vgregion.se, wangj@genomics.org.cn	Public
3300028980	Gb0147110	Gs0127429	55.6761	12.5683	Human	Digestive system	25974306	Fredrik Ba¨ ckhed, Jovanna Dahlgren, Jun Wang	fredrik.backhed@wlab.gu.se, jovanna.dahlgren@vgregion.se, wangj@genomics.org.cn	Public
3300028981	Gb0147186	Gs0127429	55.678	12.531	Human	Digestive system	25974306	Fredrik Ba¨ ckhed, Jovanna Dahlgren, Jun Wang	fredrik.backhed@wlab.gu.se, jovanna.dahlgren@vgregion.se, wangj@genomics.org.cn	Public
3300028982	Gb0147190	Gs0127429	55.678	12.531	Human	Digestive system	25974306	Fredrik Ba¨ ckhed, Jovanna Dahlgren, Jun Wang	fredrik.backhed@wlab.gu.se, jovanna.dahlgren@vgregion.se, wangj@genomics.org.cn	Public
3300028983	Gb0147140	Gs0127429	55.678	12.531	Human	Digestive system	25974306	Fredrik Ba¨ ckhed, Jovanna Dahlgren, Jun Wang	fredrik.backhed@wlab.gu.se, jovanna.dahlgren@vgregion.se, wangj@genomics.org.cn	Public
3300028984	Gb0147123	Gs0127429	55.678	12.531	Human	Digestive system	25974306	Fredrik Ba¨ ckhed, Jovanna Dahlgren, Jun Wang	fredrik.backhed@wlab.gu.se, jovanna.dahlgren@vgregion.se, wangj@genomics.org.cn	Public
3300028985	Gb0147137	Gs0127429	55.678	12.531	Human	Digestive system	25974306	Fredrik Ba¨ ckhed, Jovanna Dahlgren, Jun Wang	fredrik.backhed@wlab.gu.se, jovanna.dahlgren@vgregion.se, wangj@genomics.org.cn	Public
3300028986	Gb0147138	Gs0127429	55.678	12.531	Human	Digestive system	25974306	Fredrik Ba¨ ckhed, Jovanna Dahlgren, Jun Wang	fredrik.backhed@wlab.gu.se, jovanna.dahlgren@vgregion.se, wangj@genomics.org.cn	Public
3300028987	Gb0147166	Gs0127429	55.678	12.531	Human	Digestive system	25974306	Fredrik Ba¨ ckhed, Jovanna Dahlgren, Jun Wang	fredrik.backhed@wlab.gu.se, jovanna.dahlgren@vgregion.se, wangj@genomics.org.cn	Public
3300028988	Gb0147132	Gs0127429	55.678	12.531	Human	Digestive system	25974306	Fredrik Ba¨ ckhed, Jovanna Dahlgren, Jun Wang	fredrik.backhed@wlab.gu.se, jovanna.dahlgren@vgregion.se, wangj@genomics.org.cn	Public
3300028989	Gb0147141	Gs0127429	55.678	12.531	Human	Digestive system	25974306	Fredrik Ba¨ ckhed, Jovanna Dahlgren, Jun Wang	fredrik.backhed@wlab.gu.se, jovanna.dahlgren@vgregion.se, wangj@genomics.org.cn	Public
3300028990	Gb0147144	Gs0127429	55.678	12.531	Human	Digestive system	25974306	Fredrik Ba¨ ckhed, Jovanna Dahlgren, Jun Wang	fredrik.backhed@wlab.gu.se, jovanna.dahlgren@vgregion.se, wangj@genomics.org.cn	Public
3300028991	Gb0147154	Gs0127429	55.678	12.531	Human	Digestive system	25974306	Fredrik Ba¨ ckhed, Jovanna Dahlgren, Jun Wang	fredrik.backhed@wlab.gu.se, jovanna.dahlgren@vgregion.se, wangj@genomics.org.cn	Public
3300028992	Gb0147131	Gs0127429	55.678	12.531	Human	Digestive system	25974306	Fredrik Ba¨ ckhed, Jovanna Dahlgren, Jun Wang	fredrik.backhed@wlab.gu.se, jovanna.dahlgren@vgregion.se, wangj@genomics.org.cn	Public
3300028994	Gb0147105	Gs0127429	55.6761	12.5683	Human	Digestive system	25974306	Fredrik Ba¨ ckhed, Jovanna Dahlgren, Jun Wang	fredrik.backhed@wlab.gu.se, jovanna.dahlgren@vgregion.se, wangj@genomics.org.cn	Public
3300028995	Gb0147205	Gs0127429	55.678	12.531	Human	Digestive system	25974306	Fredrik Ba¨ ckhed, Jovanna Dahlgren, Jun Wang	fredrik.backhed@wlab.gu.se, jovanna.dahlgren@vgregion.se, wangj@genomics.org.cn	Public
3300028996	Gb0147168	Gs0127429	55.678	12.531	Human	Digestive system	25974306	Fredrik Ba¨ ckhed, Jovanna Dahlgren, Jun Wang	fredrik.backhed@wlab.gu.se, jovanna.dahlgren@vgregion.se, wangj@genomics.org.cn	Public
3300028997	Gb0147193	Gs0127429	55.678	12.531	Human	Digestive system	25974306	Fredrik Ba¨ ckhed, Jovanna Dahlgren, Jun Wang	fredrik.backhed@wlab.gu.se, jovanna.dahlgren@vgregion.se, wangj@genomics.org.cn	Public
3300028998	Gb0147178	Gs0127429	55.678	12.531	Human	Digestive system	25974306	Fredrik Ba¨ ckhed, Jovanna Dahlgren, Jun Wang	fredrik.backhed@wlab.gu.se, jovanna.dahlgren@vgregion.se, wangj@genomics.org.cn	Public
3300028999	Gb0147177	Gs0127429	55.678	12.531	Human	Digestive system	25974306	Fredrik Ba¨ ckhed, Jovanna Dahlgren, Jun Wang	fredrik.backhed@wlab.gu.se, jovanna.dahlgren@vgregion.se, wangj@genomics.org.cn	Public
3300029000	Gb0147185	Gs0127429	55.678	12.531	Human	Digestive system	25974306	Fredrik Ba¨ ckhed, Jovanna Dahlgren, Jun Wang	fredrik.backhed@wlab.gu.se, jovanna.dahlgren@vgregion.se, wangj@genomics.org.cn	Public
3300029001	Gb0147180	Gs0127429	55.678	12.531	Human	Digestive system	25974306	Fredrik Ba¨ ckhed, Jovanna Dahlgren, Jun Wang	fredrik.backhed@wlab.gu.se, jovanna.dahlgren@vgregion.se, wangj@genomics.org.cn	Public
3300029002	Gb0147156	Gs0127429	55.678	12.531	Human	Digestive system	25974306	Fredrik Ba¨ ckhed, Jovanna Dahlgren, Jun Wang	fredrik.backhed@wlab.gu.se, jovanna.dahlgren@vgregion.se, wangj@genomics.org.cn	Public
3300029003	Gb0147149	Gs0127429	55.678	12.531	Human	Digestive system	25974306	Fredrik Ba¨ ckhed, Jovanna Dahlgren, Jun Wang	fredrik.backhed@wlab.gu.se, jovanna.dahlgren@vgregion.se, wangj@genomics.org.cn	Public
3300029004	Gb0147210	Gs0127429	55.678	12.531	Human	Digestive system	25974306	Fredrik Ba¨ ckhed, Jovanna Dahlgren, Jun Wang	fredrik.backhed@wlab.gu.se, jovanna.dahlgren@vgregion.se, wangj@genomics.org.cn	Public
3300029005	Gb0147165	Gs0127429	55.678	12.531	Human	Digestive system	25974306	Fredrik Ba¨ ckhed, Jovanna Dahlgren, Jun Wang	fredrik.backhed@wlab.gu.se, jovanna.dahlgren@vgregion.se, wangj@genomics.org.cn	Public
3300029006	Gb0147153	Gs0127429	55.678	12.531	Human	Digestive system	25974306	Fredrik Ba¨ ckhed, Jovanna Dahlgren, Jun Wang	fredrik.backhed@wlab.gu.se, jovanna.dahlgren@vgregion.se, wangj@genomics.org.cn	Public
3300029007	Gb0147200	Gs0127429	55.678	12.531	Human	Digestive system	25974306	Fredrik Ba¨ ckhed, Jovanna Dahlgren, Jun Wang	fredrik.backhed@wlab.gu.se, jovanna.dahlgren@vgregion.se, wangj@genomics.org.cn	Public
3300029008	Gb0147160	Gs0127429	55.678	12.531	Human	Digestive system	25974306	Fredrik Ba¨ ckhed, Jovanna Dahlgren, Jun Wang	fredrik.backhed@wlab.gu.se, jovanna.dahlgren@vgregion.se, wangj@genomics.org.cn	Public
3300029009	Gb0147197	Gs0127429	55.678	12.531	Human	Digestive system	25974306	Fredrik Ba¨ ckhed, Jovanna Dahlgren, Jun Wang	fredrik.backhed@wlab.gu.se, jovanna.dahlgren@vgregion.se, wangj@genomics.org.cn	Public
3300029010	Gb0147147	Gs0127429	55.678	12.531	Human	Digestive system	25974306	Fredrik Ba¨ ckhed, Jovanna Dahlgren, Jun Wang	fredrik.backhed@wlab.gu.se, jovanna.dahlgren@vgregion.se, wangj@genomics.org.cn	Public
3300029011	Gb0147116	Gs0127429	55.6761	12.5683	Human	Digestive system	25974306	Fredrik Ba¨ ckhed, Jovanna Dahlgren, Jun Wang	fredrik.backhed@wlab.gu.se, jovanna.dahlgren@vgregion.se, wangj@genomics.org.cn	Public
3300029012	Gb0147196	Gs0127429	55.678	12.531	Human	Digestive system	25974306	Fredrik Ba¨ ckhed, Jovanna Dahlgren, Jun Wang	fredrik.backhed@wlab.gu.se, jovanna.dahlgren@vgregion.se, wangj@genomics.org.cn	Public
3300029013	Gb0147120	Gs0127429	55.678	12.531	Human	Digestive system	25974306	Fredrik Ba¨ ckhed, Jovanna Dahlgren, Jun Wang	fredrik.backhed@wlab.gu.se, jovanna.dahlgren@vgregion.se, wangj@genomics.org.cn	Public
3300029014	Gb0147184	Gs0127429	55.678	12.531	Human	Digestive system	25974306	Fredrik Ba¨ ckhed, Jovanna Dahlgren, Jun Wang	fredrik.backhed@wlab.gu.se, jovanna.dahlgren@vgregion.se, wangj@genomics.org.cn	Public
3300029015	Gb0147172	Gs0127429	55.678	12.531	Human	Digestive system	25974306	Fredrik Ba¨ ckhed, Jovanna Dahlgren, Jun Wang	fredrik.backhed@wlab.gu.se, jovanna.dahlgren@vgregion.se, wangj@genomics.org.cn	Public
3300029016	Gb0147136	Gs0127429	55.678	12.531	Human	Digestive system	25974306	Fredrik Ba¨ ckhed, Jovanna Dahlgren, Jun Wang	fredrik.backhed@wlab.gu.se, jovanna.dahlgren@vgregion.se, wangj@genomics.org.cn	Public
3300029017	Gb0147104	Gs0127429	55.6761	12.5683	Human	Digestive system	25974306	Fredrik Ba¨ ckhed, Jovanna Dahlgren, Jun Wang	fredrik.backhed@wlab.gu.se, jovanna.dahlgren@vgregion.se, wangj@genomics.org.cn	Public
3300029018	Gb0147115	Gs0127429	55.6761	12.5683	Human	Digestive system	25974306	Fredrik Ba¨ ckhed, Jovanna Dahlgren, Jun Wang	fredrik.backhed@wlab.gu.se, jovanna.dahlgren@vgregion.se, wangj@genomics.org.cn	Public
3300029019	Gb0147176	Gs0127429	55.678	12.531	Human	Digestive system	25974306	Fredrik Ba¨ ckhed, Jovanna Dahlgren, Jun Wang	fredrik.backhed@wlab.gu.se, jovanna.dahlgren@vgregion.se, wangj@genomics.org.cn	Public
3300029020	Gb0147224	Gs0127429	55.678	12.531	Human	Digestive system	25974306	Fredrik Ba¨ ckhed, Jovanna Dahlgren, Jun Wang	fredrik.backhed@wlab.gu.se, jovanna.dahlgren@vgregion.se, wangj@genomics.org.cn	Public
3300029021	Gb0147232	Gs0127429	55.678	12.531	Human	Digestive system	25974306	Fredrik Ba¨ ckhed, Jovanna Dahlgren, Jun Wang	fredrik.backhed@wlab.gu.se, jovanna.dahlgren@vgregion.se, wangj@genomics.org.cn	Public
3300029022	Gb0147126	Gs0127429	55.678	12.531	Human	Digestive system	25974306	Fredrik Ba¨ ckhed, Jovanna Dahlgren, Jun Wang	fredrik.backhed@wlab.gu.se, jovanna.dahlgren@vgregion.se, wangj@genomics.org.cn	Public
3300029023	Gb0147201	Gs0127429	55.678	12.531	Human	Digestive system	25974306	Fredrik Ba¨ ckhed, Jovanna Dahlgren, Jun Wang	fredrik.backhed@wlab.gu.se, jovanna.dahlgren@vgregion.se, wangj@genomics.org.cn	Public
3300029024	Gb0147231	Gs0127429	55.678	12.531	Human	Digestive system	25974306	Fredrik Ba¨ ckhed, Jovanna Dahlgren, Jun Wang	fredrik.backhed@wlab.gu.se, jovanna.dahlgren@vgregion.se, wangj@genomics.org.cn	Public
3300029025	Gb0147112	Gs0127429	55.6761	12.5683	Human	Digestive system	25974306	Fredrik Ba¨ ckhed, Jovanna Dahlgren, Jun Wang	fredrik.backhed@wlab.gu.se, jovanna.dahlgren@vgregion.se, wangj@genomics.org.cn	Public
3300029026	Gb0147152	Gs0127429	55.678	12.531	Human	Digestive system	25974306	Fredrik Ba¨ ckhed, Jovanna Dahlgren, Jun Wang	fredrik.backhed@wlab.gu.se, jovanna.dahlgren@vgregion.se, wangj@genomics.org.cn	Public
3300029027	Gb0147143	Gs0127429	55.678	12.531	Human	Digestive system	25974306	Fredrik Ba¨ ckhed, Jovanna Dahlgren, Jun Wang	fredrik.backhed@wlab.gu.se, jovanna.dahlgren@vgregion.se, wangj@genomics.org.cn	Public
3300029028	Gb0147188	Gs0127429	55.678	12.531	Human	Digestive system	25974306	Fredrik Ba¨ ckhed, Jovanna Dahlgren, Jun Wang	fredrik.backhed@wlab.gu.se, jovanna.dahlgren@vgregion.se, wangj@genomics.org.cn	Public
3300029029	Gb0147192	Gs0127429	55.678	12.531	Human	Digestive system	25974306	Fredrik Ba¨ ckhed, Jovanna Dahlgren, Jun Wang	fredrik.backhed@wlab.gu.se, jovanna.dahlgren@vgregion.se, wangj@genomics.org.cn	Public
3300029030	Gb0147195	Gs0127429	55.678	12.531	Human	Digestive system	25974306	Fredrik Ba¨ ckhed, Jovanna Dahlgren, Jun Wang	fredrik.backhed@wlab.gu.se, jovanna.dahlgren@vgregion.se, wangj@genomics.org.cn	Public
3300029031	Gb0147148	Gs0127429	55.678	12.531	Human	Digestive system	25974306	Fredrik Ba¨ ckhed, Jovanna Dahlgren, Jun Wang	fredrik.backhed@wlab.gu.se, jovanna.dahlgren@vgregion.se, wangj@genomics.org.cn	Public
3300029032	Gb0147268	Gs0127429	55.678	12.531	Human	Digestive system	25974306	Fredrik Ba¨ ckhed, Jovanna Dahlgren, Jun Wang	fredrik.backhed@wlab.gu.se, jovanna.dahlgren@vgregion.se, wangj@genomics.org.cn	Public
3300029033	Gb0147239	Gs0127429	55.678	12.531	Human	Digestive system	25974306	Fredrik Ba¨ ckhed, Jovanna Dahlgren, Jun Wang	fredrik.backhed@wlab.gu.se, jovanna.dahlgren@vgregion.se, wangj@genomics.org.cn	Public
3300029034	Gb0147130	Gs0127429	55.678	12.531	Human	Digestive system	25974306	Fredrik Ba¨ ckhed, Jovanna Dahlgren, Jun Wang	fredrik.backhed@wlab.gu.se, jovanna.dahlgren@vgregion.se, wangj@genomics.org.cn	Public
3300029035	Gb0147108	Gs0127429	55.6761	12.5683	Human	Digestive system	25974306	Fredrik Ba¨ ckhed, Jovanna Dahlgren, Jun Wang	fredrik.backhed@wlab.gu.se, jovanna.dahlgren@vgregion.se, wangj@genomics.org.cn	Public
3300029036	Gb0147129	Gs0127429	55.678	12.531	Human	Digestive system	25974306	Fredrik Ba¨ ckhed, Jovanna Dahlgren, Jun Wang	fredrik.backhed@wlab.gu.se, jovanna.dahlgren@vgregion.se, wangj@genomics.org.cn	Public
3300029037	Gb0147227	Gs0127429	55.678	12.531	Human	Digestive system	25974306	Fredrik Ba¨ ckhed, Jovanna Dahlgren, Jun Wang	fredrik.backhed@wlab.gu.se, jovanna.dahlgren@vgregion.se, wangj@genomics.org.cn	Public
3300029038	Gb0147167	Gs0127429	55.678	12.531	Human	Digestive system	25974306	Fredrik Ba¨ ckhed, Jovanna Dahlgren, Jun Wang	fredrik.backhed@wlab.gu.se, jovanna.dahlgren@vgregion.se, wangj@genomics.org.cn	Public
3300029039	Gb0147171	Gs0127429	55.678	12.531	Human	Digestive system	25974306	Fredrik Ba¨ ckhed, Jovanna Dahlgren, Jun Wang	fredrik.backhed@wlab.gu.se, jovanna.dahlgren@vgregion.se, wangj@genomics.org.cn	Public
3300029040	Gb0147216	Gs0127429	55.678	12.531	Human	Digestive system	25974306	Fredrik Ba¨ ckhed, Jovanna Dahlgren, Jun Wang	fredrik.backhed@wlab.gu.se, jovanna.dahlgren@vgregion.se, wangj@genomics.org.cn	Public
3300029042	Gb0147223	Gs0127429	55.678	12.531	Human	Digestive system	25974306	Fredrik Ba¨ ckhed, Jovanna Dahlgren, Jun Wang	fredrik.backhed@wlab.gu.se, jovanna.dahlgren@vgregion.se, wangj@genomics.org.cn	Public
3300029043	Gb0147135	Gs0127429	55.678	12.531	Human	Digestive system	25974306	Fredrik Ba¨ ckhed, Jovanna Dahlgren, Jun Wang	fredrik.backhed@wlab.gu.se, jovanna.dahlgren@vgregion.se, wangj@genomics.org.cn	Public
3300029044	Gb0147199	Gs0127429	55.678	12.531	Human	Digestive system	25974306	Fredrik Ba¨ ckhed, Jovanna Dahlgren, Jun Wang	fredrik.backhed@wlab.gu.se, jovanna.dahlgren@vgregion.se, wangj@genomics.org.cn	Public
3300029045	Gb0147183	Gs0127429	55.678	12.531	Human	Digestive system	25974306	Fredrik Ba¨ ckhed, Jovanna Dahlgren, Jun Wang	fredrik.backhed@wlab.gu.se, jovanna.dahlgren@vgregion.se, wangj@genomics.org.cn	Public
3300029046	Gb0147163	Gs0127429	55.678	12.531	Human	Digestive system	25974306	Fredrik Ba¨ ckhed, Jovanna Dahlgren, Jun Wang	fredrik.backhed@wlab.gu.se, jovanna.dahlgren@vgregion.se, wangj@genomics.org.cn	Public
3300029047	Gb0147121	Gs0127429	55.678	12.531	Human	Digestive system	25974306	Fredrik Ba¨ ckhed, Jovanna Dahlgren, Jun Wang	fredrik.backhed@wlab.gu.se, jovanna.dahlgren@vgregion.se, wangj@genomics.org.cn	Public
3300029048	Gb0147213	Gs0127429	55.678	12.531	Human	Digestive system	25974306	Fredrik Ba¨ ckhed, Jovanna Dahlgren, Jun Wang	fredrik.backhed@wlab.gu.se, jovanna.dahlgren@vgregion.se, wangj@genomics.org.cn	Public
3300029049	Gb0147215	Gs0127429	55.678	12.531	Human	Digestive system	25974306	Fredrik Ba¨ ckhed, Jovanna Dahlgren, Jun Wang	fredrik.backhed@wlab.gu.se, jovanna.dahlgren@vgregion.se, wangj@genomics.org.cn	Public
3300029050	Gb0147151	Gs0127429	55.678	12.531	Human	Digestive system	25974306	Fredrik Ba¨ ckhed, Jovanna Dahlgren, Jun Wang	fredrik.backhed@wlab.gu.se, jovanna.dahlgren@vgregion.se, wangj@genomics.org.cn	Public
3300029051	Gb0147191	Gs0127429	55.678	12.531	Human	Digestive system	25974306	Fredrik Ba¨ ckhed, Jovanna Dahlgren, Jun Wang	fredrik.backhed@wlab.gu.se, jovanna.dahlgren@vgregion.se, wangj@genomics.org.cn	Public
3300029052	Gb0147273	Gs0127429	55.678	12.531	Human	Digestive system	25974306	Fredrik Ba¨ ckhed, Jovanna Dahlgren, Jun Wang	fredrik.backhed@wlab.gu.se, jovanna.dahlgren@vgregion.se, wangj@genomics.org.cn	Public
3300029053	Gb0147187	Gs0127429	55.678	12.531	Human	Digestive system	25974306	Fredrik Ba¨ ckhed, Jovanna Dahlgren, Jun Wang	fredrik.backhed@wlab.gu.se, jovanna.dahlgren@vgregion.se, wangj@genomics.org.cn	Public
3300029054	Gb0147155	Gs0127429	55.678	12.531	Human	Digestive system	25974306	Fredrik Ba¨ ckhed, Jovanna Dahlgren, Jun Wang	fredrik.backhed@wlab.gu.se, jovanna.dahlgren@vgregion.se, wangj@genomics.org.cn	Public
3300029055	Gb0147139	Gs0127429	55.678	12.531	Human	Digestive system	25974306	Fredrik Ba¨ ckhed, Jovanna Dahlgren, Jun Wang	fredrik.backhed@wlab.gu.se, jovanna.dahlgren@vgregion.se, wangj@genomics.org.cn	Public
3300029056	Gb0147221	Gs0127429	55.678	12.531	Human	Digestive system	25974306	Fredrik Ba¨ ckhed, Jovanna Dahlgren, Jun Wang	fredrik.backhed@wlab.gu.se, jovanna.dahlgren@vgregion.se, wangj@genomics.org.cn	Public
3300029057	Gb0147204	Gs0127429	55.678	12.531	Human	Digestive system	25974306	Fredrik Ba¨ ckhed, Jovanna Dahlgren, Jun Wang	fredrik.backhed@wlab.gu.se, jovanna.dahlgren@vgregion.se, wangj@genomics.org.cn	Public
3300029058	Gb0147133	Gs0127429	55.678	12.531	Human	Digestive system	25974306	Fredrik Ba¨ ckhed, Jovanna Dahlgren, Jun Wang	fredrik.backhed@wlab.gu.se, jovanna.dahlgren@vgregion.se, wangj@genomics.org.cn	Public
3300029059	Gb0147175	Gs0127429	55.678	12.531	Human	Digestive system	25974306	Fredrik Ba¨ ckhed, Jovanna Dahlgren, Jun Wang	fredrik.backhed@wlab.gu.se, jovanna.dahlgren@vgregion.se, wangj@genomics.org.cn	Public
3300029060	Gb0147124	Gs0127429	55.678	12.531	Human	Digestive system	25974306	Fredrik Ba¨ ckhed, Jovanna Dahlgren, Jun Wang	fredrik.backhed@wlab.gu.se, jovanna.dahlgren@vgregion.se, wangj@genomics.org.cn	Public
3300029064	Gb0147031	Gs0127429	55.6761	12.5683	Human	Digestive system	25974306	Fredrik Ba¨ ckhed, Jovanna Dahlgren, Jun Wang	fredrik.backhed@wlab.gu.se, jovanna.dahlgren@vgregion.se, wangj@genomics.org.cn	Public
3300029065	Gb0147044	Gs0127429	55.6761	12.5683	Human	Digestive system	25974306	Fredrik Ba¨ ckhed, Jovanna Dahlgren, Jun Wang	fredrik.backhed@wlab.gu.se, jovanna.dahlgren@vgregion.se, wangj@genomics.org.cn	Public
3300029066	Gb0147056	Gs0127429	55.6761	12.5683	Human	Digestive system	25974306	Fredrik Ba¨ ckhed, Jovanna Dahlgren, Jun Wang	fredrik.backhed@wlab.gu.se, jovanna.dahlgren@vgregion.se, wangj@genomics.org.cn	Public
3300029067	Gb0147010	Gs0127429	55.6761	12.5683	Human	Digestive system	25974306	Fredrik Ba¨ ckhed, Jovanna Dahlgren, Jun Wang	fredrik.backhed@wlab.gu.se, jovanna.dahlgren@vgregion.se, wangj@genomics.org.cn	Public
3300029068	Gb0147025	Gs0127429	55.6761	12.5683	Human	Digestive system	25974306	Fredrik Ba¨ ckhed, Jovanna Dahlgren, Jun Wang	fredrik.backhed@wlab.gu.se, jovanna.dahlgren@vgregion.se, wangj@genomics.org.cn	Public
3300029069	Gb0147030	Gs0127429	55.6761	12.5683	Human	Digestive system	25974306	Fredrik Ba¨ ckhed, Jovanna Dahlgren, Jun Wang	fredrik.backhed@wlab.gu.se, jovanna.dahlgren@vgregion.se, wangj@genomics.org.cn	Public
3300029070	Gb0147013	Gs0127429	55.6761	12.5683	Human	Digestive system	25974306	Fredrik Ba¨ ckhed, Jovanna Dahlgren, Jun Wang	fredrik.backhed@wlab.gu.se, jovanna.dahlgren@vgregion.se, wangj@genomics.org.cn	Public
3300029071	Gb0147065	Gs0127429	55.6761	12.5683	Human	Digestive system	25974306	Fredrik Ba¨ ckhed, Jovanna Dahlgren, Jun Wang	fredrik.backhed@wlab.gu.se, jovanna.dahlgren@vgregion.se, wangj@genomics.org.cn	Public
3300029072	Gb0147021	Gs0127429	55.6761	12.5683	Human	Digestive system	25974306	Fredrik Ba¨ ckhed, Jovanna Dahlgren, Jun Wang	fredrik.backhed@wlab.gu.se, jovanna.dahlgren@vgregion.se, wangj@genomics.org.cn	Public
3300029073	Gb0147101	Gs0127429	55.6761	12.5683	Human	Digestive system	25974306	Fredrik Ba¨ ckhed, Jovanna Dahlgren, Jun Wang	fredrik.backhed@wlab.gu.se, jovanna.dahlgren@vgregion.se, wangj@genomics.org.cn	Public
3300029074	Gb0147051	Gs0127429	55.6761	12.5683	Human	Digestive system	25974306	Fredrik Ba¨ ckhed, Jovanna Dahlgren, Jun Wang	fredrik.backhed@wlab.gu.se, jovanna.dahlgren@vgregion.se, wangj@genomics.org.cn	Public
3300029075	Gb0147043	Gs0127429	55.6761	12.5683	Human	Digestive system	25974306	Fredrik Ba¨ ckhed, Jovanna Dahlgren, Jun Wang	fredrik.backhed@wlab.gu.se, jovanna.dahlgren@vgregion.se, wangj@genomics.org.cn	Public
3300029076	Gb0147070	Gs0127429	55.6761	12.5683	Human	Digestive system	25974306	Fredrik Ba¨ ckhed, Jovanna Dahlgren, Jun Wang	fredrik.backhed@wlab.gu.se, jovanna.dahlgren@vgregion.se, wangj@genomics.org.cn	Public
3300029077	Gb0147069	Gs0127429	55.6761	12.5683	Human	Digestive system	25974306	Fredrik Ba¨ ckhed, Jovanna Dahlgren, Jun Wang	fredrik.backhed@wlab.gu.se, jovanna.dahlgren@vgregion.se, wangj@genomics.org.cn	Public
3300029078	Gb0147058	Gs0127429	55.6761	12.5683	Human	Digestive system	25974306	Fredrik Ba¨ ckhed, Jovanna Dahlgren, Jun Wang	fredrik.backhed@wlab.gu.se, jovanna.dahlgren@vgregion.se, wangj@genomics.org.cn	Public
3300029079	Gb0147064	Gs0127429	55.6761	12.5683	Human	Digestive system	25974306	Fredrik Ba¨ ckhed, Jovanna Dahlgren, Jun Wang	fredrik.backhed@wlab.gu.se, jovanna.dahlgren@vgregion.se, wangj@genomics.org.cn	Public
3300029080	Gb0147037	Gs0127429	55.6761	12.5683	Human	Digestive system	25974306	Fredrik Ba¨ ckhed, Jovanna Dahlgren, Jun Wang	fredrik.backhed@wlab.gu.se, jovanna.dahlgren@vgregion.se, wangj@genomics.org.cn	Public
3300029081	Gb0147046	Gs0127429	55.6761	12.5683	Human	Digestive system	25974306	Fredrik Ba¨ ckhed, Jovanna Dahlgren, Jun Wang	fredrik.backhed@wlab.gu.se, jovanna.dahlgren@vgregion.se, wangj@genomics.org.cn	Public
3300029082	Gb0147067	Gs0127429	55.6761	12.5683	Human	Digestive system	25974306	Fredrik Ba¨ ckhed, Jovanna Dahlgren, Jun Wang	fredrik.backhed@wlab.gu.se, jovanna.dahlgren@vgregion.se, wangj@genomics.org.cn	Public
3300029083	Gb0147062	Gs0127429	55.6761	12.5683	Human	Digestive system	25974306	Fredrik Ba¨ ckhed, Jovanna Dahlgren, Jun Wang	fredrik.backhed@wlab.gu.se, jovanna.dahlgren@vgregion.se, wangj@genomics.org.cn	Public
3300029084	Gb0147059	Gs0127429	55.6761	12.5683	Human	Digestive system	25974306	Fredrik Ba¨ ckhed, Jovanna Dahlgren, Jun Wang	fredrik.backhed@wlab.gu.se, jovanna.dahlgren@vgregion.se, wangj@genomics.org.cn	Public
3300029085	Gb0147038	Gs0127429	55.6761	12.5683	Human	Digestive system	25974306	Fredrik Ba¨ ckhed, Jovanna Dahlgren, Jun Wang	fredrik.backhed@wlab.gu.se, jovanna.dahlgren@vgregion.se, wangj@genomics.org.cn	Public
3300029086	Gb0147052	Gs0127429	55.6761	12.5683	Human	Digestive system	25974306	Fredrik Ba¨ ckhed, Jovanna Dahlgren, Jun Wang	fredrik.backhed@wlab.gu.se, jovanna.dahlgren@vgregion.se, wangj@genomics.org.cn	Public
3300029087	Gb0147009	Gs0127429	55.6761	12.5683	Human	Digestive system	25974306	Fredrik Ba¨ ckhed, Jovanna Dahlgren, Jun Wang	fredrik.backhed@wlab.gu.se, jovanna.dahlgren@vgregion.se, wangj@genomics.org.cn	Public
3300029088	Gb0147041	Gs0127429	55.6761	12.5683	Human	Digestive system	25974306	Fredrik Ba¨ ckhed, Jovanna Dahlgren, Jun Wang	fredrik.backhed@wlab.gu.se, jovanna.dahlgren@vgregion.se, wangj@genomics.org.cn	Public
3300029089	Gb0147028	Gs0127429	55.6761	12.5683	Human	Digestive system	25974306	Fredrik Ba¨ ckhed, Jovanna Dahlgren, Jun Wang	fredrik.backhed@wlab.gu.se, jovanna.dahlgren@vgregion.se, wangj@genomics.org.cn	Public
3300029090	Gb0147055	Gs0127429	55.6761	12.5683	Human	Digestive system	25974306	Fredrik Ba¨ ckhed, Jovanna Dahlgren, Jun Wang	fredrik.backhed@wlab.gu.se, jovanna.dahlgren@vgregion.se, wangj@genomics.org.cn	Public
3300029091	Gb0147029	Gs0127429	55.6761	12.5683	Human	Digestive system	25974306	Fredrik Ba¨ ckhed, Jovanna Dahlgren, Jun Wang	fredrik.backhed@wlab.gu.se, jovanna.dahlgren@vgregion.se, wangj@genomics.org.cn	Public
3300029092	Gb0147019	Gs0127429	55.6761	12.5683	Human	Digestive system	25974306	Fredrik Ba¨ ckhed, Jovanna Dahlgren, Jun Wang	fredrik.backhed@wlab.gu.se, jovanna.dahlgren@vgregion.se, wangj@genomics.org.cn	Public
3300029093	Gb0147063	Gs0127429	55.6761	12.5683	Human	Digestive system	25974306	Fredrik Ba¨ ckhed, Jovanna Dahlgren, Jun Wang	fredrik.backhed@wlab.gu.se, jovanna.dahlgren@vgregion.se, wangj@genomics.org.cn	Public
3300029094	Gb0147020	Gs0127429	55.6761	12.5683	Human	Digestive system	25974306	Fredrik Ba¨ ckhed, Jovanna Dahlgren, Jun Wang	fredrik.backhed@wlab.gu.se, jovanna.dahlgren@vgregion.se, wangj@genomics.org.cn	Public
3300029095	Gb0147066	Gs0127429	55.6761	12.5683	Human	Digestive system	25974306	Fredrik Ba¨ ckhed, Jovanna Dahlgren, Jun Wang	fredrik.backhed@wlab.gu.se, jovanna.dahlgren@vgregion.se, wangj@genomics.org.cn	Public
3300029096	Gb0147050	Gs0127429	55.6761	12.5683	Human	Digestive system	25974306	Fredrik Ba¨ ckhed, Jovanna Dahlgren, Jun Wang	fredrik.backhed@wlab.gu.se, jovanna.dahlgren@vgregion.se, wangj@genomics.org.cn	Public
3300029097	Gb0147054	Gs0127429	55.6761	12.5683	Human	Digestive system	25974306	Fredrik Ba¨ ckhed, Jovanna Dahlgren, Jun Wang	fredrik.backhed@wlab.gu.se, jovanna.dahlgren@vgregion.se, wangj@genomics.org.cn	Public
3300029098	Gb0147008	Gs0127429	55.6761	12.5683	Human	Digestive system	25974306	Fredrik Ba¨ ckhed, Jovanna Dahlgren, Jun Wang	fredrik.backhed@wlab.gu.se, jovanna.dahlgren@vgregion.se, wangj@genomics.org.cn	Public
3300029099	Gb0147023	Gs0127429	55.6761	12.5683	Human	Digestive system	25974306	Fredrik Ba¨ ckhed, Jovanna Dahlgren, Jun Wang	fredrik.backhed@wlab.gu.se, jovanna.dahlgren@vgregion.se, wangj@genomics.org.cn	Public
3300029100	Gb0147071	Gs0127429	55.6761	12.5683	Human	Digestive system	25974306	Fredrik Ba¨ ckhed, Jovanna Dahlgren, Jun Wang	fredrik.backhed@wlab.gu.se, jovanna.dahlgren@vgregion.se, wangj@genomics.org.cn	Public
3300029101	Gb0147049	Gs0127429	55.6761	12.5683	Human	Digestive system	25974306	Fredrik Ba¨ ckhed, Jovanna Dahlgren, Jun Wang	fredrik.backhed@wlab.gu.se, jovanna.dahlgren@vgregion.se, wangj@genomics.org.cn	Public
3300029102	Gb0147012	Gs0127429	55.6761	12.5683	Human	Digestive system	25974306	Fredrik Ba¨ ckhed, Jovanna Dahlgren, Jun Wang	fredrik.backhed@wlab.gu.se, jovanna.dahlgren@vgregion.se, wangj@genomics.org.cn	Public
3300029103	Gb0147057	Gs0127429	55.6761	12.5683	Human	Digestive system	25974306	Fredrik Ba¨ ckhed, Jovanna Dahlgren, Jun Wang	fredrik.backhed@wlab.gu.se, jovanna.dahlgren@vgregion.se, wangj@genomics.org.cn	Public
3300029104	Gb0147040	Gs0127429	55.6761	12.5683	Human	Digestive system	25974306	Fredrik Ba¨ ckhed, Jovanna Dahlgren, Jun Wang	fredrik.backhed@wlab.gu.se, jovanna.dahlgren@vgregion.se, wangj@genomics.org.cn	Public
3300029105	Gb0147036	Gs0127429	55.6761	12.5683	Human	Digestive system	25974306	Fredrik Ba¨ ckhed, Jovanna Dahlgren, Jun Wang	fredrik.backhed@wlab.gu.se, jovanna.dahlgren@vgregion.se, wangj@genomics.org.cn	Public
3300029106	Gb0147053	Gs0127429	55.6761	12.5683	Human	Digestive system	25974306	Fredrik Ba¨ ckhed, Jovanna Dahlgren, Jun Wang	fredrik.backhed@wlab.gu.se, jovanna.dahlgren@vgregion.se, wangj@genomics.org.cn	Public
3300029108	Gb0147164	Gs0127429	55.678	12.531	Human	Digestive system	25974306	Fredrik Ba¨ ckhed, Jovanna Dahlgren, Jun Wang	fredrik.backhed@wlab.gu.se, jovanna.dahlgren@vgregion.se, wangj@genomics.org.cn	Public
3300029110	Gb0147011	Gs0127429	55.6761	12.5683	Human	Digestive system	25974306	Fredrik Ba¨ ckhed, Jovanna Dahlgren, Jun Wang	fredrik.backhed@wlab.gu.se, jovanna.dahlgren@vgregion.se, wangj@genomics.org.cn	Public
3300029124	Gb0147061	Gs0127429	55.6761	12.5683	Human	Digestive system	25974306	Fredrik Ba¨ ckhed, Jovanna Dahlgren, Jun Wang	fredrik.backhed@wlab.gu.se, jovanna.dahlgren@vgregion.se, wangj@genomics.org.cn	Public
3300029177	Gb0147042	Gs0127429	55.6761	12.5683	Human	Digestive system	25974306	Fredrik Ba¨ ckhed, Jovanna Dahlgren, Jun Wang	fredrik.backhed@wlab.gu.se, jovanna.dahlgren@vgregion.se, wangj@genomics.org.cn	Public
3300029180	Gb0147265	Gs0127429	55.678	12.531	Human	Digestive system	25974306	Fredrik Ba¨ ckhed, Jovanna Dahlgren, Jun Wang	fredrik.backhed@wlab.gu.se, jovanna.dahlgren@vgregion.se, wangj@genomics.org.cn	Public
3300029184	Gb0147034	Gs0127429	55.6761	12.5683	Human	Digestive system	25974306	Fredrik Ba¨ ckhed, Jovanna Dahlgren, Jun Wang	fredrik.backhed@wlab.gu.se, jovanna.dahlgren@vgregion.se, wangj@genomics.org.cn	Public
3300029188	Gb0147033	Gs0127429	55.6761	12.5683	Human	Digestive system	25974306	Fredrik Ba¨ ckhed, Jovanna Dahlgren, Jun Wang	fredrik.backhed@wlab.gu.se, jovanna.dahlgren@vgregion.se, wangj@genomics.org.cn	Public
3300029236	Gb0147243	Gs0127429	55.678	12.531	Human	Digestive system	25974306	Fredrik Ba¨ ckhed, Jovanna Dahlgren, Jun Wang	fredrik.backhed@wlab.gu.se, jovanna.dahlgren@vgregion.se, wangj@genomics.org.cn	Public
3300029934	Gb0147275	Gs0127429	55.678	12.531	Human	Digestive system	25974306	Fredrik Ba¨ ckhed, Jovanna Dahlgren, Jun Wang	fredrik.backhed@wlab.gu.se, jovanna.dahlgren@vgregion.se, wangj@genomics.org.cn	Public
3300000405	Gb0053633	Gs0067859	-77.3886	161.931	Aquatic	Non-marine Saline and Alkaline		Alison Murray	alison@dri.edu	Public
3300014490	Gb0150408	Gs0128849	68.35	19.05	Terrestrial	Soil	30013118	Gene W. Tyson	g.tyson@uq.edu.au	Public
3300014491	Gb0150412	Gs0128849	68.35	19.05	Terrestrial	Soil	30013118	Gene W. Tyson	g.tyson@uq.edu.au	Public
3300014492	Gb0150411	Gs0128849	68.35	19.05	Terrestrial	Soil	30013118	Gene W. Tyson	g.tyson@uq.edu.au	Public
3300014493	Gb0150414	Gs0128849	68.35	19.05	Terrestrial	Soil	30013118	Gene W. Tyson	g.tyson@uq.edu.au	Public
3300014494	Gb0150415	Gs0128849	68.35	19.05	Terrestrial	Soil	30013118	Gene W. Tyson	g.tyson@uq.edu.au	Public
3300014496	Gb0150409	Gs0128849	68.35	19.05	Terrestrial	Soil	30013118	Gene W. Tyson	g.tyson@uq.edu.au	Public
3300014498	Gb0150417	Gs0128849	68.35	19.05	Terrestrial	Soil	30013118	Gene W. Tyson	g.tyson@uq.edu.au	Public
3300014838	Gb0150421	Gs0128849	68.35	19.05	Terrestrial	Soil	30013118	Gene W. Tyson	g.tyson@uq.edu.au	Public
3300016422	Gb0150429	Gs0128850	18.321	-65.8172	Terrestrial	Soil	30013118	Gene W. Tyson	g.tyson@uq.edu.au	Public
3300016445	Gb0150428	Gs0128850	18.321	-65.8172	Terrestrial	Soil	30013118	Gene W. Tyson	g.tyson@uq.edu.au	Public
3300026522	Gb0185913	Gs0133408	49.6935	-112.842	Other host	Mammals		Graeme Attwood	graeme.attwood@agresearch.co.nz	Public
3300026549	Gb0185911	Gs0133408	49.6935	-112.842	Other host	Mammals		Graeme Attwood	graeme.attwood@agresearch.co.nz	Public
3300028048	Gb0185912	Gs0133408	49.6935	-112.842	Other host	Mammals		Graeme Attwood	graeme.attwood@agresearch.co.nz	Public
3300028591	Gb0182295	Gs0133408	-40.3794	175.611	Other host	Mammals		Graeme Attwood	graeme.attwood@agresearch.co.nz	Public
3300023301	Gb0052708	Gs0067859	-77.3886	161.931	Aquatic	Non-marine Saline and Alkaline		Alison Murray	alison@dri.edu	Public
3300000342	Gb0054462	Gs0067861	44.733	-110.709	Aquatic	Non-marine Saline and Alkaline	26913020	William P. Inskeep	binskeep@montana.edu	Public
3300000351	Gb0054161	Gs0063439	53.109	8.845	Aquatic	Non-marine Saline and Alkaline		Gerard Muyzer	g.muijzer@uva.nl	Public
3300027784	Gb0053563	Gs0063439	51.39	79.48	Aquatic	Non-marine Saline and Alkaline		Gerard Muyzer	g.muijzer@uva.nl	Public
3300017970	Gb0153553	Gs0128997	4.0627	-73.195	Terrestrial	Soil		Hinsby Cadillo-Quiroz	hinsby@gmail.com	Public
3300017972	Gb0153551	Gs0128997	4.0627	-73.195	Terrestrial	Soil		Hinsby Cadillo-Quiroz	hinsby@gmail.com	Public
3300017974	Gb0153547	Gs0128997	3.8381	-73.3194	Terrestrial	Soil		Hinsby Cadillo-Quiroz	hinsby@gmail.com	Public
3300017975	Gb0153552	Gs0128997	4.0627	-73.195	Terrestrial	Soil		Hinsby Cadillo-Quiroz	hinsby@gmail.com	Public
3300018089	Gb0153544	Gs0128997	4.2396	-73.2024	Terrestrial	Soil		Hinsby Cadillo-Quiroz	hinsby@gmail.com	Public
3300018422	Gb0154634	Gs0129087	37.9813	-109.517	Terrestrial	Soil		Hinsby Cadillo-Quiroz	hinsby@gmail.com	Public
3300018476	Gb0154643	Gs0129087	45.6356	-110.571	Terrestrial	Soil		Hinsby Cadillo-Quiroz	hinsby@gmail.com	Public
3300018920	Gb0154642	Gs0129087	44.4668	-109.625	Terrestrial	Soil		Hinsby Cadillo-Quiroz	hinsby@gmail.com	Public
3300019767	Gb0154636	Gs0129087	35.0244	-111.736	Terrestrial	Soil		Hinsby Cadillo-Quiroz	hinsby@gmail.com	Public
3300005282	Gb0051763	Gs0046201	37.8754	-122.248	Engineered	Bioreactor	29556105	Harry R. Beller	HRBeller@lbl.gov	Public
3300012889	Gb0145032	Gs0046201	37.82	-122.29	Engineered	Bioreactor	29556105	Harry R. Beller	HRBeller@lbl.gov	Public
3300004097	Gb0102400	Gs0084160	54.1819	7.9	Aquatic	Marine		Hanno Teeling	hteeling@mpi-bremen.de	Public
3300020166	Gb0156402	Gs0084160	54.1841	7.9	Aquatic	Marine		Hanno Teeling	hteeling@mpi-bremen.de	Public
3300020169	Gb0156401	Gs0084160	54.1841	7.9	Aquatic	Marine		Hanno Teeling	hteeling@mpi-bremen.de	Public
3300020175	Gb0156398	Gs0084160	54.1841	7.9	Aquatic	Marine		Hanno Teeling	hteeling@mpi-bremen.de	Public
3300020182	Gb0156403	Gs0084160	54.1841	7.9	Aquatic	Marine		Hanno Teeling	hteeling@mpi-bremen.de	Public
3300020185	Gb0156405	Gs0084160	54.1841	7.9	Aquatic	Marine		Hanno Teeling	hteeling@mpi-bremen.de	Public
3300020187	Gb0156404	Gs0084160	54.1841	7.9	Aquatic	Marine		Hanno Teeling	hteeling@mpi-bremen.de	Public
3300020595	Gb0156400	Gs0084160	54.1841	7.9	Aquatic	Marine		Hanno Teeling	hteeling@mpi-bremen.de	Public
3300021365	Gb0156397	Gs0084160	54.1841	7.9	Aquatic	Marine		Hanno Teeling	hteeling@mpi-bremen.de	Public
3300025577	Gb0137313	Gs0084160	54.1883	7.9	Aquatic	Marine	27054497, 31316134	Hanno Teeling	hteeling@mpi-bremen.de	Public
3300025590	Gb0137312	Gs0084160	54.1883	7.9	Aquatic	Marine	27054497, 31316134	Hanno Teeling	hteeling@mpi-bremen.de	Public
3300025594	Gb0137314	Gs0084160	54.1883	7.9	Aquatic	Marine	31316134	Hanno Teeling	hteeling@mpi-bremen.de	Public
3300025620	Gb0137327	Gs0084160	54.1883	7.9	Aquatic	Marine	31316134	Hanno Teeling	hteeling@mpi-bremen.de	Public
3300025621	Gb0137315	Gs0084160	54.1883	7.9	Aquatic	Marine	27054497, 31316134	Hanno Teeling	hteeling@mpi-bremen.de	Public
3300025626	Gb0137336	Gs0084160	54.1883	7.9	Aquatic	Marine	31316134	Hanno Teeling	hteeling@mpi-bremen.de	Public
3300025632	Gb0137311	Gs0084160	54.1883	7.9	Aquatic	Marine	31316134	Hanno Teeling	hteeling@mpi-bremen.de	Public
3300025637	Gb0137326	Gs0084160	54.1883	7.9	Aquatic	Marine	27054497, 31316134	Hanno Teeling	hteeling@mpi-bremen.de	Public
3300025640	Gb0137328	Gs0084160	54.1883	7.9	Aquatic	Marine	31316134	Hanno Teeling	hteeling@mpi-bremen.de	Public
3300025641	Gb0137324	Gs0084160	54.1883	7.9	Aquatic	Marine	31316134	Hanno Teeling	hteeling@mpi-bremen.de	Public
3300025654	Gb0137325	Gs0084160	54.1883	7.9	Aquatic	Marine	27054497, 31316134	Hanno Teeling	hteeling@mpi-bremen.de	Public
3300025666	Gb0137323	Gs0084160	54.1883	7.9	Aquatic	Marine	31316134	Hanno Teeling	hteeling@mpi-bremen.de	Public
3300025680	Gb0137317	Gs0084160	54.1883	7.9	Aquatic	Marine	31316134	Hanno Teeling	hteeling@mpi-bremen.de	Public
3300025685	Gb0137319	Gs0084160	54.1883	7.9	Aquatic	Marine	27054497, 31316134	Hanno Teeling	hteeling@mpi-bremen.de	Public
3300025690	Gb0137318	Gs0084160	54.1883	7.9	Aquatic	Marine	31316134	Hanno Teeling	hteeling@mpi-bremen.de	Public
3300025694	Gb0137333	Gs0084160	54.1883	7.9	Aquatic	Marine	31316134	Hanno Teeling	hteeling@mpi-bremen.de	Public
3300025696	Gb0056269	Gs0084160	54.1842	7.9	Aquatic	Marine	27054497, 31316134	Hanno Teeling	hteeling@mpi-bremen.de	Public
3300025699	Gb0137334	Gs0084160	54.1883	7.9	Aquatic	Marine	31316134	Hanno Teeling	hteeling@mpi-bremen.de	Public
3300025704	Gb0137335	Gs0084160	54.1883	7.9	Aquatic	Marine	31316134	Hanno Teeling	hteeling@mpi-bremen.de	Public
3300025712	Gb0137316	Gs0084160	54.1883	7.9	Aquatic	Marine	31316134	Hanno Teeling	hteeling@mpi-bremen.de	Public
3300025809	Gb0137329	Gs0084160	54.1883	7.9	Aquatic	Marine	31316134	Hanno Teeling	hteeling@mpi-bremen.de	Public
3300025816	Gb0137310	Gs0084160	54.1883	7.9	Aquatic	Marine	31316134	Hanno Teeling	hteeling@mpi-bremen.de	Public
3300025821	Gb0137322	Gs0084160	54.1883	7.9	Aquatic	Marine	31316134	Hanno Teeling	hteeling@mpi-bremen.de	Public
3300025822	Gb0137321	Gs0084160	54.1883	7.9	Aquatic	Marine	31316134	Hanno Teeling	hteeling@mpi-bremen.de	Public
3300025830	Gb0137320	Gs0084160	54.1883	7.9	Aquatic	Marine	31316134	Hanno Teeling	hteeling@mpi-bremen.de	Public
3300025832	Gb0137330	Gs0084160	54.1883	7.9	Aquatic	Marine	27054497, 31316134	Hanno Teeling	hteeling@mpi-bremen.de	Public
3300025849	Gb0137337	Gs0084160	54.1883	7.9	Aquatic	Marine	27054497, 31316134	Hanno Teeling	hteeling@mpi-bremen.de	Public
3300025860	Gb0056270	Gs0084160	54.1842	7.9	Aquatic	Marine	31316134	Hanno Teeling	hteeling@mpi-bremen.de	Public
3300025869	Gb0137331	Gs0084160	54.1883	7.9	Aquatic	Marine	31316134	Hanno Teeling	hteeling@mpi-bremen.de	Public
3300025874	Gb0056277	Gs0084160	54.1842	7.9	Aquatic	Marine	31316134	Hanno Teeling	hteeling@mpi-bremen.de	Public
3300025876	Gb0056286	Gs0084160	54.1842	7.9	Aquatic	Marine	31316134	Hanno Teeling	hteeling@mpi-bremen.de	Public
3300025880	Gb0056287	Gs0084160	54.1842	7.9	Aquatic	Marine	31316134	Hanno Teeling	hteeling@mpi-bremen.de	Public
3300025881	Gb0137332	Gs0084160	54.1883	7.9	Aquatic	Marine	27054497, 31316134	Hanno Teeling	hteeling@mpi-bremen.de	Public
3300025883	Gb0102398	Gs0084160	53.9944	6.8905	Aquatic	Marine		Hanno Teeling	hteeling@mpi-bremen.de	Public
3300025886	Gb0056296	Gs0084160	54.1842	7.9	Aquatic	Marine	31316134	Hanno Teeling	hteeling@mpi-bremen.de	Public
3300025890	Gb0056288	Gs0084160	54.1842	7.9	Aquatic	Marine	31316134	Hanno Teeling	hteeling@mpi-bremen.de	Public
3300025892	Gb0056268	Gs0084160	54.1842	7.9	Aquatic	Marine		Hanno Teeling	hteeling@mpi-bremen.de	Public
3300025894	Gb0056295	Gs0084160	54.1842	7.9	Aquatic	Marine	31316134	Hanno Teeling	hteeling@mpi-bremen.de	Public
3300025895	Gb0102399	Gs0084160	53.9944	6.8905	Aquatic	Marine		Hanno Teeling	hteeling@mpi-bremen.de	Public
3300025897	Gb0056278	Gs0084160	54.1842	7.9	Aquatic	Marine	31316134	Hanno Teeling	hteeling@mpi-bremen.de	Public
3300028598	Gb0188083	Gs0084160	54.1817	7.9018	Aquatic	Marine		Hanno Teeling	hteeling@mpi-bremen.de	Public
3300013769	Gb0137514	Gs0116849	43.7271	-72.426	Engineered	Wastewater		Ian N. Balcom	ian.balcom@lyndonstate.edu	Public
3300013833	Gb0137507	Gs0116849	43.7271	-72.426	Engineered	Wastewater		Ian N. Balcom	ian.balcom@lyndonstate.edu	Public
3300014055	Gb0137505	Gs0116849	43.7271	-72.426	Engineered	Wastewater		Ian N. Balcom	ian.balcom@lyndonstate.edu	Public
3300000371	Gb0053696	Gs0053056	37.5693	-122.103	Aquatic	Marine		Jeff Kimbrel	jakimbrel@lbl.gov	Public
3300000374	Gb0053697	Gs0053056	37.5691	-122.103	Aquatic	Non-marine Saline and Alkaline		Jeff Kimbrel	jakimbrel@lbl.gov	Public
3300000385	Gb0054271	Gs0053056	17.9511	-67.1932	Aquatic	Marine		Jeff Kimbrel	jakimbrel@lbl.gov	Public
3300000386	Gb0053703	Gs0053056	37.5691	-122.103	Aquatic	Non-marine Saline and Alkaline		Jeff Kimbrel	jakimbrel@lbl.gov	Public
3300000412	Gb0054269	Gs0053056	37.4725	-121.973	Aquatic	Non-marine Saline and Alkaline		Jeff Kimbrel	jakimbrel@lbl.gov	Public
3300000425	Gb0053722	Gs0053056	37.569	-122.102	Aquatic	Marine		Jeff Kimbrel	jakimbrel@lbl.gov	Public
3300000426	Gb0053721	Gs0053056	37.5691	-122.103	Aquatic	Marine		Jeff Kimbrel	jakimbrel@lbl.gov	Public
3300000427	Gb0054242	Gs0053056	37.5693	-122.103	Aquatic	Non-marine Saline and Alkaline		Jeff Kimbrel	jakimbrel@lbl.gov	Public
3300000463	Gb0053345	Gs0053056	37.5688	-122.103	Aquatic	Marine		Jeff Kimbrel	jakimbrel@lbl.gov	Public
3300000526	Gb0054245	Gs0053056	37.4741	-121.973	Aquatic	Non-marine Saline and Alkaline		Jeff Kimbrel	jakimbrel@lbl.gov	Public
3300026647	Gb0054738	Gs0053056	17.9673	-67.0188	Engineered	Lab enrichment		Jeff Kimbrel	jakimbrel@lbl.gov	Public
3300026703	Gb0054740	Gs0053056	17.9673	-67.0188	Engineered	Lab enrichment		Jeff Kimbrel	jakimbrel@lbl.gov	Public
3300026848	Gb0054552	Gs0053056	17.9673	-67.0188	Engineered	Lab enrichment		Jeff Kimbrel	jakimbrel@lbl.gov	Public
3300026874	Gb0054805	Gs0053056	17.9673	-67.0188	Engineered	Lab enrichment		Jeff Kimbrel	jakimbrel@lbl.gov	Public
3300026957	Gb0054831	Gs0053056	37.8409	-122.29	Engineered	Lab enrichment		Jeff Kimbrel	jakimbrel@lbl.gov	Public
3300026961	Gb0054810	Gs0053056	37.8409	-122.29	Engineered	Lab enrichment		Jeff Kimbrel	jakimbrel@lbl.gov	Public
3300026962	Gb0054811	Gs0053056	37.8409	-122.29	Engineered	Lab enrichment		Jeff Kimbrel	jakimbrel@lbl.gov	Public
3300026963	Gb0054298	Gs0053056	37.8409	-122.29	Engineered	Lab enrichment		Jeff Kimbrel	jakimbrel@lbl.gov	Public
3300026964	Gb0054445	Gs0053056	37.8409	-122.29	Engineered	Lab enrichment		Jeff Kimbrel	jakimbrel@lbl.gov	Public
3300026965	Gb0054829	Gs0053056	17.9673	-67.0188	Engineered	Lab enrichment		Jeff Kimbrel	jakimbrel@lbl.gov	Public
3300026966	Gb0054303	Gs0053056	37.8409	-122.29	Engineered	Lab enrichment		Jeff Kimbrel	jakimbrel@lbl.gov	Public
3300026967	Gb0054742	Gs0053056	17.9673	-67.0188	Engineered	Lab enrichment		Jeff Kimbrel	jakimbrel@lbl.gov	Public
3300026968	Gb0054419	Gs0053056	17.9673	-67.0188	Engineered	Lab enrichment		Jeff Kimbrel	jakimbrel@lbl.gov	Public
3300026969	Gb0054377	Gs0053056	17.9673	-67.0188	Engineered	Lab enrichment		Jeff Kimbrel	jakimbrel@lbl.gov	Public
3300026971	Gb0054301	Gs0053056	17.9673	-67.0188	Engineered	Lab enrichment		Jeff Kimbrel	jakimbrel@lbl.gov	Public
3300026972	Gb0054321	Gs0053056	17.9673	-67.0188	Engineered	Lab enrichment		Jeff Kimbrel	jakimbrel@lbl.gov	Public
3300026975	Gb0054530	Gs0053056	17.9673	-67.0188	Engineered	Lab enrichment		Jeff Kimbrel	jakimbrel@lbl.gov	Public
3300026977	Gb0054444	Gs0053056	17.9673	-67.0188	Engineered	Lab enrichment		Jeff Kimbrel	jakimbrel@lbl.gov	Public
3300026978	Gb0054422	Gs0053056	17.9673	-67.0188	Engineered	Lab enrichment		Jeff Kimbrel	jakimbrel@lbl.gov	Public
3300026980	Gb0054741	Gs0053056	17.9673	-67.0188	Engineered	Lab enrichment		Jeff Kimbrel	jakimbrel@lbl.gov	Public
3300026985	Gb0054830	Gs0053056	37.8409	-122.29	Engineered	Lab enrichment		Jeff Kimbrel	jakimbrel@lbl.gov	Public
3300026986	Gb0054809	Gs0053056	37.8409	-122.29	Engineered	Lab enrichment		Jeff Kimbrel	jakimbrel@lbl.gov	Public
3300026987	Gb0054739	Gs0053056	17.9673	-67.0188	Engineered	Lab enrichment		Jeff Kimbrel	jakimbrel@lbl.gov	Public
3300026989	Gb0054376	Gs0053056	37.8409	-122.29	Engineered	Lab enrichment		Jeff Kimbrel	jakimbrel@lbl.gov	Public
3300026991	Gb0054300	Gs0053056	37.8409	-122.29	Engineered	Lab enrichment		Jeff Kimbrel	jakimbrel@lbl.gov	Public
3300026992	Gb0054807	Gs0053056	37.8409	-122.29	Engineered	Lab enrichment		Jeff Kimbrel	jakimbrel@lbl.gov	Public
3300027007	Gb0054808	Gs0053056	37.8409	-122.29	Engineered	Lab enrichment		Jeff Kimbrel	jakimbrel@lbl.gov	Public
3300027015	Gb0054375	Gs0053056	17.9673	-67.0188	Engineered	Lab enrichment		Jeff Kimbrel	jakimbrel@lbl.gov	Public
3300027021	Gb0054737	Gs0053056	17.9673	-67.0188	Engineered	Lab enrichment		Jeff Kimbrel	jakimbrel@lbl.gov	Public
3300027022	Gb0054806	Gs0053056	17.9673	-67.0188	Engineered	Lab enrichment		Jeff Kimbrel	jakimbrel@lbl.gov	Public
3300027026	Gb0054374	Gs0053056	17.9673	-67.0188	Engineered	Lab enrichment		Jeff Kimbrel	jakimbrel@lbl.gov	Public
3300027052	Gb0054270	Gs0053056	37.4725	-121.973	Aquatic	Non-marine Saline and Alkaline		Jeff Kimbrel	jakimbrel@lbl.gov	Public
3300027057	Gb0053695	Gs0053056	37.5691	-122.103	Aquatic	Marine		Jeff Kimbrel	jakimbrel@lbl.gov	Public
3300027082	Gb0053347	Gs0053056	37.4754	-121.973	Aquatic	Marine		Jeff Kimbrel	jakimbrel@lbl.gov	Public
3300027555	Gb0053725	Gs0053056	37.569	-122.102	Aquatic	Marine		Jeff Kimbrel	jakimbrel@lbl.gov	Public
3300027580	Gb0053348	Gs0053056	37.4741	-121.973	Aquatic	Marine		Jeff Kimbrel	jakimbrel@lbl.gov	Public
3300027962	Gb0053374	Gs0053056	17.9511	-67.1932	Aquatic	Marine		Jeff Kimbrel	jakimbrel@lbl.gov	Public
3300010029	Gb0126442	Gs0114663	46.372	-119.272	Terrestrial	Soil		James Stegen	james.stegen@pnnl.gov	Public
3300026893	Gb0115228	Gs0114663	46.372	-119.272	Terrestrial	Soil		James Stegen	james.stegen@pnnl.gov	Public
3300026902	Gb0115226	Gs0114663	46.372	-119.272	Terrestrial	Soil		James Stegen	james.stegen@pnnl.gov	Public
3300027032	Gb0126443	Gs0114663	46.372	-119.272	Terrestrial	Soil		James Stegen	james.stegen@pnnl.gov	Public
3300027041	Gb0126437	Gs0114663	46.372	-119.272	Terrestrial	Soil		James Stegen	james.stegen@pnnl.gov	Public
3300027056	Gb0126452	Gs0114663	46.372	-119.272	Terrestrial	Soil		James Stegen	james.stegen@pnnl.gov	Public
3300027091	Gb0115219	Gs0114663	46.372	-119.272	Terrestrial	Soil		James Stegen	james.stegen@pnnl.gov	Public
3300027169	Gb0126425	Gs0114663	46.372	-119.272	Terrestrial	Soil		James Stegen	james.stegen@pnnl.gov	Public
3300027209	Gb0126429	Gs0114663	46.372	-119.272	Terrestrial	Soil		James Stegen	james.stegen@pnnl.gov	Public
3300027277	Gb0126456	Gs0114663	46.372	-119.272	Terrestrial	Soil	29920461	James Stegen	james.stegen@pnnl.gov	Public
3300027332	Gb0126457	Gs0114663	46.372	-119.272	Terrestrial	Soil		James Stegen	james.stegen@pnnl.gov	Public
3300027379	Gb0126430	Gs0114663	46.372	-119.272	Terrestrial	Soil		James Stegen	james.stegen@pnnl.gov	Public
3300027384	Gb0126445	Gs0114663	46.372	-119.272	Terrestrial	Soil	29920461	James Stegen	james.stegen@pnnl.gov	Public
3300027393	Gb0115233	Gs0114663	46.372	-119.272	Terrestrial	Soil		James Stegen	james.stegen@pnnl.gov	Public
3300027490	Gb0126438	Gs0114663	46.372	-119.272	Terrestrial	Soil		James Stegen	james.stegen@pnnl.gov	Public
3300027511	Gb0126432	Gs0114663	46.372	-119.272	Terrestrial	Soil	29920461	James Stegen	james.stegen@pnnl.gov	Public
3300027547	Gb0115231	Gs0114663	46.372	-119.272	Terrestrial	Soil		James Stegen	james.stegen@pnnl.gov	Public
3300027561	Gb0126440	Gs0114663	46.372	-119.272	Terrestrial	Soil		James Stegen	james.stegen@pnnl.gov	Public
3300027577	Gb0126426	Gs0114663	46.372	-119.272	Terrestrial	Soil		James Stegen	james.stegen@pnnl.gov	Public
3300027942	Gb0115232	Gs0114663	46.372	-119.272	Terrestrial	Soil		James Stegen	james.stegen@pnnl.gov	Public
3300027947	Gb0126427	Gs0114663	46.372	-119.272	Terrestrial	Soil		James Stegen	james.stegen@pnnl.gov	Public
3300027949	Gb0126455	Gs0114663	46.372	-119.272	Terrestrial	Soil		James Stegen	james.stegen@pnnl.gov	Public
3300027950	Gb0126433	Gs0114663	46.372	-119.272	Terrestrial	Soil		James Stegen	james.stegen@pnnl.gov	Public
3300027957	Gb0126436	Gs0114663	46.372	-119.272	Terrestrial	Soil		James Stegen	james.stegen@pnnl.gov	Public
3300027961	Gb0126434	Gs0114663	46.372	-119.272	Terrestrial	Soil		James Stegen	james.stegen@pnnl.gov	Public
3300002989	Gb0055556	Gs0084162	71.2838	-156.599	Terrestrial	Soil		Janet Jansson	janet.jansson@pnnl.gov	Public
3300025443	Gb0056265	Gs0084162	71.2999	-156.61	Terrestrial	Soil		Janet Jansson	janet.jansson@pnnl.gov	Public
3300025457	Gb0056239	Gs0084162	71.2999	-156.61	Terrestrial	Soil		Janet Jansson	janet.jansson@pnnl.gov	Public
3300025461	Gb0056273	Gs0084162	71.2999	-156.61	Terrestrial	Soil		Janet Jansson	janet.jansson@pnnl.gov	Public
3300025464	Gb0056272	Gs0084162	71.2999	-156.61	Terrestrial	Soil		Janet Jansson	janet.jansson@pnnl.gov	Public
3300025474	Gb0056297	Gs0084162	71.2999	-156.61	Terrestrial	Soil		Janet Jansson	janet.jansson@pnnl.gov	Public
3300025475	Gb0056289	Gs0084162	71.2999	-156.61	Terrestrial	Soil		Janet Jansson	janet.jansson@pnnl.gov	Public
3300025479	Gb0056281	Gs0084162	71.2999	-156.61	Terrestrial	Soil		Janet Jansson	janet.jansson@pnnl.gov	Public
3300025481	Gb0056207	Gs0084162	71.2999	-156.61	Terrestrial	Soil		Janet Jansson	janet.jansson@pnnl.gov	Public
3300025482	Gb0056201	Gs0084162	71.2999	-156.61	Terrestrial	Soil		Janet Jansson	janet.jansson@pnnl.gov	Public
3300025484	Gb0056200	Gs0084162	71.2999	-156.61	Terrestrial	Soil		Janet Jansson	janet.jansson@pnnl.gov	Public
3300025495	Gb0056266	Gs0084162	71.2999	-156.61	Terrestrial	Soil		Janet Jansson	janet.jansson@pnnl.gov	Public
3300025499	Gb0056247	Gs0084162	71.2999	-156.61	Terrestrial	Soil		Janet Jansson	janet.jansson@pnnl.gov	Public
3300025504	Gb0056312	Gs0084162	71.2999	-156.61	Terrestrial	Soil		Janet Jansson	janet.jansson@pnnl.gov	Public
3300025505	Gb0056311	Gs0084162	71.2999	-156.61	Terrestrial	Soil		Janet Jansson	janet.jansson@pnnl.gov	Public
3300025544	Gb0056318	Gs0084162	71.2999	-156.61	Terrestrial	Soil		Janet Jansson	janet.jansson@pnnl.gov	Public
3300025548	Gb0056274	Gs0084162	71.2999	-156.61	Terrestrial	Soil		Janet Jansson	janet.jansson@pnnl.gov	Public
3300025553	Gb0056240	Gs0084162	71.2999	-156.61	Terrestrial	Soil		Janet Jansson	janet.jansson@pnnl.gov	Public
3300025574	Gb0056300	Gs0084162	71.2999	-156.61	Terrestrial	Soil		Janet Jansson	janet.jansson@pnnl.gov	Public
3300025575	Gb0055560	Gs0084162	71.2909	-156.788	Terrestrial	Soil		Janet Jansson	janet.jansson@pnnl.gov	Public
3300025579	Gb0056263	Gs0084162	71.2999	-156.61	Terrestrial	Soil		Janet Jansson	janet.jansson@pnnl.gov	Public
3300025581	Gb0056271	Gs0084162	71.2999	-156.61	Terrestrial	Soil		Janet Jansson	janet.jansson@pnnl.gov	Public
3300025582	Gb0115738	Gs0084162	71.299	-156.61	Terrestrial	Soil		Janet Jansson	janet.jansson@pnnl.gov	Public
3300025588	Gb0056325	Gs0084162	71.2999	-156.61	Terrestrial	Soil		Janet Jansson	janet.jansson@pnnl.gov	Public
3300025600	Gb0055559	Gs0084162	71.2909	-156.788	Terrestrial	Soil		Janet Jansson	janet.jansson@pnnl.gov	Public
3300025604	Gb0056246	Gs0084162	71.2999	-156.61	Terrestrial	Soil		Janet Jansson	janet.jansson@pnnl.gov	Public
3300025619	Gb0056244	Gs0084162	71.2999	-156.61	Terrestrial	Soil		Janet Jansson	janet.jansson@pnnl.gov	Public
3300025625	Gb0056319	Gs0084162	71.2999	-156.61	Terrestrial	Soil		Janet Jansson	janet.jansson@pnnl.gov	Public
3300025627	Gb0056282	Gs0084162	71.2999	-156.61	Terrestrial	Soil		Janet Jansson	janet.jansson@pnnl.gov	Public
3300025633	Gb0056283	Gs0084162	71.2999	-156.61	Terrestrial	Soil		Janet Jansson	janet.jansson@pnnl.gov	Public
3300025634	Gb0056291	Gs0084162	71.2999	-156.61	Terrestrial	Soil		Janet Jansson	janet.jansson@pnnl.gov	Public
3300025650	Gb0115733	Gs0084162	71.299	-156.61	Terrestrial	Soil		Janet Jansson	janet.jansson@pnnl.gov	Public
3300025664	Gb0056324	Gs0084162	71.2999	-156.61	Terrestrial	Soil		Janet Jansson	janet.jansson@pnnl.gov	Public
3300025679	Gb0056299	Gs0084162	71.2999	-156.61	Terrestrial	Soil		Janet Jansson	janet.jansson@pnnl.gov	Public
3300025692	Gb0055536	Gs0084162	71.2838	-156.599	Terrestrial	Soil		Janet Jansson	janet.jansson@pnnl.gov	Public
3300025703	Gb0056292	Gs0084162	71.2999	-156.61	Terrestrial	Soil		Janet Jansson	janet.jansson@pnnl.gov	Public
3300025716	Gb0055538	Gs0084162	71.2906	-156.789	Terrestrial	Soil		Janet Jansson	janet.jansson@pnnl.gov	Public
3300025718	Gb0055545	Gs0084162	71.2838	-156.599	Terrestrial	Soil		Janet Jansson	janet.jansson@pnnl.gov	Public
3300025721	Gb0115743	Gs0084162	71.299	-156.61	Terrestrial	Soil		Janet Jansson	janet.jansson@pnnl.gov	Public
3300025725	Gb0055532	Gs0084162	71.2838	-156.599	Terrestrial	Soil		Janet Jansson	janet.jansson@pnnl.gov	Public
3300025739	Gb0055537	Gs0084162	71.2906	-156.789	Terrestrial	Soil		Janet Jansson	janet.jansson@pnnl.gov	Public
3300025750	Gb0055540	Gs0084162	71.2906	-156.789	Terrestrial	Soil		Janet Jansson	janet.jansson@pnnl.gov	Public
3300025764	Gb0055541	Gs0084162	71.2838	-156.599	Terrestrial	Soil		Janet Jansson	janet.jansson@pnnl.gov	Public
3300025829	Gb0115741	Gs0084162	71.299	-156.61	Terrestrial	Soil		Janet Jansson	janet.jansson@pnnl.gov	Public
3300025836	Gb0055544	Gs0084162	71.2709	-156.81	Terrestrial	Soil		Janet Jansson	janet.jansson@pnnl.gov	Public
3300025846	Gb0055534	Gs0084162	71.2906	-156.789	Terrestrial	Soil		Janet Jansson	janet.jansson@pnnl.gov	Public
3300025854	Gb0115740	Gs0084162	71.299	-156.61	Terrestrial	Soil		Janet Jansson	janet.jansson@pnnl.gov	Public
3300025857	Gb0055533	Gs0084162	71.2905	-156.789	Terrestrial	Soil		Janet Jansson	janet.jansson@pnnl.gov	Public
3300025862	Gb0115735	Gs0084162	71.299	-156.61	Terrestrial	Soil		Janet Jansson	janet.jansson@pnnl.gov	Public
3300025864	Gb0055535	Gs0084162	71.2905	-156.789	Terrestrial	Soil		Janet Jansson	janet.jansson@pnnl.gov	Public
3300025865	Gb0055539	Gs0084162	71.2905	-156.789	Terrestrial	Soil		Janet Jansson	janet.jansson@pnnl.gov	Public
3300025888	Gb0055557	Gs0084162	71.2709	-156.81	Terrestrial	Soil		Janet Jansson	janet.jansson@pnnl.gov	Public
3300027090	Gb0057297	Gs0085736	42.533	-72.2095	Terrestrial	Soil		Janet Jansson	janet.jansson@pnnl.gov	Public
3300027158	Gb0057262	Gs0085736	42.533	-72.2095	Terrestrial	Soil		Janet Jansson	janet.jansson@pnnl.gov	Public
3300027297	Gb0057372	Gs0085736	42.5504	-72.1802	Terrestrial	Soil		Janet Jansson	janet.jansson@pnnl.gov	Public
3300029818	Gb0180203	Gs0133313	45.0453	141.859	Aquatic	Freshwater	28350393	Jillian F Banfield	jbanfield@berkeley.edu	Public
3300029821	Gb0180200	Gs0133313	45.0453	141.859	Aquatic	Freshwater	28350393	Jillian F Banfield	jbanfield@berkeley.edu	Public
3300029890	Gb0180207	Gs0133313	45.0453	141.859	Aquatic	Freshwater	28350393	Jillian F Banfield	jbanfield@berkeley.edu	Public
3300029891	Gb0180208	Gs0133313	45.0453	141.859	Aquatic	Freshwater	28350393	Jillian F Banfield	jbanfield@berkeley.edu	Public
3300006879	Gb0119201	Gs0114436	33.8834	-83.4195	Terrestrial	Soil		Jeanette Norton	jeanette.norton@usu.edu	Public
3300009095	Gb0119199	Gs0114436	41.7655	-111.814	Terrestrial	Soil		Jeanette Norton	jeanette.norton@usu.edu	Public
3300027639	Gb0119190	Gs0114436	41.7655	-111.814	Terrestrial	Soil		Jeanette Norton	jeanette.norton@usu.edu	Public
3300027653	Gb0119200	Gs0114436	33.8834	-83.4195	Terrestrial	Soil		Jeanette Norton	jeanette.norton@usu.edu	Public
3300027691	Gb0119191	Gs0114436	41.7655	-111.814	Terrestrial	Soil		Jeanette Norton	jeanette.norton@usu.edu	Public
3300027711	Gb0119198	Gs0114436	41.7655	-111.814	Terrestrial	Soil		Jeanette Norton	jeanette.norton@usu.edu	Public
3300027725	Gb0119196	Gs0114436	33.8834	-83.4195	Terrestrial	Soil		Jeanette Norton	jeanette.norton@usu.edu	Public
3300027775	Gb0119194	Gs0114436	33.8834	-83.4195	Terrestrial	Soil		Jeanette Norton	jeanette.norton@usu.edu	Public
3300027886	Gb0119193	Gs0114436	41.7655	-111.814	Terrestrial	Soil		Jeanette Norton	jeanette.norton@usu.edu	Public
3300020580	Gb0157194	Gs0130354	42.481	-72.1783	Terrestrial	Soil		Jeffrey Blanchard	jeffb@bio.umass.edu	Public
3300020582	Gb0157186	Gs0130354	42.481	-72.1783	Terrestrial	Soil		Jeffrey Blanchard	jeffb@bio.umass.edu	Public
3300021168	Gb0157197	Gs0130354	42.481	-72.1783	Terrestrial	Soil		Jeffrey Blanchard	jeffb@bio.umass.edu	Public
3300021178	Gb0157199	Gs0130354	42.481	-72.1783	Terrestrial	Soil		Jeffrey Blanchard	jeffb@bio.umass.edu	Public
3300021180	Gb0157187	Gs0130354	42.481	-72.1783	Terrestrial	Soil		Jeffrey Blanchard	jeffb@bio.umass.edu	Public
3300021402	Gb0157176	Gs0130354	42.481	-72.1783	Terrestrial	Soil		Jeffrey Blanchard	jeffb@bio.umass.edu	Public
3300021403	Gb0157188	Gs0130354	42.481	-72.1783	Terrestrial	Soil		Jeffrey Blanchard	jeffb@bio.umass.edu	Public
3300021404	Gb0157180	Gs0130354	42.481	-72.1783	Terrestrial	Soil		Jeffrey Blanchard	jeffb@bio.umass.edu	Public
3300021406	Gb0157177	Gs0130354	42.481	-72.1783	Terrestrial	Soil		Jeffrey Blanchard	jeffb@bio.umass.edu	Public
3300021407	Gb0157174	Gs0130354	42.481	-72.1783	Terrestrial	Soil		Jeffrey Blanchard	jeffb@bio.umass.edu	Public
3300021420	Gb0157185	Gs0130354	42.481	-72.1783	Terrestrial	Soil		Jeffrey Blanchard	jeffb@bio.umass.edu	Public
3300021432	Gb0157175	Gs0130354	42.481	-72.1783	Terrestrial	Soil		Jeffrey Blanchard	jeffb@bio.umass.edu	Public
3300021433	Gb0157182	Gs0130354	42.481	-72.1783	Terrestrial	Soil		Jeffrey Blanchard	jeffb@bio.umass.edu	Public
3300021474	Gb0157181	Gs0130354	42.481	-72.1783	Terrestrial	Soil		Jeffrey Blanchard	jeffb@bio.umass.edu	Public
3300021559	Gb0157200	Gs0130354	42.481	-72.1783	Terrestrial	Soil		Jeffrey Blanchard	jeffb@bio.umass.edu	Public
3300027758	Gb0112470	Gs0114512	NA	NA	Aquatic	Marine		Jeremy Rich	jeremy.rich@maine.edu	Public
3300027790	Gb0112472	Gs0114512	NA	NA	Aquatic	Marine		Jeremy Rich	jeremy.rich@maine.edu	Public
3300027820	Gb0112473	Gs0114512	NA	NA	Aquatic	Marine		Jeremy Rich	jeremy.rich@maine.edu	Public
3300027828	Gb0112475	Gs0114512	NA	NA	Aquatic	Marine		Jeremy Rich	jeremy.rich@maine.edu	Public
3300027845	Gb0112469	Gs0114512	NA	NA	Aquatic	Marine		Jeremy Rich	jeremy.rich@maine.edu	Public
3300027967	Gb0112471	Gs0114512	NA	NA	Aquatic	Marine		Jeremy Rich	jeremy.rich@maine.edu	Public
3300027978	Gb0112468	Gs0114512	NA	NA	Aquatic	Marine		Jeremy Rich	jeremy.rich@maine.edu	Public
3300027980	Gb0112474	Gs0114512	NA	NA	Aquatic	Marine		Jeremy Rich	jeremy.rich@maine.edu	Public
3300000394	Gb0054425	Gs0067861	46.3492	-119.281	Aquatic	Non-marine Saline and Alkaline		Jim Fredrickson	jim.fredrickson@pnnl.gov	Public
3300005964	Gb0054821	Gs0067861	44.7221	-110.702	Aquatic	Non-marine Saline and Alkaline		Jim Fredrickson	jim.fredrickson@pnnl.gov	Public
3300005977	Gb0054071	Gs0067861	44.733	-110.709	Aquatic	Non-marine Saline and Alkaline		Jim Fredrickson	jim.fredrickson@pnnl.gov	Public
3300028585	Gb0188209	Gs0134331	33.7416	-117.704	Terrestrial	Plant litter		Jennifer Martiny	jmartiny@uci.edu	Public
3300028586	Gb0188210	Gs0134331	33.7417	-117.704	Terrestrial	Plant litter		Jennifer Martiny	jmartiny@uci.edu	Public
3300028588	Gb0188192	Gs0134331	33.7416	-117.704	Terrestrial	Plant litter		Jennifer Martiny	jmartiny@uci.edu	Public
3300013285	Gb0142869	Gs0121491	37.8453	-119.423	Aquatic	Freshwater	26058326	J Michael Beman	jmbeman@gmail.com	Public
3300013286	Gb0142868	Gs0121491	37.8453	-119.37	Aquatic	Freshwater	26058326	J Michael Beman	jmbeman@gmail.com	Public
3300000383	Gb0053788	Gs0063625	38.546	-121.753	Engineered	Solid waste		John Gladden	jmgladden@lbl.gov	Public
3300012940	Gb0145242	Gs0127392	37.83	-122.29	Terrestrial	Soil		John Gladden	jmgladden@lbl.gov	Public
3300012942	Gb0145241	Gs0127392	37.83	-122.29	Terrestrial	Soil		John Gladden	jmgladden@lbl.gov	Public
3300012943	Gb0145240	Gs0127392	37.83	-122.29	Terrestrial	Soil		John Gladden	jmgladden@lbl.gov	Public
3300017540	Gb0145245	Gs0127392	37.83	-122.29	Terrestrial	Soil		John Gladden	jmgladden@lbl.gov	Public
[truncated: 2,573 more rows]
