# Supplementary material for: Assessment of global health risk of antibiotic resistance genes
Source: Nat Commun. 2022 Mar 23;13:1553. doi: 10.1038/s41467-022-29283-8 (PMC8943045; doi:10.1038/s41467-022-29283-8)
Supplement: Supplementary file 5 — Supplementary Data 2 [file 41467_2022_29283_MOESM5_ESM.xlsx]

## Sheet: Sheet1
Sample	ARO Accession	ARO Term	ARG Class	Resistance Mechanism	RPKM	Habitat	Sub-habitat	Longitude	Latitude
2100351003	3002481	AER-1	Beta-lactams	antibiotic inactivation	35.9753	Engineered	Wastewater	-89.3865	43.0784
2100351003	3002606	aadA6	aminoglycoside antibiotic	antibiotic inactivation	25.539	Engineered	Wastewater	-89.3865	43.0784
2100351003	3004683	aadS	aminoglycoside antibiotic	antibiotic inactivation	25.1541	Engineered	Wastewater	-89.3865	43.0784
2100351003	3002611	aadA11	aminoglycoside antibiotic	antibiotic inactivation	24.187	Engineered	Wastewater	-89.3865	43.0784
2100351003	3000410	sul1	sulfonamide antibiotic	antibiotic target replacement	19.2154	Engineered	Wastewater	-89.3865	43.0784
2100351003	3002578	AAC(6')-Ib7	aminoglycoside antibiotic	antibiotic inactivation	8.48912	Engineered	Wastewater	-89.3865	43.0784
2100351003	3003693	mexK	Multidrug	antibiotic efflux	7.9279	Engineered	Wastewater	-89.3865	43.0784
2100351003	3004480	Bifidobacterium adolescentis rpoB conferring resistance to rifampicin	rifamycin antibiotic	antibiotic target alteration; antibiotic target replacement	7.88762	Engineered	Wastewater	-89.3865	43.0784
2100351003	3003056	smeE	Multidrug	antibiotic efflux	7.61019	Engineered	Wastewater	-89.3865	43.0784
2100351003	3003318	Streptomyces rishiriensis parY mutant conferring resistance to aminocoumarin	aminocoumarin antibiotic	antibiotic target alteration	6.19825	Engineered	Wastewater	-89.3865	43.0784
2100351003	3000501	Nocardia rifampin resistant beta-subunit of RNA polymerase (rpoB2)	rifamycin antibiotic	antibiotic target alteration; antibiotic target replacement	6.10154	Engineered	Wastewater	-89.3865	43.0784
2100351003	3004054	Pseudomonas aeruginosa CpxR	Multidrug	antibiotic efflux	5.62364	Engineered	Wastewater	-89.3865	43.0784
2100351003	3000378	MexB	Multidrug	antibiotic efflux	4.99718	Engineered	Wastewater	-89.3865	43.0784
2100351003	3000174	tet(G)	tetracycline antibiotic	antibiotic efflux	4.75523	Engineered	Wastewater	-89.3865	43.0784
2100351003	3002641	APH(3')-Ia	aminoglycoside antibiotic	antibiotic inactivation	4.75046	Engineered	Wastewater	-89.3865	43.0784
2100351003	3003052	smeB	Multidrug	antibiotic efflux	4.45838	Engineered	Wastewater	-89.3865	43.0784
2100351003	3000853	AIM-1	Beta-lactams	antibiotic inactivation	4.11105	Engineered	Wastewater	-89.3865	43.0784
2100351003	3002602	aadA2	aminoglycoside antibiotic	antibiotic inactivation	3.74765	Engineered	Wastewater	-89.3865	43.0784
2100351003	3002660	APH(6)-Id	aminoglycoside antibiotic	antibiotic inactivation	3.34059	Engineered	Wastewater	-89.3865	43.0784
2100351003	3002603	aadA3	aminoglycoside antibiotic	antibiotic inactivation	3.28969	Engineered	Wastewater	-89.3865	43.0784
2100351003	3002827	tlrC	Multidrug	antibiotic target protection	3.2796	Engineered	Wastewater	-89.3865	43.0784
2100351003	3003699	mexQ	Multidrug	antibiotic efflux	3.01457	Engineered	Wastewater	-89.3865	43.0784
2100351003	3002639	APH(3'')-Ib	aminoglycoside antibiotic	antibiotic inactivation	2.76635	Engineered	Wastewater	-89.3865	43.0784
2100351003	3000804	MexF	Multidrug	antibiotic efflux	2.72999	Engineered	Wastewater	-89.3865	43.0784
2100351003	3000801	MexD	Multidrug	antibiotic efflux	2.45504	Engineered	Wastewater	-89.3865	43.0784
2100351003	3002983	amrB	aminoglycoside antibiotic	antibiotic efflux	2.33331	Engineered	Wastewater	-89.3865	43.0784
2100351003	3003055	smeD	Multidrug	antibiotic efflux	2.2523	Engineered	Wastewater	-89.3865	43.0784
2100351003	3002617	aadA17	aminoglycoside antibiotic	antibiotic inactivation	2.24661	Engineered	Wastewater	-89.3865	43.0784
2100351003	3002608	aadA8	aminoglycoside antibiotic	antibiotic inactivation	2.16638	Engineered	Wastewater	-89.3865	43.0784
2100351003	3004704	aadA8b	aminoglycoside antibiotic	antibiotic inactivation	2.16638	Engineered	Wastewater	-89.3865	43.0784
2100351003	3003031	mexW	Multidrug	antibiotic efflux	2.1411	Engineered	Wastewater	-89.3865	43.0784
2100351003	3002612	aadA12	aminoglycoside antibiotic	antibiotic inactivation	2.08614	Engineered	Wastewater	-89.3865	43.0784
2100351003	3002530	AAC(3)-Ib	aminoglycoside antibiotic	antibiotic inactivation	1.91479	Engineered	Wastewater	-89.3865	43.0784
2100351003	3002615	aadA15	aminoglycoside antibiotic	antibiotic inactivation	1.84543	Engineered	Wastewater	-89.3865	43.0784
2100351003	3004144	AxyY	Multidrug	antibiotic efflux	1.82257	Engineered	Wastewater	-89.3865	43.0784
2100351003	3003748	oleC	MLS	antibiotic efflux	1.81934	Engineered	Wastewater	-89.3865	43.0784
2100351003	3003036	oleB	Multidrug	antibiotic target protection	1.74662	Engineered	Wastewater	-89.3865	43.0784
2100351003	3003705	mexN	phenicol antibiotic	antibiotic efflux	1.59327	Engineered	Wastewater	-89.3865	43.0784
2100351003	3000498	ErmF	MLS	antibiotic target alteration	1.58669	Engineered	Wastewater	-89.3865	43.0784
2100351003	3002817	carA	Multidrug	antibiotic target protection	1.49658	Engineered	Wastewater	-89.3865	43.0784
2100351003	3003197	aadA25	aminoglycoside antibiotic	antibiotic inactivation	1.44425	Engineered	Wastewater	-89.3865	43.0784
2100351003	3003923	oqxB	Multidrug	antibiotic efflux	1.43097	Engineered	Wastewater	-89.3865	43.0784
2100351003	3000412	sul2	sulfonamide antibiotic	antibiotic target replacement	1.40177	Engineered	Wastewater	-89.3865	43.0784
2100351003	3002828	srmB	Multidrug	antibiotic target protection	1.38397	Engineered	Wastewater	-89.3865	43.0784
2100351003	3004089	ANT(3'')-IIa	aminoglycoside antibiotic	antibiotic inactivation	1.37293	Engineered	Wastewater	-89.3865	43.0784
2100351003	3002930	vanRO	glycopeptide antibiotic	antibiotic target alteration	1.35784	Engineered	Wastewater	-89.3865	43.0784
2100351003	3003010	ceoB	Multidrug	antibiotic efflux	1.1539	Engineered	Wastewater	-89.3865	43.0784
2100351003	3000205	tetX	tetracycline antibiotic	antibiotic inactivation	0.871254	Engineered	Wastewater	-89.3865	43.0784
2100351003	3002522	novA	aminocoumarin antibiotic	antibiotic efflux	0.859674	Engineered	Wastewater	-89.3865	43.0784
2100351003	3004773	CKO-1	Beta-lactams	antibiotic inactivation	0.84448	Engineered	Wastewater	-89.3865	43.0784
2100351003	3002487	LRA-8	Beta-lactams	antibiotic inactivation	0.830681	Engineered	Wastewater	-89.3865	43.0784
2100351003	3003836	qacH	fluoroquinolone antibiotic	antibiotic efflux	0.763329	Engineered	Wastewater	-89.3865	43.0784
2100351003	3000808	mexI	Multidrug	antibiotic efflux	0.740355	Engineered	Wastewater	-89.3865	43.0784
2100351003	3002705	floR	phenicol antibiotic	antibiotic efflux	0.73223	Engineered	Wastewater	-89.3865	43.0784
2100351003	3004075	MuxC	Multidrug	antibiotic efflux	0.71493	Engineered	Wastewater	-89.3865	43.0784
2100351003	3003033	mexY	Multidrug	antibiotic efflux	0.708102	Engineered	Wastewater	-89.3865	43.0784
2100351003	3002594	AAC(6')-IIa	aminoglycoside antibiotic	antibiotic inactivation	0.686996	Engineered	Wastewater	-89.3865	43.0784
2100351003	3004074	MuxB	Multidrug	antibiotic efflux	0.649268	Engineered	Wastewater	-89.3865	43.0784
2100351003	3000167	tet(C)	tetracycline antibiotic	antibiotic efflux	0.640273	Engineered	Wastewater	-89.3865	43.0784
2100351003	3003057	smeF	Multidrug	antibiotic efflux	0.635017	Engineered	Wastewater	-89.3865	43.0784
2100351003	3002893	tcr3	tetracycline antibiotic	antibiotic efflux	0.578076	Engineered	Wastewater	-89.3865	43.0784
2100351003	3000535	macB	MLS	antibiotic efflux	0.558295	Engineered	Wastewater	-89.3865	43.0784
2100351003	3004450	TRU-1	Beta-lactams	antibiotic inactivation	0.553064	Engineered	Wastewater	-89.3865	43.0784
2100351003	3003053	smeC	Multidrug	antibiotic efflux	0.538535	Engineered	Wastewater	-89.3865	43.0784
2100351003	3003730	Bifidobacteria intrinsic ileS conferring resistance to mupirocin	mupirocin	antibiotic target alteration	0.477941	Engineered	Wastewater	-89.3865	43.0784
2100351003	3002616	aadA16	aminoglycoside antibiotic	antibiotic inactivation	0.450689	Engineered	Wastewater	-89.3865	43.0784
2100351003	3000790	mdsB	Multidrug	antibiotic efflux	0.441299	Engineered	Wastewater	-89.3865	43.0784
2100351003	3003066	smeR	Multidrug	antibiotic efflux	0.368389	Engineered	Wastewater	-89.3865	43.0784
2100351003	3000230	ANT(2'')-Ia	aminoglycoside antibiotic	antibiotic inactivation	0.357006	Engineered	Wastewater	-89.3865	43.0784
2100351003	3002812	pp-flo	phenicol antibiotic	antibiotic efflux	0.338918	Engineered	Wastewater	-89.3865	43.0784
2100351003	3002618	aadA21	aminoglycoside antibiotic	antibiotic inactivation	0.320945	Engineered	Wastewater	-89.3865	43.0784
2100351003	3002619	aadA22	aminoglycoside antibiotic	antibiotic inactivation	0.320945	Engineered	Wastewater	-89.3865	43.0784
2100351003	3002826	EreA2	MLS	antibiotic inactivation	0.310744	Engineered	Wastewater	-89.3865	43.0784
2100351003	3000216	acrB	Multidrug	antibiotic efflux	0.302605	Engineered	Wastewater	-89.3865	43.0784
2100351003	3004720	Tet(X4)	tetracycline antibiotic	antibiotic inactivation	0.274383	Engineered	Wastewater	-89.3865	43.0784
2100351003	3003745	mefC	MLS	antibiotic efflux	0.259588	Engineered	Wastewater	-89.3865	43.0784
2100351003	3004379	QepA4	fluoroquinolone antibiotic	antibiotic efflux	0.248231	Engineered	Wastewater	-89.3865	43.0784
2100351003	3003067	smeS	Multidrug	antibiotic efflux	0.226307	Engineered	Wastewater	-89.3865	43.0784
2100351003	3004451	Agrobacterium fabrum chloramphenicol acetyltransferase	phenicol antibiotic	antibiotic inactivation	0.201737	Engineered	Wastewater	-89.3865	43.0784
2100351003	3002679	Pseudomonas aeruginosa catB7	phenicol antibiotic	antibiotic inactivation	0.198895	Engineered	Wastewater	-89.3865	43.0784
2100351003	3003980	tetA(48)	tetracycline antibiotic	antibiotic efflux	0.18473	Engineered	Wastewater	-89.3865	43.0784
2100351003	3000377	MexA	Multidrug	antibiotic efflux	0.165487	Engineered	Wastewater	-89.3865	43.0784
2100351003	3001428	OXA-34	Beta-lactams	antibiotic inactivation	0.164843	Engineered	Wastewater	-89.3865	43.0784
2100351003	3004612	Escherichia coli ampH	Beta-lactams	antibiotic inactivation	0.16463	Engineered	Wastewater	-89.3865	43.0784
2100351003	3003034	mexX	Multidrug	antibiotic efflux	0.162941	Engineered	Wastewater	-89.3865	43.0784
2100351003	3000793	mdtB	aminocoumarin antibiotic	antibiotic efflux	0.162785	Engineered	Wastewater	-89.3865	43.0784
2100351003	3000191	tetQ	tetracycline antibiotic	antibiotic target protection	0.16096	Engineered	Wastewater	-89.3865	43.0784
2100351003	3003051	smeA	Multidrug	antibiotic efflux	0.159266	Engineered	Wastewater	-89.3865	43.0784
2100351003	3001487	OXA-210	Beta-lactams	antibiotic inactivation	0.153495	Engineered	Wastewater	-89.3865	43.0784
2100351003	3001606	OXA-415	Beta-lactams	antibiotic inactivation	0.153495	Engineered	Wastewater	-89.3865	43.0784
2100351003	3000803	MexE	Multidrug	antibiotic efflux	0.153126	Engineered	Wastewater	-89.3865	43.0784
2100351003	3004107	Pseudomonas aeruginosa soxR	Multidrug	antibiotic target alteration; antibiotic efflux	0.13492	Engineered	Wastewater	-89.3865	43.0784
2100351003	3004103	QepA2	fluoroquinolone antibiotic	antibiotic efflux	0.124115	Engineered	Wastewater	-89.3865	43.0784
2100351003	3003718	MSI-1	Beta-lactams	antibiotic inactivation	0.123873	Engineered	Wastewater	-89.3865	43.0784
2100351003	3003548	mdtN	Multidrug	antibiotic efflux	0.123153	Engineered	Wastewater	-89.3865	43.0784
2100351003	3000491	acrD	aminoglycoside antibiotic	antibiotic efflux	0.122441	Engineered	Wastewater	-89.3865	43.0784
2100351003	3000444	rphA	rifamycin antibiotic	antibiotic inactivation	0.1223	Engineered	Wastewater	-89.3865	43.0784
2100351003	3004290	Escherichia coli ampC	Beta-lactams	antibiotic inactivation	0.112076	Engineered	Wastewater	-89.3865	43.0784
2100351003	3004719	Tet(X3)	tetracycline antibiotic	antibiotic inactivation	0.108907	Engineered	Wastewater	-89.3865	43.0784
2100351003	3001216	mdtH	fluoroquinolone antibiotic	antibiotic efflux	0.105123	Engineered	Wastewater	-89.3865	43.0784
2100351003	3003681	TriC	triclosan	antibiotic efflux	0.104244	Engineered	Wastewater	-89.3865	43.0784
2100351003	3000794	mdtC	aminocoumarin antibiotic	antibiotic efflux	0.103228	Engineered	Wastewater	-89.3865	43.0784
2100351003	3001214	mdtM	Multidrug	antibiotic efflux	0.103077	Engineered	Wastewater	-89.3865	43.0784
2100351003	3003710	mexL	Multidrug	antibiotic efflux	0.0994477	Engineered	Wastewater	-89.3865	43.0784
2100351003	3004073	MuxA	Multidrug	antibiotic efflux	0.0992148	Engineered	Wastewater	-89.3865	43.0784
2100351003	3002684	catII	phenicol antibiotic	antibiotic inactivation	0.098983	Engineered	Wastewater	-89.3865	43.0784
2100351003	3000656	acrS	Multidrug	antibiotic efflux	0.0958478	Engineered	Wastewater	-89.3865	43.0784
2100351003	3002985	arnA	peptide antibiotic	antibiotic target alteration	0.0958478	Engineered	Wastewater	-89.3865	43.0784
2100351003	3003039	oprA	Multidrug	antibiotic efflux	0.0905229	Engineered	Wastewater	-89.3865	43.0784
2100351003	3000805	OprN	Multidrug	antibiotic efflux	0.089566	Engineered	Wastewater	-89.3865	43.0784
2100351003	3000828	baeR	Multidrug	antibiotic efflux	0.0878936	Engineered	Wastewater	-89.3865	43.0784
2100351003	3000448	qepA	fluoroquinolone antibiotic	antibiotic efflux	0.0827436	Engineered	Wastewater	-89.3865	43.0784
2100351003	3004639	Corynebacterium striatum tetA	Multidrug	antibiotic efflux	0.0824217	Engineered	Wastewater	-89.3865	43.0784
2100351003	3000502	acrF	Multidrug	antibiotic efflux	0.0818642	Engineered	Wastewater	-89.3865	43.0784
2100351003	3002620	aadA23	aminoglycoside antibiotic	antibiotic inactivation	0.0814706	Engineered	Wastewater	-89.3865	43.0784
2100351003	3002621	aadA24	aminoglycoside antibiotic	antibiotic inactivation	0.0814706	Engineered	Wastewater	-89.3865	43.0784
2100351003	3004837	OXA-724	Beta-lactams	antibiotic inactivation	0.0799335	Engineered	Wastewater	-89.3865	43.0784
2100351003	3000604	Erm(35)	MLS	antibiotic target alteration	0.0793347	Engineered	Wastewater	-89.3865	43.0784
2100351003	3004517	MCR-7.1	peptide antibiotic	antibiotic target alteration	0.0784532	Engineered	Wastewater	-89.3865	43.0784
2100351003	3002642	APH(3')-Ib	aminoglycoside antibiotic	antibiotic inactivation	0.0778763	Engineered	Wastewater	-89.3865	43.0784
2100351003	3002537	AAC(3)-IIIb	aminoglycoside antibiotic	antibiotic inactivation	0.0775911	Engineered	Wastewater	-89.3865	43.0784
2100351003	3003576	eptA	peptide antibiotic	antibiotic target alteration	0.0773079	Engineered	Wastewater	-89.3865	43.0784
2100351003	3001800	OXA-226	Beta-lactams	antibiotic inactivation	0.0767477	Engineered	Wastewater	-89.3865	43.0784
2100351003	3001410	OXA-15	Beta-lactams	antibiotic inactivation	0.0767477	Engineered	Wastewater	-89.3865	43.0784
2100351003	3001397	OXA-2	Beta-lactams	antibiotic inactivation	0.0767477	Engineered	Wastewater	-89.3865	43.0784
2100351003	3001802	OXA-141	Beta-lactams	antibiotic inactivation	0.0767477	Engineered	Wastewater	-89.3865	43.0784
2100351003	3001720	OXA-264	Beta-lactams	antibiotic inactivation	0.0767477	Engineered	Wastewater	-89.3865	43.0784
2100351003	3002438	OKP-B-5	Beta-lactams	antibiotic inactivation	0.0738062	Engineered	Wastewater	-89.3865	43.0784
2100351003	3002352	GES-23	Beta-lactams	antibiotic inactivation	0.0738062	Engineered	Wastewater	-89.3865	43.0784
2100351003	3001943	CTX-M-82	Beta-lactams	antibiotic inactivation	0.0725424	Engineered	Wastewater	-89.3865	43.0784
2100351003	3002325	KPC-15	Beta-lactams	antibiotic inactivation	0.0720489	Engineered	Wastewater	-89.3865	43.0784
2100351003	3003742	mphG	MLS	antibiotic inactivation	0.0718046	Engineered	Wastewater	-89.3865	43.0784
2100351003	3002252	CARB-14	Beta-lactams	antibiotic inactivation	0.070844	Engineered	Wastewater	-89.3865	43.0784
2100351003	3004757	BKC-1	Beta-lactams	antibiotic inactivation	0.0674598	Engineered	Wastewater	-89.3865	43.0784
2100351003	3000594	ErmR	MLS	antibiotic target alteration	0.0621184	Engineered	Wastewater	-89.3865	43.0784
2100351003	3000796	mdtF	Multidrug	antibiotic efflux	0.0612207	Engineered	Wastewater	-89.3865	43.0784
2100351003	3002941	vanSO	glycopeptide antibiotic	antibiotic target alteration	0.0612207	Engineered	Wastewater	-89.3865	43.0784
2100351003	3000206	emrK	tetracycline antibiotic	antibiotic efflux	0.0601772	Engineered	Wastewater	-89.3865	43.0784
2100351003	3002894	otrC	tetracycline antibiotic	antibiotic efflux	0.0601772	Engineered	Wastewater	-89.3865	43.0784
2100351003	3000549	adeS	tetracycline antibiotic	antibiotic efflux	0.0585148	Engineered	Wastewater	-89.3865	43.0784
2100351003	3003692	mexJ	Multidrug	antibiotic efflux	0.0575608	Engineered	Wastewater	-89.3865	43.0784
2100351003	3002153	DHA-22	Beta-lactams	antibiotic inactivation	0.0557431	Engineered	Wastewater	-89.3865	43.0784
2100351003	3002138	DHA-5	Beta-lactams	antibiotic inactivation	0.0557431	Engineered	Wastewater	-89.3865	43.0784
2100351003	3000800	MexC	Multidrug	antibiotic efflux	0.0545937	Engineered	Wastewater	-89.3865	43.0784
2100351003	3002516	OCH-3	Beta-lactams	antibiotic inactivation	0.0541749	Engineered	Wastewater	-89.3865	43.0784
2100351003	3002515	OCH-2	Beta-lactams	antibiotic inactivation	0.0541749	Engineered	Wastewater	-89.3865	43.0784
2100351003	3004588	Klebsiella pneumoniae KpnG	Multidrug	antibiotic efflux	0.0541749	Engineered	Wastewater	-89.3865	43.0784
2100351003	3004143	AxyX	Multidrug	antibiotic efflux	0.0540367	Engineered	Wastewater	-89.3865	43.0784
2100351003	3000833	evgS	Multidrug	antibiotic efflux	0.0530443	Engineered	Wastewater	-89.3865	43.0784
2100351003	3001329	mdtG	fosfomycin	antibiotic efflux	0.0517906	Engineered	Wastewater	-89.3865	43.0784
2100351003	3004608	EreD	MLS	antibiotic inactivation	0.0517906	Engineered	Wastewater	-89.3865	43.0784
2100351003	3000792	mdtA	aminocoumarin antibiotic	antibiotic efflux	0.0509192	Engineered	Wastewater	-89.3865	43.0784
2100351003	3000830	cpxA	Multidrug	antibiotic efflux	0.0462497	Engineered	Wastewater	-89.3865	43.0784
2100351003	3000829	baeS	Multidrug	antibiotic efflux	0.0452615	Engineered	Wastewater	-89.3865	43.0784
2100351003	3003583	basS	peptide antibiotic	antibiotic target alteration; antibiotic efflux	0.0443146	Engineered	Wastewater	-89.3865	43.0784
2100351003	3004077	PmpM	Multidrug	antibiotic efflux	0.0443146	Engineered	Wastewater	-89.3865	43.0784
2100351003	3000379	OprM	Multidrug	antibiotic efflux	0.0435851	Engineered	Wastewater	-89.3865	43.0784
2100351003	3003550	mdtP	Multidrug	antibiotic efflux	0.0433177	Engineered	Wastewater	-89.3865	43.0784
2100351003	3003967	lrfA	fluoroquinolone antibiotic	antibiotic efflux	0.0419453	Engineered	Wastewater	-89.3865	43.0784
2100351003	3000254	emrY	tetracycline antibiotic	antibiotic efflux	0.0412912	Engineered	Wastewater	-89.3865	43.0784
2100351003	3004501	MCR-6.1	peptide antibiotic	antibiotic target alteration	0.0392994	Engineered	Wastewater	-89.3865	43.0784
2100351003	3002892	otr(B)	tetracycline antibiotic	antibiotic efflux	0.0375574	Engineered	Wastewater	-89.3865	43.0784
2100351003	3003950	msbA	nitroimidazole antibiotic	antibiotic efflux	0.0363334	Engineered	Wastewater	-89.3865	43.0784
2100351003	3000190	tetO	tetracycline antibiotic	antibiotic target protection	0.0330974	Engineered	Wastewater	-89.3865	43.0784
2100351003	3000192	tetS	tetracycline antibiotic	antibiotic target protection	0.0329943	Engineered	Wastewater	-89.3865	43.0784
2100351003	3003549	mdtO	Multidrug	antibiotic efflux	0.0309684	Engineered	Wastewater	-89.3865	43.0784
2199352035	3003693	mexK	Multidrug	antibiotic efflux	43.5594	Engineered	Solid waste	-65.75	18.3167
2199352035	3002606	aadA6	aminoglycoside antibiotic	antibiotic inactivation	33.9174	Engineered	Solid waste	-65.75	18.3167
2199352035	3004480	Bifidobacterium adolescentis rpoB conferring resistance to rifampicin	rifamycin antibiotic	antibiotic target alteration; antibiotic target replacement	21.5899	Engineered	Solid waste	-65.75	18.3167
2199352035	3003710	mexL	Multidrug	antibiotic efflux	19.0332	Engineered	Solid waste	-65.75	18.3167
2199352035	3000804	MexF	Multidrug	antibiotic efflux	17.2725	Engineered	Solid waste	-65.75	18.3167
2199352035	3002611	aadA11	aminoglycoside antibiotic	antibiotic inactivation	15.7248	Engineered	Solid waste	-65.75	18.3167
2199352035	3004144	AxyY	Multidrug	antibiotic efflux	13.337	Engineered	Solid waste	-65.75	18.3167
2199352035	3003923	oqxB	Multidrug	antibiotic efflux	11.9724	Engineered	Solid waste	-65.75	18.3167
2199352035	3004379	QepA4	fluoroquinolone antibiotic	antibiotic efflux	9.83047	Engineered	Solid waste	-65.75	18.3167
2199352035	3004103	QepA2	fluoroquinolone antibiotic	antibiotic efflux	9.62501	Engineered	Solid waste	-65.75	18.3167
2199352035	3003318	Streptomyces rishiriensis parY mutant conferring resistance to aminocoumarin	aminocoumarin antibiotic	antibiotic target alteration	7.50576	Engineered	Solid waste	-65.75	18.3167
2199352035	3000501	Nocardia rifampin resistant beta-subunit of RNA polymerase (rpoB2)	rifamycin antibiotic	antibiotic target alteration; antibiotic target replacement	6.36642	Engineered	Solid waste	-65.75	18.3167
2199352035	3003981	tetB(48)	tetracycline antibiotic	antibiotic efflux	6.30697	Engineered	Solid waste	-65.75	18.3167
2199352035	3000448	qepA	fluoroquinolone antibiotic	antibiotic efflux	5.76868	Engineered	Solid waste	-65.75	18.3167
2199352035	3002828	srmB	Multidrug	antibiotic target protection	4.64076	Engineered	Solid waste	-65.75	18.3167
2199352035	3000216	acrB	Multidrug	antibiotic efflux	3.73001	Engineered	Solid waste	-65.75	18.3167
2199352035	3000808	mexI	Multidrug	antibiotic efflux	3.66102	Engineered	Solid waste	-65.75	18.3167
2199352035	3000805	OprN	Multidrug	antibiotic efflux	3.57552	Engineered	Solid waste	-65.75	18.3167
2199352035	3002949	vanXA	glycopeptide antibiotic	antibiotic target alteration	3.3484	Engineered	Solid waste	-65.75	18.3167
2199352035	3003031	mexW	Multidrug	antibiotic efflux	3.25584	Engineered	Solid waste	-65.75	18.3167
2199352035	3003056	smeE	Multidrug	antibiotic efflux	2.53408	Engineered	Solid waste	-65.75	18.3167
2199352035	3003681	TriC	triclosan	antibiotic efflux	1.89556	Engineered	Solid waste	-65.75	18.3167
2199352035	3003730	Bifidobacteria intrinsic ileS conferring resistance to mupirocin	mupirocin	antibiotic target alteration	1.62862	Engineered	Solid waste	-65.75	18.3167
2199352035	3003992	rphB	rifamycin antibiotic	antibiotic inactivation	1.61839	Engineered	Solid waste	-65.75	18.3167
2199352035	3003033	mexY	Multidrug	antibiotic efflux	1.48391	Engineered	Solid waste	-65.75	18.3167
2199352035	3002827	tlrC	Multidrug	antibiotic target protection	1.28233	Engineered	Solid waste	-65.75	18.3167
2199352035	3003723	vanI	glycopeptide antibiotic	antibiotic target alteration	1.20568	Engineered	Solid waste	-65.75	18.3167
2199352035	3003699	mexQ	Multidrug	antibiotic efflux	1.15929	Engineered	Solid waste	-65.75	18.3167
2199352035	3003010	ceoB	Multidrug	antibiotic efflux	1.08628	Engineered	Solid waste	-65.75	18.3167
2199352035	3000444	rphA	rifamycin antibiotic	antibiotic inactivation	0.775558	Engineered	Solid waste	-65.75	18.3167
2199352035	3000801	MexD	Multidrug	antibiotic efflux	0.449554	Engineered	Solid waste	-65.75	18.3167
2199352035	3000816	mtrA	Multidrug	antibiotic efflux	0.353361	Engineered	Solid waste	-65.75	18.3167
2199352035	3003748	oleC	MLS	antibiotic efflux	0.273042	Engineered	Solid waste	-65.75	18.3167
2199352035	3003036	oleB	Multidrug	antibiotic target protection	0.269732	Engineered	Solid waste	-65.75	18.3167
2199352035	3000535	macB	MLS	antibiotic efflux	0.263459	Engineered	Solid waste	-65.75	18.3167
2199352035	3002893	tcr3	tetracycline antibiotic	antibiotic efflux	0.110417	Engineered	Solid waste	-65.75	18.3167
2199352035	3000378	MexB	Multidrug	antibiotic efflux	0.108202	Engineered	Solid waste	-65.75	18.3167
2199352035	3002881	lmrC	Multidrug	antibiotic target protection	0.102802	Engineered	Solid waste	-65.75	18.3167
2199352035	3002812	pp-flo	phenicol antibiotic	antibiotic efflux	0.0647357	Engineered	Solid waste	-65.75	18.3167
2199352035	3001313	facT	elfamycin antibiotic	antibiotic efflux	0.0577997	Engineered	Solid waste	-65.75	18.3167
2199352035	3000794	mdtC	aminocoumarin antibiotic	antibiotic efflux	0.0552083	Engineered	Solid waste	-65.75	18.3167
2199352035	3000010	vanA	glycopeptide antibiotic	antibiotic target alteration	0.0470463	Engineered	Solid waste	-65.75	18.3167
2199352035	3004075	MuxC	Multidrug	antibiotic efflux	0.0390162	Engineered	Solid waste	-65.75	18.3167
2199352035	3002983	amrB	aminoglycoside antibiotic	antibiotic efflux	0.0387546	Engineered	Solid waste	-65.75	18.3167
2199352035	3002841	vatB	MLS	antibiotic inactivation	0.0379904	Engineered	Solid waste	-65.75	18.3167
2199352035	3002840	vatA	MLS	antibiotic inactivation	0.0367817	Engineered	Solid waste	-65.75	18.3167
2199352035	3003728	vanRI	glycopeptide antibiotic	antibiotic target alteration	0.0347295	Engineered	Solid waste	-65.75	18.3167
2199352035	3001780	OXA-85	Beta-lactams	antibiotic inactivation	0.0317332	Engineered	Solid waste	-65.75	18.3167
2199352035	3002641	APH(3')-Ia	aminoglycoside antibiotic	antibiotic inactivation	0.0297499	Engineered	Solid waste	-65.75	18.3167
2199352035	3002616	aadA16	aminoglycoside antibiotic	antibiotic inactivation	0.0286949	Engineered	Solid waste	-65.75	18.3167
2199352035	3004648	AQU-3	Beta-lactams	antibiotic inactivation	0.0211278	Engineered	Solid waste	-65.75	18.3167
2199352035	3002931	vanSA	glycopeptide antibiotic	antibiotic target alteration	0.0210181	Engineered	Solid waste	-65.75	18.3167
2199352035	3000800	MexC	Multidrug	antibiotic efflux	0.0208556	Engineered	Solid waste	-65.75	18.3167
2199352035	3004143	AxyX	Multidrug	antibiotic efflux	0.0206428	Engineered	Solid waste	-65.75	18.3167
2199352035	3002705	floR	phenicol antibiotic	antibiotic efflux	0.0199802	Engineered	Solid waste	-65.75	18.3167
2199352035	3000181	tet(V)	tetracycline antibiotic	antibiotic efflux	0.0192666	Engineered	Solid waste	-65.75	18.3167
2199352035	3000254	emrY	tetracycline antibiotic	antibiotic efflux	0.0157738	Engineered	Solid waste	-65.75	18.3167
2199352035	3000811	mtrD	Multidrug	antibiotic efflux	0.0151535	Engineered	Solid waste	-65.75	18.3167
2199352035	3003576	eptA	peptide antibiotic	antibiotic target alteration	0.0147664	Engineered	Solid waste	-65.75	18.3167
2199352035	3000024	patA	fluoroquinolone antibiotic	antibiotic efflux	0.0143221	Engineered	Solid waste	-65.75	18.3167
2199352035	3003950	msbA	nitroimidazole antibiotic	antibiotic efflux	0.0138799	Engineered	Solid waste	-65.75	18.3167
2199352035	3000502	acrF	Multidrug	antibiotic efflux	0.00781832	Engineered	Solid waste	-65.75	18.3167
2199352035	3000793	mdtB	aminocoumarin antibiotic	antibiotic efflux	0.00777326	Engineered	Solid waste	-65.75	18.3167
2225789004	3000518	CRP	Multidrug	antibiotic efflux	6.33396	Other host	Arthropoda	-84.0077	10.2072
2225789004	3002882	lmrD	MLS	antibiotic efflux	5.98131	Other host	Arthropoda	-84.0077	10.2072
2225789004	3000676	H-NS	Multidrug	antibiotic efflux	5.07285	Other host	Arthropoda	-84.0077	10.2072
2225789004	3000516	emrR	fluoroquinolone antibiotic	antibiotic efflux	4.62285	Other host	Arthropoda	-84.0077	10.2072
2225789004	3004480	Bifidobacterium adolescentis rpoB conferring resistance to rifampicin	rifamycin antibiotic	antibiotic target alteration; antibiotic target replacement	3.91582	Other host	Arthropoda	-84.0077	10.2072
2225789004	3002986	bacA	peptide antibiotic	antibiotic target alteration	2.48858	Other host	Arthropoda	-84.0077	10.2072
2225789004	3000830	cpxA	Multidrug	antibiotic efflux	2.45156	Other host	Arthropoda	-84.0077	10.2072
2225789004	3000216	acrB	Multidrug	antibiotic efflux	2.3833	Other host	Arthropoda	-84.0077	10.2072
2225789004	3000263	marA	Multidrug	antibiotic efflux; reduced permeability to antibiotic	2.23739	Other host	Arthropoda	-84.0077	10.2072
2225789004	3000491	acrD	aminoglycoside antibiotic	antibiotic efflux	2.2094	Other host	Arthropoda	-84.0077	10.2072
2225789004	3004122	Klebsiella pneumoniae OmpK37	Beta-lactams	reduced permeability to antibiotic	2.00015	Other host	Arthropoda	-84.0077	10.2072
2225789004	3000823	ramA	Multidrug	antibiotic efflux; reduced permeability to antibiotic	1.96379	Other host	Arthropoda	-84.0077	10.2072
2225789004	3000793	mdtB	aminocoumarin antibiotic	antibiotic efflux	1.94976	Other host	Arthropoda	-84.0077	10.2072
2225789004	3000502	acrF	Multidrug	antibiotic efflux	1.84687	Other host	Arthropoda	-84.0077	10.2072
2225789004	3003576	eptA	peptide antibiotic	antibiotic target alteration	1.55951	Other host	Arthropoda	-84.0077	10.2072
2225789004	3000027	emrA	fluoroquinolone antibiotic	antibiotic efflux	1.5579	Other host	Arthropoda	-84.0077	10.2072
2225789004	3004588	Klebsiella pneumoniae KpnG	Multidrug	antibiotic efflux	1.46489	Other host	Arthropoda	-84.0077	10.2072
2225789004	3004612	Escherichia coli ampH	Beta-lactams	antibiotic inactivation	1.46031	Other host	Arthropoda	-84.0077	10.2072
2225789004	3000501	Nocardia rifampin resistant beta-subunit of RNA polymerase (rpoB2)	rifamycin antibiotic	antibiotic target alteration; antibiotic target replacement	1.39735	Other host	Arthropoda	-84.0077	10.2072
2225789004	3003056	smeE	Multidrug	antibiotic efflux	1.34496	Other host	Arthropoda	-84.0077	10.2072
2225789004	3000378	MexB	Multidrug	antibiotic efflux	1.33074	Other host	Arthropoda	-84.0077	10.2072
2225789004	3000794	mdtC	aminocoumarin antibiotic	antibiotic efflux	1.28487	Other host	Arthropoda	-84.0077	10.2072
2225789004	3003318	Streptomyces rishiriensis parY mutant conferring resistance to aminocoumarin	aminocoumarin antibiotic	antibiotic target alteration	1.23331	Other host	Arthropoda	-84.0077	10.2072
2225789004	3002926	vanRG	glycopeptide antibiotic	antibiotic target alteration	1.23276	Other host	Arthropoda	-84.0077	10.2072
2225789004	3004074	MuxB	Multidrug	antibiotic efflux	1.20829	Other host	Arthropoda	-84.0077	10.2072
2225789004	3000535	macB	MLS	antibiotic efflux	1.11354	Other host	Arthropoda	-84.0077	10.2072
2225789004	3003950	msbA	nitroimidazole antibiotic	antibiotic efflux	1.04483	Other host	Arthropoda	-84.0077	10.2072
2225789004	3003549	mdtO	Multidrug	antibiotic efflux	1.01682	Other host	Arthropoda	-84.0077	10.2072
2225789004	3000237	tolC	Multidrug	antibiotic efflux	0.943986	Other host	Arthropoda	-84.0077	10.2072
2225789004	3004043	Escherichia coli acrA	Multidrug	antibiotic efflux	0.890885	Other host	Arthropoda	-84.0077	10.2072
2225789004	3000074	emrB	fluoroquinolone antibiotic	antibiotic efflux	0.890551	Other host	Arthropoda	-84.0077	10.2072
2225789004	3004042	Enterobacter cloacae acrA	Multidrug	antibiotic efflux	0.828066	Other host	Arthropoda	-84.0077	10.2072
2225789004	3004597	Klebsiella pneumoniae KpnH	Multidrug	antibiotic efflux	0.8108	Other host	Arthropoda	-84.0077	10.2072
2225789004	3004075	MuxC	Multidrug	antibiotic efflux	0.791241	Other host	Arthropoda	-84.0077	10.2072
2225789004	3000828	baeR	Multidrug	antibiotic efflux	0.641316	Other host	Arthropoda	-84.0077	10.2072
2225789004	3001328	Escherichia coli mdfA	Multidrug	antibiotic efflux	0.630439	Other host	Arthropoda	-84.0077	10.2072
2225789004	3003551	emeA	acridine dye	antibiotic efflux	0.576878	Other host	Arthropoda	-84.0077	10.2072
2225789004	3003010	ceoB	Multidrug	antibiotic efflux	0.548326	Other host	Arthropoda	-84.0077	10.2072
2225789004	3003705	mexN	phenicol antibiotic	antibiotic efflux	0.528224	Other host	Arthropoda	-84.0077	10.2072
2225789004	3003578	pmrF	peptide antibiotic	antibiotic target alteration	0.520726	Other host	Arthropoda	-84.0077	10.2072
2225789004	3000804	MexF	Multidrug	antibiotic efflux	0.517443	Other host	Arthropoda	-84.0077	10.2072
2225789004	3004041	Klebsiella pneumoniae acrA	Multidrug	antibiotic efflux	0.506988	Other host	Arthropoda	-84.0077	10.2072
2225789004	3000792	mdtA	aminocoumarin antibiotic	antibiotic efflux	0.491733	Other host	Arthropoda	-84.0077	10.2072
2225789004	3003699	mexQ	Multidrug	antibiotic efflux	0.489514	Other host	Arthropoda	-84.0077	10.2072
2225789004	3003066	smeR	Multidrug	antibiotic efflux	0.474344	Other host	Arthropoda	-84.0077	10.2072
2225789004	3001327	mdtK	fluoroquinolone antibiotic	antibiotic efflux	0.468935	Other host	Arthropoda	-84.0077	10.2072
2225789004	3002828	srmB	Multidrug	antibiotic target protection	0.437255	Other host	Arthropoda	-84.0077	10.2072
2225789004	3003748	oleC	MLS	antibiotic efflux	0.418325	Other host	Arthropoda	-84.0077	10.2072
2225789004	3001843	ACT-22	Beta-lactams	antibiotic inactivation	0.4165	Other host	Arthropoda	-84.0077	10.2072
2225789004	3004290	Escherichia coli ampC	Beta-lactams	antibiotic inactivation	0.372804	Other host	Arthropoda	-84.0077	10.2072
2225789004	3003036	oleB	Multidrug	antibiotic target protection	0.370841	Other host	Arthropoda	-84.0077	10.2072
2225789004	3004639	Corynebacterium striatum tetA	Multidrug	antibiotic efflux	0.344915	Other host	Arthropoda	-84.0077	10.2072
2225789004	3002827	tlrC	Multidrug	antibiotic target protection	0.343626	Other host	Arthropoda	-84.0077	10.2072
2225789004	3003841	kdpE	aminoglycoside antibiotic	antibiotic efflux	0.341941	Other host	Arthropoda	-84.0077	10.2072
2225789004	3003052	smeB	Multidrug	antibiotic efflux	0.329029	Other host	Arthropoda	-84.0077	10.2072
2225789004	3001216	mdtH	fluoroquinolone antibiotic	antibiotic efflux	0.327117	Other host	Arthropoda	-84.0077	10.2072
2225789004	3000796	mdtF	Multidrug	antibiotic efflux	0.324074	Other host	Arthropoda	-84.0077	10.2072
2225789004	3003550	mdtP	Multidrug	antibiotic efflux	0.316068	Other host	Arthropoda	-84.0077	10.2072
2225789004	3003111	lsaB	Multidrug	antibiotic target protection	0.295062	Other host	Arthropoda	-84.0077	10.2072
2225789004	3004144	AxyY	Multidrug	antibiotic efflux	0.269445	Other host	Arthropoda	-84.0077	10.2072
2225789004	3002985	arnA	peptide antibiotic	antibiotic target alteration	0.2674	Other host	Arthropoda	-84.0077	10.2072
2225789004	3003728	vanRI	glycopeptide antibiotic	antibiotic target alteration	0.253628	Other host	Arthropoda	-84.0077	10.2072
2225789004	3002095	CMY-82	Beta-lactams	antibiotic inactivation	0.23205	Other host	Arthropoda	-84.0077	10.2072
2225789004	3003918	apmA	aminoglycoside antibiotic	antibiotic inactivation	0.231422	Other host	Arthropoda	-84.0077	10.2072
2225789004	3003948	efrA	Multidrug	antibiotic efflux	0.213084	Other host	Arthropoda	-84.0077	10.2072
2225789004	3002176	MIR-11	Beta-lactams	antibiotic inactivation	0.1904	Other host	Arthropoda	-84.0077	10.2072
2225789004	3000811	mtrD	Multidrug	antibiotic efflux	0.178767	Other host	Arthropoda	-84.0077	10.2072
2225789004	3003031	mexW	Multidrug	antibiotic efflux	0.165058	Other host	Arthropoda	-84.0077	10.2072
2225789004	3002881	lmrC	Multidrug	antibiotic target protection	0.165002	Other host	Arthropoda	-84.0077	10.2072
2225789004	3002817	carA	Multidrug	antibiotic target protection	0.164703	Other host	Arthropoda	-84.0077	10.2072
2225789004	3002474	LEN-26	Beta-lactams	antibiotic inactivation	0.15839	Other host	Arthropoda	-84.0077	10.2072
2225789004	3003952	yojI	peptide antibiotic	antibiotic efflux	0.15761	Other host	Arthropoda	-84.0077	10.2072
2225789004	3000801	MexD	Multidrug	antibiotic efflux	0.132804	Other host	Arthropoda	-84.0077	10.2072
2225789004	3004364	almG	peptide antibiotic	antibiotic target alteration	0.132724	Other host	Arthropoda	-84.0077	10.2072
2225789004	3003548	mdtN	Multidrug	antibiotic efflux	0.132145	Other host	Arthropoda	-84.0077	10.2072
2225789004	3003730	Bifidobacteria intrinsic ileS conferring resistance to mupirocin	mupirocin	antibiotic target alteration	0.131287	Other host	Arthropoda	-84.0077	10.2072
2225789004	3003033	mexY	Multidrug	antibiotic efflux	0.128081	Other host	Arthropoda	-84.0077	10.2072
2225789004	3000572	tet(42)	tetracycline antibiotic	antibiotic efflux	0.127155	Other host	Arthropoda	-84.0077	10.2072
2225789004	3000808	mexI	Multidrug	antibiotic efflux	0.123575	Other host	Arthropoda	-84.0077	10.2072
2225789004	3003009	ceoA	Multidrug	antibiotic efflux	0.123162	Other host	Arthropoda	-84.0077	10.2072
2225789004	3001829	ACT-4	Beta-lactams	antibiotic inactivation	0.119312	Other host	Arthropoda	-84.0077	10.2072
2225789004	3002096	CMY-83	Beta-lactams	antibiotic inactivation	0.119	Other host	Arthropoda	-84.0077	10.2072
2225789004	3002919	vanRA	glycopeptide antibiotic	antibiotic target alteration	0.117564	Other host	Arthropoda	-84.0077	10.2072
2225789004	3002894	otrC	tetracycline antibiotic	antibiotic efflux	0.116228	Other host	Arthropoda	-84.0077	10.2072
2225789004	3003055	smeD	Multidrug	antibiotic efflux	0.103575	Other host	Arthropoda	-84.0077	10.2072
2225789004	3002921	vanRB	glycopeptide antibiotic	antibiotic target alteration	0.102846	Other host	Arthropoda	-84.0077	10.2072
2225789004	3002925	vanRF	glycopeptide antibiotic	antibiotic target alteration	0.0979698	Other host	Arthropoda	-84.0077	10.2072
2225789004	3002983	amrB	aminoglycoside antibiotic	antibiotic efflux	0.0979698	Other host	Arthropoda	-84.0077	10.2072
2225789004	3002522	novA	aminocoumarin antibiotic	antibiotic efflux	0.0885545	Other host	Arthropoda	-84.0077	10.2072
2225789004	3000521	mupA	mupirocin	antibiotic target alteration	0.0798287	Other host	Arthropoda	-84.0077	10.2072
2225789004	3002927	vanRL	glycopeptide antibiotic	antibiotic target alteration	0.0783758	Other host	Arthropoda	-84.0077	10.2072
2225789004	3002930	vanRO	glycopeptide antibiotic	antibiotic target alteration	0.077706	Other host	Arthropoda	-84.0077	10.2072
2225789004	3003693	mexK	Multidrug	antibiotic efflux	0.0753203	Other host	Arthropoda	-84.0077	10.2072
2225789004	3002937	vanSG	glycopeptide antibiotic	antibiotic target alteration	0.0739154	Other host	Arthropoda	-84.0077	10.2072
2225789004	3003923	oqxB	Multidrug	antibiotic efflux	0.0735286	Other host	Arthropoda	-84.0077	10.2072
2225789004	3004466	ICR-Mc	peptide antibiotic	antibiotic target alteration	0.0706601	Other host	Arthropoda	-84.0077	10.2072
2225789004	3000775	adeB	tetracycline antibiotic	antibiotic efflux	0.0702054	Other host	Arthropoda	-84.0077	10.2072
2225789004	3004289	Vibrio cholerae varG	Beta-lactams	antibiotic inactivation	0.0697565	Other host	Arthropoda	-84.0077	10.2072
2225789004	3003980	tetA(48)	tetracycline antibiotic	antibiotic efflux	0.0660727	Other host	Arthropoda	-84.0077	10.2072
2225789004	3002083	CMY-70	Beta-lactams	antibiotic inactivation	0.06545	Other host	Arthropoda	-84.0077	10.2072
2225789004	3003982	LlmA 23S ribosomal RNA methyltransferase	MLS	antibiotic target alteration	0.0631361	Other host	Arthropoda	-84.0077	10.2072
2225789004	3003037	opcM	Multidrug	antibiotic efflux	0.0621496	Other host	Arthropoda	-84.0077	10.2072
2225789004	3000856	BJP-1 beta-lactamase	Beta-lactams	antibiotic inactivation	0.061638	Other host	Arthropoda	-84.0077	10.2072
2225789004	3004123	Burkholderia pseudomallei Omp38	Beta-lactams	reduced permeability to antibiotic	0.0607727	Other host	Arthropoda	-84.0077	10.2072
2225789004	3001842	ACT-21	Beta-lactams	antibiotic inactivation	0.0595	Other host	Arthropoda	-84.0077	10.2072
2225789004	3000800	MexC	Multidrug	antibiotic efflux	0.0585799	Other host	Arthropoda	-84.0077	10.2072
2225789004	3002928	vanRM	glycopeptide antibiotic	antibiotic target alteration	0.0585296	Other host	Arthropoda	-84.0077	10.2072
2225789004	3004073	MuxA	Multidrug	antibiotic efflux	0.0532295	Other host	Arthropoda	-84.0077	10.2072
2225789004	3003723	vanI	glycopeptide antibiotic	antibiotic target alteration	0.0521008	Other host	Arthropoda	-84.0077	10.2072
2225789004	3004470	poxtA	Multidrug	antibiotic target protection	0.0502298	Other host	Arthropoda	-84.0077	10.2072
2225789004	3001849	ACT-29	Beta-lactams	antibiotic inactivation	0.0476	Other host	Arthropoda	-84.0077	10.2072
2225789004	3001121	SHV-66	Beta-lactams	antibiotic inactivation	0.0475171	Other host	Arthropoda	-84.0077	10.2072
2225789004	3000781	adeJ	Multidrug	antibiotic efflux	0.0472179	Other host	Arthropoda	-84.0077	10.2072
2225789004	3000855	CAU-1 beta-lactamase	Beta-lactams	antibiotic inactivation	0.0470255	Other host	Arthropoda	-84.0077	10.2072
2225789004	3000195	tetB(P)	tetracycline antibiotic	antibiotic target protection	0.0417684	Other host	Arthropoda	-84.0077	10.2072
2225789004	3002891	otr(A)	tetracycline antibiotic	antibiotic target protection	0.0410765	Other host	Arthropoda	-84.0077	10.2072
2225789004	3003681	TriC	triclosan	antibiotic efflux	0.0402679	Other host	Arthropoda	-84.0077	10.2072
2225789004	3000816	mtrA	Multidrug	antibiotic efflux	0.0397013	Other host	Arthropoda	-84.0077	10.2072
2225789004	3000010	vanA	glycopeptide antibiotic	antibiotic target alteration	0.0396436	Other host	Arthropoda	-84.0077	10.2072
2225789004	3002923	vanRD	glycopeptide antibiotic	antibiotic target alteration	0.0390197	Other host	Arthropoda	-84.0077	10.2072
2225789004	3002909	vanG	glycopeptide antibiotic	antibiotic target alteration	0.038964	Other host	Arthropoda	-84.0077	10.2072
2225789004	3000805	OprN	Multidrug	antibiotic efflux	0.0384423	Other host	Arthropoda	-84.0077	10.2072
2225789004	3002884	iri	rifamycin antibiotic	antibiotic inactivation	0.0378817	Other host	Arthropoda	-84.0077	10.2072
2225789004	3003949	efrB	Multidrug	antibiotic efflux	0.0376724	Other host	Arthropoda	-84.0077	10.2072
2225789004	3000809	opmD	Multidrug	antibiotic efflux	0.0372606	Other host	Arthropoda	-84.0077	10.2072
2225789004	3000444	rphA	rifamycin antibiotic	antibiotic inactivation	0.0367443	Other host	Arthropoda	-84.0077	10.2072
2225789004	3002180	MIR-15	Beta-lactams	antibiotic inactivation	0.0357	Other host	Arthropoda	-84.0077	10.2072
2225789004	3001825	ACT-6	Beta-lactams	antibiotic inactivation	0.0357	Other host	Arthropoda	-84.0077	10.2072
2225789004	3000197	tet36	tetracycline antibiotic	antibiotic target protection	0.0354587	Other host	Arthropoda	-84.0077	10.2072
2225789004	3002893	tcr3	tetracycline antibiotic	antibiotic efflux	0.0354448	Other host	Arthropoda	-84.0077	10.2072
2225789004	3003577	ugd	peptide antibiotic	antibiotic target alteration	0.0350576	Other host	Arthropoda	-84.0077	10.2072
2225789004	3000573	tet(43)	tetracycline antibiotic	antibiotic efflux	0.0349677	Other host	Arthropoda	-84.0077	10.2072
2225789004	3003746	optrA	Multidrug	antibiotic target protection	0.0346479	Other host	Arthropoda	-84.0077	10.2072
2225789004	3000198	FosX	fosfomycin	antibiotic inactivation	0.0339239	Other host	Arthropoda	-84.0077	10.2072
2225789004	3003107	mefB	MLS	antibiotic efflux	0.0332619	Other host	Arthropoda	-84.0077	10.2072
2225789004	3004679	rmtE2	aminoglycoside antibiotic	antibiotic target alteration	0.033181	Other host	Arthropoda	-84.0077	10.2072
2225789004	3000024	patA	fluoroquinolone antibiotic	antibiotic efflux	0.0321826	Other host	Arthropoda	-84.0077	10.2072
2225789004	3001119	SHV-64	Beta-lactams	antibiotic inactivation	0.031678	Other host	Arthropoda	-84.0077	10.2072
2225789004	3002549	AAC(6')-Ic	aminoglycoside antibiotic	antibiotic inactivation	0.0309238	Other host	Arthropoda	-84.0077	10.2072
2225789004	3004142	OprZ	Multidrug	antibiotic efflux	0.0293909	Other host	Arthropoda	-84.0077	10.2072
2225789004	3003053	smeC	Multidrug	antibiotic efflux	0.0288928	Other host	Arthropoda	-84.0077	10.2072
2225789004	3004601	LnuP	MLS	antibiotic inactivation	0.0272204	Other host	Arthropoda	-84.0077	10.2072
2225789004	3002911	vanM	glycopeptide antibiotic	antibiotic target alteration	0.0264291	Other host	Arthropoda	-84.0077	10.2072
2225789004	3000377	MexA	Multidrug	antibiotic efflux	0.023676	Other host	Arthropoda	-84.0077	10.2072
2225789004	3002967	vanXYE	glycopeptide antibiotic	antibiotic target alteration	0.023432	Other host	Arthropoda	-84.0077	10.2072
2225789004	3002968	vanXYL	glycopeptide antibiotic	antibiotic target alteration	0.023432	Other host	Arthropoda	-84.0077	10.2072
2225789004	3000614	mefE	MLS	antibiotic efflux	0.022504	Other host	Arthropoda	-84.0077	10.2072
2225789004	3002949	vanXA	glycopeptide antibiotic	antibiotic target alteration	0.0223931	Other host	Arthropoda	-84.0077	10.2072
2225789004	3000832	evgA	Multidrug	antibiotic efflux	0.0221746	Other host	Arthropoda	-84.0077	10.2072
2225789004	3000510	mupB	mupirocin	antibiotic target alteration	0.0219816	Other host	Arthropoda	-84.0077	10.2072
2225789004	3003986	TaeA	Diterpenoids	antibiotic efflux	0.0210129	Other host	Arthropoda	-84.0077	10.2072
2225789004	3002700	cmlv	phenicol antibiotic	antibiotic inactivation	0.0208046	Other host	Arthropoda	-84.0077	10.2072
2225789004	3004054	Pseudomonas aeruginosa CpxR	Multidrug	antibiotic efflux	0.0201142	Other host	Arthropoda	-84.0077	10.2072
2225789004	3002924	vanRE	glycopeptide antibiotic	antibiotic target alteration	0.0197643	Other host	Arthropoda	-84.0077	10.2072
2225789004	3002922	vanRC	glycopeptide antibiotic	antibiotic target alteration	0.019594	Other host	Arthropoda	-84.0077	10.2072
2225789004	3003067	smeS	Multidrug	antibiotic efflux	0.0194265	Other host	Arthropoda	-84.0077	10.2072
2225789004	3003039	oprA	Multidrug	antibiotic efflux	0.0194265	Other host	Arthropoda	-84.0077	10.2072
2225789004	3003920	pgpB	peptide antibiotic	antibiotic target alteration	0.0191806	Other host	Arthropoda	-84.0077	10.2072
2225789004	3000802	OprJ	Multidrug	antibiotic efflux	0.0189408	Other host	Arthropoda	-84.0077	10.2072
2225789004	3004682	aadA27	aminoglycoside antibiotic	antibiotic inactivation	0.0172844	Other host	Arthropoda	-84.0077	10.2072
2225789004	3000790	mdsB	Multidrug	antibiotic efflux	0.0172189	Other host	Arthropoda	-84.0077	10.2072
2225789004	3001772	OXA-59	Beta-lactams	antibiotic inactivation	0.0168363	Other host	Arthropoda	-84.0077	10.2072
2225789004	3003981	tetB(48)	tetracycline antibiotic	antibiotic efflux	0.0167125	Other host	Arthropoda	-84.0077	10.2072
2225789004	3001417	OXA-22	Beta-lactams	antibiotic inactivation	0.0165302	Other host	Arthropoda	-84.0077	10.2072
2225789004	3001809	OXA-209	Beta-lactams	antibiotic inactivation	0.0165302	Other host	Arthropoda	-84.0077	10.2072
2225789004	3003599	OXA-443	Beta-lactams	antibiotic inactivation	0.0164703	Other host	Arthropoda	-84.0077	10.2072
2225789004	3003615	OXA-459	Beta-lactams	antibiotic inactivation	0.0164703	Other host	Arthropoda	-84.0077	10.2072
2225789004	3002660	APH(6)-Id	aminoglycoside antibiotic	antibiotic inactivation	0.0162932	Other host	Arthropoda	-84.0077	10.2072
2225789004	3001157	SHV-108	Beta-lactams	antibiotic inactivation	0.015839	Other host	Arthropoda	-84.0077	10.2072
2225789004	3001394	TEM-217	Beta-lactams	antibiotic inactivation	0.015839	Other host	Arthropoda	-84.0077	10.2072
2225789004	3002352	GES-23	Beta-lactams	antibiotic inactivation	0.015839	Other host	Arthropoda	-84.0077	10.2072
2225789004	3001108	SHV-51	Beta-lactams	antibiotic inactivation	0.015839	Other host	Arthropoda	-84.0077	10.2072
2225789004	3004035	tetA(60)	tetracycline antibiotic	antibiotic efflux	0.0156752	Other host	Arthropoda	-84.0077	10.2072
2225789004	3003155	SHV-188	Beta-lactams	antibiotic inactivation	0.0156213	Other host	Arthropoda	-84.0077	10.2072
2225789004	3001924	CTX-M-63	Beta-lactams	antibiotic inactivation	0.0156213	Other host	Arthropoda	-84.0077	10.2072
2225789004	3002378	VEB-9	Beta-lactams	antibiotic inactivation	0.0151527	Other host	Arthropoda	-84.0077	10.2072
2225789004	3004773	CKO-1	Beta-lactams	antibiotic inactivation	0.0151023	Other host	Arthropoda	-84.0077	10.2072
2225789004	3002510	LRA-3	Beta-lactams	antibiotic inactivation	0.0150026	Other host	Arthropoda	-84.0077	10.2072
2225789004	3002484	LRA-13	Beta-lactams	antibiotic inactivation	0.0149043	Other host	Arthropoda	-84.0077	10.2072
2225789004	3002487	LRA-8	Beta-lactams	antibiotic inactivation	0.0148556	Other host	Arthropoda	-84.0077	10.2072
2225789004	3000556	tet44	tetracycline antibiotic	antibiotic target protection	0.0141835	Other host	Arthropoda	-84.0077	10.2072
2225789004	3002942	vanHA	glycopeptide antibiotic	antibiotic target alteration	0.0140737	Other host	Arthropoda	-84.0077	10.2072
2225789004	3002945	vanHF	glycopeptide antibiotic	antibiotic target alteration	0.0140737	Other host	Arthropoda	-84.0077	10.2072
2225789004	3003440	mecB	Beta-lactams	antibiotic target replacement	0.013469	Other host	Arthropoda	-84.0077	10.2072
2225789004	3000005	vanD	glycopeptide antibiotic	antibiotic target alteration	0.0132145	Other host	Arthropoda	-84.0077	10.2072
2225789004	3002941	vanSO	glycopeptide antibiotic	antibiotic target alteration	0.0131381	Other host	Arthropoda	-84.0077	10.2072
2225789004	3002913	vanO	glycopeptide antibiotic	antibiotic target alteration	0.0131003	Other host	Arthropoda	-84.0077	10.2072
2225789004	3002933	vanSC	glycopeptide antibiotic	antibiotic target alteration	0.0125575	Other host	Arthropoda	-84.0077	10.2072
2225789004	3000481	tet(35)	tetracycline antibiotic	antibiotic efflux	0.0122859	Other host	Arthropoda	-84.0077	10.2072
2225789004	3002170	MIR-5	Beta-lactams	antibiotic inactivation	0.0119	Other host	Arthropoda	-84.0077	10.2072
2225789004	3002116	CMY-104	Beta-lactams	antibiotic inactivation	0.0119	Other host	Arthropoda	-84.0077	10.2072
2225789004	3002087	CMY-74	Beta-lactams	antibiotic inactivation	0.0119	Other host	Arthropoda	-84.0077	10.2072
2225789004	3002167	MIR-4	Beta-lactams	antibiotic inactivation	0.0119	Other host	Arthropoda	-84.0077	10.2072
2225789004	3002048	CMY-37	Beta-lactams	antibiotic inactivation	0.0119	Other host	Arthropoda	-84.0077	10.2072
2225789004	3001836	ACT-14	Beta-lactams	antibiotic inactivation	0.0119	Other host	Arthropoda	-84.0077	10.2072
2225789004	3001839	ACT-18	Beta-lactams	antibiotic inactivation	0.0119	Other host	Arthropoda	-84.0077	10.2072
2225789004	3001823	ACT-3	Beta-lactams	antibiotic inactivation	0.0119	Other host	Arthropoda	-84.0077	10.2072
2225789004	3001828	ACT-23	Beta-lactams	antibiotic inactivation	0.0119	Other host	Arthropoda	-84.0077	10.2072
2225789004	3001824	ACT-5	Beta-lactams	antibiotic inactivation	0.0119	Other host	Arthropoda	-84.0077	10.2072
2225789004	3003679	TriA	triclosan	antibiotic efflux	0.011838	Other host	Arthropoda	-84.0077	10.2072
2225789004	3003698	mexP	Multidrug	antibiotic efflux	0.0117767	Other host	Arthropoda	-84.0077	10.2072
2225789004	3000569	tet(41)	tetracycline antibiotic	antibiotic efflux	0.0115376	Other host	Arthropoda	-84.0077	10.2072
2225789004	3002883	rgt1438	rifamycin antibiotic	antibiotic inactivation	0.0110335	Other host	Arthropoda	-84.0077	10.2072
2225789004	3000463	gimA	MLS	antibiotic inactivation	0.0108751	Other host	Arthropoda	-84.0077	10.2072
2225789004	3003057	smeF	Multidrug	antibiotic efflux	0.00973404	Other host	Arthropoda	-84.0077	10.2072
2225789004	3000829	baeS	Multidrug	antibiotic efflux	0.00971325	Other host	Arthropoda	-84.0077	10.2072
2225789004	3003112	lsaC	Multidrug	antibiotic target protection	0.00922069	Other host	Arthropoda	-84.0077	10.2072
2225789004	3004072	OpmB	Multidrug	antibiotic efflux	0.00910982	Other host	Arthropoda	-84.0077	10.2072
2225789004	3004379	QepA4	fluoroquinolone antibiotic	antibiotic efflux	0.00887851	Other host	Arthropoda	-84.0077	10.2072
2225789004	3002833	vgaE	Multidrug	antibiotic target protection	0.00865866	Other host	Arthropoda	-84.0077	10.2072
2225789004	3004504	MCR-3.10	peptide antibiotic	antibiotic target alteration	0.00838708	Other host	Arthropoda	-84.0077	10.2072
2225789004	3004505	MCR-3.5	peptide antibiotic	antibiotic target alteration	0.00838708	Other host	Arthropoda	-84.0077	10.2072
2225789004	3000118	vgaB	Multidrug	antibiotic target protection	0.00822025	Other host	Arthropoda	-84.0077	10.2072
2225789004	3001313	facT	elfamycin antibiotic	antibiotic efflux	0.0081175	Other host	Arthropoda	-84.0077	10.2072
2225789004	3004032	tetA(46)	tetracycline antibiotic	antibiotic efflux	0.00790574	Other host	Arthropoda	-84.0077	10.2072
2225789004	3002166	MIR-1	Beta-lactams	antibiotic inactivation	0.00595	Other host	Arthropoda	-84.0077	10.2072
2225789004	3004745	MIR-23	Beta-lactams	antibiotic inactivation	0.00595	Other host	Arthropoda	-84.0077	10.2072
2225789004	3000777	adeF	Multidrug	antibiotic efflux	0.00428849	Other host	Arthropoda	-84.0077	10.2072
3300000024	3000518	CRP	Multidrug	antibiotic efflux	0.668646	Other host	Mollusca	-122.529	47.9575
3300000024	3004054	Pseudomonas aeruginosa CpxR	Multidrug	antibiotic efflux	0.0761301	Other host	Mollusca	-122.529	47.9575
3300000024	3000801	MexD	Multidrug	antibiotic efflux	0.00329605	Other host	Mollusca	-122.529	47.9575
3300000110	3000518	CRP	Multidrug	antibiotic efflux	3.94925	Other host	Mollusca	-122.529	47.9575
3300000110	3004054	Pseudomonas aeruginosa CpxR	Multidrug	antibiotic efflux	0.447969	Other host	Mollusca	-122.529	47.9575
3300000110	3000501	Nocardia rifampin resistant beta-subunit of RNA polymerase (rpoB2)	rifamycin antibiotic	antibiotic target alteration; antibiotic target replacement	0.0368295	Other host	Mollusca	-122.529	47.9575
3300000110	3004106	TMB-2	Beta-lactams	antibiotic inactivation	0.0158288	Other host	Mollusca	-122.529	47.9575
3300000142	3000501	Nocardia rifampin resistant beta-subunit of RNA polymerase (rpoB2)	rifamycin antibiotic	antibiotic target alteration; antibiotic target replacement	0.894787	Aquatic	Marine	-134.667	49.2833
3300000142	3004480	Bifidobacterium adolescentis rpoB conferring resistance to rifampicin	rifamycin antibiotic	antibiotic target alteration; antibiotic target replacement	0.729672	Aquatic	Marine	-134.667	49.2833
3300000142	3000026	mepA	tetracycline antibiotic	antibiotic efflux	0.414699	Aquatic	Marine	-134.667	49.2833
3300000142	3002817	carA	Multidrug	antibiotic target protection	0.339573	Aquatic	Marine	-134.667	49.2833
3300000142	3002828	srmB	Multidrug	antibiotic target protection	0.293266	Aquatic	Marine	-134.667	49.2833
3300000142	3003730	Bifidobacteria intrinsic ileS conferring resistance to mupirocin	mupirocin	antibiotic target alteration	0.26251	Aquatic	Marine	-134.667	49.2833
3300000142	3003577	ugd	peptide antibiotic	antibiotic target alteration	0.166159	Aquatic	Marine	-134.667	49.2833
3300000142	3003980	tetA(48)	tetracycline antibiotic	antibiotic efflux	0.075158	Aquatic	Marine	-134.667	49.2833
3300000142	3000521	mupA	mupirocin	antibiotic target alteration	0.0441416	Aquatic	Marine	-134.667	49.2833
3300000142	3003748	oleC	MLS	antibiotic efflux	0.0396539	Aquatic	Marine	-134.667	49.2833
3300000142	3000195	tetB(P)	tetracycline antibiotic	antibiotic target protection	0.0296949	Aquatic	Marine	-134.667	49.2833
3300000142	3003841	kdpE	aminoglycoside antibiotic	antibiotic efflux	0.0285999	Aquatic	Marine	-134.667	49.2833
3300000142	3000816	mtrA	Multidrug	antibiotic efflux	0.0282253	Aquatic	Marine	-134.667	49.2833
3300000142	3002644	APH(3')-IIa	aminoglycoside antibiotic	antibiotic inactivation	0.0243909	Aquatic	Marine	-134.667	49.2833
3300000142	3000508	gadX	Multidrug	antibiotic efflux	0.023504	Aquatic	Marine	-134.667	49.2833
3300000142	3003036	oleB	Multidrug	antibiotic target protection	0.0226793	Aquatic	Marine	-134.667	49.2833
3300000142	3001028	TEM-162	Beta-lactams	antibiotic inactivation	0.0225212	Aquatic	Marine	-134.667	49.2833
3300000142	3000896	TEM-26	Beta-lactams	antibiotic inactivation	0.0225212	Aquatic	Marine	-134.667	49.2833
3300000142	3000795	mdtE	Multidrug	antibiotic efflux	0.016745	Aquatic	Marine	-134.667	49.2833
3300000142	3003922	oqxA	Multidrug	antibiotic efflux	0.0164887	Aquatic	Marine	-134.667	49.2833
3300000142	3004043	Escherichia coli acrA	Multidrug	antibiotic efflux	0.0162402	Aquatic	Marine	-134.667	49.2833
3300000142	3003550	mdtP	Multidrug	antibiotic efflux	0.013218	Aquatic	Marine	-134.667	49.2833
3300000142	3000254	emrY	tetracycline antibiotic	antibiotic efflux	0.0125996	Aquatic	Marine	-134.667	49.2833
3300000142	3002827	tlrC	Multidrug	antibiotic target protection	0.0117734	Aquatic	Marine	-134.667	49.2833
3300000142	3003950	msbA	nitroimidazole antibiotic	antibiotic efflux	0.0110868	Aquatic	Marine	-134.667	49.2833
3300000142	3000556	tet44	tetracycline antibiotic	antibiotic target protection	0.0100836	Aquatic	Marine	-134.667	49.2833
3300000142	3002891	otr(A)	tetracycline antibiotic	antibiotic target protection	0.00973432	Aquatic	Marine	-134.667	49.2833
3300000142	3003318	Streptomyces rishiriensis parY mutant conferring resistance to aminocoumarin	aminocoumarin antibiotic	antibiotic target alteration	0.00918123	Aquatic	Marine	-134.667	49.2833
3300000142	3000502	acrF	Multidrug	antibiotic efflux	0.00624501	Aquatic	Marine	-134.667	49.2833
3300000142	3000796	mdtF	Multidrug	antibiotic efflux	0.00622696	Aquatic	Marine	-134.667	49.2833
3300000142	3000793	mdtB	aminocoumarin antibiotic	antibiotic efflux	0.00620902	Aquatic	Marine	-134.667	49.2833
3300000142	3000378	MexB	Multidrug	antibiotic efflux	0.00617344	Aquatic	Marine	-134.667	49.2833
3300000142	3000216	acrB	Multidrug	antibiotic efflux	0.0061558	Aquatic	Marine	-134.667	49.2833
3300000142	3000833	evgS	Multidrug	antibiotic efflux	0.00539532	Aquatic	Marine	-134.667	49.2833
3300000145	3003318	Streptomyces rishiriensis parY mutant conferring resistance to aminocoumarin	aminocoumarin antibiotic	antibiotic target alteration	5.86926	Engineered	Solid waste	-121.929	37.4546
3300000145	3000491	acrD	aminoglycoside antibiotic	antibiotic efflux	4.76706	Engineered	Solid waste	-121.929	37.4546
3300000145	3002606	aadA6	aminoglycoside antibiotic	antibiotic inactivation	3.52349	Engineered	Solid waste	-121.929	37.4546
3300000145	3004480	Bifidobacterium adolescentis rpoB conferring resistance to rifampicin	rifamycin antibiotic	antibiotic target alteration; antibiotic target replacement	3.37428	Engineered	Solid waste	-121.929	37.4546
3300000145	3000501	Nocardia rifampin resistant beta-subunit of RNA polymerase (rpoB2)	rifamycin antibiotic	antibiotic target alteration; antibiotic target replacement	2.93969	Engineered	Solid waste	-121.929	37.4546
3300000145	3000816	mtrA	Multidrug	antibiotic efflux	1.68343	Engineered	Solid waste	-121.929	37.4546
3300000145	3003981	tetB(48)	tetracycline antibiotic	antibiotic efflux	1.59695	Engineered	Solid waste	-121.929	37.4546
3300000145	3003748	oleC	MLS	antibiotic efflux	1.28801	Engineered	Solid waste	-121.929	37.4546
3300000145	3000804	MexF	Multidrug	antibiotic efflux	1.04541	Engineered	Solid waste	-121.929	37.4546
3300000145	3000808	mexI	Multidrug	antibiotic efflux	0.804782	Engineered	Solid waste	-121.929	37.4546
3300000145	3000805	OprN	Multidrug	antibiotic efflux	0.77293	Engineered	Solid waste	-121.929	37.4546
3300000145	3002881	lmrC	Multidrug	antibiotic target protection	0.716069	Engineered	Solid waste	-121.929	37.4546
3300000145	3002522	novA	aminocoumarin antibiotic	antibiotic efflux	0.666953	Engineered	Solid waste	-121.929	37.4546
3300000145	3002817	carA	Multidrug	antibiotic target protection	0.662311	Engineered	Solid waste	-121.929	37.4546
3300000145	3003031	mexW	Multidrug	antibiotic efflux	0.641184	Engineered	Solid waste	-121.929	37.4546
3300000145	3004639	Corynebacterium striatum tetA	Multidrug	antibiotic efflux	0.521133	Engineered	Solid waste	-121.929	37.4546
3300000145	3001300	myrA	MLS	antibiotic target alteration	0.446356	Engineered	Solid waste	-121.929	37.4546
3300000145	3002611	aadA11	aminoglycoside antibiotic	antibiotic inactivation	0.340155	Engineered	Solid waste	-121.929	37.4546
3300000145	3003010	ceoB	Multidrug	antibiotic efflux	0.295778	Engineered	Solid waste	-121.929	37.4546
3300000145	3002930	vanRO	glycopeptide antibiotic	antibiotic target alteration	0.278443	Engineered	Solid waste	-121.929	37.4546
3300000145	3003036	oleB	Multidrug	antibiotic target protection	0.263544	Engineered	Solid waste	-121.929	37.4546
3300000145	3000535	macB	MLS	antibiotic efflux	0.258153	Engineered	Solid waste	-121.929	37.4546
3300000145	3002827	tlrC	Multidrug	antibiotic target protection	0.257141	Engineered	Solid waste	-121.929	37.4546
3300000145	3003693	mexK	Multidrug	antibiotic efflux	0.255782	Engineered	Solid waste	-121.929	37.4546
3300000145	3003699	mexQ	Multidrug	antibiotic efflux	0.188887	Engineered	Solid waste	-121.929	37.4546
3300000145	3000326	ErmE	MLS	antibiotic target alteration	0.184778	Engineered	Solid waste	-121.929	37.4546
3300000145	3001313	facT	elfamycin antibiotic	antibiotic efflux	0.18422	Engineered	Solid waste	-121.929	37.4546
3300000145	3002983	amrB	aminoglycoside antibiotic	antibiotic efflux	0.152557	Engineered	Solid waste	-121.929	37.4546
3300000145	3000444	rphA	rifamycin antibiotic	antibiotic inactivation	0.148385	Engineered	Solid waste	-121.929	37.4546
3300000145	3003056	smeE	Multidrug	antibiotic efflux	0.146042	Engineered	Solid waste	-121.929	37.4546
3300000145	3003923	oqxB	Multidrug	antibiotic efflux	0.139486	Engineered	Solid waste	-121.929	37.4546
3300000145	3004144	AxyY	Multidrug	antibiotic efflux	0.129772	Engineered	Solid waste	-121.929	37.4546
3300000145	3002987	bcrA	peptide antibiotic	antibiotic efflux	0.100221	Engineered	Solid waste	-121.929	37.4546
3300000145	3003801	bcr-1	bicyclomycin	antibiotic efflux	0.0988024	Engineered	Solid waste	-121.929	37.4546
3300000145	3002941	vanSO	glycopeptide antibiotic	antibiotic target alteration	0.0889248	Engineered	Solid waste	-121.929	37.4546
3300000145	3000379	OprM	Multidrug	antibiotic efflux	0.0819287	Engineered	Solid waste	-121.929	37.4546
3300000145	3002894	otrC	tetracycline antibiotic	antibiotic efflux	0.0771256	Engineered	Solid waste	-121.929	37.4546
3300000145	3004143	AxyX	Multidrug	antibiotic efflux	0.0692556	Engineered	Solid waste	-121.929	37.4546
3300000145	3002828	srmB	Multidrug	antibiotic target protection	0.0624097	Engineered	Solid waste	-121.929	37.4546
3300000145	3002690	cml	phenicol antibiotic	antibiotic efflux	0.0598688	Engineered	Solid waste	-121.929	37.4546
3300000145	3002982	amrA	aminoglycoside antibiotic	antibiotic efflux	0.0588211	Engineered	Solid waste	-121.929	37.4546
3300000145	3003982	LlmA 23S ribosomal RNA methyltransferase	MLS	antibiotic target alteration	0.0565588	Engineered	Solid waste	-121.929	37.4546
3300000145	3003728	vanRI	glycopeptide antibiotic	antibiotic target alteration	0.0543741	Engineered	Solid waste	-121.929	37.4546
3300000145	3002823	ErmH	MLS	antibiotic target alteration	0.0542964	Engineered	Solid waste	-121.929	37.4546
3300000145	3000378	MexB	Multidrug	antibiotic efflux	0.051859	Engineered	Solid waste	-121.929	37.4546
3300000145	3003710	mexL	Multidrug	antibiotic efflux	0.0509825	Engineered	Solid waste	-121.929	37.4546
3300000145	3003730	Bifidobacteria intrinsic ileS conferring resistance to mupirocin	mupirocin	antibiotic target alteration	0.0441036	Engineered	Solid waste	-121.929	37.4546
3300000145	3003980	tetA(48)	tetracycline antibiotic	antibiotic efflux	0.036829	Engineered	Solid waste	-121.929	37.4546
3300000145	3004075	MuxC	Multidrug	antibiotic efflux	0.0366514	Engineered	Solid waste	-121.929	37.4546
3300000145	3000801	MexD	Multidrug	antibiotic efflux	0.034672	Engineered	Solid waste	-121.929	37.4546
3300000145	3003052	smeB	Multidrug	antibiotic efflux	0.0344739	Engineered	Solid waste	-121.929	37.4546
3300000145	3004089	ANT(3'')-IIa	aminoglycoside antibiotic	antibiotic inactivation	0.0335163	Engineered	Solid waste	-121.929	37.4546
3300000145	3000800	MexC	Multidrug	antibiotic efflux	0.0326525	Engineered	Solid waste	-121.929	37.4546
3300000145	3001299	tlrB conferring tylosin resistance	MLS	antibiotic target alteration	0.0322043	Engineered	Solid waste	-121.929	37.4546
3300000145	3003009	ceoA	Multidrug	antibiotic efflux	0.0312048	Engineered	Solid waste	-121.929	37.4546
3300000145	3003565	r39 beta-lactamase	Beta-lactams	antibiotic inactivation	0.0296702	Engineered	Solid waste	-121.929	37.4546
3300000145	3003705	mexN	phenicol antibiotic	antibiotic efflux	0.0279249	Engineered	Solid waste	-121.929	37.4546
3300000145	3002985	arnA	peptide antibiotic	antibiotic target alteration	0.0272983	Engineered	Solid waste	-121.929	37.4546
3300000145	3002953	vanXM	glycopeptide antibiotic	antibiotic target alteration	0.026747	Engineered	Solid waste	-121.929	37.4546
3300000145	3003600	OXA-444	Beta-lactams	antibiotic inactivation	0.0266159	Engineered	Solid waste	-121.929	37.4546
3300000145	3003992	rphB	rifamycin antibiotic	antibiotic inactivation	0.0265858	Engineered	Solid waste	-121.929	37.4546
3300000145	3004592	erm(32)	MLS	antibiotic target alteration	0.0257634	Engineered	Solid waste	-121.929	37.4546
3300000145	3004042	Enterobacter cloacae acrA	Multidrug	antibiotic efflux	0.0227372	Engineered	Solid waste	-121.929	37.4546
3300000145	3002824	ErmV	MLS	antibiotic target alteration	0.0208832	Engineered	Solid waste	-121.929	37.4546
3300000145	3002617	aadA17	aminoglycoside antibiotic	antibiotic inactivation	0.0205668	Engineered	Solid waste	-121.929	37.4546
3300000145	3002618	aadA21	aminoglycoside antibiotic	antibiotic inactivation	0.0205668	Engineered	Solid waste	-121.929	37.4546
3300000145	3002931	vanSA	glycopeptide antibiotic	antibiotic target alteration	0.018804	Engineered	Solid waste	-121.929	37.4546
3300000145	3002949	vanXA	glycopeptide antibiotic	antibiotic target alteration	0.0178313	Engineered	Solid waste	-121.929	37.4546
3300000145	3002893	tcr3	tetracycline antibiotic	antibiotic efflux	0.0176402	Engineered	Solid waste	-121.929	37.4546
3300000145	3004038	Pseudomonas aeruginosa emrE	aminoglycoside antibiotic	antibiotic efflux	0.0163052	Engineered	Solid waste	-121.929	37.4546
3300000145	3000245	RbpA	rifamycin antibiotic	antibiotic target protection	0.0157381	Engineered	Solid waste	-121.929	37.4546
3300000145	3003066	smeR	Multidrug	antibiotic efflux	0.0157381	Engineered	Solid waste	-121.929	37.4546
3300000145	3002913	vanO	glycopeptide antibiotic	antibiotic target alteration	0.0156474	Engineered	Solid waste	-121.929	37.4546
3300000145	3002620	aadA23	aminoglycoside antibiotic	antibiotic inactivation	0.0139222	Engineered	Solid waste	-121.929	37.4546
3300000145	3004652	Erm(O)-lrm	MLS	antibiotic target alteration	0.0138688	Engineered	Solid waste	-121.929	37.4546
3300000145	3002891	otr(A)	tetracycline antibiotic	antibiotic target protection	0.0136286	Engineered	Solid waste	-121.929	37.4546
3300000145	3001808	OXA-60	Beta-lactams	antibiotic inactivation	0.0133079	Engineered	Solid waste	-121.929	37.4546
3300000145	3002641	APH(3')-Ia	aminoglycoside antibiotic	antibiotic inactivation	0.0133079	Engineered	Solid waste	-121.929	37.4546
3300000145	3003719	MSI-OXA	Beta-lactams	antibiotic inactivation	0.0132592	Engineered	Solid waste	-121.929	37.4546
3300000145	3002955	vanYA	glycopeptide antibiotic	antibiotic target alteration	0.0119071	Engineered	Solid waste	-121.929	37.4546
3300000145	3003067	smeS	Multidrug	antibiotic efflux	0.0116018	Engineered	Solid waste	-121.929	37.4546
3300000145	3003700	opmE	Multidrug	antibiotic efflux	0.0110359	Engineered	Solid waste	-121.929	37.4546
3300000145	3000010	vanA	glycopeptide antibiotic	antibiotic target alteration	0.0105226	Engineered	Solid waste	-121.929	37.4546
3300000145	3003723	vanI	glycopeptide antibiotic	antibiotic target alteration	0.0103718	Engineered	Solid waste	-121.929	37.4546
3300000145	3002857	dfrA26	diaminopyrimidine antibiotic	antibiotic target replacement	0.00983631	Engineered	Solid waste	-121.929	37.4546
3300000145	3004699	sta	nucleoside antibiotic	antibiotic inactivation	0.00952569	Engineered	Solid waste	-121.929	37.4546
3300000145	3000601	Erm(38)	MLS	antibiotic target alteration	0.00935339	Engineered	Solid waste	-121.929	37.4546
3300000145	3003950	msbA	nitroimidazole antibiotic	antibiotic efflux	0.00931328	Engineered	Solid waste	-121.929	37.4546
3300000145	3000463	gimA	MLS	antibiotic inactivation	0.00865971	Engineered	Solid waste	-121.929	37.4546
3300000145	3003033	mexY	Multidrug	antibiotic efflux	0.00864317	Engineered	Solid waste	-121.929	37.4546
3300000145	3004054	Pseudomonas aeruginosa CpxR	Multidrug	antibiotic efflux	0.00800832	Engineered	Solid waste	-121.929	37.4546
3300000145	3002919	vanRA	glycopeptide antibiotic	antibiotic target alteration	0.00780121	Engineered	Solid waste	-121.929	37.4546
3300000145	3004142	OprZ	Multidrug	antibiotic efflux	0.00780121	Engineered	Solid waste	-121.929	37.4546
3300000145	3004077	PmpM	Multidrug	antibiotic efflux	0.00757272	Engineered	Solid waste	-121.929	37.4546
3300000145	3002621	aadA24	aminoglycoside antibiotic	antibiotic inactivation	0.00696108	Engineered	Solid waste	-121.929	37.4546
3300000145	3001796	OXA-50	Beta-lactams	antibiotic inactivation	0.00688167	Engineered	Solid waste	-121.929	37.4546
3300000145	3003197	aadA25	aminoglycoside antibiotic	antibiotic inactivation	0.00685561	Engineered	Solid waste	-121.929	37.4546
3300000145	3002601	aadA	aminoglycoside antibiotic	antibiotic inactivation	0.00685561	Engineered	Solid waste	-121.929	37.4546
3300000145	3002615	aadA15	aminoglycoside antibiotic	antibiotic inactivation	0.00685561	Engineered	Solid waste	-121.929	37.4546
3300000145	3002619	aadA22	aminoglycoside antibiotic	antibiotic inactivation	0.00685561	Engineered	Solid waste	-121.929	37.4546
3300000145	3002608	aadA8	aminoglycoside antibiotic	antibiotic inactivation	0.00685561	Engineered	Solid waste	-121.929	37.4546
3300000145	3002644	APH(3')-IIa	aminoglycoside antibiotic	antibiotic inactivation	0.00682974	Engineered	Solid waste	-121.929	37.4546
3300000145	3002892	otr(B)	tetracycline antibiotic	antibiotic efflux	0.00641802	Engineered	Solid waste	-121.929	37.4546
3300000145	3000985	TEM-123	Beta-lactams	antibiotic inactivation	0.00632825	Engineered	Solid waste	-121.929	37.4546
3300000145	3000921	TEM-52	Beta-lactams	antibiotic inactivation	0.0063062	Engineered	Solid waste	-121.929	37.4546
3300000145	3001374	TEM-185	Beta-lactams	antibiotic inactivation	0.0063062	Engineered	Solid waste	-121.929	37.4546
3300000145	3002658	APH(6)-Ib	aminoglycoside antibiotic	antibiotic inactivation	0.00587623	Engineered	Solid waste	-121.929	37.4546
3300000145	3004544	mphJ	MLS	antibiotic inactivation	0.00585722	Engineered	Solid waste	-121.929	37.4546
3300000145	3000598	Erm(31)	MLS	antibiotic target alteration	0.00560334	Engineered	Solid waste	-121.929	37.4546
3300000145	3002942	vanHA	glycopeptide antibiotic	antibiotic target alteration	0.00560334	Engineered	Solid waste	-121.929	37.4546
3300000145	3003986	TaeA	Diterpenoids	antibiotic efflux	0.00557744	Engineered	Solid waste	-121.929	37.4546
3300000145	3002914	vanJ	glycopeptide antibiotic	antibiotic target alteration	0.00546792	Engineered	Solid waste	-121.929	37.4546
3300000145	3000013	vanB	glycopeptide antibiotic	antibiotic target alteration	0.00527662	Engineered	Solid waste	-121.929	37.4546
3300000145	3002908	vanF	glycopeptide antibiotic	antibiotic target alteration	0.00526128	Engineered	Solid waste	-121.929	37.4546
3300000145	3002911	vanM	glycopeptide antibiotic	antibiotic target alteration	0.00526128	Engineered	Solid waste	-121.929	37.4546
3300000145	3002936	vanSF	glycopeptide antibiotic	antibiotic target alteration	0.00494503	Engineered	Solid waste	-121.929	37.4546
3300000145	3002939	vanSM	glycopeptide antibiotic	antibiotic target alteration	0.00487838	Engineered	Solid waste	-121.929	37.4546
3300000145	3004123	Burkholderia pseudomallei Omp38	Beta-lactams	reduced permeability to antibiotic	0.00483925	Engineered	Solid waste	-121.929	37.4546
3300000145	3004612	Escherichia coli ampH	Beta-lactams	antibiotic inactivation	0.00468881	Engineered	Solid waste	-121.929	37.4546
3300000145	3003055	smeD	Multidrug	antibiotic efflux	0.00458198	Engineered	Solid waste	-121.929	37.4546
3300000145	3000167	tet(C)	tetracycline antibiotic	antibiotic efflux	0.00455889	Engineered	Solid waste	-121.929	37.4546
3300000145	3002884	iri	rifamycin antibiotic	antibiotic inactivation	0.00377058	Engineered	Solid waste	-121.929	37.4546
3300000145	3000448	qepA	fluoroquinolone antibiotic	antibiotic efflux	0.00353492	Engineered	Solid waste	-121.929	37.4546
3300000145	3000254	emrY	tetracycline antibiotic	antibiotic efflux	0.00352803	Engineered	Solid waste	-121.929	37.4546
3300000145	3000502	acrF	Multidrug	antibiotic efflux	0.00349735	Engineered	Solid waste	-121.929	37.4546
3300000145	3003576	eptA	peptide antibiotic	antibiotic target alteration	0.0033027	Engineered	Solid waste	-121.929	37.4546
3300000145	3004074	MuxB	Multidrug	antibiotic efflux	0.0017336	Engineered	Solid waste	-121.929	37.4546
3300000145	3000790	mdsB	Multidrug	antibiotic efflux	0.0017139	Engineered	Solid waste	-121.929	37.4546
3300000146	3000501	Nocardia rifampin resistant beta-subunit of RNA polymerase (rpoB2)	rifamycin antibiotic	antibiotic target alteration; antibiotic target replacement	0.828681	Aquatic	Marine	-123.5	48.6
3300000146	3004480	Bifidobacterium adolescentis rpoB conferring resistance to rifampicin	rifamycin antibiotic	antibiotic target alteration; antibiotic target replacement	0.773867	Aquatic	Marine	-123.5	48.6
3300000146	3003111	lsaB	Multidrug	antibiotic target protection	0.36654	Aquatic	Marine	-123.5	48.6
3300000146	3002922	vanRC	glycopeptide antibiotic	antibiotic target alteration	0.259633	Aquatic	Marine	-123.5	48.6
3300000146	3003577	ugd	peptide antibiotic	antibiotic target alteration	0.116134	Aquatic	Marine	-123.5	48.6
3300000146	3002857	dfrA26	diaminopyrimidine antibiotic	antibiotic target replacement	0.0818407	Aquatic	Marine	-123.5	48.6
3300000146	3003318	Streptomyces rishiriensis parY mutant conferring resistance to aminocoumarin	aminocoumarin antibiotic	antibiotic target alteration	0.0641706	Aquatic	Marine	-123.5	48.6
3300000146	3003980	tetA(48)	tetracycline antibiotic	antibiotic efflux	0.0437753	Aquatic	Marine	-123.5	48.6
3300000146	3004591	tet(55)	tetracycline antibiotic	antibiotic inactivation	0.0390122	Aquatic	Marine	-123.5	48.6
3300000146	3002983	amrB	aminoglycoside antibiotic	antibiotic efflux	0.0288481	Aquatic	Marine	-123.5	48.6
3300000146	3000790	mdsB	Multidrug	antibiotic efflux	0.0285203	Aquatic	Marine	-123.5	48.6
3300000146	3002828	srmB	Multidrug	antibiotic target protection	0.0273298	Aquatic	Marine	-123.5	48.6
3300000146	3002817	carA	Multidrug	antibiotic target protection	0.0272802	Aquatic	Marine	-123.5	48.6
3300000146	3000535	macB	MLS	antibiotic efflux	0.0233468	Aquatic	Marine	-123.5	48.6
3300000146	3003031	mexW	Multidrug	antibiotic efflux	0.0147779	Aquatic	Marine	-123.5	48.6
3300000146	3000521	mupA	mupirocin	antibiotic target alteration	0.0146914	Aquatic	Marine	-123.5	48.6
3300000146	3000808	mexI	Multidrug	antibiotic efflux	0.0146201	Aquatic	Marine	-123.5	48.6
3300000146	3003730	Bifidobacteria intrinsic ileS conferring resistance to mupirocin	mupirocin	antibiotic target alteration	0.0135909	Aquatic	Marine	-123.5	48.6
3300000147	3004480	Bifidobacterium adolescentis rpoB conferring resistance to rifampicin	rifamycin antibiotic	antibiotic target alteration; antibiotic target replacement	0.33198	Aquatic	Marine	-123.5	48.6
3300000147	3000501	Nocardia rifampin resistant beta-subunit of RNA polymerase (rpoB2)	rifamycin antibiotic	antibiotic target alteration; antibiotic target replacement	0.300108	Aquatic	Marine	-123.5	48.6
3300000147	3002922	vanRC	glycopeptide antibiotic	antibiotic target alteration	0.145589	Aquatic	Marine	-123.5	48.6
3300000147	3003577	ugd	peptide antibiotic	antibiotic target alteration	0.144716	Aquatic	Marine	-123.5	48.6
3300000147	3000535	macB	MLS	antibiotic efflux	0.0349113	Aquatic	Marine	-123.5	48.6
3300000147	3000510	mupB	mupirocin	antibiotic target alteration	0.032666	Aquatic	Marine	-123.5	48.6
3300000147	3003318	Streptomyces rishiriensis parY mutant conferring resistance to aminocoumarin	aminocoumarin antibiotic	antibiotic target alteration	0.0319855	Aquatic	Marine	-123.5	48.6
3300000147	3000790	mdsB	Multidrug	antibiotic efflux	0.0213236	Aquatic	Marine	-123.5	48.6
3300000147	3002522	novA	aminocoumarin antibiotic	antibiotic efflux	0.0182774	Aquatic	Marine	-123.5	48.6
3300000147	3002983	amrB	aminoglycoside antibiotic	antibiotic efflux	0.0107844	Aquatic	Marine	-123.5	48.6
3300000147	3003699	mexQ	Multidrug	antibiotic efflux	0.010682	Aquatic	Marine	-123.5	48.6
3300000150	3003577	ugd	peptide antibiotic	antibiotic target alteration	2.28977	Aquatic	Marine	-123.5	48.6
3300000150	3004480	Bifidobacterium adolescentis rpoB conferring resistance to rifampicin	rifamycin antibiotic	antibiotic target alteration; antibiotic target replacement	0.522015	Aquatic	Marine	-123.5	48.6
3300000150	3000501	Nocardia rifampin resistant beta-subunit of RNA polymerase (rpoB2)	rifamycin antibiotic	antibiotic target alteration; antibiotic target replacement	0.512808	Aquatic	Marine	-123.5	48.6
3300000150	3003730	Bifidobacteria intrinsic ileS conferring resistance to mupirocin	mupirocin	antibiotic target alteration	0.251655	Aquatic	Marine	-123.5	48.6
3300000150	3003318	Streptomyces rishiriensis parY mutant conferring resistance to aminocoumarin	aminocoumarin antibiotic	antibiotic target alteration	0.121022	Aquatic	Marine	-123.5	48.6
3300000150	3004591	tet(55)	tetracycline antibiotic	antibiotic inactivation	0.120395	Aquatic	Marine	-123.5	48.6
3300000150	3000195	tetB(P)	tetracycline antibiotic	antibiotic target protection	0.09489	Aquatic	Marine	-123.5	48.6
3300000150	3002922	vanRC	glycopeptide antibiotic	antibiotic target alteration	0.0667707	Aquatic	Marine	-123.5	48.6
3300000150	3002817	carA	Multidrug	antibiotic target protection	0.0420945	Aquatic	Marine	-123.5	48.6
3300000150	3000197	tet36	tetracycline antibiotic	antibiotic target protection	0.0362499	Aquatic	Marine	-123.5	48.6
3300000150	3002928	vanRM	glycopeptide antibiotic	antibiotic target alteration	0.033242	Aquatic	Marine	-123.5	48.6
3300000150	3002926	vanRG	glycopeptide antibiotic	antibiotic target alteration	0.0328195	Aquatic	Marine	-123.5	48.6
3300000150	3000833	evgS	Multidrug	antibiotic efflux	0.0323264	Aquatic	Marine	-123.5	48.6
3300000150	3003111	lsaB	Multidrug	antibiotic target protection	0.0314215	Aquatic	Marine	-123.5	48.6
3300000150	3003036	oleB	Multidrug	antibiotic target protection	0.0271768	Aquatic	Marine	-123.5	48.6
3300000150	3000556	tet44	tetracycline antibiotic	antibiotic target protection	0.0241666	Aquatic	Marine	-123.5	48.6
3300000150	3003748	oleC	MLS	antibiotic efflux	0.0237589	Aquatic	Marine	-123.5	48.6
3300000150	3000510	mupB	mupirocin	antibiotic target alteration	0.0224721	Aquatic	Marine	-123.5	48.6
3300000150	3002913	vanO	glycopeptide antibiotic	antibiotic target alteration	0.022321	Aquatic	Marine	-123.5	48.6
3300000150	3000566	tet(39)	tetracycline antibiotic	antibiotic efflux	0.0195591	Aquatic	Marine	-123.5	48.6
3300000150	3004573	Acinetobacter baumannii AbaF	fosfomycin	antibiotic efflux	0.0180126	Aquatic	Marine	-123.5	48.6
3300000150	3003067	smeS	Multidrug	antibiotic efflux	0.01655	Aquatic	Marine	-123.5	48.6
3300000150	3000521	mupA	mupirocin	antibiotic target alteration	0.015113	Aquatic	Marine	-123.5	48.6
3300000150	3004639	Corynebacterium striatum tetA	Multidrug	antibiotic efflux	0.0150689	Aquatic	Marine	-123.5	48.6
3300000150	3000808	mexI	Multidrug	antibiotic efflux	0.0150396	Aquatic	Marine	-123.5	48.6
3300000150	3000790	mdsB	Multidrug	antibiotic efflux	0.0146693	Aquatic	Marine	-123.5	48.6
3300000150	3002881	lmrC	Multidrug	antibiotic target protection	0.014057	Aquatic	Marine	-123.5	48.6
3300000150	3000617	mecA	Beta-lactams	antibiotic target replacement	0.0115776	Aquatic	Marine	-123.5	48.6
3300000150	3003705	mexN	phenicol antibiotic	antibiotic efflux	0.00746904	Aquatic	Marine	-123.5	48.6
3300000150	3003052	smeB	Multidrug	antibiotic efflux	0.00737657	Aquatic	Marine	-123.5	48.6
3300000150	3003699	mexQ	Multidrug	antibiotic efflux	0.00734857	Aquatic	Marine	-123.5	48.6
3300000151	3003577	ugd	peptide antibiotic	antibiotic target alteration	1.82345	Aquatic	Marine	-123.5	48.6
3300000151	3000501	Nocardia rifampin resistant beta-subunit of RNA polymerase (rpoB2)	rifamycin antibiotic	antibiotic target alteration; antibiotic target replacement	0.867026	Aquatic	Marine	-123.5	48.6
3300000151	3004480	Bifidobacterium adolescentis rpoB conferring resistance to rifampicin	rifamycin antibiotic	antibiotic target alteration; antibiotic target replacement	0.492122	Aquatic	Marine	-123.5	48.6
3300000151	3002922	vanRC	glycopeptide antibiotic	antibiotic target alteration	0.149874	Aquatic	Marine	-123.5	48.6
3300000151	3001037	TEM-171	Beta-lactams	antibiotic inactivation	0.0726915	Aquatic	Marine	-123.5	48.6
3300000151	3000790	mdsB	Multidrug	antibiotic efflux	0.0526829	Aquatic	Marine	-123.5	48.6
3300000151	3002828	srmB	Multidrug	antibiotic target protection	0.0504838	Aquatic	Marine	-123.5	48.6
3300000151	3001023	TEM-157	Beta-lactams	antibiotic inactivation	0.048461	Aquatic	Marine	-123.5	48.6
3300000151	3002926	vanRG	glycopeptide antibiotic	antibiotic target alteration	0.0294667	Aquatic	Marine	-123.5	48.6
3300000151	3001047	TEM-187	Beta-lactams	antibiotic inactivation	0.0243152	Aquatic	Marine	-123.5	48.6
3300000151	3000899	TEM-29	Beta-lactams	antibiotic inactivation	0.0243152	Aquatic	Marine	-123.5	48.6
3300000151	3001378	TEM-201	Beta-lactams	antibiotic inactivation	0.0242305	Aquatic	Marine	-123.5	48.6
3300000151	3001028	TEM-162	Beta-lactams	antibiotic inactivation	0.0242305	Aquatic	Marine	-123.5	48.6
3300000151	3000982	TEM-120	Beta-lactams	antibiotic inactivation	0.0242305	Aquatic	Marine	-123.5	48.6
3300000151	3000963	TEM-96	Beta-lactams	antibiotic inactivation	0.0242305	Aquatic	Marine	-123.5	48.6
3300000151	3001046	TEM-186	Beta-lactams	antibiotic inactivation	0.0242305	Aquatic	Marine	-123.5	48.6
3300000151	3000947	TEM-80	Beta-lactams	antibiotic inactivation	0.0242305	Aquatic	Marine	-123.5	48.6
3300000151	3000880	TEM-8	Beta-lactams	antibiotic inactivation	0.0242305	Aquatic	Marine	-123.5	48.6
3300000151	3000929	TEM-60	Beta-lactams	antibiotic inactivation	0.0242305	Aquatic	Marine	-123.5	48.6
3300000151	3003111	lsaB	Multidrug	antibiotic target protection	0.0141058	Aquatic	Marine	-123.5	48.6
3300000151	3000510	mupB	mupirocin	antibiotic target alteration	0.013451	Aquatic	Marine	-123.5	48.6
3300000151	3003699	mexQ	Multidrug	antibiotic efflux	0.0131957	Aquatic	Marine	-123.5	48.6
3300000151	3002827	tlrC	Multidrug	antibiotic target protection	0.0126669	Aquatic	Marine	-123.5	48.6
3300000151	3002522	novA	aminocoumarin antibiotic	antibiotic efflux	0.0112892	Aquatic	Marine	-123.5	48.6
3300000151	3000535	macB	MLS	antibiotic efflux	0.0107816	Aquatic	Marine	-123.5	48.6
3300000151	3003986	TaeA	Diterpenoids	antibiotic efflux	0.0107152	Aquatic	Marine	-123.5	48.6
3300000151	3003318	Streptomyces rishiriensis parY mutant conferring resistance to aminocoumarin	aminocoumarin antibiotic	antibiotic target alteration	0.00987805	Aquatic	Marine	-123.5	48.6
3300000151	3000808	mexI	Multidrug	antibiotic efflux	0.0067516	Aquatic	Marine	-123.5	48.6
3300000151	3000216	acrB	Multidrug	antibiotic efflux	0.006623	Aquatic	Marine	-123.5	48.6
3300000151	3000804	MexF	Multidrug	antibiotic efflux	0.006542	Aquatic	Marine	-123.5	48.6
3300000153	3003111	lsaB	Multidrug	antibiotic target protection	0.760682	Aquatic	Marine	-123.29	48.35
3300000153	3000501	Nocardia rifampin resistant beta-subunit of RNA polymerase (rpoB2)	rifamycin antibiotic	antibiotic target alteration; antibiotic target replacement	0.609084	Aquatic	Marine	-123.29	48.35
3300000153	3004480	Bifidobacterium adolescentis rpoB conferring resistance to rifampicin	rifamycin antibiotic	antibiotic target alteration; antibiotic target replacement	0.52071	Aquatic	Marine	-123.29	48.35
3300000153	3002922	vanRC	glycopeptide antibiotic	antibiotic target alteration	0.20954	Aquatic	Marine	-123.29	48.35
3300000153	3003577	ugd	peptide antibiotic	antibiotic target alteration	0.12497	Aquatic	Marine	-123.29	48.35
3300000153	3003318	Streptomyces rishiriensis parY mutant conferring resistance to aminocoumarin	aminocoumarin antibiotic	antibiotic target alteration	0.0789176	Aquatic	Marine	-123.29	48.35
3300000153	3002828	srmB	Multidrug	antibiotic target protection	0.0630195	Aquatic	Marine	-123.29	48.35
3300000153	3000816	mtrA	Multidrug	antibiotic efflux	0.0606528	Aquatic	Marine	-123.29	48.35
3300000153	3000026	mepA	tetracycline antibiotic	antibiotic efflux	0.030729	Aquatic	Marine	-123.29	48.35
3300000153	3000195	tetB(P)	tetracycline antibiotic	antibiotic target protection	0.0212703	Aquatic	Marine	-123.29	48.35
3300000153	3003730	Bifidobacteria intrinsic ileS conferring resistance to mupirocin	mupirocin	antibiotic target alteration	0.0188035	Aquatic	Marine	-123.29	48.35
3300000153	3003801	bcr-1	bicyclomycin	antibiotic efflux	0.0172326	Aquatic	Marine	-123.29	48.35
3300000153	3002817	carA	Multidrug	antibiotic target protection	0.0125811	Aquatic	Marine	-123.29	48.35
3300000153	3003036	oleB	Multidrug	antibiotic target protection	0.0121838	Aquatic	Marine	-123.29	48.35
3300000153	3000535	macB	MLS	antibiotic efflux	0.010767	Aquatic	Marine	-123.29	48.35
3300000153	3003681	TriC	triclosan	antibiotic efflux	0.00683538	Aquatic	Marine	-123.29	48.35
3300000153	3000521	mupA	mupirocin	antibiotic target alteration	0.00677536	Aquatic	Marine	-123.29	48.35
3300000153	3000510	mupB	mupirocin	antibiotic target alteration	0.00671639	Aquatic	Marine	-123.29	48.35
3300000153	3000793	mdtB	aminocoumarin antibiotic	antibiotic efflux	0.00667123	Aquatic	Marine	-123.29	48.35
3300000153	3003056	smeE	Multidrug	antibiotic efflux	0.00667123	Aquatic	Marine	-123.29	48.35
3300000153	3004074	MuxB	Multidrug	antibiotic efflux	0.00665206	Aquatic	Marine	-123.29	48.35
3300000153	3004144	AxyY	Multidrug	antibiotic efflux	0.00663934	Aquatic	Marine	-123.29	48.35
3300000153	3003699	mexQ	Multidrug	antibiotic efflux	0.00658894	Aquatic	Marine	-123.29	48.35
3300000153	3000790	mdsB	Multidrug	antibiotic efflux	0.00657646	Aquatic	Marine	-123.29	48.35
3300000154	3000501	Nocardia rifampin resistant beta-subunit of RNA polymerase (rpoB2)	rifamycin antibiotic	antibiotic target alteration; antibiotic target replacement	0.476501	Aquatic	Marine	-123.5	48.6
3300000154	3004480	Bifidobacterium adolescentis rpoB conferring resistance to rifampicin	rifamycin antibiotic	antibiotic target alteration; antibiotic target replacement	0.4615	Aquatic	Marine	-123.5	48.6
3300000154	3003577	ugd	peptide antibiotic	antibiotic target alteration	0.409369	Aquatic	Marine	-123.5	48.6
3300000154	3002922	vanRC	glycopeptide antibiotic	antibiotic target alteration	0.247103	Aquatic	Marine	-123.5	48.6
3300000154	3000195	tetB(P)	tetracycline antibiotic	antibiotic target protection	0.0780371	Aquatic	Marine	-123.5	48.6
3300000154	3003016	dfrA20	diaminopyrimidine antibiotic	antibiotic target replacement	0.0749386	Aquatic	Marine	-123.5	48.6
3300000154	3000510	mupB	mupirocin	antibiotic target alteration	0.0246413	Aquatic	Marine	-123.5	48.6
3300000154	3002828	srmB	Multidrug	antibiotic target protection	0.0231208	Aquatic	Marine	-123.5	48.6
3300000154	3002522	novA	aminocoumarin antibiotic	antibiotic efflux	0.0206811	Aquatic	Marine	-123.5	48.6
3300000154	3000521	mupA	mupirocin	antibiotic target alteration	0.0186433	Aquatic	Marine	-123.5	48.6
3300000154	3003980	tetA(48)	tetracycline antibiotic	antibiotic efflux	0.0185168	Aquatic	Marine	-123.5	48.6
3300000154	3003052	smeB	Multidrug	antibiotic efflux	0.0181994	Aquatic	Marine	-123.5	48.6
3300000154	3003318	Streptomyces rishiriensis parY mutant conferring resistance to aminocoumarin	aminocoumarin antibiotic	antibiotic target alteration	0.018096	Aquatic	Marine	-123.5	48.6
3300000154	3000566	tet(39)	tetracycline antibiotic	antibiotic efflux	0.0160853	Aquatic	Marine	-123.5	48.6
3300000154	3000026	mepA	tetracycline antibiotic	antibiotic efflux	0.0140924	Aquatic	Marine	-123.5	48.6
3300000154	3000808	mexI	Multidrug	antibiotic efflux	0.0123685	Aquatic	Marine	-123.5	48.6
3300000154	3002831	vgaC	Multidrug	antibiotic target protection	0.0121793	Aquatic	Marine	-123.5	48.6
3300000154	3002817	carA	Multidrug	antibiotic target protection	0.0115395	Aquatic	Marine	-123.5	48.6
3300000154	3000535	macB	MLS	antibiotic efflux	0.00987563	Aquatic	Marine	-123.5	48.6
3300000154	3003986	TaeA	Diterpenoids	antibiotic efflux	0.00981476	Aquatic	Marine	-123.5	48.6
3300000154	3003031	mexW	Multidrug	antibiotic efflux	0.00625101	Aquatic	Marine	-123.5	48.6
3300000154	3003010	ceoB	Multidrug	antibiotic efflux	0.00619628	Aquatic	Marine	-123.5	48.6
3300000154	3004075	MuxC	Multidrug	antibiotic efflux	0.00614251	Aquatic	Marine	-123.5	48.6
3300000154	3000790	mdsB	Multidrug	antibiotic efflux	0.00603199	Aquatic	Marine	-123.5	48.6
3300000154	3000804	MexF	Multidrug	antibiotic efflux	0.00599227	Aquatic	Marine	-123.5	48.6
3300000160	3003577	ugd	peptide antibiotic	antibiotic target alteration	2.2558	Aquatic	Marine	-123.5	48.6
3300000160	3004480	Bifidobacterium adolescentis rpoB conferring resistance to rifampicin	rifamycin antibiotic	antibiotic target alteration; antibiotic target replacement	0.382928	Aquatic	Marine	-123.5	48.6
3300000160	3000501	Nocardia rifampin resistant beta-subunit of RNA polymerase (rpoB2)	rifamycin antibiotic	antibiotic target alteration; antibiotic target replacement	0.379974	Aquatic	Marine	-123.5	48.6
3300000160	3003730	Bifidobacteria intrinsic ileS conferring resistance to mupirocin	mupirocin	antibiotic target alteration	0.19372	Aquatic	Marine	-123.5	48.6
3300000160	3004591	tet(55)	tetracycline antibiotic	antibiotic inactivation	0.0817746	Aquatic	Marine	-123.5	48.6
3300000160	3002922	vanRC	glycopeptide antibiotic	antibiotic target alteration	0.0816336	Aquatic	Marine	-123.5	48.6
3300000160	3000195	tetB(P)	tetracycline antibiotic	antibiotic target protection	0.0676738	Aquatic	Marine	-123.5	48.6
3300000160	3002817	carA	Multidrug	antibiotic target protection	0.057183	Aquatic	Marine	-123.5	48.6
3300000160	3002841	vatB	MLS	antibiotic inactivation	0.0296385	Aquatic	Marine	-123.5	48.6
3300000160	3000556	tet44	tetracycline antibiotic	antibiotic target protection	0.029546	Aquatic	Marine	-123.5	48.6
3300000160	3003066	smeR	Multidrug	antibiotic efflux	0.0274478	Aquatic	Marine	-123.5	48.6
3300000160	3003318	Streptomyces rishiriensis parY mutant conferring resistance to aminocoumarin	aminocoumarin antibiotic	antibiotic target alteration	0.026902	Aquatic	Marine	-123.5	48.6
3300000160	3003111	lsaB	Multidrug	antibiotic target protection	0.0256105	Aquatic	Marine	-123.5	48.6
3300000160	3002827	tlrC	Multidrug	antibiotic target protection	0.0229982	Aquatic	Marine	-123.5	48.6
3300000160	3001735	OXA-280	Beta-lactams	antibiotic inactivation	0.0228732	Aquatic	Marine	-123.5	48.6
3300000160	3001045	TEM-183	Beta-lactams	antibiotic inactivation	0.0219965	Aquatic	Marine	-123.5	48.6
3300000160	3000833	evgS	Multidrug	antibiotic efflux	0.0210785	Aquatic	Marine	-123.5	48.6
3300000160	3000535	macB	MLS	antibiotic efflux	0.0195752	Aquatic	Marine	-123.5	48.6
3300000160	3003748	oleC	MLS	antibiotic efflux	0.019365	Aquatic	Marine	-123.5	48.6
3300000160	3000521	mupA	mupirocin	antibiotic target alteration	0.0184771	Aquatic	Marine	-123.5	48.6
3300000160	3004639	Corynebacterium striatum tetA	Multidrug	antibiotic efflux	0.0122821	Aquatic	Marine	-123.5	48.6
3300000160	3000510	mupB	mupirocin	antibiotic target alteration	0.0122108	Aquatic	Marine	-123.5	48.6
3300000160	3002831	vgaC	Multidrug	antibiotic target protection	0.0120707	Aquatic	Marine	-123.5	48.6
3300000160	3003699	mexQ	Multidrug	antibiotic efflux	0.0119791	Aquatic	Marine	-123.5	48.6
3300000160	3000790	mdsB	Multidrug	antibiotic efflux	0.0119564	Aquatic	Marine	-123.5	48.6
3300000160	3002828	srmB	Multidrug	antibiotic target protection	0.0114573	Aquatic	Marine	-123.5	48.6
3300000160	3003036	oleB	Multidrug	antibiotic target protection	0.0110754	Aquatic	Marine	-123.5	48.6
3300000160	3002522	novA	aminocoumarin antibiotic	antibiotic efflux	0.0102484	Aquatic	Marine	-123.5	48.6
3300000160	3000197	tet36	tetracycline antibiotic	antibiotic target protection	0.00984867	Aquatic	Marine	-123.5	48.6
3300000160	3003010	ceoB	Multidrug	antibiotic efflux	0.00614105	Aquatic	Marine	-123.5	48.6
3300000160	3003033	mexY	Multidrug	antibiotic efflux	0.00602961	Aquatic	Marine	-123.5	48.6
3300000160	3003052	smeB	Multidrug	antibiotic efflux	0.00601238	Aquatic	Marine	-123.5	48.6
3300000160	3000777	adeF	Multidrug	antibiotic efflux	0.00595566	Aquatic	Marine	-123.5	48.6
3300000160	3000804	MexF	Multidrug	antibiotic efflux	0.00593885	Aquatic	Marine	-123.5	48.6
3300000167	3004480	Bifidobacterium adolescentis rpoB conferring resistance to rifampicin	rifamycin antibiotic	antibiotic target alteration; antibiotic target replacement	0.89702	Aquatic	Marine	-123.29	48.35
3300000167	3003111	lsaB	Multidrug	antibiotic target protection	0.896951	Aquatic	Marine	-123.29	48.35
3300000167	3000501	Nocardia rifampin resistant beta-subunit of RNA polymerase (rpoB2)	rifamycin antibiotic	antibiotic target alteration; antibiotic target replacement	0.630366	Aquatic	Marine	-123.29	48.35
3300000167	3002922	vanRC	glycopeptide antibiotic	antibiotic target alteration	0.225713	Aquatic	Marine	-123.29	48.35
3300000167	3003318	Streptomyces rishiriensis parY mutant conferring resistance to aminocoumarin	aminocoumarin antibiotic	antibiotic target alteration	0.0661179	Aquatic	Marine	-123.29	48.35
3300000167	3002828	srmB	Multidrug	antibiotic target protection	0.063358	Aquatic	Marine	-123.29	48.35
3300000167	3003980	tetA(48)	tetracycline antibiotic	antibiotic efflux	0.0507417	Aquatic	Marine	-123.29	48.35
3300000167	3000195	tetB(P)	tetracycline antibiotic	antibiotic target protection	0.0445511	Aquatic	Marine	-123.29	48.35
3300000167	3001045	TEM-183	Beta-lactams	antibiotic inactivation	0.0405462	Aquatic	Marine	-123.29	48.35
3300000167	3001037	TEM-171	Beta-lactams	antibiotic inactivation	0.0405462	Aquatic	Marine	-123.29	48.35
3300000167	3003748	oleC	MLS	antibiotic efflux	0.0356956	Aquatic	Marine	-123.29	48.35
3300000167	3002857	dfrA26	diaminopyrimidine antibiotic	antibiotic target replacement	0.0316216	Aquatic	Marine	-123.29	48.35
3300000167	3003577	ugd	peptide antibiotic	antibiotic target alteration	0.0299145	Aquatic	Marine	-123.29	48.35
3300000167	3000518	CRP	Multidrug	antibiotic efflux	0.0275752	Aquatic	Marine	-123.29	48.35
3300000167	3004054	Pseudomonas aeruginosa CpxR	Multidrug	antibiotic efflux	0.025745	Aquatic	Marine	-123.29	48.35
3300000167	3002930	vanRO	glycopeptide antibiotic	antibiotic target alteration	0.0248649	Aquatic	Marine	-123.29	48.35
3300000167	3002983	amrB	aminoglycoside antibiotic	antibiotic efflux	0.0222926	Aquatic	Marine	-123.29	48.35
3300000167	3002817	carA	Multidrug	antibiotic target protection	0.0210811	Aquatic	Marine	-123.29	48.35
3300000167	3000899	TEM-29	Beta-lactams	antibiotic inactivation	0.020344	Aquatic	Marine	-123.29	48.35
3300000167	3000979	TEM-116	Beta-lactams	antibiotic inactivation	0.0202731	Aquatic	Marine	-123.29	48.35
3300000167	3001055	TEM-195	Beta-lactams	antibiotic inactivation	0.0202731	Aquatic	Marine	-123.29	48.35
3300000167	3001028	TEM-162	Beta-lactams	antibiotic inactivation	0.0202731	Aquatic	Marine	-123.29	48.35
3300000167	3001029	TEM-163	Beta-lactams	antibiotic inactivation	0.0202731	Aquatic	Marine	-123.29	48.35
3300000167	3001005	TEM-142	Beta-lactams	antibiotic inactivation	0.0202731	Aquatic	Marine	-123.29	48.35
3300000167	3000923	TEM-54	Beta-lactams	antibiotic inactivation	0.0202731	Aquatic	Marine	-123.29	48.35
3300000167	3000998	TEM-134	Beta-lactams	antibiotic inactivation	0.0202731	Aquatic	Marine	-123.29	48.35
3300000167	3000914	TEM-45	Beta-lactams	antibiotic inactivation	0.0202731	Aquatic	Marine	-123.29	48.35
3300000167	3000978	TEM-115	Beta-lactams	antibiotic inactivation	0.0202731	Aquatic	Marine	-123.29	48.35
3300000167	3000926	TEM-57	Beta-lactams	antibiotic inactivation	0.0202731	Aquatic	Marine	-123.29	48.35
3300000167	3003158	TEM-220	Beta-lactams	antibiotic inactivation	0.0202731	Aquatic	Marine	-123.29	48.35
3300000167	3000535	macB	MLS	antibiotic efflux	0.0180415	Aquatic	Marine	-123.29	48.35
3300000167	3003730	Bifidobacteria intrinsic ileS conferring resistance to mupirocin	mupirocin	antibiotic target alteration	0.0157537	Aquatic	Marine	-123.29	48.35
3300000167	3004142	OprZ	Multidrug	antibiotic efflux	0.0125396	Aquatic	Marine	-123.29	48.35
3300000167	3000510	mupB	mupirocin	antibiotic target alteration	0.0112541	Aquatic	Marine	-123.29	48.35
3300000167	3003699	mexQ	Multidrug	antibiotic efflux	0.0110406	Aquatic	Marine	-123.29	48.35
3300000167	3003986	TaeA	Diterpenoids	antibiotic efflux	0.00896514	Aquatic	Marine	-123.29	48.35
3300000167	3000808	mexI	Multidrug	antibiotic efflux	0.00564891	Aquatic	Marine	-123.29	48.35
3300000167	3000378	MexB	Multidrug	antibiotic efflux	0.00555719	Aquatic	Marine	-123.29	48.35
3300000167	3000804	MexF	Multidrug	antibiotic efflux	0.00547354	Aquatic	Marine	-123.29	48.35
3300000169	3003318	Streptomyces rishiriensis parY mutant conferring resistance to aminocoumarin	aminocoumarin antibiotic	antibiotic target alteration	7.52347	Engineered	Solid waste	-121.929	37.4546
3300000169	3004480	Bifidobacterium adolescentis rpoB conferring resistance to rifampicin	rifamycin antibiotic	antibiotic target alteration; antibiotic target replacement	7.36037	Engineered	Solid waste	-121.929	37.4546
3300000169	3000501	Nocardia rifampin resistant beta-subunit of RNA polymerase (rpoB2)	rifamycin antibiotic	antibiotic target alteration; antibiotic target replacement	4.31668	Engineered	Solid waste	-121.929	37.4546
3300000169	3003748	oleC	MLS	antibiotic efflux	3.73883	Engineered	Solid waste	-121.929	37.4546
3300000169	3000816	mtrA	Multidrug	antibiotic efflux	2.88479	Engineered	Solid waste	-121.929	37.4546
3300000169	3000804	MexF	Multidrug	antibiotic efflux	2.05338	Engineered	Solid waste	-121.929	37.4546
3300000169	3003010	ceoB	Multidrug	antibiotic efflux	1.84895	Engineered	Solid waste	-121.929	37.4546
3300000169	3003056	smeE	Multidrug	antibiotic efflux	1.80545	Engineered	Solid waste	-121.929	37.4546
3300000169	3000808	mexI	Multidrug	antibiotic efflux	1.51905	Engineered	Solid waste	-121.929	37.4546
3300000169	3000378	MexB	Multidrug	antibiotic efflux	1.38922	Engineered	Solid waste	-121.929	37.4546
3300000169	3003981	tetB(48)	tetracycline antibiotic	antibiotic efflux	1.27828	Engineered	Solid waste	-121.929	37.4546
3300000169	3002930	vanRO	glycopeptide antibiotic	antibiotic target alteration	1.24648	Engineered	Solid waste	-121.929	37.4546
3300000169	3002983	amrB	aminoglycoside antibiotic	antibiotic efflux	1.20264	Engineered	Solid waste	-121.929	37.4546
3300000169	3000379	OprM	Multidrug	antibiotic efflux	1.08903	Engineered	Solid waste	-121.929	37.4546
3300000169	3003801	bcr-1	bicyclomycin	antibiotic efflux	1.01135	Engineered	Solid waste	-121.929	37.4546
3300000169	3003699	mexQ	Multidrug	antibiotic efflux	0.910834	Engineered	Solid waste	-121.929	37.4546
3300000169	3002982	amrA	aminoglycoside antibiotic	antibiotic efflux	0.878891	Engineered	Solid waste	-121.929	37.4546
3300000169	3004075	MuxC	Multidrug	antibiotic efflux	0.82518	Engineered	Solid waste	-121.929	37.4546
3300000169	3002606	aadA6	aminoglycoside antibiotic	antibiotic inactivation	0.664425	Engineered	Solid waste	-121.929	37.4546
3300000169	3003031	mexW	Multidrug	antibiotic efflux	0.559206	Engineered	Solid waste	-121.929	37.4546
3300000169	3002881	lmrC	Multidrug	antibiotic target protection	0.536369	Engineered	Solid waste	-121.929	37.4546
3300000169	3000802	OprJ	Multidrug	antibiotic efflux	0.438641	Engineered	Solid waste	-121.929	37.4546
3300000169	3000535	macB	MLS	antibiotic efflux	0.437237	Engineered	Solid waste	-121.929	37.4546
3300000169	3001313	facT	elfamycin antibiotic	antibiotic efflux	0.389775	Engineered	Solid waste	-121.929	37.4546
3300000169	3003705	mexN	phenicol antibiotic	antibiotic efflux	0.385581	Engineered	Solid waste	-121.929	37.4546
3300000169	3004144	AxyY	Multidrug	antibiotic efflux	0.138501	Engineered	Solid waste	-121.929	37.4546
3300000169	3003923	oqxB	Multidrug	antibiotic efflux	0.137842	Engineered	Solid waste	-121.929	37.4546
3300000169	3004361	sul4	sulfonamide antibiotic	antibiotic target replacement	0.11402	Engineered	Solid waste	-121.929	37.4546
3300000169	3002644	APH(3')-IIa	aminoglycoside antibiotic	antibiotic inactivation	0.0728916	Engineered	Solid waste	-121.929	37.4546
3300000169	3000216	acrB	Multidrug	antibiotic efflux	0.062548	Engineered	Solid waste	-121.929	37.4546
3300000169	3000801	MexD	Multidrug	antibiotic efflux	0.0610572	Engineered	Solid waste	-121.929	37.4546
3300000169	3002690	cml	phenicol antibiotic	antibiotic efflux	0.0540659	Engineered	Solid waste	-121.929	37.4546
3300000169	3002817	carA	Multidrug	antibiotic target protection	0.0524899	Engineered	Solid waste	-121.929	37.4546
3300000169	3002949	vanXA	glycopeptide antibiotic	antibiotic target alteration	0.0475771	Engineered	Solid waste	-121.929	37.4546
3300000169	3003036	oleB	Multidrug	antibiotic target protection	0.0440547	Engineered	Solid waste	-121.929	37.4546
3300000169	3002828	srmB	Multidrug	antibiotic target protection	0.0385625	Engineered	Solid waste	-121.929	37.4546
3300000169	3002941	vanSO	glycopeptide antibiotic	antibiotic target alteration	0.0334965	Engineered	Solid waste	-121.929	37.4546
3300000169	3002827	tlrC	Multidrug	antibiotic target protection	0.0246291	Engineered	Solid waste	-121.929	37.4546
3300000169	3002884	iri	rifamycin antibiotic	antibiotic inactivation	0.0201211	Engineered	Solid waste	-121.929	37.4546
3300000169	3002823	ErmH	MLS	antibiotic target alteration	0.0193163	Engineered	Solid waste	-121.929	37.4546
3300000169	3003730	Bifidobacteria intrinsic ileS conferring resistance to mupirocin	mupirocin	antibiotic target alteration	0.0191768	Engineered	Solid waste	-121.929	37.4546
3300000169	3000444	rphA	rifamycin antibiotic	antibiotic inactivation	0.0156136	Engineered	Solid waste	-121.929	37.4546
3300000169	3003992	rphB	rifamycin antibiotic	antibiotic inactivation	0.0152784	Engineered	Solid waste	-121.929	37.4546
3300000169	3001017	TEM-150	Beta-lactams	antibiotic inactivation	0.0134608	Engineered	Solid waste	-121.929	37.4546
3300000169	3003982	LlmA 23S ribosomal RNA methyltransferase	MLS	antibiotic target alteration	0.0134141	Engineered	Solid waste	-121.929	37.4546
3300000169	3004123	Burkholderia pseudomallei Omp38	Beta-lactams	reduced permeability to antibiotic	0.0103296	Engineered	Solid waste	-121.929	37.4546
3300000169	3002893	tcr3	tetracycline antibiotic	antibiotic efflux	0.00753072	Engineered	Solid waste	-121.929	37.4546
3300000169	3000491	acrD	aminoglycoside antibiotic	antibiotic efflux	0.00744366	Engineered	Solid waste	-121.929	37.4546
3300000169	3000938	TEM-72	Beta-lactams	antibiotic inactivation	0.00673041	Engineered	Solid waste	-121.929	37.4546
3300000169	3000965	TEM-102	Beta-lactams	antibiotic inactivation	0.00673041	Engineered	Solid waste	-121.929	37.4546
3300000169	3001378	TEM-201	Beta-lactams	antibiotic inactivation	0.00673041	Engineered	Solid waste	-121.929	37.4546
3300000169	3001385	TEM-208	Beta-lactams	antibiotic inactivation	0.00673041	Engineered	Solid waste	-121.929	37.4546
3300000169	3003980	tetA(48)	tetracycline antibiotic	antibiotic efflux	0.0056152	Engineered	Solid waste	-121.929	37.4546
3300000169	3003723	vanI	glycopeptide antibiotic	antibiotic target alteration	0.00553475	Engineered	Solid waste	-121.929	37.4546
3300000169	3003052	smeB	Multidrug	antibiotic efflux	0.00551894	Engineered	Solid waste	-121.929	37.4546
3300000169	3004355	PDC-92	Beta-lactams	antibiotic inactivation	0.00522062	Engineered	Solid waste	-121.929	37.4546
3300000169	3004338	PDC-75	Beta-lactams	antibiotic inactivation	0.00519255	Engineered	Solid waste	-121.929	37.4546
3300000169	3004343	PDC-80	Beta-lactams	antibiotic inactivation	0.00519255	Engineered	Solid waste	-121.929	37.4546
3300000169	3000795	mdtE	Multidrug	antibiotic efflux	0.00500422	Engineered	Solid waste	-121.929	37.4546
3300000169	3000800	MexC	Multidrug	antibiotic efflux	0.00497842	Engineered	Solid waste	-121.929	37.4546
3300000169	3000167	tet(C)	tetracycline antibiotic	antibiotic efflux	0.00486556	Engineered	Solid waste	-121.929	37.4546
3300000169	3004042	Enterobacter cloacae acrA	Multidrug	antibiotic efflux	0.00485334	Engineered	Solid waste	-121.929	37.4546
3300000169	3003057	smeF	Multidrug	antibiotic efflux	0.00413625	Engineered	Solid waste	-121.929	37.4546
3300000169	3002522	novA	aminocoumarin antibiotic	antibiotic efflux	0.00313576	Engineered	Solid waste	-121.929	37.4546
3300000170	3004480	Bifidobacterium adolescentis rpoB conferring resistance to rifampicin	rifamycin antibiotic	antibiotic target alteration; antibiotic target replacement	0.702445	Aquatic	Marine	-123.519	48.5663
3300000170	3000501	Nocardia rifampin resistant beta-subunit of RNA polymerase (rpoB2)	rifamycin antibiotic	antibiotic target alteration; antibiotic target replacement	0.482992	Aquatic	Marine	-123.519	48.5663
3300000170	3003577	ugd	peptide antibiotic	antibiotic target alteration	0.203064	Aquatic	Marine	-123.519	48.5663
3300000170	3003111	lsaB	Multidrug	antibiotic target protection	0.17803	Aquatic	Marine	-123.519	48.5663
3300000170	3002922	vanRC	glycopeptide antibiotic	antibiotic target alteration	0.151325	Aquatic	Marine	-123.519	48.5663
3300000170	3002828	srmB	Multidrug	antibiotic target protection	0.0955738	Aquatic	Marine	-123.519	48.5663
3300000170	3001037	TEM-171	Beta-lactams	antibiotic inactivation	0.0611628	Aquatic	Marine	-123.519	48.5663
3300000170	3000518	CRP	Multidrug	antibiotic efflux	0.0415965	Aquatic	Marine	-123.519	48.5663
3300000170	3000963	TEM-96	Beta-lactams	antibiotic inactivation	0.0305814	Aquatic	Marine	-123.519	48.5663
3300000170	3000957	TEM-90	Beta-lactams	antibiotic inactivation	0.0305814	Aquatic	Marine	-123.519	48.5663
3300000170	3000960	TEM-93	Beta-lactams	antibiotic inactivation	0.0305814	Aquatic	Marine	-123.519	48.5663
3300000170	3001016	TEM-149	Beta-lactams	antibiotic inactivation	0.0305814	Aquatic	Marine	-123.519	48.5663
3300000170	3000910	TEM-40	Beta-lactams	antibiotic inactivation	0.0305814	Aquatic	Marine	-123.519	48.5663
3300000170	3001020	TEM-154	Beta-lactams	antibiotic inactivation	0.0305814	Aquatic	Marine	-123.519	48.5663
3300000170	3000535	macB	MLS	antibiotic efflux	0.0272151	Aquatic	Marine	-123.519	48.5663
3300000170	3000195	tetB(P)	tetracycline antibiotic	antibiotic target protection	0.0268817	Aquatic	Marine	-123.519	48.5663
3300000170	3003699	mexQ	Multidrug	antibiotic efflux	0.0249816	Aquatic	Marine	-123.519	48.5663
3300000170	3003318	Streptomyces rishiriensis parY mutant conferring resistance to aminocoumarin	aminocoumarin antibiotic	antibiotic target alteration	0.0249343	Aquatic	Marine	-123.519	48.5663
3300000170	3000521	mupA	mupirocin	antibiotic target alteration	0.0171256	Aquatic	Marine	-123.519	48.5663
3300000170	3003693	mexK	Multidrug	antibiotic efflux	0.0171089	Aquatic	Marine	-123.519	48.5663
3300000170	3003010	ceoB	Multidrug	antibiotic efflux	0.00853781	Aquatic	Marine	-123.519	48.5663
3300000170	3000808	mexI	Multidrug	antibiotic efflux	0.00852123	Aquatic	Marine	-123.519	48.5663
3300000170	3000491	acrD	aminoglycoside antibiotic	antibiotic efflux	0.00845555	Aquatic	Marine	-123.519	48.5663
3300000170	3000793	mdtB	aminocoumarin antibiotic	antibiotic efflux	0.00843118	Aquatic	Marine	-123.519	48.5663
3300000170	3004074	MuxB	Multidrug	antibiotic efflux	0.00840696	Aquatic	Marine	-123.519	48.5663
3300000170	3000790	mdsB	Multidrug	antibiotic efflux	0.00831142	Aquatic	Marine	-123.519	48.5663
3300000171	3000501	Nocardia rifampin resistant beta-subunit of RNA polymerase (rpoB2)	rifamycin antibiotic	antibiotic target alteration; antibiotic target replacement	0.227573	Aquatic	Marine	-123.5	48.6
3300000171	3000195	tetB(P)	tetracycline antibiotic	antibiotic target protection	0.207598	Aquatic	Marine	-123.5	48.6
3300000171	3003577	ugd	peptide antibiotic	antibiotic target alteration	0.165946	Aquatic	Marine	-123.5	48.6
3300000171	3004480	Bifidobacterium adolescentis rpoB conferring resistance to rifampicin	rifamycin antibiotic	antibiotic target alteration; antibiotic target replacement	0.152273	Aquatic	Marine	-123.5	48.6
3300000171	3000510	mupB	mupirocin	antibiotic target alteration	0.14359	Aquatic	Marine	-123.5	48.6
3300000171	3003016	dfrA20	diaminopyrimidine antibiotic	antibiotic target replacement	0.0759447	Aquatic	Marine	-123.5	48.6
3300000171	3001056	TEM-197	Beta-lactams	antibiotic inactivation	0.0449847	Aquatic	Marine	-123.5	48.6
3300000171	3003318	Streptomyces rishiriensis parY mutant conferring resistance to aminocoumarin	aminocoumarin antibiotic	antibiotic target alteration	0.0366778	Aquatic	Marine	-123.5	48.6
3300000171	3003066	smeR	Multidrug	antibiotic efflux	0.0280665	Aquatic	Marine	-123.5	48.6
3300000171	3002922	vanRC	glycopeptide antibiotic	antibiotic target alteration	0.0278246	Aquatic	Marine	-123.5	48.6
3300000171	3002928	vanRM	glycopeptide antibiotic	antibiotic target alteration	0.0277052	Aquatic	Marine	-123.5	48.6
3300000171	3002926	vanRG	glycopeptide antibiotic	antibiotic target alteration	0.027353	Aquatic	Marine	-123.5	48.6
3300000171	3000378	MexB	Multidrug	antibiotic efflux	0.0246621	Aquatic	Marine	-123.5	48.6
3300000171	3001024	TEM-158	Beta-lactams	antibiotic inactivation	0.0224923	Aquatic	Marine	-123.5	48.6
3300000171	3001384	TEM-207	Beta-lactams	antibiotic inactivation	0.0224923	Aquatic	Marine	-123.5	48.6
3300000171	3001041	TEM-176	Beta-lactams	antibiotic inactivation	0.0224923	Aquatic	Marine	-123.5	48.6
3300000171	3000921	TEM-52	Beta-lactams	antibiotic inactivation	0.0224923	Aquatic	Marine	-123.5	48.6
3300000171	3001037	TEM-171	Beta-lactams	antibiotic inactivation	0.0224923	Aquatic	Marine	-123.5	48.6
3300000171	3000963	TEM-96	Beta-lactams	antibiotic inactivation	0.0224923	Aquatic	Marine	-123.5	48.6
3300000171	3001393	TEM-216	Beta-lactams	antibiotic inactivation	0.0224923	Aquatic	Marine	-123.5	48.6
3300000171	3001023	TEM-157	Beta-lactams	antibiotic inactivation	0.0224923	Aquatic	Marine	-123.5	48.6
3300000171	3000947	TEM-80	Beta-lactams	antibiotic inactivation	0.0224923	Aquatic	Marine	-123.5	48.6
3300000171	3001376	TEM-196	Beta-lactams	antibiotic inactivation	0.0224923	Aquatic	Marine	-123.5	48.6
3300000171	3002522	novA	aminocoumarin antibiotic	antibiotic efflux	0.0209588	Aquatic	Marine	-123.5	48.6
3300000171	3000535	macB	MLS	antibiotic efflux	0.0200164	Aquatic	Marine	-123.5	48.6
3300000171	3000804	MexF	Multidrug	antibiotic efflux	0.0182182	Aquatic	Marine	-123.5	48.6
3300000171	3003051	smeA	Multidrug	antibiotic efflux	0.0161787	Aquatic	Marine	-123.5	48.6
3300000171	3003801	bcr-1	bicyclomycin	antibiotic efflux	0.0160181	Aquatic	Marine	-123.5	48.6
3300000171	3000343	tap	tetracycline antibiotic	antibiotic efflux	0.0157446	Aquatic	Marine	-123.5	48.6
3300000171	3000803	MexE	Multidrug	antibiotic efflux	0.0155549	Aquatic	Marine	-123.5	48.6
3300000171	3000805	OprN	Multidrug	antibiotic efflux	0.0136476	Aquatic	Marine	-123.5	48.6
3300000171	3000802	OprJ	Multidrug	antibiotic efflux	0.0134485	Aquatic	Marine	-123.5	48.6
3300000171	3003010	ceoB	Multidrug	antibiotic efflux	0.012559	Aquatic	Marine	-123.5	48.6
3300000171	3003052	smeB	Multidrug	antibiotic efflux	0.0122958	Aquatic	Marine	-123.5	48.6
3300000171	3003923	oqxB	Multidrug	antibiotic efflux	0.0122841	Aquatic	Marine	-123.5	48.6
3300000171	3002827	tlrC	Multidrug	antibiotic target protection	0.0117583	Aquatic	Marine	-123.5	48.6
3300000171	3002828	srmB	Multidrug	antibiotic target protection	0.0117156	Aquatic	Marine	-123.5	48.6
3300000171	3002817	carA	Multidrug	antibiotic target protection	0.0116944	Aquatic	Marine	-123.5	48.6
3300000171	3003031	mexW	Multidrug	antibiotic efflux	0.00633494	Aquatic	Marine	-123.5	48.6
3300000171	3000808	mexI	Multidrug	antibiotic efflux	0.00626728	Aquatic	Marine	-123.5	48.6
3300000171	3000491	acrD	aminoglycoside antibiotic	antibiotic efflux	0.00621898	Aquatic	Marine	-123.5	48.6
3300000171	3004144	AxyY	Multidrug	antibiotic efflux	0.00617142	Aquatic	Marine	-123.5	48.6
3300000171	3000781	adeJ	Multidrug	antibiotic efflux	0.00609566	Aquatic	Marine	-123.5	48.6
3300000174	3003577	ugd	peptide antibiotic	antibiotic target alteration	0.460361	Aquatic	Marine	-123.5	48.6
3300000174	3000501	Nocardia rifampin resistant beta-subunit of RNA polymerase (rpoB2)	rifamycin antibiotic	antibiotic target alteration; antibiotic target replacement	0.272153	Aquatic	Marine	-123.5	48.6
3300000174	3004480	Bifidobacterium adolescentis rpoB conferring resistance to rifampicin	rifamycin antibiotic	antibiotic target alteration; antibiotic target replacement	0.14736	Aquatic	Marine	-123.5	48.6
3300000174	3002922	vanRC	glycopeptide antibiotic	antibiotic target alteration	0.0897557	Aquatic	Marine	-123.5	48.6
3300000174	3003111	lsaB	Multidrug	antibiotic target protection	0.0506856	Aquatic	Marine	-123.5	48.6
3300000174	3002828	srmB	Multidrug	antibiotic target protection	0.0302335	Aquatic	Marine	-123.5	48.6
3300000174	3003742	mphG	MLS	antibiotic inactivation	0.028235	Aquatic	Marine	-123.5	48.6
3300000174	3003745	mefC	MLS	antibiotic efflux	0.020415	Aquatic	Marine	-123.5	48.6
3300000174	3002522	novA	aminocoumarin antibiotic	antibiotic efflux	0.0202825	Aquatic	Marine	-123.5	48.6
3300000174	3002683	catI	phenicol antibiotic	antibiotic inactivation	0.0189303	Aquatic	Marine	-123.5	48.6
3300000174	3000508	gadX	Multidrug	antibiotic efflux	0.0151442	Aquatic	Marine	-123.5	48.6
3300000174	3000535	macB	MLS	antibiotic efflux	0.0129137	Aquatic	Marine	-123.5	48.6
3300000174	3003010	ceoB	Multidrug	antibiotic efflux	0.0121537	Aquatic	Marine	-123.5	48.6
3300000174	3003052	smeB	Multidrug	antibiotic efflux	0.011899	Aquatic	Marine	-123.5	48.6
3300000174	3000804	MexF	Multidrug	antibiotic efflux	0.0117535	Aquatic	Marine	-123.5	48.6
3300000174	3002705	floR	phenicol antibiotic	antibiotic efflux	0.0102831	Aquatic	Marine	-123.5	48.6
3300000174	3000343	tap	tetracycline antibiotic	antibiotic efflux	0.0101577	Aquatic	Marine	-123.5	48.6
3300000174	3003682	OpmH	triclosan	antibiotic efflux	0.00862249	Aquatic	Marine	-123.5	48.6
3300000174	3000510	mupB	mupirocin	antibiotic target alteration	0.00805544	Aquatic	Marine	-123.5	48.6
3300000174	3000491	acrD	aminoglycoside antibiotic	antibiotic efflux	0.0080244	Aquatic	Marine	-123.5	48.6
3300000174	3002817	carA	Multidrug	antibiotic target protection	0.00754468	Aquatic	Marine	-123.5	48.6
3300000174	3003950	msbA	nitroimidazole antibiotic	antibiotic efflux	0.00714351	Aquatic	Marine	-123.5	48.6
3300000174	3003318	Streptomyces rishiriensis parY mutant conferring resistance to aminocoumarin	aminocoumarin antibiotic	antibiotic target alteration	0.00591572	Aquatic	Marine	-123.5	48.6
3300000174	3003681	TriC	triclosan	antibiotic efflux	0.00409908	Aquatic	Marine	-123.5	48.6
3300000174	3000521	mupA	mupirocin	antibiotic target alteration	0.00406309	Aquatic	Marine	-123.5	48.6
3300000174	3003693	mexK	Multidrug	antibiotic efflux	0.00405913	Aquatic	Marine	-123.5	48.6
3300000174	3003056	smeE	Multidrug	antibiotic efflux	0.00400064	Aquatic	Marine	-123.5	48.6
3300000174	3004074	MuxB	Multidrug	antibiotic efflux	0.00398914	Aquatic	Marine	-123.5	48.6
3300000174	3000790	mdsB	Multidrug	antibiotic efflux	0.00394381	Aquatic	Marine	-123.5	48.6
3300000174	3003730	Bifidobacteria intrinsic ileS conferring resistance to mupirocin	mupirocin	antibiotic target alteration	0.00375872	Aquatic	Marine	-123.5	48.6
3300000179	3000501	Nocardia rifampin resistant beta-subunit of RNA polymerase (rpoB2)	rifamycin antibiotic	antibiotic target alteration; antibiotic target replacement	0.795764	Aquatic	Marine	-134.667	49.2833
3300000179	3004480	Bifidobacterium adolescentis rpoB conferring resistance to rifampicin	rifamycin antibiotic	antibiotic target alteration; antibiotic target replacement	0.529702	Aquatic	Marine	-134.667	49.2833
3300000179	3000026	mepA	tetracycline antibiotic	antibiotic efflux	0.437635	Aquatic	Marine	-134.667	49.2833
3300000179	3002817	carA	Multidrug	antibiotic target protection	0.23037	Aquatic	Marine	-134.667	49.2833
3300000179	3002828	srmB	Multidrug	antibiotic target protection	0.217967	Aquatic	Marine	-134.667	49.2833
3300000179	3003730	Bifidobacteria intrinsic ileS conferring resistance to mupirocin	mupirocin	antibiotic target alteration	0.191282	Aquatic	Marine	-134.667	49.2833
3300000179	3003980	tetA(48)	tetracycline antibiotic	antibiotic efflux	0.0616106	Aquatic	Marine	-134.667	49.2833
3300000179	3002928	vanRM	glycopeptide antibiotic	antibiotic target alteration	0.060641	Aquatic	Marine	-134.667	49.2833
3300000179	3003577	ugd	peptide antibiotic	antibiotic target alteration	0.0544834	Aquatic	Marine	-134.667	49.2833
3300000179	3000195	tetB(P)	tetracycline antibiotic	antibiotic target protection	0.0324564	Aquatic	Marine	-134.667	49.2833
3300000179	3002689	plasmid-encoded cat (pp-cat)	phenicol antibiotic	antibiotic inactivation	0.0321122	Aquatic	Marine	-134.667	49.2833
3300000179	3003036	oleB	Multidrug	antibiotic target protection	0.0247884	Aquatic	Marine	-134.667	49.2833
3300000179	3000873	TEM-1	Beta-lactams	antibiotic inactivation	0.0246156	Aquatic	Marine	-134.667	49.2833
3300000179	3001014	TEM-147	Beta-lactams	antibiotic inactivation	0.0246156	Aquatic	Marine	-134.667	49.2833
3300000179	3003748	oleC	MLS	antibiotic efflux	0.0216708	Aquatic	Marine	-134.667	49.2833
3300000179	3003318	Streptomyces rishiriensis parY mutant conferring resistance to aminocoumarin	aminocoumarin antibiotic	antibiotic target alteration	0.0200701	Aquatic	Marine	-134.667	49.2833
3300000179	3000167	tet(C)	tetracycline antibiotic	antibiotic efflux	0.0177952	Aquatic	Marine	-134.667	49.2833
3300000179	3000521	mupA	mupirocin	antibiotic target alteration	0.0137847	Aquatic	Marine	-134.667	49.2833
3300000179	3000254	emrY	tetracycline antibiotic	antibiotic efflux	0.0137713	Aquatic	Marine	-134.667	49.2833
3300000179	3000510	mupB	mupirocin	antibiotic target alteration	0.0136648	Aquatic	Marine	-134.667	49.2833
3300000179	3003699	mexQ	Multidrug	antibiotic efflux	0.0134055	Aquatic	Marine	-134.667	49.2833
3300000179	3003952	yojI	peptide antibiotic	antibiotic efflux	0.0128918	Aquatic	Marine	-134.667	49.2833
3300000179	3003950	msbA	nitroimidazole antibiotic	antibiotic efflux	0.0121178	Aquatic	Marine	-134.667	49.2833
3300000179	3000556	tet44	tetracycline antibiotic	antibiotic target protection	0.0110213	Aquatic	Marine	-134.667	49.2833
3300000179	3003031	mexW	Multidrug	antibiotic efflux	0.00693296	Aquatic	Marine	-134.667	49.2833
3300000179	3003010	ceoB	Multidrug	antibiotic efflux	0.00687226	Aquatic	Marine	-134.667	49.2833
3300000179	3003052	smeB	Multidrug	antibiotic efflux	0.00672827	Aquatic	Marine	-134.667	49.2833
3300000181	3000501	Nocardia rifampin resistant beta-subunit of RNA polymerase (rpoB2)	rifamycin antibiotic	antibiotic target alteration; antibiotic target replacement	0.531988	Aquatic	Marine	-126.667	48.65
3300000181	3002644	APH(3')-IIa	aminoglycoside antibiotic	antibiotic inactivation	0.436157	Aquatic	Marine	-126.667	48.65
3300000181	3004480	Bifidobacterium adolescentis rpoB conferring resistance to rifampicin	rifamycin antibiotic	antibiotic target alteration; antibiotic target replacement	0.378036	Aquatic	Marine	-126.667	48.65
3300000181	3000026	mepA	tetracycline antibiotic	antibiotic efflux	0.24067	Aquatic	Marine	-126.667	48.65
3300000181	3002817	carA	Multidrug	antibiotic target protection	0.16012	Aquatic	Marine	-126.667	48.65
3300000181	3002828	srmB	Multidrug	antibiotic target protection	0.148071	Aquatic	Marine	-126.667	48.65
3300000181	3003730	Bifidobacteria intrinsic ileS conferring resistance to mupirocin	mupirocin	antibiotic target alteration	0.12886	Aquatic	Marine	-126.667	48.65
3300000181	3000979	TEM-116	Beta-lactams	antibiotic inactivation	0.118448	Aquatic	Marine	-126.667	48.65
3300000181	3003980	tetA(48)	tetracycline antibiotic	antibiotic efflux	0.0790572	Aquatic	Marine	-126.667	48.65
3300000181	3000195	tetB(P)	tetracycline antibiotic	antibiotic target protection	0.0728828	Aquatic	Marine	-126.667	48.65
3300000181	3001023	TEM-157	Beta-lactams	antibiotic inactivation	0.0710689	Aquatic	Marine	-126.667	48.65
3300000181	3003577	ugd	peptide antibiotic	antibiotic target alteration	0.0699118	Aquatic	Marine	-126.667	48.65
3300000181	3002827	tlrC	Multidrug	antibiotic target protection	0.0495368	Aquatic	Marine	-126.667	48.65
3300000181	3001028	TEM-162	Beta-lactams	antibiotic inactivation	0.0473792	Aquatic	Marine	-126.667	48.65
3300000181	3003950	msbA	nitroimidazole antibiotic	antibiotic efflux	0.0466478	Aquatic	Marine	-126.667	48.65
3300000181	3002868	dfrG	diaminopyrimidine antibiotic	antibiotic target replacement	0.0409574	Aquatic	Marine	-126.667	48.65
3300000181	3002928	vanRM	glycopeptide antibiotic	antibiotic target alteration	0.0291799	Aquatic	Marine	-126.667	48.65
3300000181	3003318	Streptomyces rishiriensis parY mutant conferring resistance to aminocoumarin	aminocoumarin antibiotic	antibiotic target alteration	0.0289727	Aquatic	Marine	-126.667	48.65
3300000181	3003111	lsaB	Multidrug	antibiotic target protection	0.0275818	Aquatic	Marine	-126.667	48.65
3300000181	3000981	TEM-118	Beta-lactams	antibiotic inactivation	0.0259831	Aquatic	Marine	-126.667	48.65
3300000181	3003036	oleB	Multidrug	antibiotic target protection	0.0238559	Aquatic	Marine	-126.667	48.65
3300000181	3001382	TEM-205	Beta-lactams	antibiotic inactivation	0.0237725	Aquatic	Marine	-126.667	48.65
3300000181	3001390	TEM-213	Beta-lactams	antibiotic inactivation	0.0237725	Aquatic	Marine	-126.667	48.65
3300000181	3000965	TEM-102	Beta-lactams	antibiotic inactivation	0.0236896	Aquatic	Marine	-126.667	48.65
3300000181	3000958	TEM-91	Beta-lactams	antibiotic inactivation	0.0236896	Aquatic	Marine	-126.667	48.65
3300000181	3001021	TEM-155	Beta-lactams	antibiotic inactivation	0.0236896	Aquatic	Marine	-126.667	48.65
3300000181	3001037	TEM-171	Beta-lactams	antibiotic inactivation	0.0236896	Aquatic	Marine	-126.667	48.65
3300000181	3000896	TEM-26	Beta-lactams	antibiotic inactivation	0.0236896	Aquatic	Marine	-126.667	48.65
3300000181	3001019	TEM-152	Beta-lactams	antibiotic inactivation	0.0236896	Aquatic	Marine	-126.667	48.65
3300000181	3001042	TEM-177	Beta-lactams	antibiotic inactivation	0.0236896	Aquatic	Marine	-126.667	48.65
3300000181	3000886	TEM-15	Beta-lactams	antibiotic inactivation	0.0236896	Aquatic	Marine	-126.667	48.65
3300000181	3001056	TEM-197	Beta-lactams	antibiotic inactivation	0.0236896	Aquatic	Marine	-126.667	48.65
3300000181	3001017	TEM-150	Beta-lactams	antibiotic inactivation	0.0236896	Aquatic	Marine	-126.667	48.65
3300000181	3003748	oleC	MLS	antibiotic efflux	0.0208556	Aquatic	Marine	-126.667	48.65
3300000181	3000481	tet(35)	tetracycline antibiotic	antibiotic efflux	0.0183755	Aquatic	Marine	-126.667	48.65
3300000181	3000167	tet(C)	tetracycline antibiotic	antibiotic efflux	0.0171257	Aquatic	Marine	-126.667	48.65
3300000181	3000521	mupA	mupirocin	antibiotic target alteration	0.0132662	Aquatic	Marine	-126.667	48.65
3300000181	3000510	mupB	mupirocin	antibiotic target alteration	0.00657536	Aquatic	Marine	-126.667	48.65
3300000181	3000502	acrF	Multidrug	antibiotic efflux	0.00656901	Aquatic	Marine	-126.667	48.65
3300000181	3004075	MuxC	Multidrug	antibiotic efflux	0.00655634	Aquatic	Marine	-126.667	48.65
3300000181	3003052	smeB	Multidrug	antibiotic efflux	0.00647516	Aquatic	Marine	-126.667	48.65
3300000181	3000804	MexF	Multidrug	antibiotic efflux	0.00639598	Aquatic	Marine	-126.667	48.65
3300000187	3003111	lsaB	Multidrug	antibiotic target protection	0.386906	Aquatic	Marine	-123.5	48.6
3300000187	3000501	Nocardia rifampin resistant beta-subunit of RNA polymerase (rpoB2)	rifamycin antibiotic	antibiotic target alteration; antibiotic target replacement	0.364469	Aquatic	Marine	-123.5	48.6
3300000187	3004480	Bifidobacterium adolescentis rpoB conferring resistance to rifampicin	rifamycin antibiotic	antibiotic target alteration; antibiotic target replacement	0.267825	Aquatic	Marine	-123.5	48.6
3300000187	3002922	vanRC	glycopeptide antibiotic	antibiotic target alteration	0.182706	Aquatic	Marine	-123.5	48.6
3300000187	3000518	CRP	Multidrug	antibiotic efflux	0.100445	Aquatic	Marine	-123.5	48.6
3300000187	3003318	Streptomyces rishiriensis parY mutant conferring resistance to aminocoumarin	aminocoumarin antibiotic	antibiotic target alteration	0.0903148	Aquatic	Marine	-123.5	48.6
3300000187	3002828	srmB	Multidrug	antibiotic target protection	0.0384644	Aquatic	Marine	-123.5	48.6
3300000187	3003036	oleB	Multidrug	antibiotic target protection	0.0371822	Aquatic	Marine	-123.5	48.6
3300000187	3001045	TEM-183	Beta-lactams	antibiotic inactivation	0.0369231	Aquatic	Marine	-123.5	48.6
3300000187	3000947	TEM-80	Beta-lactams	antibiotic inactivation	0.0369231	Aquatic	Marine	-123.5	48.6
3300000187	3000922	TEM-53	Beta-lactams	antibiotic inactivation	0.0369231	Aquatic	Marine	-123.5	48.6
3300000187	3001392	TEM-215	Beta-lactams	antibiotic inactivation	0.0369231	Aquatic	Marine	-123.5	48.6
3300000187	3000535	macB	MLS	antibiotic efflux	0.0328587	Aquatic	Marine	-123.5	48.6
3300000187	3003748	oleC	MLS	antibiotic efflux	0.0325059	Aquatic	Marine	-123.5	48.6
3300000187	3000521	mupA	mupirocin	antibiotic target alteration	0.0310154	Aquatic	Marine	-123.5	48.6
3300000187	3003980	tetA(48)	tetracycline antibiotic	antibiotic efflux	0.0308051	Aquatic	Marine	-123.5	48.6
3300000187	3002983	amrB	aminoglycoside antibiotic	antibiotic efflux	0.0203006	Aquatic	Marine	-123.5	48.6
3300000187	3003699	mexQ	Multidrug	antibiotic efflux	0.020108	Aquatic	Marine	-123.5	48.6
3300000187	3003952	yojI	peptide antibiotic	antibiotic efflux	0.0193375	Aquatic	Marine	-123.5	48.6
3300000187	3002827	tlrC	Multidrug	antibiotic target protection	0.0193023	Aquatic	Marine	-123.5	48.6
3300000187	3003693	mexK	Multidrug	antibiotic efflux	0.0103284	Aquatic	Marine	-123.5	48.6
3300000187	3003010	ceoB	Multidrug	antibiotic efflux	0.0103083	Aquatic	Marine	-123.5	48.6
3300000187	3000510	mupB	mupirocin	antibiotic target alteration	0.0102485	Aquatic	Marine	-123.5	48.6
3300000187	3000796	mdtF	Multidrug	antibiotic efflux	0.010209	Aquatic	Marine	-123.5	48.6
3300000187	3003056	smeE	Multidrug	antibiotic efflux	0.0101796	Aquatic	Marine	-123.5	48.6
3300000187	3000790	mdsB	Multidrug	antibiotic efflux	0.010035	Aquatic	Marine	-123.5	48.6
3300000187	3000804	MexF	Multidrug	antibiotic efflux	0.0099689	Aquatic	Marine	-123.5	48.6
3300000188	3003577	ugd	peptide antibiotic	antibiotic target alteration	1.60389	Aquatic	Marine	-123.5	48.6
3300000188	3000195	tetB(P)	tetracycline antibiotic	antibiotic target protection	0.253489	Aquatic	Marine	-123.5	48.6
3300000188	3004591	tet(55)	tetracycline antibiotic	antibiotic inactivation	0.197921	Aquatic	Marine	-123.5	48.6
3300000188	3000501	Nocardia rifampin resistant beta-subunit of RNA polymerase (rpoB2)	rifamycin antibiotic	antibiotic target alteration; antibiotic target replacement	0.120432	Aquatic	Marine	-123.5	48.6
3300000188	3002840	vatA	MLS	antibiotic inactivation	0.0868154	Aquatic	Marine	-123.5	48.6
3300000188	3004480	Bifidobacterium adolescentis rpoB conferring resistance to rifampicin	rifamycin antibiotic	antibiotic target alteration; antibiotic target replacement	0.0536349	Aquatic	Marine	-123.5	48.6
3300000188	3000481	tet(35)	tetracycline antibiotic	antibiotic efflux	0.05162	Aquatic	Marine	-123.5	48.6
3300000188	3000197	tet36	tetracycline antibiotic	antibiotic target protection	0.0496604	Aquatic	Marine	-123.5	48.6
3300000188	3002641	APH(3')-Ia	aminoglycoside antibiotic	antibiotic inactivation	0.0468122	Aquatic	Marine	-123.5	48.6
3300000188	3000556	tet44	tetracycline antibiotic	antibiotic target protection	0.0397283	Aquatic	Marine	-123.5	48.6
3300000188	3003111	lsaB	Multidrug	antibiotic target protection	0.0387412	Aquatic	Marine	-123.5	48.6
3300000188	3003318	Streptomyces rishiriensis parY mutant conferring resistance to aminocoumarin	aminocoumarin antibiotic	antibiotic target alteration	0.0361731	Aquatic	Marine	-123.5	48.6
3300000188	3002817	carA	Multidrug	antibiotic target protection	0.0346003	Aquatic	Marine	-123.5	48.6
3300000188	3000833	evgS	Multidrug	antibiotic efflux	0.0318855	Aquatic	Marine	-123.5	48.6
3300000188	3002841	vatB	MLS	antibiotic inactivation	0.0298895	Aquatic	Marine	-123.5	48.6
3300000188	3000848	DIM-1 beta-lactamase	Beta-lactams	antibiotic inactivation	0.0252637	Aquatic	Marine	-123.5	48.6
3300000188	3000980	TEM-117	Beta-lactams	antibiotic inactivation	0.0249992	Aquatic	Marine	-123.5	48.6
3300000188	3002828	srmB	Multidrug	antibiotic target protection	0.0231088	Aquatic	Marine	-123.5	48.6
3300000188	3003730	Bifidobacteria intrinsic ileS conferring resistance to mupirocin	mupirocin	antibiotic target alteration	0.0229836	Aquatic	Marine	-123.5	48.6
3300000188	3000535	macB	MLS	antibiotic efflux	0.019741	Aquatic	Marine	-123.5	48.6
3300000188	3003693	mexK	Multidrug	antibiotic efflux	0.0186154	Aquatic	Marine	-123.5	48.6
3300000188	3000521	mupA	mupirocin	antibiotic target alteration	0.0124224	Aquatic	Marine	-123.5	48.6
3300000188	3003923	oqxB	Multidrug	antibiotic efflux	0.0121151	Aquatic	Marine	-123.5	48.6
3300000188	3002522	novA	aminocoumarin antibiotic	antibiotic efflux	0.0103352	Aquatic	Marine	-123.5	48.6
3300000188	3003992	rphB	rifamycin antibiotic	antibiotic inactivation	0.00719374	Aquatic	Marine	-123.5	48.6
3300000188	3003056	smeE	Multidrug	antibiotic efflux	0.00611572	Aquatic	Marine	-123.5	48.6
3300000188	3000378	MexB	Multidrug	antibiotic efflux	0.00608067	Aquatic	Marine	-123.5	48.6
3300000188	3000804	MexF	Multidrug	antibiotic efflux	0.00598915	Aquatic	Marine	-123.5	48.6
3300000190	3000501	Nocardia rifampin resistant beta-subunit of RNA polymerase (rpoB2)	rifamycin antibiotic	antibiotic target alteration; antibiotic target replacement	0.554267	Aquatic	Marine	-134.667	49.2833
3300000190	3004480	Bifidobacterium adolescentis rpoB conferring resistance to rifampicin	rifamycin antibiotic	antibiotic target alteration; antibiotic target replacement	0.502834	Aquatic	Marine	-134.667	49.2833
3300000190	3000026	mepA	tetracycline antibiotic	antibiotic efflux	0.158459	Aquatic	Marine	-134.667	49.2833
3300000190	3003980	tetA(48)	tetracycline antibiotic	antibiotic efflux	0.156156	Aquatic	Marine	-134.667	49.2833
3300000190	3003577	ugd	peptide antibiotic	antibiotic target alteration	0.153435	Aquatic	Marine	-134.667	49.2833
3300000190	3002817	carA	Multidrug	antibiotic target protection	0.151378	Aquatic	Marine	-134.667	49.2833
3300000190	3002828	srmB	Multidrug	antibiotic target protection	0.108324	Aquatic	Marine	-134.667	49.2833
3300000190	3003730	Bifidobacteria intrinsic ileS conferring resistance to mupirocin	mupirocin	antibiotic target alteration	0.10235	Aquatic	Marine	-134.667	49.2833
3300000190	3000195	tetB(P)	tetracycline antibiotic	antibiotic target protection	0.0914033	Aquatic	Marine	-134.667	49.2833
3300000190	3003318	Streptomyces rishiriensis parY mutant conferring resistance to aminocoumarin	aminocoumarin antibiotic	antibiotic target alteration	0.0508691	Aquatic	Marine	-134.667	49.2833
3300000190	3002683	catI	phenicol antibiotic	antibiotic inactivation	0.0271302	Aquatic	Marine	-134.667	49.2833
3300000190	3003066	smeR	Multidrug	antibiotic efflux	0.0259506	Aquatic	Marine	-134.667	49.2833
3300000190	3002927	vanRL	glycopeptide antibiotic	antibiotic target alteration	0.0257269	Aquatic	Marine	-134.667	49.2833
3300000190	3003631	OXA-474	Beta-lactams	antibiotic inactivation	0.0221061	Aquatic	Marine	-134.667	49.2833
3300000190	3001057	TEM-198	Beta-lactams	antibiotic inactivation	0.0207966	Aquatic	Marine	-134.667	49.2833
3300000190	3001002	TEM-138	Beta-lactams	antibiotic inactivation	0.0207966	Aquatic	Marine	-134.667	49.2833
3300000190	3001022	TEM-156	Beta-lactams	antibiotic inactivation	0.0207966	Aquatic	Marine	-134.667	49.2833
3300000190	3001023	TEM-157	Beta-lactams	antibiotic inactivation	0.0207966	Aquatic	Marine	-134.667	49.2833
3300000190	3001014	TEM-147	Beta-lactams	antibiotic inactivation	0.0207966	Aquatic	Marine	-134.667	49.2833
3300000190	3001392	TEM-215	Beta-lactams	antibiotic inactivation	0.0207966	Aquatic	Marine	-134.667	49.2833
3300000190	3002658	APH(6)-Ib	aminoglycoside antibiotic	antibiotic inactivation	0.0193787	Aquatic	Marine	-134.667	49.2833
3300000190	3003952	yojI	peptide antibiotic	antibiotic efflux	0.0108917	Aquatic	Marine	-134.667	49.2833
3300000190	3002827	tlrC	Multidrug	antibiotic target protection	0.0108718	Aquatic	Marine	-134.667	49.2833
3300000190	3003950	msbA	nitroimidazole antibiotic	antibiotic efflux	0.0102378	Aquatic	Marine	-134.667	49.2833
3300000190	3003440	mecB	Beta-lactams	antibiotic target replacement	0.00884242	Aquatic	Marine	-134.667	49.2833
3300000190	3000521	mupA	mupirocin	antibiotic target alteration	0.00582306	Aquatic	Marine	-134.667	49.2833
3300000190	3003693	mexK	Multidrug	antibiotic efflux	0.00581738	Aquatic	Marine	-134.667	49.2833
3300000190	3000510	mupB	mupirocin	antibiotic target alteration	0.00577237	Aquatic	Marine	-134.667	49.2833
3300000190	3000378	MexB	Multidrug	antibiotic efflux	0.0057007	Aquatic	Marine	-134.667	49.2833
3300000192	3003577	ugd	peptide antibiotic	antibiotic target alteration	0.36675	Aquatic	Marine	-123.5	48.6
3300000192	3004480	Bifidobacterium adolescentis rpoB conferring resistance to rifampicin	rifamycin antibiotic	antibiotic target alteration; antibiotic target replacement	0.302701	Aquatic	Marine	-123.5	48.6
3300000192	3000501	Nocardia rifampin resistant beta-subunit of RNA polymerase (rpoB2)	rifamycin antibiotic	antibiotic target alteration; antibiotic target replacement	0.272601	Aquatic	Marine	-123.5	48.6
3300000192	3002922	vanRC	glycopeptide antibiotic	antibiotic target alteration	0.182204	Aquatic	Marine	-123.5	48.6
3300000192	3003111	lsaB	Multidrug	antibiotic target protection	0.128615	Aquatic	Marine	-123.5	48.6
3300000192	3003730	Bifidobacteria intrinsic ileS conferring resistance to mupirocin	mupirocin	antibiotic target alteration	0.119222	Aquatic	Marine	-123.5	48.6
3300000192	3002928	vanRM	glycopeptide antibiotic	antibiotic target alteration	0.113389	Aquatic	Marine	-123.5	48.6
3300000192	3000197	tet36	tetracycline antibiotic	antibiotic target protection	0.0989188	Aquatic	Marine	-123.5	48.6
3300000192	3003318	Streptomyces rishiriensis parY mutant conferring resistance to aminocoumarin	aminocoumarin antibiotic	antibiotic target alteration	0.0975723	Aquatic	Marine	-123.5	48.6
3300000192	3003748	oleC	MLS	antibiotic efflux	0.0810416	Aquatic	Marine	-123.5	48.6
3300000192	3000195	tetB(P)	tetracycline antibiotic	antibiotic target protection	0.0728258	Aquatic	Marine	-123.5	48.6
3300000192	3000521	mupA	mupirocin	antibiotic target alteration	0.0567054	Aquatic	Marine	-123.5	48.6
3300000192	3002949	vanXA	glycopeptide antibiotic	antibiotic target alteration	0.0520583	Aquatic	Marine	-123.5	48.6
3300000192	3002817	carA	Multidrug	antibiotic target protection	0.0478615	Aquatic	Marine	-123.5	48.6
3300000192	3002827	tlrC	Multidrug	antibiotic target protection	0.0384985	Aquatic	Marine	-123.5	48.6
3300000192	3000676	H-NS	Multidrug	antibiotic efflux	0.0382892	Aquatic	Marine	-123.5	48.6
3300000192	3003105	dfrA3	diaminopyrimidine antibiotic	antibiotic target replacement	0.0324166	Aquatic	Marine	-123.5	48.6
3300000192	3002858	dfrA12	diaminopyrimidine antibiotic	antibiotic target replacement	0.0318308	Aquatic	Marine	-123.5	48.6
3300000192	3002857	dfrA26	diaminopyrimidine antibiotic	antibiotic target replacement	0.0287169	Aquatic	Marine	-123.5	48.6
3300000192	3002573	AAC(6')-Iae	aminoglycoside antibiotic	antibiotic inactivation	0.0287169	Aquatic	Marine	-123.5	48.6
3300000192	3000535	macB	MLS	antibiotic efflux	0.0245763	Aquatic	Marine	-123.5	48.6
3300000192	3003066	smeR	Multidrug	antibiotic efflux	0.0229735	Aquatic	Marine	-123.5	48.6
3300000192	3002926	vanRG	glycopeptide antibiotic	antibiotic target alteration	0.0223895	Aquatic	Marine	-123.5	48.6
3300000192	3003112	lsaC	Multidrug	antibiotic target protection	0.0214358	Aquatic	Marine	-123.5	48.6
3300000192	3004470	poxtA	Multidrug	antibiotic target protection	0.0194619	Aquatic	Marine	-123.5	48.6
3300000192	3002828	srmB	Multidrug	antibiotic target protection	0.0191794	Aquatic	Marine	-123.5	48.6
3300000192	3003036	oleB	Multidrug	antibiotic target protection	0.01854	Aquatic	Marine	-123.5	48.6
3300000192	3002522	novA	aminocoumarin antibiotic	antibiotic efflux	0.0171556	Aquatic	Marine	-123.5	48.6
3300000192	3003010	ceoB	Multidrug	antibiotic efflux	0.01542	Aquatic	Marine	-123.5	48.6
3300000192	3003980	tetA(48)	tetracycline antibiotic	antibiotic efflux	0.0153602	Aquatic	Marine	-123.5	48.6
3300000192	3003705	mexN	phenicol antibiotic	antibiotic efflux	0.0152862	Aquatic	Marine	-123.5	48.6
3300000192	3003699	mexQ	Multidrug	antibiotic efflux	0.0150396	Aquatic	Marine	-123.5	48.6
3300000192	3002894	otrC	tetracycline antibiotic	antibiotic efflux	0.0150111	Aquatic	Marine	-123.5	48.6
3300000192	3000481	tet(35)	tetracycline antibiotic	antibiotic efflux	0.0142808	Aquatic	Marine	-123.5	48.6
3300000192	3004591	tet(55)	tetracycline antibiotic	antibiotic inactivation	0.0136889	Aquatic	Marine	-123.5	48.6
3300000192	3004588	Klebsiella pneumoniae KpnG	Multidrug	antibiotic efflux	0.0135138	Aquatic	Marine	-123.5	48.6
3300000192	3000833	evgS	Multidrug	antibiotic efflux	0.0132318	Aquatic	Marine	-123.5	48.6
3300000192	3000026	mepA	tetracycline antibiotic	antibiotic efflux	0.0116901	Aquatic	Marine	-123.5	48.6
3300000192	3003053	smeC	Multidrug	antibiotic efflux	0.0111947	Aquatic	Marine	-123.5	48.6
3300000192	3003031	mexW	Multidrug	antibiotic efflux	0.0103708	Aquatic	Marine	-123.5	48.6
3300000192	3002833	vgaE	Multidrug	antibiotic target protection	0.0100646	Aquatic	Marine	-123.5	48.6
3300000192	3000804	MexF	Multidrug	antibiotic efflux	0.00994151	Aquatic	Marine	-123.5	48.6
3300000192	3004695	MCR-4.3	peptide antibiotic	antibiotic target alteration	0.00974892	Aquatic	Marine	-123.5	48.6
3300000192	3003749	salA	Multidrug	antibiotic target protection	0.00974892	Aquatic	Marine	-123.5	48.6
3300000192	3000118	vgaB	Multidrug	antibiotic target protection	0.009555	Aquatic	Marine	-123.5	48.6
3300000192	3004036	tetB(60)	tetracycline antibiotic	antibiotic efflux	0.0091102	Aquatic	Marine	-123.5	48.6
3300000192	3003950	msbA	nitroimidazole antibiotic	antibiotic efflux	0.00906332	Aquatic	Marine	-123.5	48.6
3300000192	3000186	tetM	tetracycline antibiotic	antibiotic target protection	0.00825612	Aquatic	Marine	-123.5	48.6
3300000192	3000193	tetT	tetracycline antibiotic	antibiotic target protection	0.00810416	Aquatic	Marine	-123.5	48.6
3300000192	3003746	optrA	Multidrug	antibiotic target protection	0.00805475	Aquatic	Marine	-123.5	48.6
3300000192	3003693	mexK	Multidrug	antibiotic efflux	0.00515001	Aquatic	Marine	-123.5	48.6
3300000192	3000808	mexI	Multidrug	antibiotic efflux	0.00513001	Aquatic	Marine	-123.5	48.6
3300000192	3000775	adeB	tetracycline antibiotic	antibiotic efflux	0.0051003	Aquatic	Marine	-123.5	48.6
3300000192	3000801	MexD	Multidrug	antibiotic efflux	0.00506122	Aquatic	Marine	-123.5	48.6
3300000192	3004144	AxyY	Multidrug	antibiotic efflux	0.00505154	Aquatic	Marine	-123.5	48.6
3300000192	3003923	oqxB	Multidrug	antibiotic efflux	0.00502751	Aquatic	Marine	-123.5	48.6
3300000193	3004480	Bifidobacterium adolescentis rpoB conferring resistance to rifampicin	rifamycin antibiotic	antibiotic target alteration; antibiotic target replacement	0.968522	Aquatic	Marine	-123.5	48.6
3300000193	3000501	Nocardia rifampin resistant beta-subunit of RNA polymerase (rpoB2)	rifamycin antibiotic	antibiotic target alteration; antibiotic target replacement	0.761064	Aquatic	Marine	-123.5	48.6
3300000193	3002922	vanRC	glycopeptide antibiotic	antibiotic target alteration	0.197336	Aquatic	Marine	-123.5	48.6
3300000193	3003577	ugd	peptide antibiotic	antibiotic target alteration	0.156922	Aquatic	Marine	-123.5	48.6
3300000193	3002828	srmB	Multidrug	antibiotic target protection	0.0461605	Aquatic	Marine	-123.5	48.6
3300000193	3003801	bcr-1	bicyclomycin	antibiotic efflux	0.0378676	Aquatic	Marine	-123.5	48.6
3300000193	3000195	tetB(P)	tetracycline antibiotic	antibiotic target protection	0.0311601	Aquatic	Marine	-123.5	48.6
3300000193	3003016	dfrA20	diaminopyrimidine antibiotic	antibiotic target replacement	0.0299228	Aquatic	Marine	-123.5	48.6
3300000193	3000808	mexI	Multidrug	antibiotic efflux	0.0246936	Aquatic	Marine	-123.5	48.6
3300000193	3000521	mupA	mupirocin	antibiotic target alteration	0.0198513	Aquatic	Marine	-123.5	48.6
3300000193	3003036	oleB	Multidrug	antibiotic target protection	0.0178487	Aquatic	Marine	-123.5	48.6
3300000193	3004801	FTU-1	Beta-lactams	antibiotic inactivation	0.0176628	Aquatic	Marine	-123.5	48.6
3300000193	3003741	mphE	MLS	antibiotic inactivation	0.0172437	Aquatic	Marine	-123.5	48.6
3300000193	3002522	novA	aminocoumarin antibiotic	antibiotic efflux	0.0165159	Aquatic	Marine	-123.5	48.6
3300000193	3003980	tetA(48)	tetracycline antibiotic	antibiotic efflux	0.0147875	Aquatic	Marine	-123.5	48.6
3300000193	3003111	lsaB	Multidrug	antibiotic target protection	0.0103182	Aquatic	Marine	-123.5	48.6
3300000193	3002831	vgaC	Multidrug	antibiotic target protection	0.00972636	Aquatic	Marine	-123.5	48.6
3300000193	3000378	MexB	Multidrug	antibiotic efflux	0.00971707	Aquatic	Marine	-123.5	48.6
3300000193	3002817	carA	Multidrug	antibiotic target protection	0.00921537	Aquatic	Marine	-123.5	48.6
3300000193	3003318	Streptomyces rishiriensis parY mutant conferring resistance to aminocoumarin	aminocoumarin antibiotic	antibiotic target alteration	0.00722569	Aquatic	Marine	-123.5	48.6
3300000193	3003010	ceoB	Multidrug	antibiotic efflux	0.00494833	Aquatic	Marine	-123.5	48.6
3300000193	3000510	mupB	mupirocin	antibiotic target alteration	0.00491962	Aquatic	Marine	-123.5	48.6
3300000193	3000491	acrD	aminoglycoside antibiotic	antibiotic efflux	0.00490066	Aquatic	Marine	-123.5	48.6
3300000193	3003699	mexQ	Multidrug	antibiotic efflux	0.00482627	Aquatic	Marine	-123.5	48.6
3300000193	3000790	mdsB	Multidrug	antibiotic efflux	0.00481712	Aquatic	Marine	-123.5	48.6
3300000195	3003111	lsaB	Multidrug	antibiotic target protection	0.548641	Aquatic	Marine	-123.29	48.35
3300000195	3004480	Bifidobacterium adolescentis rpoB conferring resistance to rifampicin	rifamycin antibiotic	antibiotic target alteration; antibiotic target replacement	0.514332	Aquatic	Marine	-123.29	48.35
3300000195	3000501	Nocardia rifampin resistant beta-subunit of RNA polymerase (rpoB2)	rifamycin antibiotic	antibiotic target alteration; antibiotic target replacement	0.471787	Aquatic	Marine	-123.29	48.35
3300000195	3002922	vanRC	glycopeptide antibiotic	antibiotic target alteration	0.199862	Aquatic	Marine	-123.29	48.35
3300000195	3003577	ugd	peptide antibiotic	antibiotic target alteration	0.119198	Aquatic	Marine	-123.29	48.35
3300000195	3003105	dfrA3	diaminopyrimidine antibiotic	antibiotic target replacement	0.0948221	Aquatic	Marine	-123.29	48.35
3300000195	3000195	tetB(P)	tetracycline antibiotic	antibiotic target protection	0.059173	Aquatic	Marine	-123.29	48.35
3300000195	3002828	srmB	Multidrug	antibiotic target protection	0.0561016	Aquatic	Marine	-123.29	48.35
3300000195	3003318	Streptomyces rishiriensis parY mutant conferring resistance to aminocoumarin	aminocoumarin antibiotic	antibiotic target alteration	0.0548864	Aquatic	Marine	-123.29	48.35
3300000195	3000518	CRP	Multidrug	antibiotic efflux	0.0366256	Aquatic	Marine	-123.29	48.35
3300000195	3000026	mepA	tetracycline antibiotic	antibiotic efflux	0.0341947	Aquatic	Marine	-123.29	48.35
3300000195	3000410	sul1	sulfonamide antibiotic	antibiotic target replacement	0.0276	Aquatic	Marine	-123.29	48.35
3300000195	3001023	TEM-157	Beta-lactams	antibiotic inactivation	0.0269268	Aquatic	Marine	-123.29	48.35
3300000195	3000801	MexD	Multidrug	antibiotic efflux	0.0148046	Aquatic	Marine	-123.29	48.35
3300000195	3004074	MuxB	Multidrug	antibiotic efflux	0.0148046	Aquatic	Marine	-123.29	48.35
3300000195	3002829	vgaA	Multidrug	antibiotic target protection	0.0147763	Aquatic	Marine	-123.29	48.35
3300000195	3000378	MexB	Multidrug	antibiotic efflux	0.0147622	Aquatic	Marine	-123.29	48.35
3300000195	3004501	MCR-6.1	peptide antibiotic	antibiotic target alteration	0.0143377	Aquatic	Marine	-123.29	48.35
3300000195	3002817	carA	Multidrug	antibiotic target protection	0.014	Aquatic	Marine	-123.29	48.35
3300000195	3003730	Bifidobacteria intrinsic ileS conferring resistance to mupirocin	mupirocin	antibiotic target alteration	0.0139495	Aquatic	Marine	-123.29	48.35
3300000195	3003036	oleB	Multidrug	antibiotic target protection	0.0135579	Aquatic	Marine	-123.29	48.35
3300000195	3000535	macB	MLS	antibiotic efflux	0.0119814	Aquatic	Marine	-123.29	48.35
3300000195	3000521	mupA	mupirocin	antibiotic target alteration	0.00753951	Aquatic	Marine	-123.29	48.35
3300000195	3000491	acrD	aminoglycoside antibiotic	antibiotic efflux	0.00744508	Aquatic	Marine	-123.29	48.35
3300000195	3003699	mexQ	Multidrug	antibiotic efflux	0.00733207	Aquatic	Marine	-123.29	48.35
3300000195	3000790	mdsB	Multidrug	antibiotic efflux	0.00731818	Aquatic	Marine	-123.29	48.35
3300000198	3000501	Nocardia rifampin resistant beta-subunit of RNA polymerase (rpoB2)	rifamycin antibiotic	antibiotic target alteration; antibiotic target replacement	0.573343	Aquatic	Marine	-123.3	48.35
3300000198	3004480	Bifidobacterium adolescentis rpoB conferring resistance to rifampicin	rifamycin antibiotic	antibiotic target alteration; antibiotic target replacement	0.466539	Aquatic	Marine	-123.3	48.35
3300000198	3000195	tetB(P)	tetracycline antibiotic	antibiotic target protection	0.38076	Aquatic	Marine	-123.3	48.35
3300000198	3002922	vanRC	glycopeptide antibiotic	antibiotic target alteration	0.292284	Aquatic	Marine	-123.3	48.35
3300000198	3003577	ugd	peptide antibiotic	antibiotic target alteration	0.116212	Aquatic	Marine	-123.3	48.35
3300000198	3000535	macB	MLS	antibiotic efflux	0.0700878	Aquatic	Marine	-123.3	48.35
3300000198	3003036	oleB	Multidrug	antibiotic target protection	0.0594824	Aquatic	Marine	-123.3	48.35
3300000198	3000804	MexF	Multidrug	antibiotic efflux	0.0425274	Aquatic	Marine	-123.3	48.35
3300000198	3002828	srmB	Multidrug	antibiotic target protection	0.0410224	Aquatic	Marine	-123.3	48.35
3300000198	3003982	LlmA 23S ribosomal RNA methyltransferase	MLS	antibiotic target alteration	0.0392419	Aquatic	Marine	-123.3	48.35
3300000198	3003980	tetA(48)	tetracycline antibiotic	antibiotic efflux	0.0328537	Aquatic	Marine	-123.3	48.35
3300000198	3000829	baeS	Multidrug	antibiotic efflux	0.0241488	Aquatic	Marine	-123.3	48.35
3300000198	3000521	mupA	mupirocin	antibiotic target alteration	0.022052	Aquatic	Marine	-123.3	48.35
3300000198	3002983	amrB	aminoglycoside antibiotic	antibiotic efflux	0.0216507	Aquatic	Marine	-123.3	48.35
3300000198	3003052	smeB	Multidrug	antibiotic efflux	0.021527	Aquatic	Marine	-123.3	48.35
3300000198	3003986	TaeA	Diterpenoids	antibiotic efflux	0.017414	Aquatic	Marine	-123.3	48.35
3300000198	3003992	rphB	rifamycin antibiotic	antibiotic inactivation	0.0127702	Aquatic	Marine	-123.3	48.35
3300000198	3003010	ceoB	Multidrug	antibiotic efflux	0.0109938	Aquatic	Marine	-123.3	48.35
3300000198	3000491	acrD	aminoglycoside antibiotic	antibiotic efflux	0.0108879	Aquatic	Marine	-123.3	48.35
3300000198	3000793	mdtB	aminocoumarin antibiotic	antibiotic efflux	0.0108565	Aquatic	Marine	-123.3	48.35
3300000198	3003056	smeE	Multidrug	antibiotic efflux	0.0108565	Aquatic	Marine	-123.3	48.35
3300000198	3000378	MexB	Multidrug	antibiotic efflux	0.0107943	Aquatic	Marine	-123.3	48.35
3300000198	3003699	mexQ	Multidrug	antibiotic efflux	0.0107226	Aquatic	Marine	-123.3	48.35
3300000198	3000790	mdsB	Multidrug	antibiotic efflux	0.0107023	Aquatic	Marine	-123.3	48.35
3300000199	3003111	lsaB	Multidrug	antibiotic target protection	1.37563	Aquatic	Marine	-123.29	48.35
3300000199	3000501	Nocardia rifampin resistant beta-subunit of RNA polymerase (rpoB2)	rifamycin antibiotic	antibiotic target alteration; antibiotic target replacement	0.110323	Aquatic	Marine	-123.29	48.35
3300000199	3004480	Bifidobacterium adolescentis rpoB conferring resistance to rifampicin	rifamycin antibiotic	antibiotic target alteration; antibiotic target replacement	0.0772087	Aquatic	Marine	-123.29	48.35
3300000199	3002838	lnuD	MLS	antibiotic inactivation	0.0555435	Aquatic	Marine	-123.29	48.35
3300000199	3003016	dfrA20	diaminopyrimidine antibiotic	antibiotic target replacement	0.0539098	Aquatic	Marine	-123.29	48.35
3300000199	3000804	MexF	Multidrug	antibiotic efflux	0.0344861	Aquatic	Marine	-123.29	48.35
3300000199	3001382	TEM-205	Beta-lactams	antibiotic inactivation	0.0320443	Aquatic	Marine	-123.29	48.35
3300000199	3000899	TEM-29	Beta-lactams	antibiotic inactivation	0.0320443	Aquatic	Marine	-123.29	48.35
3300000199	3000938	TEM-72	Beta-lactams	antibiotic inactivation	0.0319327	Aquatic	Marine	-123.29	48.35
3300000199	3000979	TEM-116	Beta-lactams	antibiotic inactivation	0.0319327	Aquatic	Marine	-123.29	48.35
3300000199	3000954	TEM-87	Beta-lactams	antibiotic inactivation	0.0319327	Aquatic	Marine	-123.29	48.35
3300000199	3000873	TEM-1	Beta-lactams	antibiotic inactivation	0.0319327	Aquatic	Marine	-123.29	48.35
3300000199	3001018	TEM-151	Beta-lactams	antibiotic inactivation	0.0319327	Aquatic	Marine	-123.29	48.35
3300000199	3000973	TEM-110	Beta-lactams	antibiotic inactivation	0.0319327	Aquatic	Marine	-123.29	48.35
3300000199	3001028	TEM-162	Beta-lactams	antibiotic inactivation	0.0319327	Aquatic	Marine	-123.29	48.35
3300000199	3000950	TEM-83	Beta-lactams	antibiotic inactivation	0.0319327	Aquatic	Marine	-123.29	48.35
3300000199	3000987	TEM-125	Beta-lactams	antibiotic inactivation	0.0319327	Aquatic	Marine	-123.29	48.35
3300000199	3000946	TEM-79	Beta-lactams	antibiotic inactivation	0.0319327	Aquatic	Marine	-123.29	48.35
3300000199	3001026	TEM-160	Beta-lactams	antibiotic inactivation	0.0319327	Aquatic	Marine	-123.29	48.35
3300000199	3001034	TEM-168	Beta-lactams	antibiotic inactivation	0.0319327	Aquatic	Marine	-123.29	48.35
3300000199	3001054	TEM-194	Beta-lactams	antibiotic inactivation	0.0319327	Aquatic	Marine	-123.29	48.35
3300000199	3001056	TEM-197	Beta-lactams	antibiotic inactivation	0.0319327	Aquatic	Marine	-123.29	48.35
3300000199	3000884	TEM-12	Beta-lactams	antibiotic inactivation	0.0319327	Aquatic	Marine	-123.29	48.35
3300000199	3000995	TEM-131	Beta-lactams	antibiotic inactivation	0.0319327	Aquatic	Marine	-123.29	48.35
3300000199	3000876	TEM-4	Beta-lactams	antibiotic inactivation	0.0319327	Aquatic	Marine	-123.29	48.35
3300000199	3003158	TEM-220	Beta-lactams	antibiotic inactivation	0.0319327	Aquatic	Marine	-123.29	48.35
3300000199	3000856	BJP-1 beta-lactamase	Beta-lactams	antibiotic inactivation	0.0310667	Aquatic	Marine	-123.29	48.35
3300000199	3002877	BcI	Beta-lactams	antibiotic inactivation	0.0298523	Aquatic	Marine	-123.29	48.35
3300000199	3004757	BKC-1	Beta-lactams	antibiotic inactivation	0.0291869	Aquatic	Marine	-123.29	48.35
3300000199	3000521	mupA	mupirocin	antibiotic target alteration	0.0268234	Aquatic	Marine	-123.29	48.35
3300000199	3003577	ugd	peptide antibiotic	antibiotic target alteration	0.0235596	Aquatic	Marine	-123.29	48.35
3300000199	3000174	tet(G)	tetracycline antibiotic	antibiotic efflux	0.0233793	Aquatic	Marine	-123.29	48.35
3300000199	3000379	OprM	Multidrug	antibiotic efflux	0.0188573	Aquatic	Marine	-123.29	48.35
3300000199	3003112	lsaC	Multidrug	antibiotic target protection	0.0185896	Aquatic	Marine	-123.29	48.35
3300000199	3003010	ceoB	Multidrug	antibiotic efflux	0.0178301	Aquatic	Marine	-123.29	48.35
3300000199	3000801	MexD	Multidrug	antibiotic efflux	0.0175568	Aquatic	Marine	-123.29	48.35
3300000199	3004074	MuxB	Multidrug	antibiotic efflux	0.0175568	Aquatic	Marine	-123.29	48.35
3300000199	3004144	AxyY	Multidrug	antibiotic efflux	0.0175233	Aquatic	Marine	-123.29	48.35
3300000199	3002828	srmB	Multidrug	antibiotic target protection	0.0166328	Aquatic	Marine	-123.29	48.35
3300000199	3002817	carA	Multidrug	antibiotic target protection	0.0166027	Aquatic	Marine	-123.29	48.35
3300000199	3003318	Streptomyces rishiriensis parY mutant conferring resistance to aminocoumarin	aminocoumarin antibiotic	antibiotic target alteration	0.013018	Aquatic	Marine	-123.29	48.35
3300000199	3000794	mdtC	aminocoumarin antibiotic	antibiotic efflux	0.00893243	Aquatic	Marine	-123.29	48.35
3300000199	3003693	mexK	Multidrug	antibiotic efflux	0.00893243	Aquatic	Marine	-123.29	48.35
3300000199	3004075	MuxC	Multidrug	antibiotic efflux	0.00883768	Aquatic	Marine	-123.29	48.35
3300000199	3000491	acrD	aminoglycoside antibiotic	antibiotic efflux	0.00882916	Aquatic	Marine	-123.29	48.35
3300000199	3000378	MexB	Multidrug	antibiotic efflux	0.00875327	Aquatic	Marine	-123.29	48.35
3300000199	3003052	smeB	Multidrug	antibiotic efflux	0.00872826	Aquatic	Marine	-123.29	48.35
3300000199	3003699	mexQ	Multidrug	antibiotic efflux	0.00869513	Aquatic	Marine	-123.29	48.35
3300000200	3003577	ugd	peptide antibiotic	antibiotic target alteration	0.485142	Aquatic	Marine	-123.5	48.6
3300000200	3004480	Bifidobacterium adolescentis rpoB conferring resistance to rifampicin	rifamycin antibiotic	antibiotic target alteration; antibiotic target replacement	0.274618	Aquatic	Marine	-123.5	48.6
3300000200	3000501	Nocardia rifampin resistant beta-subunit of RNA polymerase (rpoB2)	rifamycin antibiotic	antibiotic target alteration; antibiotic target replacement	0.250781	Aquatic	Marine	-123.5	48.6
3300000200	3000510	mupB	mupirocin	antibiotic target alteration	0.190811	Aquatic	Marine	-123.5	48.6
3300000200	3000535	macB	MLS	antibiotic efflux	0.0664976	Aquatic	Marine	-123.5	48.6
3300000200	3000518	CRP	Multidrug	antibiotic efflux	0.0406549	Aquatic	Marine	-123.5	48.6
3300000200	3002922	vanRC	glycopeptide antibiotic	antibiotic target alteration	0.0369749	Aquatic	Marine	-123.5	48.6
3300000200	3003682	OpmH	triclosan	antibiotic efflux	0.0177602	Aquatic	Marine	-123.5	48.6
3300000200	3003111	lsaB	Multidrug	antibiotic target protection	0.0174	Aquatic	Marine	-123.5	48.6
3300000200	3004694	MCR-4.2	peptide antibiotic	antibiotic target alteration	0.0158269	Aquatic	Marine	-123.5	48.6
3300000200	3003036	oleB	Multidrug	antibiotic target protection	0.0150494	Aquatic	Marine	-123.5	48.6
3300000200	3000195	tetB(P)	tetracycline antibiotic	antibiotic target protection	0.0131366	Aquatic	Marine	-123.5	48.6
3300000200	3003318	Streptomyces rishiriensis parY mutant conferring resistance to aminocoumarin	aminocoumarin antibiotic	antibiotic target alteration	0.0121849	Aquatic	Marine	-123.5	48.6
3300000200	3000794	mdtC	aminocoumarin antibiotic	antibiotic efflux	0.00836081	Aquatic	Marine	-123.5	48.6
3300000200	3003693	mexK	Multidrug	antibiotic efflux	0.00836081	Aquatic	Marine	-123.5	48.6
3300000200	3000808	mexI	Multidrug	antibiotic efflux	0.00832834	Aquatic	Marine	-123.5	48.6
3300000200	3003052	smeB	Multidrug	antibiotic efflux	0.0081697	Aquatic	Marine	-123.5	48.6
3300000200	3003923	oqxB	Multidrug	antibiotic efflux	0.00816193	Aquatic	Marine	-123.5	48.6
3300000200	3003730	Bifidobacteria intrinsic ileS conferring resistance to mupirocin	mupirocin	antibiotic target alteration	0.00774205	Aquatic	Marine	-123.5	48.6
3300000201	3004480	Bifidobacterium adolescentis rpoB conferring resistance to rifampicin	rifamycin antibiotic	antibiotic target alteration; antibiotic target replacement	1.08912	Aquatic	Marine	-123.5	48.6
3300000201	3000501	Nocardia rifampin resistant beta-subunit of RNA polymerase (rpoB2)	rifamycin antibiotic	antibiotic target alteration; antibiotic target replacement	0.715513	Aquatic	Marine	-123.5	48.6
3300000201	3003577	ugd	peptide antibiotic	antibiotic target alteration	0.305597	Aquatic	Marine	-123.5	48.6
3300000201	3002922	vanRC	glycopeptide antibiotic	antibiotic target alteration	0.224176	Aquatic	Marine	-123.5	48.6
3300000201	3003111	lsaB	Multidrug	antibiotic target protection	0.0602826	Aquatic	Marine	-123.5	48.6
3300000201	3002244	CARB-5	Beta-lactams	antibiotic inactivation	0.0496979	Aquatic	Marine	-123.5	48.6
3300000201	3002983	amrB	aminoglycoside antibiotic	antibiotic efflux	0.0427002	Aquatic	Marine	-123.5	48.6
3300000201	3004054	Pseudomonas aeruginosa CpxR	Multidrug	antibiotic efflux	0.0328754	Aquatic	Marine	-123.5	48.6
3300000201	3000790	mdsB	Multidrug	antibiotic efflux	0.0281433	Aquatic	Marine	-123.5	48.6
3300000201	3002247	CARB-8	Beta-lactams	antibiotic inactivation	0.0248489	Aquatic	Marine	-123.5	48.6
3300000201	3000535	macB	MLS	antibiotic efflux	0.0230382	Aquatic	Marine	-123.5	48.6
3300000201	3003318	Streptomyces rishiriensis parY mutant conferring resistance to aminocoumarin	aminocoumarin antibiotic	antibiotic target alteration	0.0211075	Aquatic	Marine	-123.5	48.6
3300000201	3000566	tet(39)	tetracycline antibiotic	antibiotic efflux	0.0187622	Aquatic	Marine	-123.5	48.6
3300000201	3003801	bcr-1	bicyclomycin	antibiotic efflux	0.0184363	Aquatic	Marine	-123.5	48.6
3300000201	3002817	carA	Multidrug	antibiotic target protection	0.0134598	Aquatic	Marine	-123.5	48.6
3300000201	3003031	mexW	Multidrug	antibiotic efflux	0.0072913	Aquatic	Marine	-123.5	48.6
3300000201	3000521	mupA	mupirocin	antibiotic target alteration	0.00724862	Aquatic	Marine	-123.5	48.6
3300000201	3003010	ceoB	Multidrug	antibiotic efflux	0.00722747	Aquatic	Marine	-123.5	48.6
3300000201	3000491	acrD	aminoglycoside antibiotic	antibiotic efflux	0.00715784	Aquatic	Marine	-123.5	48.6
3300000201	3000804	MexF	Multidrug	antibiotic efflux	0.0069895	Aquatic	Marine	-123.5	48.6
3300000202	3004480	Bifidobacterium adolescentis rpoB conferring resistance to rifampicin	rifamycin antibiotic	antibiotic target alteration; antibiotic target replacement	2.0986	Engineered	Solid waste	-121.929	37.4546
3300000202	3000501	Nocardia rifampin resistant beta-subunit of RNA polymerase (rpoB2)	rifamycin antibiotic	antibiotic target alteration; antibiotic target replacement	1.18548	Engineered	Solid waste	-121.929	37.4546
3300000202	3003318	Streptomyces rishiriensis parY mutant conferring resistance to aminocoumarin	aminocoumarin antibiotic	antibiotic target alteration	0.894827	Engineered	Solid waste	-121.929	37.4546
3300000202	3000816	mtrA	Multidrug	antibiotic efflux	0.565902	Engineered	Solid waste	-121.929	37.4546
3300000202	3002930	vanRO	glycopeptide antibiotic	antibiotic target alteration	0.253829	Engineered	Solid waste	-121.929	37.4546
3300000202	3002660	APH(6)-Id	aminoglycoside antibiotic	antibiotic inactivation	0.141926	Engineered	Solid waste	-121.929	37.4546
3300000202	3002639	APH(3'')-Ib	aminoglycoside antibiotic	antibiotic inactivation	0.13432	Engineered	Solid waste	-121.929	37.4546
3300000202	3002690	cml	phenicol antibiotic	antibiotic efflux	0.105337	Engineered	Solid waste	-121.929	37.4546
3300000202	3002606	aadA6	aminoglycoside antibiotic	antibiotic inactivation	0.0957384	Engineered	Solid waste	-121.929	37.4546
3300000202	3002881	lmrC	Multidrug	antibiotic target protection	0.091464	Engineered	Solid waste	-121.929	37.4546
3300000202	3003748	oleC	MLS	antibiotic efflux	0.0883377	Engineered	Solid waste	-121.929	37.4546
3300000202	3002941	vanSO	glycopeptide antibiotic	antibiotic target alteration	0.0832315	Engineered	Solid waste	-121.929	37.4546
3300000202	3000535	macB	MLS	antibiotic efflux	0.0753439	Engineered	Solid waste	-121.929	37.4546
3300000202	3001313	facT	elfamycin antibiotic	antibiotic efflux	0.0707096	Engineered	Solid waste	-121.929	37.4546
3300000202	3000808	mexI	Multidrug	antibiotic efflux	0.0559186	Engineered	Solid waste	-121.929	37.4546
3300000202	3002828	srmB	Multidrug	antibiotic target protection	0.0522652	Engineered	Solid waste	-121.929	37.4546
3300000202	3000804	MexF	Multidrug	antibiotic efflux	0.0491031	Engineered	Solid waste	-121.929	37.4546
3300000202	3000010	vanA	glycopeptide antibiotic	antibiotic target alteration	0.0418577	Engineered	Solid waste	-121.929	37.4546
3300000202	3003981	tetB(48)	tetracycline antibiotic	antibiotic efflux	0.0330861	Engineered	Solid waste	-121.929	37.4546
3300000202	3002919	vanRA	glycopeptide antibiotic	antibiotic target alteration	0.0310324	Engineered	Solid waste	-121.929	37.4546
3300000202	3002949	vanXA	glycopeptide antibiotic	antibiotic target alteration	0.0265992	Engineered	Solid waste	-121.929	37.4546
3300000202	3002884	iri	rifamycin antibiotic	antibiotic inactivation	0.0262483	Engineered	Solid waste	-121.929	37.4546
3300000202	3002823	ErmH	MLS	antibiotic target alteration	0.0239984	Engineered	Solid waste	-121.929	37.4546
3300000202	3002644	APH(3')-IIa	aminoglycoside antibiotic	antibiotic inactivation	0.020376	Engineered	Solid waste	-121.929	37.4546
3300000202	3003730	Bifidobacteria intrinsic ileS conferring resistance to mupirocin	mupirocin	antibiotic target alteration	0.0194933	Engineered	Solid waste	-121.929	37.4546
3300000202	3002931	vanSA	glycopeptide antibiotic	antibiotic target alteration	0.0187001	Engineered	Solid waste	-121.929	37.4546
3300000202	3003577	ugd	peptide antibiotic	antibiotic target alteration	0.0185078	Engineered	Solid waste	-121.929	37.4546
3300000202	3000801	MexD	Multidrug	antibiotic efflux	0.0172402	Engineered	Solid waste	-121.929	37.4546
3300000202	3002942	vanHA	glycopeptide antibiotic	antibiotic target alteration	0.0167172	Engineered	Solid waste	-121.929	37.4546
3300000202	3000326	ErmE	MLS	antibiotic target alteration	0.0141352	Engineered	Solid waste	-121.929	37.4546
3300000202	3003056	smeE	Multidrug	antibiotic efflux	0.0138319	Engineered	Solid waste	-121.929	37.4546
3300000202	3004144	AxyY	Multidrug	antibiotic efflux	0.0137658	Engineered	Solid waste	-121.929	37.4546
3300000202	3000167	tet(C)	tetracycline antibiotic	antibiotic efflux	0.0136011	Engineered	Solid waste	-121.929	37.4546
3300000202	3002827	tlrC	Multidrug	antibiotic target protection	0.0131139	Engineered	Solid waste	-121.929	37.4546
3300000202	3004379	QepA4	fluoroquinolone antibiotic	antibiotic efflux	0.0105462	Engineered	Solid waste	-121.929	37.4546
3300000202	3002857	dfrA26	diaminopyrimidine antibiotic	antibiotic target replacement	0.00978196	Engineered	Solid waste	-121.929	37.4546
3300000202	3002497	PDC-1	Beta-lactams	antibiotic inactivation	0.00904463	Engineered	Solid waste	-121.929	37.4546
3300000202	3000491	acrD	aminoglycoside antibiotic	antibiotic efflux	0.00866995	Engineered	Solid waste	-121.929	37.4546
3300000202	3004103	QepA2	fluoroquinolone antibiotic	antibiotic efflux	0.00703079	Engineered	Solid waste	-121.929	37.4546
3300000202	3002893	tcr3	tetracycline antibiotic	antibiotic efflux	0.00701708	Engineered	Solid waste	-121.929	37.4546
3300000202	3003693	mexK	Multidrug	antibiotic efflux	0.00701708	Engineered	Solid waste	-121.929	37.4546
3300000202	3003036	oleB	Multidrug	antibiotic target protection	0.00631537	Engineered	Solid waste	-121.929	37.4546
3300000202	3000979	TEM-116	Beta-lactams	antibiotic inactivation	0.00627136	Engineered	Solid waste	-121.929	37.4546
3300000202	3001055	TEM-195	Beta-lactams	antibiotic inactivation	0.00627136	Engineered	Solid waste	-121.929	37.4546
3300000202	3000982	TEM-120	Beta-lactams	antibiotic inactivation	0.00627136	Engineered	Solid waste	-121.929	37.4546
3300000202	3001022	TEM-156	Beta-lactams	antibiotic inactivation	0.00627136	Engineered	Solid waste	-121.929	37.4546
3300000202	3002955	vanYA	glycopeptide antibiotic	antibiotic target alteration	0.00592066	Engineered	Solid waste	-121.929	37.4546
3300000202	3003578	pmrF	peptide antibiotic	antibiotic target alteration	0.00557239	Engineered	Solid waste	-121.929	37.4546
3300000202	3003010	ceoB	Multidrug	antibiotic efflux	0.00525257	Engineered	Solid waste	-121.929	37.4546
3300000202	3000013	vanB	glycopeptide antibiotic	antibiotic target alteration	0.00524747	Engineered	Solid waste	-121.929	37.4546
3300000202	3002913	vanO	glycopeptide antibiotic	antibiotic target alteration	0.00518698	Engineered	Solid waste	-121.929	37.4546
3300000202	3004074	MuxB	Multidrug	antibiotic efflux	0.00517207	Engineered	Solid waste	-121.929	37.4546
3300000202	3000378	MexB	Multidrug	antibiotic efflux	0.00515725	Engineered	Solid waste	-121.929	37.4546
3300000202	3002894	otrC	tetracycline antibiotic	antibiotic efflux	0.0051133	Engineered	Solid waste	-121.929	37.4546
3300000202	3004342	PDC-79	Beta-lactams	antibiotic inactivation	0.00483839	Engineered	Solid waste	-121.929	37.4546
3300000202	3004349	PDC-86	Beta-lactams	antibiotic inactivation	0.00483839	Engineered	Solid waste	-121.929	37.4546
3300000202	3000829	baeS	Multidrug	antibiotic efflux	0.0038459	Engineered	Solid waste	-121.929	37.4546
3300000202	3000448	qepA	fluoroquinolone antibiotic	antibiotic efflux	0.00351539	Engineered	Solid waste	-121.929	37.4546
3300000202	3000254	emrY	tetracycline antibiotic	antibiotic efflux	0.00350854	Engineered	Solid waste	-121.929	37.4546
3300000202	3003052	smeB	Multidrug	antibiotic efflux	0.00342835	Engineered	Solid waste	-121.929	37.4546
3300000202	3002817	carA	Multidrug	antibiotic target protection	0.00326065	Engineered	Solid waste	-121.929	37.4546
3300000202	3002892	otr(B)	tetracycline antibiotic	antibiotic efflux	0.00319128	Engineered	Solid waste	-121.929	37.4546
3300000202	3000444	rphA	rifamycin antibiotic	antibiotic inactivation	0.00207839	Engineered	Solid waste	-121.929	37.4546
3300000202	3003705	mexN	phenicol antibiotic	antibiotic efflux	0.00173566	Engineered	Solid waste	-121.929	37.4546
3300000202	3003699	mexQ	Multidrug	antibiotic efflux	0.00170767	Engineered	Solid waste	-121.929	37.4546
3300000205	3000501	Nocardia rifampin resistant beta-subunit of RNA polymerase (rpoB2)	rifamycin antibiotic	antibiotic target alteration; antibiotic target replacement	5.09795	Engineered	Solid waste	-121.929	37.4546
3300000205	3004480	Bifidobacterium adolescentis rpoB conferring resistance to rifampicin	rifamycin antibiotic	antibiotic target alteration; antibiotic target replacement	4.71553	Engineered	Solid waste	-121.929	37.4546
3300000205	3000804	MexF	Multidrug	antibiotic efflux	2.95803	Engineered	Solid waste	-121.929	37.4546
3300000205	3003748	oleC	MLS	antibiotic efflux	2.878	Engineered	Solid waste	-121.929	37.4546
3300000205	3003318	Streptomyces rishiriensis parY mutant conferring resistance to aminocoumarin	aminocoumarin antibiotic	antibiotic target alteration	2.51288	Engineered	Solid waste	-121.929	37.4546
3300000205	3000808	mexI	Multidrug	antibiotic efflux	2.36139	Engineered	Solid waste	-121.929	37.4546
3300000205	3000010	vanA	glycopeptide antibiotic	antibiotic target alteration	2.34951	Engineered	Solid waste	-121.929	37.4546
3300000205	3000816	mtrA	Multidrug	antibiotic efflux	2.28712	Engineered	Solid waste	-121.929	37.4546
3300000205	3002931	vanSA	glycopeptide antibiotic	antibiotic target alteration	2.26079	Engineered	Solid waste	-121.929	37.4546
3300000205	3002919	vanRA	glycopeptide antibiotic	antibiotic target alteration	1.97332	Engineered	Solid waste	-121.929	37.4546
3300000205	3002942	vanHA	glycopeptide antibiotic	antibiotic target alteration	1.67984	Engineered	Solid waste	-121.929	37.4546
3300000205	3004361	sul4	sulfonamide antibiotic	antibiotic target replacement	0.909288	Engineered	Solid waste	-121.929	37.4546
3300000205	3002930	vanRO	glycopeptide antibiotic	antibiotic target alteration	0.83733	Engineered	Solid waste	-121.929	37.4546
3300000205	3002913	vanO	glycopeptide antibiotic	antibiotic target alteration	0.456067	Engineered	Solid waste	-121.929	37.4546
3300000205	3002911	vanM	glycopeptide antibiotic	antibiotic target alteration	0.454568	Engineered	Solid waste	-121.929	37.4546
3300000205	3000801	MexD	Multidrug	antibiotic efflux	0.360918	Engineered	Solid waste	-121.929	37.4546
3300000205	3003056	smeE	Multidrug	antibiotic efflux	0.34748	Engineered	Solid waste	-121.929	37.4546
3300000205	3004144	AxyY	Multidrug	antibiotic efflux	0.329608	Engineered	Solid waste	-121.929	37.4546
3300000205	3002881	lmrC	Multidrug	antibiotic target protection	0.328245	Engineered	Solid waste	-121.929	37.4546
3300000205	3003036	oleB	Multidrug	antibiotic target protection	0.320609	Engineered	Solid waste	-121.929	37.4546
3300000205	3003010	ceoB	Multidrug	antibiotic efflux	0.302392	Engineered	Solid waste	-121.929	37.4546
3300000205	3000378	MexB	Multidrug	antibiotic efflux	0.277111	Engineered	Solid waste	-121.929	37.4546
3300000205	3001313	facT	elfamycin antibiotic	antibiotic efflux	0.262413	Engineered	Solid waste	-121.929	37.4546
3300000205	3002893	tcr3	tetracycline antibiotic	antibiotic efflux	0.253402	Engineered	Solid waste	-121.929	37.4546
3300000205	3003801	bcr-1	bicyclomycin	antibiotic efflux	0.196347	Engineered	Solid waste	-121.929	37.4546
3300000205	3003705	mexN	phenicol antibiotic	antibiotic efflux	0.176227	Engineered	Solid waste	-121.929	37.4546
3300000205	3000535	macB	MLS	antibiotic efflux	0.172334	Engineered	Solid waste	-121.929	37.4546
3300000205	3003699	mexQ	Multidrug	antibiotic efflux	0.169809	Engineered	Solid waste	-121.929	37.4546
3300000205	3002690	cml	phenicol antibiotic	antibiotic efflux	0.167786	Engineered	Solid waste	-121.929	37.4546
3300000205	3004075	MuxC	Multidrug	antibiotic efflux	0.165326	Engineered	Solid waste	-121.929	37.4546
3300000205	3002983	amrB	aminoglycoside antibiotic	antibiotic efflux	0.164218	Engineered	Solid waste	-121.929	37.4546
3300000205	3003031	mexW	Multidrug	antibiotic efflux	0.153456	Engineered	Solid waste	-121.929	37.4546
3300000205	3002828	srmB	Multidrug	antibiotic target protection	0.147027	Engineered	Solid waste	-121.929	37.4546
3300000205	3002947	vanHM	glycopeptide antibiotic	antibiotic target alteration	0.132513	Engineered	Solid waste	-121.929	37.4546
3300000205	3002955	vanYA	glycopeptide antibiotic	antibiotic target alteration	0.130144	Engineered	Solid waste	-121.929	37.4546
3300000205	3002982	amrA	aminoglycoside antibiotic	antibiotic efflux	0.127169	Engineered	Solid waste	-121.929	37.4546
3300000205	3000379	OprM	Multidrug	antibiotic efflux	0.120172	Engineered	Solid waste	-121.929	37.4546
3300000205	3004038	Pseudomonas aeruginosa emrE	aminoglycoside antibiotic	antibiotic efflux	0.101837	Engineered	Solid waste	-121.929	37.4546
3300000205	3002827	tlrC	Multidrug	antibiotic target protection	0.096087	Engineered	Solid waste	-121.929	37.4546
3300000205	3003730	Bifidobacteria intrinsic ileS conferring resistance to mupirocin	mupirocin	antibiotic target alteration	0.0833173	Engineered	Solid waste	-121.929	37.4546
3300000205	3003982	LlmA 23S ribosomal RNA methyltransferase	MLS	antibiotic target alteration	0.071958	Engineered	Solid waste	-121.929	37.4546
3300000205	3000167	tet(C)	tetracycline antibiotic	antibiotic efflux	0.0711836	Engineered	Solid waste	-121.929	37.4546
3300000205	3002941	vanSO	glycopeptide antibiotic	antibiotic target alteration	0.0707858	Engineered	Solid waste	-121.929	37.4546
3300000205	3003981	tetB(48)	tetracycline antibiotic	antibiotic efflux	0.0692644	Engineered	Solid waste	-121.929	37.4546
3300000205	3003949	efrB	Multidrug	antibiotic efflux	0.0624528	Engineered	Solid waste	-121.929	37.4546
3300000205	3002884	iri	rifamycin antibiotic	antibiotic inactivation	0.0588747	Engineered	Solid waste	-121.929	37.4546
3300000205	3003643	OXA-486	Beta-lactams	antibiotic inactivation	0.0501443	Engineered	Solid waste	-121.929	37.4546
3300000205	3000800	MexC	Multidrug	antibiotic efflux	0.0485565	Engineered	Solid waste	-121.929	37.4546
3300000205	3003923	oqxB	Multidrug	antibiotic efflux	0.0483994	Engineered	Solid waste	-121.929	37.4546
3300000205	3002606	aadA6	aminoglycoside antibiotic	antibiotic inactivation	0.0467657	Engineered	Solid waste	-121.929	37.4546
3300000205	3002823	ErmH	MLS	antibiotic target alteration	0.0439598	Engineered	Solid waste	-121.929	37.4546
3300000205	3002949	vanXA	glycopeptide antibiotic	antibiotic target alteration	0.037123	Engineered	Solid waste	-121.929	37.4546
3300000205	3003948	efrA	Multidrug	antibiotic efflux	0.035979	Engineered	Solid waste	-121.929	37.4546
3300000205	3003052	smeB	Multidrug	antibiotic efflux	0.032297	Engineered	Solid waste	-121.929	37.4546
3300000205	3003039	oprA	Multidrug	antibiotic efflux	0.032205	Engineered	Solid waste	-121.929	37.4546
3300000205	3000300	lsaA	Multidrug	antibiotic target protection	0.0302043	Engineered	Solid waste	-121.929	37.4546
3300000205	3002644	APH(3')-IIa	aminoglycoside antibiotic	antibiotic inactivation	0.0284376	Engineered	Solid waste	-121.929	37.4546
3300000205	3000186	tetM	tetracycline antibiotic	antibiotic target protection	0.0264936	Engineered	Solid waste	-121.929	37.4546
3300000205	3002894	otrC	tetracycline antibiotic	antibiotic efflux	0.021409	Engineered	Solid waste	-121.929	37.4546
3300000205	3000491	acrD	aminoglycoside antibiotic	antibiotic efflux	0.0181502	Engineered	Solid waste	-121.929	37.4546
3300000205	3002939	vanSM	glycopeptide antibiotic	antibiotic target alteration	0.0152344	Engineered	Solid waste	-121.929	37.4546
3300000205	3000216	acrB	Multidrug	antibiotic efflux	0.0143542	Engineered	Solid waste	-121.929	37.4546
3300000205	3004074	MuxB	Multidrug	antibiotic efflux	0.0126321	Engineered	Solid waste	-121.929	37.4546
3300000205	3002563	AAC(6')-Isa	aminoglycoside antibiotic	antibiotic inactivation	0.011924	Engineered	Solid waste	-121.929	37.4546
3300000205	3002875	dfrE	diaminopyrimidine antibiotic	antibiotic target replacement	0.0114181	Engineered	Solid waste	-121.929	37.4546
3300000205	3000444	rphA	rifamycin antibiotic	antibiotic inactivation	0.0108775	Engineered	Solid waste	-121.929	37.4546
3300000205	3002593	AAC(6')-Ib-SK	aminoglycoside antibiotic	antibiotic inactivation	0.010644	Engineered	Solid waste	-121.929	37.4546
3300000205	3002817	carA	Multidrug	antibiotic target protection	0.0102391	Engineered	Solid waste	-121.929	37.4546
3300000205	3002928	vanRM	glycopeptide antibiotic	antibiotic target alteration	0.0080858	Engineered	Solid waste	-121.929	37.4546
3300000205	3004639	Corynebacterium striatum tetA	Multidrug	antibiotic efflux	0.00733071	Engineered	Solid waste	-121.929	37.4546
3300000205	3004652	Erm(O)-lrm	MLS	antibiotic target alteration	0.00721836	Engineered	Solid waste	-121.929	37.4546
3300000205	3003033	mexY	Multidrug	antibiotic efflux	0.00719768	Engineered	Solid waste	-121.929	37.4546
3300000205	3003645	OXA-488	Beta-lactams	antibiotic inactivation	0.00716347	Engineered	Solid waste	-121.929	37.4546
3300000205	3000921	TEM-52	Beta-lactams	antibiotic inactivation	0.00656443	Engineered	Solid waste	-121.929	37.4546
3300000205	3000969	TEM-106	Beta-lactams	antibiotic inactivation	0.00656443	Engineered	Solid waste	-121.929	37.4546
3300000205	3001023	TEM-157	Beta-lactams	antibiotic inactivation	0.00656443	Engineered	Solid waste	-121.929	37.4546
3300000205	3000942	TEM-76	Beta-lactams	antibiotic inactivation	0.00656443	Engineered	Solid waste	-121.929	37.4546
3300000205	3003565	r39 beta-lactamase	Beta-lactams	antibiotic inactivation	0.00617702	Engineered	Solid waste	-121.929	37.4546
3300000205	3002522	novA	aminocoumarin antibiotic	antibiotic efflux	0.00611686	Engineered	Solid waste	-121.929	37.4546
3300000205	3003723	vanI	glycopeptide antibiotic	antibiotic target alteration	0.00539826	Engineered	Solid waste	-121.929	37.4546
3300000205	3003551	emeA	acridine dye	antibiotic efflux	0.0047817	Engineered	Solid waste	-121.929	37.4546
3300000205	3004042	Enterobacter cloacae acrA	Multidrug	antibiotic efflux	0.00473365	Engineered	Solid waste	-121.929	37.4546
3300000205	3001214	mdtM	Multidrug	antibiotic efflux	0.00458392	Engineered	Solid waste	-121.929	37.4546
3300000205	3003700	opmE	Multidrug	antibiotic efflux	0.00382925	Engineered	Solid waste	-121.929	37.4546
3300000205	3003992	rphB	rifamycin antibiotic	antibiotic inactivation	0.0021288	Engineered	Solid waste	-121.929	37.4546
3300000205	3003693	mexK	Multidrug	antibiotic efflux	0.00183625	Engineered	Solid waste	-121.929	37.4546
3300000205	3000793	mdtB	aminocoumarin antibiotic	antibiotic efflux	0.00180979	Engineered	Solid waste	-121.929	37.4546
3300000208	3002606	aadA6	aminoglycoside antibiotic	antibiotic inactivation	15.641	Engineered	Solid waste	-121.929	37.4546
3300000208	3003748	oleC	MLS	antibiotic efflux	9.98129	Engineered	Solid waste	-121.929	37.4546
3300000208	3004480	Bifidobacterium adolescentis rpoB conferring resistance to rifampicin	rifamycin antibiotic	antibiotic target alteration; antibiotic target replacement	9.90233	Engineered	Solid waste	-121.929	37.4546
3300000208	3000501	Nocardia rifampin resistant beta-subunit of RNA polymerase (rpoB2)	rifamycin antibiotic	antibiotic target alteration; antibiotic target replacement	5.35886	Engineered	Solid waste	-121.929	37.4546
3300000208	3003693	mexK	Multidrug	antibiotic efflux	5.11153	Engineered	Solid waste	-121.929	37.4546
3300000208	3003318	Streptomyces rishiriensis parY mutant conferring resistance to aminocoumarin	aminocoumarin antibiotic	antibiotic target alteration	3.91515	Engineered	Solid waste	-121.929	37.4546
3300000208	3003031	mexW	Multidrug	antibiotic efflux	2.48322	Engineered	Solid waste	-121.929	37.4546
3300000208	3003056	smeE	Multidrug	antibiotic efflux	2.46426	Engineered	Solid waste	-121.929	37.4546
3300000208	3002611	aadA11	aminoglycoside antibiotic	antibiotic inactivation	2.46141	Engineered	Solid waste	-121.929	37.4546
3300000208	3004144	AxyY	Multidrug	antibiotic efflux	2.15404	Engineered	Solid waste	-121.929	37.4546
3300000208	3000804	MexF	Multidrug	antibiotic efflux	1.6359	Engineered	Solid waste	-121.929	37.4546
3300000208	3003010	ceoB	Multidrug	antibiotic efflux	1.55227	Engineered	Solid waste	-121.929	37.4546
3300000208	3003036	oleB	Multidrug	antibiotic target protection	1.5399	Engineered	Solid waste	-121.929	37.4546
3300000208	3002930	vanRO	glycopeptide antibiotic	antibiotic target alteration	1.53809	Engineered	Solid waste	-121.929	37.4546
3300000208	3003699	mexQ	Multidrug	antibiotic efflux	1.42861	Engineered	Solid waste	-121.929	37.4546
3300000208	3000808	mexI	Multidrug	antibiotic efflux	1.37811	Engineered	Solid waste	-121.929	37.4546
3300000208	3004143	AxyX	Multidrug	antibiotic efflux	1.34911	Engineered	Solid waste	-121.929	37.4546
3300000208	3000801	MexD	Multidrug	antibiotic efflux	1.13625	Engineered	Solid waste	-121.929	37.4546
3300000208	3002616	aadA16	aminoglycoside antibiotic	antibiotic inactivation	1.05489	Engineered	Solid waste	-121.929	37.4546
3300000208	3002828	srmB	Multidrug	antibiotic target protection	1.03978	Engineered	Solid waste	-121.929	37.4546
3300000208	3000816	mtrA	Multidrug	antibiotic efflux	0.994321	Engineered	Solid waste	-121.929	37.4546
3300000208	3002983	amrB	aminoglycoside antibiotic	antibiotic efflux	0.849546	Engineered	Solid waste	-121.929	37.4546
3300000208	3002893	tcr3	tetracycline antibiotic	antibiotic efflux	0.826866	Engineered	Solid waste	-121.929	37.4546
3300000208	3000535	macB	MLS	antibiotic efflux	0.802841	Engineered	Solid waste	-121.929	37.4546
3300000208	3003801	bcr-1	bicyclomycin	antibiotic efflux	0.73816	Engineered	Solid waste	-121.929	37.4546
3300000208	3003052	smeB	Multidrug	antibiotic efflux	0.736263	Engineered	Solid waste	-121.929	37.4546
3300000208	3003730	Bifidobacteria intrinsic ileS conferring resistance to mupirocin	mupirocin	antibiotic target alteration	0.570111	Engineered	Solid waste	-121.929	37.4546
3300000208	3000379	OprM	Multidrug	antibiotic efflux	0.562977	Engineered	Solid waste	-121.929	37.4546
3300000208	3002690	cml	phenicol antibiotic	antibiotic efflux	0.509301	Engineered	Solid waste	-121.929	37.4546
3300000208	3003057	smeF	Multidrug	antibiotic efflux	0.50724	Engineered	Solid waste	-121.929	37.4546
3300000208	3000378	MexB	Multidrug	antibiotic efflux	0.506864	Engineered	Solid waste	-121.929	37.4546
3300000208	3002982	amrA	aminoglycoside antibiotic	antibiotic efflux	0.482025	Engineered	Solid waste	-121.929	37.4546
3300000208	3003836	qacH	fluoroquinolone antibiotic	antibiotic efflux	0.47975	Engineered	Solid waste	-121.929	37.4546
3300000208	3003923	oqxB	Multidrug	antibiotic efflux	0.424565	Engineered	Solid waste	-121.929	37.4546
3300000208	3004361	sul4	sulfonamide antibiotic	antibiotic target replacement	0.369808	Engineered	Solid waste	-121.929	37.4546
3300000208	3002827	tlrC	Multidrug	antibiotic target protection	0.361237	Engineered	Solid waste	-121.929	37.4546
3300000208	3003705	mexN	phenicol antibiotic	antibiotic efflux	0.272698	Engineered	Solid waste	-121.929	37.4546
3300000208	3004123	Burkholderia pseudomallei Omp38	Beta-lactams	reduced permeability to antibiotic	0.265132	Engineered	Solid waste	-121.929	37.4546
3300000208	3002941	vanSO	glycopeptide antibiotic	antibiotic target alteration	0.244131	Engineered	Solid waste	-121.929	37.4546
3300000208	3004075	MuxC	Multidrug	antibiotic efflux	0.221346	Engineered	Solid waste	-121.929	37.4546
3300000208	3002884	iri	rifamycin antibiotic	antibiotic inactivation	0.187454	Engineered	Solid waste	-121.929	37.4546
3300000208	3002823	ErmH	MLS	antibiotic target alteration	0.183629	Engineered	Solid waste	-121.929	37.4546
3300000208	3002913	vanO	glycopeptide antibiotic	antibiotic target alteration	0.169341	Engineered	Solid waste	-121.929	37.4546
3300000208	3004085	lnuG	MLS	antibiotic inactivation	0.157592	Engineered	Solid waste	-121.929	37.4546
3300000208	3002881	lmrC	Multidrug	antibiotic target protection	0.123308	Engineered	Solid waste	-121.929	37.4546
3300000208	3003033	mexY	Multidrug	antibiotic efflux	0.117508	Engineered	Solid waste	-121.929	37.4546
3300000208	3004038	Pseudomonas aeruginosa emrE	aminoglycoside antibiotic	antibiotic efflux	0.115802	Engineered	Solid waste	-121.929	37.4546
3300000208	3003982	LlmA 23S ribosomal RNA methyltransferase	MLS	antibiotic target alteration	0.0956399	Engineered	Solid waste	-121.929	37.4546
3300000208	3003981	tetB(48)	tetracycline antibiotic	antibiotic efflux	0.0742616	Engineered	Solid waste	-121.929	37.4546
3300000208	3003955	efpA	Multidrug	antibiotic efflux	0.0587888	Engineered	Solid waste	-121.929	37.4546
3300000208	3002817	carA	Multidrug	antibiotic target protection	0.0532257	Engineered	Solid waste	-121.929	37.4546
3300000208	3000167	tet(C)	tetracycline antibiotic	antibiotic efflux	0.0462541	Engineered	Solid waste	-121.929	37.4546
3300000208	3000181	tet(V)	tetracycline antibiotic	antibiotic efflux	0.0437211	Engineered	Solid waste	-121.929	37.4546
3300000208	3000149	fosA	fosfomycin	antibiotic inactivation	0.0405063	Engineered	Solid waste	-121.929	37.4546
3300000208	3003039	oprA	Multidrug	antibiotic efflux	0.0392369	Engineered	Solid waste	-121.929	37.4546
3300000208	3000216	acrB	Multidrug	antibiotic efflux	0.0367257	Engineered	Solid waste	-121.929	37.4546
3300000208	3002563	AAC(6')-Isa	aminoglycoside antibiotic	antibiotic inactivation	0.0348662	Engineered	Solid waste	-121.929	37.4546
3300000208	3002526	AAC(2')-Id	aminoglycoside antibiotic	antibiotic inactivation	0.0348111	Engineered	Solid waste	-121.929	37.4546
3300000208	3003992	rphB	rifamycin antibiotic	antibiotic inactivation	0.0331984	Engineered	Solid waste	-121.929	37.4546
3300000208	3000245	RbpA	rifamycin antibiotic	antibiotic target protection	0.0319354	Engineered	Solid waste	-121.929	37.4546
3300000208	3002522	novA	aminocoumarin antibiotic	antibiotic efflux	0.0298098	Engineered	Solid waste	-121.929	37.4546
3300000208	3000444	rphA	rifamycin antibiotic	antibiotic inactivation	0.0296859	Engineered	Solid waste	-121.929	37.4546
3300000208	3000800	MexC	Multidrug	antibiotic efflux	0.0283962	Engineered	Solid waste	-121.929	37.4546
3300000208	3002894	otrC	tetracycline antibiotic	antibiotic efflux	0.0260836	Engineered	Solid waste	-121.929	37.4546
3300000208	3003643	OXA-486	Beta-lactams	antibiotic inactivation	0.0209462	Engineered	Solid waste	-121.929	37.4546
3300000208	3001313	facT	elfamycin antibiotic	antibiotic efflux	0.0196745	Engineered	Solid waste	-121.929	37.4546
3300000208	3004074	MuxB	Multidrug	antibiotic efflux	0.0175889	Engineered	Solid waste	-121.929	37.4546
3300000208	3002919	vanRA	glycopeptide antibiotic	antibiotic target alteration	0.0158301	Engineered	Solid waste	-121.929	37.4546
3300000208	3002639	APH(3'')-Ib	aminoglycoside antibiotic	antibiotic inactivation	0.0137036	Engineered	Solid waste	-121.929	37.4546
3300000208	3002641	APH(3')-Ia	aminoglycoside antibiotic	antibiotic inactivation	0.0135021	Engineered	Solid waste	-121.929	37.4546
3300000208	3000343	tap	tetracycline antibiotic	antibiotic efflux	0.0134362	Engineered	Solid waste	-121.929	37.4546
3300000208	3002660	APH(6)-Id	aminoglycoside antibiotic	antibiotic inactivation	0.0131633	Engineered	Solid waste	-121.929	37.4546
3300000208	3004107	Pseudomonas aeruginosa soxR	Multidrug	antibiotic target alteration; antibiotic efflux	0.0116961	Engineered	Solid waste	-121.929	37.4546
3300000208	3000010	vanA	glycopeptide antibiotic	antibiotic target alteration	0.0106761	Engineered	Solid waste	-121.929	37.4546
3300000208	3003035	mfpA	fluoroquinolone antibiotic	antibiotic target protection	0.00997982	Engineered	Solid waste	-121.929	37.4546
3300000208	3003070	vanXD	glycopeptide antibiotic	antibiotic target alteration	0.00904575	Engineered	Solid waste	-121.929	37.4546
3300000208	3000491	acrD	aminoglycoside antibiotic	antibiotic efflux	0.00884531	Engineered	Solid waste	-121.929	37.4546
3300000208	3003728	vanRI	glycopeptide antibiotic	antibiotic target alteration	0.00788106	Engineered	Solid waste	-121.929	37.4546
3300000208	3004639	Corynebacterium striatum tetA	Multidrug	antibiotic efflux	0.00714508	Engineered	Solid waste	-121.929	37.4546
3300000208	3003642	OXA-485	Beta-lactams	antibiotic inactivation	0.00698208	Engineered	Solid waste	-121.929	37.4546
3300000208	3000508	gadX	Multidrug	antibiotic efflux	0.0066774	Engineered	Solid waste	-121.929	37.4546
3300000208	3001047	TEM-187	Beta-lactams	antibiotic inactivation	0.00642058	Engineered	Solid waste	-121.929	37.4546
3300000208	3000957	TEM-90	Beta-lactams	antibiotic inactivation	0.00639821	Engineered	Solid waste	-121.929	37.4546
3300000208	3004089	ANT(3'')-IIa	aminoglycoside antibiotic	antibiotic inactivation	0.00566755	Engineered	Solid waste	-121.929	37.4546
3300000208	3002911	vanM	glycopeptide antibiotic	antibiotic target alteration	0.00533804	Engineered	Solid waste	-121.929	37.4546
3300000208	3004336	PDC-73	Beta-lactams	antibiotic inactivation	0.00493625	Engineered	Solid waste	-121.929	37.4546
3300000208	3004348	PDC-85	Beta-lactams	antibiotic inactivation	0.00493625	Engineered	Solid waste	-121.929	37.4546
3300000208	3002931	vanSA	glycopeptide antibiotic	antibiotic target alteration	0.00476957	Engineered	Solid waste	-121.929	37.4546
3300000208	3000499	acrE	Multidrug	antibiotic efflux	0.00475722	Engineered	Solid waste	-121.929	37.4546
3300000208	3004042	Enterobacter cloacae acrA	Multidrug	antibiotic efflux	0.00461378	Engineered	Solid waste	-121.929	37.4546
3300000208	3001328	Escherichia coli mdfA	Multidrug	antibiotic efflux	0.00446785	Engineered	Solid waste	-121.929	37.4546
3300000208	3004142	OprZ	Multidrug	antibiotic efflux	0.00395751	Engineered	Solid waste	-121.929	37.4546
3300000208	3004379	QepA4	fluoroquinolone antibiotic	antibiotic efflux	0.0035865	Engineered	Solid waste	-121.929	37.4546
3300000208	3000254	emrY	tetracycline antibiotic	antibiotic efflux	0.00357951	Engineered	Solid waste	-121.929	37.4546
3300000208	3002891	otr(A)	tetracycline antibiotic	antibiotic target protection	0.00276549	Engineered	Solid waste	-121.929	37.4546
3300000208	3000796	mdtF	Multidrug	antibiotic efflux	0.00176906	Engineered	Solid waste	-121.929	37.4546
3300000211	3004480	Bifidobacterium adolescentis rpoB conferring resistance to rifampicin	rifamycin antibiotic	antibiotic target alteration; antibiotic target replacement	0.526409	Aquatic	Marine	-123.5	48.6
3300000211	3000501	Nocardia rifampin resistant beta-subunit of RNA polymerase (rpoB2)	rifamycin antibiotic	antibiotic target alteration; antibiotic target replacement	0.49429	Aquatic	Marine	-123.5	48.6
3300000211	3003111	lsaB	Multidrug	antibiotic target protection	0.253488	Aquatic	Marine	-123.5	48.6
3300000211	3003577	ugd	peptide antibiotic	antibiotic target alteration	0.224881	Aquatic	Marine	-123.5	48.6
3300000211	3002922	vanRC	glycopeptide antibiotic	antibiotic target alteration	0.107732	Aquatic	Marine	-123.5	48.6
3300000211	3000942	TEM-76	Beta-lactams	antibiotic inactivation	0.0435434	Aquatic	Marine	-123.5	48.6
3300000211	3000790	mdsB	Multidrug	antibiotic efflux	0.0355027	Aquatic	Marine	-123.5	48.6
3300000211	3003801	bcr-1	bicyclomycin	antibiotic efflux	0.0310098	Aquatic	Marine	-123.5	48.6
3300000211	3002817	carA	Multidrug	antibiotic target protection	0.0226394	Aquatic	Marine	-123.5	48.6
3300000211	3003318	Streptomyces rishiriensis parY mutant conferring resistance to aminocoumarin	aminocoumarin antibiotic	antibiotic target alteration	0.0177513	Aquatic	Marine	-123.5	48.6
3300000211	3000808	mexI	Multidrug	antibiotic efflux	0.012133	Aquatic	Marine	-123.5	48.6
3300000211	3000510	mupB	mupirocin	antibiotic target alteration	0.012086	Aquatic	Marine	-123.5	48.6
3300000211	3000502	acrF	Multidrug	antibiotic efflux	0.0120743	Aquatic	Marine	-123.5	48.6
3300000211	3003056	smeE	Multidrug	antibiotic efflux	0.0120048	Aquatic	Marine	-123.5	48.6
3300000211	3000804	MexF	Multidrug	antibiotic efflux	0.0117563	Aquatic	Marine	-123.5	48.6
3300000212	3004480	Bifidobacterium adolescentis rpoB conferring resistance to rifampicin	rifamycin antibiotic	antibiotic target alteration; antibiotic target replacement	0.876695	Aquatic	Marine	-123.5	48.6
3300000212	3000501	Nocardia rifampin resistant beta-subunit of RNA polymerase (rpoB2)	rifamycin antibiotic	antibiotic target alteration; antibiotic target replacement	0.733854	Aquatic	Marine	-123.5	48.6
3300000212	3002922	vanRC	glycopeptide antibiotic	antibiotic target alteration	0.613127	Aquatic	Marine	-123.5	48.6
3300000212	3003577	ugd	peptide antibiotic	antibiotic target alteration	0.250195	Aquatic	Marine	-123.5	48.6
3300000212	3003111	lsaB	Multidrug	antibiotic target protection	0.0607432	Aquatic	Marine	-123.5	48.6
3300000212	3002857	dfrA26	diaminopyrimidine antibiotic	antibiotic target replacement	0.040688	Aquatic	Marine	-123.5	48.6
3300000212	3000518	CRP	Multidrug	antibiotic efflux	0.0354815	Aquatic	Marine	-123.5	48.6
3300000212	3000521	mupA	mupirocin	antibiotic target alteration	0.029216	Aquatic	Marine	-123.5	48.6
3300000212	3000883	TEM-11	Beta-lactams	antibiotic inactivation	0.0260857	Aquatic	Marine	-123.5	48.6
3300000212	3000921	TEM-52	Beta-lactams	antibiotic inactivation	0.0260857	Aquatic	Marine	-123.5	48.6
3300000212	3000973	TEM-110	Beta-lactams	antibiotic inactivation	0.0260857	Aquatic	Marine	-123.5	48.6
3300000212	3001037	TEM-171	Beta-lactams	antibiotic inactivation	0.0260857	Aquatic	Marine	-123.5	48.6
3300000212	3001056	TEM-197	Beta-lactams	antibiotic inactivation	0.0260857	Aquatic	Marine	-123.5	48.6
3300000212	3000880	TEM-8	Beta-lactams	antibiotic inactivation	0.0260857	Aquatic	Marine	-123.5	48.6
3300000212	3000808	mexI	Multidrug	antibiotic efflux	0.0218056	Aquatic	Marine	-123.5	48.6
3300000212	3003699	mexQ	Multidrug	antibiotic efflux	0.0213091	Aquatic	Marine	-123.5	48.6
3300000212	3003318	Streptomyces rishiriensis parY mutant conferring resistance to aminocoumarin	aminocoumarin antibiotic	antibiotic target alteration	0.0212687	Aquatic	Marine	-123.5	48.6
3300000212	3000803	MexE	Multidrug	antibiotic efflux	0.01804	Aquatic	Marine	-123.5	48.6
3300000212	3003057	smeF	Multidrug	antibiotic efflux	0.0160313	Aquatic	Marine	-123.5	48.6
3300000212	3004074	MuxB	Multidrug	antibiotic efflux	0.0143421	Aquatic	Marine	-123.5	48.6
3300000212	3000804	MexF	Multidrug	antibiotic efflux	0.0140858	Aquatic	Marine	-123.5	48.6
3300000212	3002817	carA	Multidrug	antibiotic target protection	0.0135627	Aquatic	Marine	-123.5	48.6
3300000212	3003036	oleB	Multidrug	antibiotic target protection	0.0131344	Aquatic	Marine	-123.5	48.6
3300000212	3000190	tetO	tetracycline antibiotic	antibiotic target protection	0.0116978	Aquatic	Marine	-123.5	48.6
3300000212	3000535	macB	MLS	antibiotic efflux	0.0116071	Aquatic	Marine	-123.5	48.6
3300000212	3000195	tetB(P)	tetracycline antibiotic	antibiotic target protection	0.0114649	Aquatic	Marine	-123.5	48.6
3300000212	3003693	mexK	Multidrug	antibiotic efflux	0.00729688	Aquatic	Marine	-123.5	48.6
3300000212	3002983	amrB	aminoglycoside antibiotic	antibiotic efflux	0.00717107	Aquatic	Marine	-123.5	48.6
3300000212	3000378	MexB	Multidrug	antibiotic efflux	0.00715052	Aquatic	Marine	-123.5	48.6
3300000212	3003052	smeB	Multidrug	antibiotic efflux	0.00713009	Aquatic	Marine	-123.5	48.6
3300000212	3000790	mdsB	Multidrug	antibiotic efflux	0.00708958	Aquatic	Marine	-123.5	48.6
3300000214	3003577	ugd	peptide antibiotic	antibiotic target alteration	0.580679	Aquatic	Marine	-123.5	48.6
3300000214	3000501	Nocardia rifampin resistant beta-subunit of RNA polymerase (rpoB2)	rifamycin antibiotic	antibiotic target alteration; antibiotic target replacement	0.439118	Aquatic	Marine	-123.5	48.6
3300000214	3002922	vanRC	glycopeptide antibiotic	antibiotic target alteration	0.253992	Aquatic	Marine	-123.5	48.6
3300000214	3004480	Bifidobacterium adolescentis rpoB conferring resistance to rifampicin	rifamycin antibiotic	antibiotic target alteration; antibiotic target replacement	0.21512	Aquatic	Marine	-123.5	48.6
3300000214	3000934	TEM-67	Beta-lactams	antibiotic inactivation	0.0684393	Aquatic	Marine	-123.5	48.6
3300000214	3004054	Pseudomonas aeruginosa CpxR	Multidrug	antibiotic efflux	0.0434559	Aquatic	Marine	-123.5	48.6
3300000214	3000828	baeR	Multidrug	antibiotic efflux	0.0407512	Aquatic	Marine	-123.5	48.6
3300000214	3002827	tlrC	Multidrug	antibiotic target protection	0.0357779	Aquatic	Marine	-123.5	48.6
3300000214	3002828	srmB	Multidrug	antibiotic target protection	0.0356481	Aquatic	Marine	-123.5	48.6
3300000214	3002817	carA	Multidrug	antibiotic target protection	0.0355835	Aquatic	Marine	-123.5	48.6
3300000214	3000996	TEM-132	Beta-lactams	antibiotic inactivation	0.0342197	Aquatic	Marine	-123.5	48.6
3300000214	3001051	TEM-191	Beta-lactams	antibiotic inactivation	0.0342197	Aquatic	Marine	-123.5	48.6
3300000214	3000882	TEM-10	Beta-lactams	antibiotic inactivation	0.0342197	Aquatic	Marine	-123.5	48.6
3300000214	3000910	TEM-40	Beta-lactams	antibiotic inactivation	0.0342197	Aquatic	Marine	-123.5	48.6
3300000214	3001014	TEM-147	Beta-lactams	antibiotic inactivation	0.0342197	Aquatic	Marine	-123.5	48.6
3300000214	3000510	mupB	mupirocin	antibiotic target alteration	0.0284943	Aquatic	Marine	-123.5	48.6
3300000214	3003318	Streptomyces rishiriensis parY mutant conferring resistance to aminocoumarin	aminocoumarin antibiotic	antibiotic target alteration	0.0279007	Aquatic	Marine	-123.5	48.6
3300000214	3003801	bcr-1	bicyclomycin	antibiotic efflux	0.0243698	Aquatic	Marine	-123.5	48.6
3300000214	3000829	baeS	Multidrug	antibiotic efflux	0.0209851	Aquatic	Marine	-123.5	48.6
3300000214	3002831	vgaC	Multidrug	antibiotic target protection	0.0187783	Aquatic	Marine	-123.5	48.6
3300000214	3002522	novA	aminocoumarin antibiotic	antibiotic efflux	0.0159432	Aquatic	Marine	-123.5	48.6
3300000214	3000535	macB	MLS	antibiotic efflux	0.0152264	Aquatic	Marine	-123.5	48.6
3300000214	3003681	TriC	triclosan	antibiotic efflux	0.00966638	Aquatic	Marine	-123.5	48.6
3300000214	3000491	acrD	aminoglycoside antibiotic	antibiotic efflux	0.0094615	Aquatic	Marine	-123.5	48.6
3300000214	3002983	amrB	aminoglycoside antibiotic	antibiotic efflux	0.00940713	Aquatic	Marine	-123.5	48.6
3300000214	3003699	mexQ	Multidrug	antibiotic efflux	0.00931788	Aquatic	Marine	-123.5	48.6
3300000214	3000790	mdsB	Multidrug	antibiotic efflux	0.00930023	Aquatic	Marine	-123.5	48.6
3300000214	3000804	MexF	Multidrug	antibiotic efflux	0.00923899	Aquatic	Marine	-123.5	48.6
3300000215	3004480	Bifidobacterium adolescentis rpoB conferring resistance to rifampicin	rifamycin antibiotic	antibiotic target alteration; antibiotic target replacement	0.566608	Aquatic	Marine	-123.5	48.6
3300000215	3000501	Nocardia rifampin resistant beta-subunit of RNA polymerase (rpoB2)	rifamycin antibiotic	antibiotic target alteration; antibiotic target replacement	0.53748	Aquatic	Marine	-123.5	48.6
3300000215	3002922	vanRC	glycopeptide antibiotic	antibiotic target alteration	0.306951	Aquatic	Marine	-123.5	48.6
3300000215	3003577	ugd	peptide antibiotic	antibiotic target alteration	0.162725	Aquatic	Marine	-123.5	48.6
3300000215	3003111	lsaB	Multidrug	antibiotic target protection	0.160497	Aquatic	Marine	-123.5	48.6
3300000215	3002828	srmB	Multidrug	antibiotic target protection	0.100522	Aquatic	Marine	-123.5	48.6
3300000215	3003318	Streptomyces rishiriensis parY mutant conferring resistance to aminocoumarin	aminocoumarin antibiotic	antibiotic target alteration	0.0561968	Aquatic	Marine	-123.5	48.6
3300000215	3002983	amrB	aminoglycoside antibiotic	antibiotic efflux	0.0303162	Aquatic	Marine	-123.5	48.6
3300000215	3003699	mexQ	Multidrug	antibiotic efflux	0.0225214	Aquatic	Marine	-123.5	48.6
3300000215	3000790	mdsB	Multidrug	antibiotic efflux	0.0224787	Aquatic	Marine	-123.5	48.6
3300000215	3000808	mexI	Multidrug	antibiotic efflux	0.0153641	Aquatic	Marine	-123.5	48.6
3300000215	3003036	oleB	Multidrug	antibiotic target protection	0.0138816	Aquatic	Marine	-123.5	48.6
3300000215	3000535	macB	MLS	antibiotic efflux	0.0122675	Aquatic	Marine	-123.5	48.6
3300000215	3000195	tetB(P)	tetracycline antibiotic	antibiotic target protection	0.0121172	Aquatic	Marine	-123.5	48.6
3300000215	3003031	mexW	Multidrug	antibiotic efflux	0.00776498	Aquatic	Marine	-123.5	48.6
3300000215	3000521	mupA	mupirocin	antibiotic target alteration	0.00771953	Aquatic	Marine	-123.5	48.6
3300000215	3000510	mupB	mupirocin	antibiotic target alteration	0.00765234	Aquatic	Marine	-123.5	48.6
3300000215	3003730	Bifidobacteria intrinsic ileS conferring resistance to mupirocin	mupirocin	antibiotic target alteration	0.00714126	Aquatic	Marine	-123.5	48.6
3300000216	3003577	ugd	peptide antibiotic	antibiotic target alteration	1.54753	Aquatic	Marine	-123.5	48.6
3300000216	3000501	Nocardia rifampin resistant beta-subunit of RNA polymerase (rpoB2)	rifamycin antibiotic	antibiotic target alteration; antibiotic target replacement	0.633634	Aquatic	Marine	-123.5	48.6
3300000216	3004480	Bifidobacterium adolescentis rpoB conferring resistance to rifampicin	rifamycin antibiotic	antibiotic target alteration; antibiotic target replacement	0.585846	Aquatic	Marine	-123.5	48.6
3300000216	3003730	Bifidobacteria intrinsic ileS conferring resistance to mupirocin	mupirocin	antibiotic target alteration	0.276339	Aquatic	Marine	-123.5	48.6
3300000216	3000195	tetB(P)	tetracycline antibiotic	antibiotic target protection	0.14305	Aquatic	Marine	-123.5	48.6
3300000216	3002922	vanRC	glycopeptide antibiotic	antibiotic target alteration	0.134212	Aquatic	Marine	-123.5	48.6
3300000216	3003318	Streptomyces rishiriensis parY mutant conferring resistance to aminocoumarin	aminocoumarin antibiotic	antibiotic target alteration	0.0958297	Aquatic	Marine	-123.5	48.6
3300000216	3003066	smeR	Multidrug	antibiotic efflux	0.090253	Aquatic	Marine	-123.5	48.6
3300000216	3004591	tet(55)	tetracycline antibiotic	antibiotic inactivation	0.0806666	Aquatic	Marine	-123.5	48.6
3300000216	3003748	oleC	MLS	antibiotic efflux	0.0795943	Aquatic	Marine	-123.5	48.6
3300000216	3000535	macB	MLS	antibiotic efflux	0.0402291	Aquatic	Marine	-123.5	48.6
3300000216	3000790	mdsB	Multidrug	antibiotic efflux	0.0393148	Aquatic	Marine	-123.5	48.6
3300000216	3002817	carA	Multidrug	antibiotic target protection	0.0376054	Aquatic	Marine	-123.5	48.6
3300000216	3000197	tet36	tetracycline antibiotic	antibiotic target protection	0.0323841	Aquatic	Marine	-123.5	48.6
3300000216	3000833	evgS	Multidrug	antibiotic efflux	0.0303229	Aquatic	Marine	-123.5	48.6
3300000216	3002828	srmB	Multidrug	antibiotic target protection	0.0282553	Aquatic	Marine	-123.5	48.6
3300000216	3002522	novA	aminocoumarin antibiotic	antibiotic efflux	0.0252738	Aquatic	Marine	-123.5	48.6
3300000216	3000556	tet44	tetracycline antibiotic	antibiotic target protection	0.0242881	Aquatic	Marine	-123.5	48.6
3300000216	3002929	vanRN	glycopeptide antibiotic	antibiotic target alteration	0.0224656	Aquatic	Marine	-123.5	48.6
3300000216	3003111	lsaB	Multidrug	antibiotic target protection	0.0210529	Aquatic	Marine	-123.5	48.6
3300000216	3002646	APH(3')-IIc	aminoglycoside antibiotic	antibiotic inactivation	0.019364	Aquatic	Marine	-123.5	48.6
3300000216	3000594	ErmR	MLS	antibiotic target alteration	0.0152186	Aquatic	Marine	-123.5	48.6
3300000216	3000491	acrD	aminoglycoside antibiotic	antibiotic efflux	0.0149987	Aquatic	Marine	-123.5	48.6
3300000216	3003441	cfrA	Multidrug	antibiotic target alteration	0.0148273	Aquatic	Marine	-123.5	48.6
3300000216	3000481	tet(35)	tetracycline antibiotic	antibiotic efflux	0.0140258	Aquatic	Marine	-123.5	48.6
3300000216	3001214	mdtM	Multidrug	antibiotic efflux	0.0126266	Aquatic	Marine	-123.5	48.6
3300000216	3003112	lsaC	Multidrug	antibiotic target protection	0.0105265	Aquatic	Marine	-123.5	48.6
3300000216	3004639	Corynebacterium striatum tetA	Multidrug	antibiotic efflux	0.0100964	Aquatic	Marine	-123.5	48.6
3300000216	3000510	mupB	mupirocin	antibiotic target alteration	0.0100378	Aquatic	Marine	-123.5	48.6
3300000216	3002827	tlrC	Multidrug	antibiotic target protection	0.00945273	Aquatic	Marine	-123.5	48.6
3300000216	3003031	mexW	Multidrug	antibiotic efflux	0.00509279	Aquatic	Marine	-123.5	48.6
3300000216	3000521	mupA	mupirocin	antibiotic target alteration	0.00506297	Aquatic	Marine	-123.5	48.6
3300000216	3000794	mdtC	aminocoumarin antibiotic	antibiotic efflux	0.00505804	Aquatic	Marine	-123.5	48.6
3300000216	3003010	ceoB	Multidrug	antibiotic efflux	0.0050482	Aquatic	Marine	-123.5	48.6
3300000216	3000808	mexI	Multidrug	antibiotic efflux	0.0050384	Aquatic	Marine	-123.5	48.6
3300000216	3003705	mexN	phenicol antibiotic	antibiotic efflux	0.00500439	Aquatic	Marine	-123.5	48.6
3300000216	3000796	mdtF	Multidrug	antibiotic efflux	0.00499957	Aquatic	Marine	-123.5	48.6
3300000216	3002983	amrB	aminoglycoside antibiotic	antibiotic efflux	0.00497083	Aquatic	Marine	-123.5	48.6
3300000216	3000801	MexD	Multidrug	antibiotic efflux	0.00497083	Aquatic	Marine	-123.5	48.6
3300000216	3000378	MexB	Multidrug	antibiotic efflux	0.00495659	Aquatic	Marine	-123.5	48.6
3300000216	3003052	smeB	Multidrug	antibiotic efflux	0.00494243	Aquatic	Marine	-123.5	48.6
3300000216	3003923	oqxB	Multidrug	antibiotic efflux	0.00493773	Aquatic	Marine	-123.5	48.6
3300000216	3003699	mexQ	Multidrug	antibiotic efflux	0.00492367	Aquatic	Marine	-123.5	48.6
3300000216	3000811	mtrD	Multidrug	antibiotic efflux	0.00485913	Aquatic	Marine	-123.5	48.6
3300000225	3000501	Nocardia rifampin resistant beta-subunit of RNA polymerase (rpoB2)	rifamycin antibiotic	antibiotic target alteration; antibiotic target replacement	0.372741	Aquatic	Marine	-123.5	48.6
3300000225	3004480	Bifidobacterium adolescentis rpoB conferring resistance to rifampicin	rifamycin antibiotic	antibiotic target alteration; antibiotic target replacement	0.346945	Aquatic	Marine	-123.5	48.6
3300000225	3002922	vanRC	glycopeptide antibiotic	antibiotic target alteration	0.280279	Aquatic	Marine	-123.5	48.6
3300000225	3000518	CRP	Multidrug	antibiotic efflux	0.171208	Aquatic	Marine	-123.5	48.6
3300000225	3003111	lsaB	Multidrug	antibiotic target protection	0.102586	Aquatic	Marine	-123.5	48.6
3300000225	3003577	ugd	peptide antibiotic	antibiotic target alteration	0.0928659	Aquatic	Marine	-123.5	48.6
3300000225	3003950	msbA	nitroimidazole antibiotic	antibiotic efflux	0.049571	Aquatic	Marine	-123.5	48.6
3300000225	3003699	mexQ	Multidrug	antibiotic efflux	0.0479837	Aquatic	Marine	-123.5	48.6
3300000225	3002828	srmB	Multidrug	antibiotic target protection	0.0393374	Aquatic	Marine	-123.5	48.6
3300000225	3000535	macB	MLS	antibiotic efflux	0.0336045	Aquatic	Marine	-123.5	48.6
3300000225	3000521	mupA	mupirocin	antibiotic target alteration	0.028195	Aquatic	Marine	-123.5	48.6
3300000225	3003801	bcr-1	bicyclomycin	antibiotic efflux	0.017928	Aquatic	Marine	-123.5	48.6
3300000225	3003031	mexW	Multidrug	antibiotic efflux	0.0141805	Aquatic	Marine	-123.5	48.6
3300000225	3003986	TaeA	Diterpenoids	antibiotic efflux	0.0111325	Aquatic	Marine	-123.5	48.6
3300000225	3003318	Streptomyces rishiriensis parY mutant conferring resistance to aminocoumarin	aminocoumarin antibiotic	antibiotic target alteration	0.0102627	Aquatic	Marine	-123.5	48.6
3300000225	3002983	amrB	aminoglycoside antibiotic	antibiotic efflux	0.00692047	Aquatic	Marine	-123.5	48.6
3300000225	3004074	MuxB	Multidrug	antibiotic efflux	0.00692047	Aquatic	Marine	-123.5	48.6
3300000225	3000216	acrB	Multidrug	antibiotic efflux	0.00688092	Aquatic	Marine	-123.5	48.6
3300000225	3000804	MexF	Multidrug	antibiotic efflux	0.00679677	Aquatic	Marine	-123.5	48.6
3300000226	3004480	Bifidobacterium adolescentis rpoB conferring resistance to rifampicin	rifamycin antibiotic	antibiotic target alteration; antibiotic target replacement	0.758035	Aquatic	Marine	-123.5	48.6
3300000226	3000501	Nocardia rifampin resistant beta-subunit of RNA polymerase (rpoB2)	rifamycin antibiotic	antibiotic target alteration; antibiotic target replacement	0.548022	Aquatic	Marine	-123.5	48.6
3300000226	3002922	vanRC	glycopeptide antibiotic	antibiotic target alteration	0.369371	Aquatic	Marine	-123.5	48.6
3300000226	3003111	lsaB	Multidrug	antibiotic target protection	0.271596	Aquatic	Marine	-123.5	48.6
3300000226	3002828	srmB	Multidrug	antibiotic target protection	0.0777623	Aquatic	Marine	-123.5	48.6
3300000226	3000518	CRP	Multidrug	antibiotic efflux	0.0761499	Aquatic	Marine	-123.5	48.6
3300000226	3003577	ugd	peptide antibiotic	antibiotic target alteration	0.0688416	Aquatic	Marine	-123.5	48.6
3300000226	3003318	Streptomyces rishiriensis parY mutant conferring resistance to aminocoumarin	aminocoumarin antibiotic	antibiotic target alteration	0.0532545	Aquatic	Marine	-123.5	48.6
3300000226	3003105	dfrA3	diaminopyrimidine antibiotic	antibiotic target replacement	0.0328582	Aquatic	Marine	-123.5	48.6
3300000226	3003016	dfrA20	diaminopyrimidine antibiotic	antibiotic target replacement	0.0315052	Aquatic	Marine	-123.5	48.6
3300000226	3003980	tetA(48)	tetracycline antibiotic	antibiotic efflux	0.0311388	Aquatic	Marine	-123.5	48.6
3300000226	3000848	DIM-1 beta-lactamase	Beta-lactams	antibiotic inactivation	0.0212535	Aquatic	Marine	-123.5	48.6
3300000226	3000937	TEM-71	Beta-lactams	antibiotic inactivation	0.0186616	Aquatic	Marine	-123.5	48.6
3300000226	3001037	TEM-171	Beta-lactams	antibiotic inactivation	0.0186616	Aquatic	Marine	-123.5	48.6
3300000226	3001056	TEM-197	Beta-lactams	antibiotic inactivation	0.0186616	Aquatic	Marine	-123.5	48.6
3300000226	3000535	macB	MLS	antibiotic efflux	0.0166074	Aquatic	Marine	-123.5	48.6
3300000226	3003748	oleC	MLS	antibiotic efflux	0.0164291	Aquatic	Marine	-123.5	48.6
3300000226	3000521	mupA	mupirocin	antibiotic target alteration	0.0156757	Aquatic	Marine	-123.5	48.6
3300000226	3000808	mexI	Multidrug	antibiotic efflux	0.0155996	Aquatic	Marine	-123.5	48.6
3300000226	3004041	Klebsiella pneumoniae acrA	Multidrug	antibiotic efflux	0.0134233	Aquatic	Marine	-123.5	48.6
3300000226	3003801	bcr-1	bicyclomycin	antibiotic efflux	0.01329	Aquatic	Marine	-123.5	48.6
3300000226	3003010	ceoB	Multidrug	antibiotic efflux	0.01042	Aquatic	Marine	-123.5	48.6
3300000226	3004074	MuxB	Multidrug	antibiotic efflux	0.0102603	Aquatic	Marine	-123.5	48.6
3300000226	3002817	carA	Multidrug	antibiotic target protection	0.00970268	Aquatic	Marine	-123.5	48.6
3300000226	3003730	Bifidobacteria intrinsic ileS conferring resistance to mupirocin	mupirocin	antibiotic target alteration	0.00966765	Aquatic	Marine	-123.5	48.6
3300000226	3003950	msbA	nitroimidazole antibiotic	antibiotic efflux	0.00918676	Aquatic	Marine	-123.5	48.6
3300000226	3002522	novA	aminocoumarin antibiotic	antibiotic efflux	0.00869461	Aquatic	Marine	-123.5	48.6
3300000226	3003031	mexW	Multidrug	antibiotic efflux	0.00525602	Aquatic	Marine	-123.5	48.6
3300000226	3000793	mdtB	aminocoumarin antibiotic	antibiotic efflux	0.00514494	Aquatic	Marine	-123.5	48.6
3300000226	3003699	mexQ	Multidrug	antibiotic efflux	0.00508148	Aquatic	Marine	-123.5	48.6
3300000237	3003111	lsaB	Multidrug	antibiotic target protection	0.671051	Aquatic	Marine	-123.5	48.6
3300000237	3004480	Bifidobacterium adolescentis rpoB conferring resistance to rifampicin	rifamycin antibiotic	antibiotic target alteration; antibiotic target replacement	0.544751	Aquatic	Marine	-123.5	48.6
3300000237	3000501	Nocardia rifampin resistant beta-subunit of RNA polymerase (rpoB2)	rifamycin antibiotic	antibiotic target alteration; antibiotic target replacement	0.433157	Aquatic	Marine	-123.5	48.6
3300000237	3002922	vanRC	glycopeptide antibiotic	antibiotic target alteration	0.226861	Aquatic	Marine	-123.5	48.6
3300000237	3003577	ugd	peptide antibiotic	antibiotic target alteration	0.212615	Aquatic	Marine	-123.5	48.6
3300000237	3002828	srmB	Multidrug	antibiotic target protection	0.0409373	Aquatic	Marine	-123.5	48.6
3300000237	3003950	msbA	nitroimidazole antibiotic	antibiotic efflux	0.0257936	Aquatic	Marine	-123.5	48.6
3300000237	3000535	macB	MLS	antibiotic efflux	0.0233142	Aquatic	Marine	-123.5	48.6
3300000237	3000195	tetB(P)	tetracycline antibiotic	antibiotic target protection	0.0230286	Aquatic	Marine	-123.5	48.6
3300000237	3003980	tetA(48)	tetracycline antibiotic	antibiotic efflux	0.0218571	Aquatic	Marine	-123.5	48.6
3300000237	3003318	Streptomyces rishiriensis parY mutant conferring resistance to aminocoumarin	aminocoumarin antibiotic	antibiotic target alteration	0.0213603	Aquatic	Marine	-123.5	48.6
3300000237	3003730	Bifidobacteria intrinsic ileS conferring resistance to mupirocin	mupirocin	antibiotic target alteration	0.0203578	Aquatic	Marine	-123.5	48.6
3300000237	3004591	tet(55)	tetracycline antibiotic	antibiotic inactivation	0.0194788	Aquatic	Marine	-123.5	48.6
3300000237	3002983	amrB	aminoglycoside antibiotic	antibiotic efflux	0.0144039	Aquatic	Marine	-123.5	48.6
3300000237	3000510	mupB	mupirocin	antibiotic target alteration	0.00727159	Aquatic	Marine	-123.5	48.6
3300000237	3000793	mdtB	aminocoumarin antibiotic	antibiotic efflux	0.0072227	Aquatic	Marine	-123.5	48.6
3300000237	3003056	smeE	Multidrug	antibiotic efflux	0.0072227	Aquatic	Marine	-123.5	48.6
3300000239	3004480	Bifidobacterium adolescentis rpoB conferring resistance to rifampicin	rifamycin antibiotic	antibiotic target alteration; antibiotic target replacement	0.504707	Aquatic	Marine	-123.519	48.5663
3300000239	3000501	Nocardia rifampin resistant beta-subunit of RNA polymerase (rpoB2)	rifamycin antibiotic	antibiotic target alteration; antibiotic target replacement	0.383347	Aquatic	Marine	-123.519	48.5663
3300000239	3002922	vanRC	glycopeptide antibiotic	antibiotic target alteration	0.150132	Aquatic	Marine	-123.519	48.5663
3300000239	3000518	CRP	Multidrug	antibiotic efflux	0.132059	Aquatic	Marine	-123.519	48.5663
3300000239	3003577	ugd	peptide antibiotic	antibiotic target alteration	0.0716312	Aquatic	Marine	-123.519	48.5663
3300000239	3002828	srmB	Multidrug	antibiotic target protection	0.0632136	Aquatic	Marine	-123.519	48.5663
3300000239	3003318	Streptomyces rishiriensis parY mutant conferring resistance to aminocoumarin	aminocoumarin antibiotic	antibiotic target alteration	0.0395803	Aquatic	Marine	-123.519	48.5663
3300000239	3003699	mexQ	Multidrug	antibiotic efflux	0.0330462	Aquatic	Marine	-123.519	48.5663
3300000239	3000535	macB	MLS	antibiotic efflux	0.0324006	Aquatic	Marine	-123.519	48.5663
3300000239	3000521	mupA	mupirocin	antibiotic target alteration	0.0271849	Aquatic	Marine	-123.519	48.5663
3300000239	3003748	oleC	MLS	antibiotic efflux	0.0213685	Aquatic	Marine	-123.519	48.5663
3300000239	3003980	tetA(48)	tetracycline antibiotic	antibiotic efflux	0.0202504	Aquatic	Marine	-123.519	48.5663
3300000239	3004591	tet(55)	tetracycline antibiotic	antibiotic inactivation	0.018047	Aquatic	Marine	-123.519	48.5663
3300000239	3000803	MexE	Multidrug	antibiotic efflux	0.0167859	Aquatic	Marine	-123.519	48.5663
3300000239	3003111	lsaB	Multidrug	antibiotic target protection	0.0141301	Aquatic	Marine	-123.519	48.5663
3300000239	3000793	mdtB	aminocoumarin antibiotic	antibiotic efflux	0.0133835	Aquatic	Marine	-123.519	48.5663
3300000239	3003052	smeB	Multidrug	antibiotic efflux	0.0132688	Aquatic	Marine	-123.519	48.5663
3300000239	3002817	carA	Multidrug	antibiotic target protection	0.0126198	Aquatic	Marine	-123.519	48.5663
3300000239	3003730	Bifidobacteria intrinsic ileS conferring resistance to mupirocin	mupirocin	antibiotic target alteration	0.0125742	Aquatic	Marine	-123.519	48.5663
3300000239	3003036	oleB	Multidrug	antibiotic target protection	0.0122213	Aquatic	Marine	-123.519	48.5663
3300000239	3003950	msbA	nitroimidazole antibiotic	antibiotic efflux	0.0119488	Aquatic	Marine	-123.519	48.5663
3300000239	3000491	acrD	aminoglycoside antibiotic	antibiotic efflux	0.00671111	Aquatic	Marine	-123.519	48.5663
3300000239	3002983	amrB	aminoglycoside antibiotic	antibiotic efflux	0.00667254	Aquatic	Marine	-123.519	48.5663
3300000239	3004074	MuxB	Multidrug	antibiotic efflux	0.00667254	Aquatic	Marine	-123.519	48.5663
3300000239	3000378	MexB	Multidrug	antibiotic efflux	0.00665342	Aquatic	Marine	-123.519	48.5663
3300000239	3000804	MexF	Multidrug	antibiotic efflux	0.00655328	Aquatic	Marine	-123.519	48.5663
3300000252	3000501	Nocardia rifampin resistant beta-subunit of RNA polymerase (rpoB2)	rifamycin antibiotic	antibiotic target alteration; antibiotic target replacement	0.462215	Aquatic	Marine	-134.667	49.2833
3300000252	3004480	Bifidobacterium adolescentis rpoB conferring resistance to rifampicin	rifamycin antibiotic	antibiotic target alteration; antibiotic target replacement	0.437072	Aquatic	Marine	-134.667	49.2833
3300000252	3002817	carA	Multidrug	antibiotic target protection	0.147208	Aquatic	Marine	-134.667	49.2833
3300000252	3003730	Bifidobacteria intrinsic ileS conferring resistance to mupirocin	mupirocin	antibiotic target alteration	0.124111	Aquatic	Marine	-134.667	49.2833
3300000252	3000026	mepA	tetracycline antibiotic	antibiotic efflux	0.110631	Aquatic	Marine	-134.667	49.2833
3300000252	3003980	tetA(48)	tetracycline antibiotic	antibiotic efflux	0.0726821	Aquatic	Marine	-134.667	49.2833
3300000252	3003577	ugd	peptide antibiotic	antibiotic target alteration	0.0482056	Aquatic	Marine	-134.667	49.2833
3300000252	3002828	srmB	Multidrug	antibiotic target protection	0.0453768	Aquatic	Marine	-134.667	49.2833
3300000252	3003318	Streptomyces rishiriensis parY mutant conferring resistance to aminocoumarin	aminocoumarin antibiotic	antibiotic target alteration	0.0443939	Aquatic	Marine	-134.667	49.2833
3300000252	3000195	tetB(P)	tetracycline antibiotic	antibiotic target protection	0.0287167	Aquatic	Marine	-134.667	49.2833
3300000252	3000816	mtrA	Multidrug	antibiotic efflux	0.0272955	Aquatic	Marine	-134.667	49.2833
3300000252	3004074	MuxB	Multidrug	antibiotic efflux	0.0239489	Aquatic	Marine	-134.667	49.2833
3300000252	3002644	APH(3')-IIa	aminoglycoside antibiotic	antibiotic inactivation	0.0235874	Aquatic	Marine	-134.667	49.2833
3300000252	3002986	bacA	peptide antibiotic	antibiotic target alteration	0.0228126	Aquatic	Marine	-134.667	49.2833
3300000252	3001417	OXA-22	Beta-lactams	antibiotic inactivation	0.0227297	Aquatic	Marine	-134.667	49.2833
3300000252	3000621	PC1 beta-lactamase (blaZ)	Beta-lactams	antibiotic inactivation	0.0221655	Aquatic	Marine	-134.667	49.2833
3300000252	3001301	RlmA(II)	MLS	antibiotic target alteration	0.0220871	Aquatic	Marine	-134.667	49.2833
3300000252	3001043	TEM-178	Beta-lactams	antibiotic inactivation	0.0218554	Aquatic	Marine	-134.667	49.2833
3300000252	3000965	TEM-102	Beta-lactams	antibiotic inactivation	0.0217793	Aquatic	Marine	-134.667	49.2833
3300000252	3000979	TEM-116	Beta-lactams	antibiotic inactivation	0.0217793	Aquatic	Marine	-134.667	49.2833
3300000252	3001002	TEM-138	Beta-lactams	antibiotic inactivation	0.0217793	Aquatic	Marine	-134.667	49.2833
3300000252	3000957	TEM-90	Beta-lactams	antibiotic inactivation	0.0217793	Aquatic	Marine	-134.667	49.2833
3300000252	3001393	TEM-216	Beta-lactams	antibiotic inactivation	0.0217793	Aquatic	Marine	-134.667	49.2833
3300000252	3003950	msbA	nitroimidazole antibiotic	antibiotic efflux	0.0214431	Aquatic	Marine	-134.667	49.2833
3300000252	3001939	CTX-M-78	Beta-lactams	antibiotic inactivation	0.0214064	Aquatic	Marine	-134.667	49.2833
3300000252	3002252	CARB-14	Beta-lactams	antibiotic inactivation	0.0209052	Aquatic	Marine	-134.667	49.2833
3300000252	3000391	norA	Multidrug	antibiotic efflux	0.0161099	Aquatic	Marine	-134.667	49.2833
3300000252	3000521	mupA	mupirocin	antibiotic target alteration	0.0121964	Aquatic	Marine	-134.667	49.2833
3300000252	3000794	mdtC	aminocoumarin antibiotic	antibiotic efflux	0.0121845	Aquatic	Marine	-134.667	49.2833
3300000252	3000801	MexD	Multidrug	antibiotic efflux	0.0119744	Aquatic	Marine	-134.667	49.2833
3300000252	3004501	MCR-6.1	peptide antibiotic	antibiotic target alteration	0.0115968	Aquatic	Marine	-134.667	49.2833
3300000252	3003036	oleB	Multidrug	antibiotic target protection	0.0109661	Aquatic	Marine	-134.667	49.2833
3300000252	3003031	mexW	Multidrug	antibiotic efflux	0.00613411	Aquatic	Marine	-134.667	49.2833
3300000252	3000808	mexI	Multidrug	antibiotic efflux	0.0060686	Aquatic	Marine	-134.667	49.2833
3300000252	3000510	mupB	mupirocin	antibiotic target alteration	0.00604512	Aquatic	Marine	-134.667	49.2833
3300000252	3004075	MuxC	Multidrug	antibiotic efflux	0.00602764	Aquatic	Marine	-134.667	49.2833
3300000252	3000491	acrD	aminoglycoside antibiotic	antibiotic efflux	0.00602183	Aquatic	Marine	-134.667	49.2833
3300000252	3003056	smeE	Multidrug	antibiotic efflux	0.00600447	Aquatic	Marine	-134.667	49.2833
3300000252	3000216	acrB	Multidrug	antibiotic efflux	0.00595301	Aquatic	Marine	-134.667	49.2833
3300000254	3003111	lsaB	Multidrug	antibiotic target protection	0.766499	Aquatic	Marine	-123.5	48.6
3300000254	3000501	Nocardia rifampin resistant beta-subunit of RNA polymerase (rpoB2)	rifamycin antibiotic	antibiotic target alteration; antibiotic target replacement	0.324922	Aquatic	Marine	-123.5	48.6
3300000254	3000518	CRP	Multidrug	antibiotic efflux	0.298486	Aquatic	Marine	-123.5	48.6
3300000254	3004480	Bifidobacterium adolescentis rpoB conferring resistance to rifampicin	rifamycin antibiotic	antibiotic target alteration; antibiotic target replacement	0.298455	Aquatic	Marine	-123.5	48.6
3300000254	3002922	vanRC	glycopeptide antibiotic	antibiotic target alteration	0.237535	Aquatic	Marine	-123.5	48.6
3300000254	3003577	ugd	peptide antibiotic	antibiotic target alteration	0.121428	Aquatic	Marine	-123.5	48.6
3300000254	3002828	srmB	Multidrug	antibiotic target protection	0.114302	Aquatic	Marine	-123.5	48.6
3300000254	3000979	TEM-116	Beta-lactams	antibiotic inactivation	0.0548612	Aquatic	Marine	-123.5	48.6
3300000254	3001037	TEM-171	Beta-lactams	antibiotic inactivation	0.0548612	Aquatic	Marine	-123.5	48.6
3300000254	3003016	dfrA20	diaminopyrimidine antibiotic	antibiotic target replacement	0.0463093	Aquatic	Marine	-123.5	48.6
3300000254	3000999	TEM-135	Beta-lactams	antibiotic inactivation	0.0274306	Aquatic	Marine	-123.5	48.6
3300000254	3000953	TEM-86	Beta-lactams	antibiotic inactivation	0.0274306	Aquatic	Marine	-123.5	48.6
3300000254	3001017	TEM-150	Beta-lactams	antibiotic inactivation	0.0274306	Aquatic	Marine	-123.5	48.6
3300000254	3003950	msbA	nitroimidazole antibiotic	antibiotic efflux	0.0270071	Aquatic	Marine	-123.5	48.6
3300000254	3003748	oleC	MLS	antibiotic efflux	0.024149	Aquatic	Marine	-123.5	48.6
3300000254	3003980	tetA(48)	tetracycline antibiotic	antibiotic efflux	0.0228854	Aquatic	Marine	-123.5	48.6
3300000254	3000026	mepA	tetracycline antibiotic	antibiotic efflux	0.0174172	Aquatic	Marine	-123.5	48.6
3300000254	3002522	novA	aminocoumarin antibiotic	antibiotic efflux	0.0127802	Aquatic	Marine	-123.5	48.6
3300000254	3000535	macB	MLS	antibiotic efflux	0.0122056	Aquatic	Marine	-123.5	48.6
3300000254	3000195	tetB(P)	tetracycline antibiotic	antibiotic target protection	0.012056	Aquatic	Marine	-123.5	48.6
3300000254	3000521	mupA	mupirocin	antibiotic target alteration	0.00768057	Aquatic	Marine	-123.5	48.6
3300000254	3004075	MuxC	Multidrug	antibiotic efflux	0.00759169	Aquatic	Marine	-123.5	48.6
3300000254	3000793	mdtB	aminocoumarin antibiotic	antibiotic efflux	0.00756252	Aquatic	Marine	-123.5	48.6
3300000254	3003056	smeE	Multidrug	antibiotic efflux	0.00756252	Aquatic	Marine	-123.5	48.6
3300000342	3000318	mphB	MLS	antibiotic inactivation	0.0971061	Aquatic	Non-marine Saline and Alkaline	-110.709	44.733
3300000342	3004612	Escherichia coli ampH	Beta-lactams	antibiotic inactivation	0.0399996	Aquatic	Non-marine Saline and Alkaline	-110.709	44.733
3300000342	3003055	smeD	Multidrug	antibiotic efflux	0.0390883	Aquatic	Non-marine Saline and Alkaline	-110.709	44.733
3300000342	3003057	smeF	Multidrug	antibiotic efflux	0.0330618	Aquatic	Non-marine Saline and Alkaline	-110.709	44.733
3300000342	3003053	smeC	Multidrug	antibiotic efflux	0.0327116	Aquatic	Non-marine Saline and Alkaline	-110.709	44.733
3300000342	3003056	smeE	Multidrug	antibiotic efflux	0.0148318	Aquatic	Non-marine Saline and Alkaline	-110.709	44.733
3300000347	3004480	Bifidobacterium adolescentis rpoB conferring resistance to rifampicin	rifamycin antibiotic	antibiotic target alteration; antibiotic target replacement	4.1477	Aquatic	Non-marine Saline and Alkaline	-121.744	36.8219
3300000347	3000501	Nocardia rifampin resistant beta-subunit of RNA polymerase (rpoB2)	rifamycin antibiotic	antibiotic target alteration; antibiotic target replacement	2.17007	Aquatic	Non-marine Saline and Alkaline	-121.744	36.8219
3300000347	3003318	Streptomyces rishiriensis parY mutant conferring resistance to aminocoumarin	aminocoumarin antibiotic	antibiotic target alteration	1.29003	Aquatic	Non-marine Saline and Alkaline	-121.744	36.8219
3300000347	3002827	tlrC	Multidrug	antibiotic target protection	0.992551	Aquatic	Non-marine Saline and Alkaline	-121.744	36.8219
3300000347	3000535	macB	MLS	antibiotic efflux	0.933752	Aquatic	Non-marine Saline and Alkaline	-121.744	36.8219
3300000347	3003031	mexW	Multidrug	antibiotic efflux	0.900632	Aquatic	Non-marine Saline and Alkaline	-121.744	36.8219
3300000347	3000804	MexF	Multidrug	antibiotic efflux	0.872346	Aquatic	Non-marine Saline and Alkaline	-121.744	36.8219
3300000347	3002828	srmB	Multidrug	antibiotic target protection	0.867499	Aquatic	Non-marine Saline and Alkaline	-121.744	36.8219
3300000347	3003036	oleB	Multidrug	antibiotic target protection	0.788267	Aquatic	Non-marine Saline and Alkaline	-121.744	36.8219
3300000347	3004144	AxyY	Multidrug	antibiotic efflux	0.758572	Aquatic	Non-marine Saline and Alkaline	-121.744	36.8219
3300000347	3004054	Pseudomonas aeruginosa CpxR	Multidrug	antibiotic efflux	0.719103	Aquatic	Non-marine Saline and Alkaline	-121.744	36.8219
3300000347	3002817	carA	Multidrug	antibiotic target protection	0.588831	Aquatic	Non-marine Saline and Alkaline	-121.744	36.8219
3300000347	3003010	ceoB	Multidrug	antibiotic efflux	0.539368	Aquatic	Non-marine Saline and Alkaline	-121.744	36.8219
3300000347	3003066	smeR	Multidrug	antibiotic efflux	0.45721	Aquatic	Non-marine Saline and Alkaline	-121.744	36.8219
3300000347	3000808	mexI	Multidrug	antibiotic efflux	0.454788	Aquatic	Non-marine Saline and Alkaline	-121.744	36.8219
3300000347	3003748	oleC	MLS	antibiotic efflux	0.43987	Aquatic	Non-marine Saline and Alkaline	-121.744	36.8219
3300000347	3002983	amrB	aminoglycoside antibiotic	antibiotic efflux	0.439533	Aquatic	Non-marine Saline and Alkaline	-121.744	36.8219
3300000347	3004451	Agrobacterium fabrum chloramphenicol acetyltransferase	phenicol antibiotic	antibiotic inactivation	0.364184	Aquatic	Non-marine Saline and Alkaline	-121.744	36.8219
3300000347	3002522	novA	aminocoumarin antibiotic	antibiotic efflux	0.341423	Aquatic	Non-marine Saline and Alkaline	-121.744	36.8219
3300000347	3000828	baeR	Multidrug	antibiotic efflux	0.317339	Aquatic	Non-marine Saline and Alkaline	-121.744	36.8219
3300000347	3000801	MexD	Multidrug	antibiotic efflux	0.311336	Aquatic	Non-marine Saline and Alkaline	-121.744	36.8219
3300000347	3003699	mexQ	Multidrug	antibiotic efflux	0.308382	Aquatic	Non-marine Saline and Alkaline	-121.744	36.8219
3300000347	3003056	smeE	Multidrug	antibiotic efflux	0.30305	Aquatic	Non-marine Saline and Alkaline	-121.744	36.8219
3300000347	3003923	oqxB	Multidrug	antibiotic efflux	0.29107	Aquatic	Non-marine Saline and Alkaline	-121.744	36.8219
3300000347	3000378	MexB	Multidrug	antibiotic efflux	0.273921	Aquatic	Non-marine Saline and Alkaline	-121.744	36.8219
3300000347	3004660	catB11	phenicol antibiotic	antibiotic inactivation	0.226536	Aquatic	Non-marine Saline and Alkaline	-121.744	36.8219
3300000347	3002930	vanRO	glycopeptide antibiotic	antibiotic target alteration	0.20427	Aquatic	Non-marine Saline and Alkaline	-121.744	36.8219
3300000347	3002606	aadA6	aminoglycoside antibiotic	antibiotic inactivation	0.203401	Aquatic	Non-marine Saline and Alkaline	-121.744	36.8219
3300000347	3003052	smeB	Multidrug	antibiotic efflux	0.182092	Aquatic	Non-marine Saline and Alkaline	-121.744	36.8219
3300000347	3004075	MuxC	Multidrug	antibiotic efflux	0.165937	Aquatic	Non-marine Saline and Alkaline	-121.744	36.8219
3300000347	3003730	Bifidobacteria intrinsic ileS conferring resistance to mupirocin	mupirocin	antibiotic target alteration	0.163932	Aquatic	Non-marine Saline and Alkaline	-121.744	36.8219
3300000347	3003682	OpmH	triclosan	antibiotic efflux	0.138548	Aquatic	Non-marine Saline and Alkaline	-121.744	36.8219
3300000347	3003033	mexY	Multidrug	antibiotic efflux	0.13696	Aquatic	Non-marine Saline and Alkaline	-121.744	36.8219
3300000347	3002891	otr(A)	tetracycline antibiotic	antibiotic target protection	0.129576	Aquatic	Non-marine Saline and Alkaline	-121.744	36.8219
3300000347	3002881	lmrC	Multidrug	antibiotic target protection	0.12145	Aquatic	Non-marine Saline and Alkaline	-121.744	36.8219
3300000347	3003705	mexN	phenicol antibiotic	antibiotic efflux	0.0829687	Aquatic	Non-marine Saline and Alkaline	-121.744	36.8219
3300000347	3004074	MuxB	Multidrug	antibiotic efflux	0.0824124	Aquatic	Non-marine Saline and Alkaline	-121.744	36.8219
3300000347	3004042	Enterobacter cloacae acrA	Multidrug	antibiotic efflux	0.0720591	Aquatic	Non-marine Saline and Alkaline	-121.744	36.8219
3300000347	3000216	acrB	Multidrug	antibiotic efflux	0.0637322	Aquatic	Non-marine Saline and Alkaline	-121.744	36.8219
3300000347	3003057	smeF	Multidrug	antibiotic efflux	0.0614122	Aquatic	Non-marine Saline and Alkaline	-121.744	36.8219
3300000347	3004107	Pseudomonas aeruginosa soxR	Multidrug	antibiotic target alteration; antibiotic efflux	0.0608907	Aquatic	Non-marine Saline and Alkaline	-121.744	36.8219
3300000347	3002985	arnA	peptide antibiotic	antibiotic target alteration	0.0576762	Aquatic	Non-marine Saline and Alkaline	-121.744	36.8219
3300000347	3004639	Corynebacterium striatum tetA	Multidrug	antibiotic efflux	0.0557967	Aquatic	Non-marine Saline and Alkaline	-121.744	36.8219
3300000347	3000491	acrD	aminoglycoside antibiotic	antibiotic efflux	0.0552592	Aquatic	Non-marine Saline and Alkaline	-121.744	36.8219
3300000347	3003055	smeD	Multidrug	antibiotic efflux	0.0484042	Aquatic	Non-marine Saline and Alkaline	-121.744	36.8219
3300000347	3003693	mexK	Multidrug	antibiotic efflux	0.0465879	Aquatic	Non-marine Saline and Alkaline	-121.744	36.8219
3300000347	3002659	APH(6)-Ic	aminoglycoside antibiotic	antibiotic inactivation	0.0358046	Aquatic	Non-marine Saline and Alkaline	-121.744	36.8219
3300000347	3001768	OXA-118	Beta-lactams	antibiotic inactivation	0.0358046	Aquatic	Non-marine Saline and Alkaline	-121.744	36.8219
3300000347	3001741	OXA-286	Beta-lactams	antibiotic inactivation	0.0340208	Aquatic	Non-marine Saline and Alkaline	-121.744	36.8219
3300000347	3002611	aadA11	aminoglycoside antibiotic	antibiotic inactivation	0.0339001	Aquatic	Non-marine Saline and Alkaline	-121.744	36.8219
3300000347	3002658	APH(6)-Ib	aminoglycoside antibiotic	antibiotic inactivation	0.0310384	Aquatic	Non-marine Saline and Alkaline	-121.744	36.8219
3300000347	3003986	TaeA	Diterpenoids	antibiotic efflux	0.0294602	Aquatic	Non-marine Saline and Alkaline	-121.744	36.8219
3300000347	3000794	mdtC	aminocoumarin antibiotic	antibiotic efflux	0.0279527	Aquatic	Non-marine Saline and Alkaline	-121.744	36.8219
3300000347	3000502	acrF	Multidrug	antibiotic efflux	0.0277097	Aquatic	Non-marine Saline and Alkaline	-121.744	36.8219
3300000347	3002941	vanSO	glycopeptide antibiotic	antibiotic target alteration	0.0276296	Aquatic	Non-marine Saline and Alkaline	-121.744	36.8219
3300000347	3002894	otrC	tetracycline antibiotic	antibiotic efflux	0.0271586	Aquatic	Non-marine Saline and Alkaline	-121.744	36.8219
3300000347	3002188	MOX-5	Beta-lactams	antibiotic inactivation	0.0248954	Aquatic	Non-marine Saline and Alkaline	-121.744	36.8219
3300000347	3000377	MexA	Multidrug	antibiotic efflux	0.0248954	Aquatic	Non-marine Saline and Alkaline	-121.744	36.8219
3300000347	3003051	smeA	Multidrug	antibiotic efflux	0.0239595	Aquatic	Non-marine Saline and Alkaline	-121.744	36.8219
3300000347	3000165	tet(A)	tetracycline antibiotic	antibiotic efflux	0.0224937	Aquatic	Non-marine Saline and Alkaline	-121.744	36.8219
3300000347	3003067	smeS	Multidrug	antibiotic efflux	0.020427	Aquatic	Non-marine Saline and Alkaline	-121.744	36.8219
3300000347	3002884	iri	rifamycin antibiotic	antibiotic inactivation	0.0199163	Aquatic	Non-marine Saline and Alkaline	-121.744	36.8219
3300000347	3000790	mdsB	Multidrug	antibiotic efflux	0.0181058	Aquatic	Non-marine Saline and Alkaline	-121.744	36.8219
3300000347	3004502	MCR-2.2	peptide antibiotic	antibiotic target alteration	0.0177362	Aquatic	Non-marine Saline and Alkaline	-121.744	36.8219
3300000347	3004470	poxtA	Multidrug	antibiotic target protection	0.0176056	Aquatic	Non-marine Saline and Alkaline	-121.744	36.8219
3300000347	3003950	msbA	nitroimidazole antibiotic	antibiotic efflux	0.0163977	Aquatic	Non-marine Saline and Alkaline	-121.744	36.8219
3300000347	3000833	evgS	Multidrug	antibiotic efflux	0.0159597	Aquatic	Non-marine Saline and Alkaline	-121.744	36.8219
3300000347	3002484	LRA-13	Beta-lactams	antibiotic inactivation	0.0156719	Aquatic	Non-marine Saline and Alkaline	-121.744	36.8219
3300000347	3000444	rphA	rifamycin antibiotic	antibiotic inactivation	0.0110391	Aquatic	Non-marine Saline and Alkaline	-121.744	36.8219
3300000347	3003681	TriC	triclosan	antibiotic efflux	0.00940929	Aquatic	Non-marine Saline and Alkaline	-121.744	36.8219
3300000347	3000510	mupB	mupirocin	antibiotic target alteration	0.00924549	Aquatic	Non-marine Saline and Alkaline	-121.744	36.8219
3300000347	3000775	adeB	tetracycline antibiotic	antibiotic efflux	0.00922764	Aquatic	Non-marine Saline and Alkaline	-121.744	36.8219
3300000347	3000796	mdtF	Multidrug	antibiotic efflux	0.00920986	Aquatic	Non-marine Saline and Alkaline	-121.744	36.8219
3300000347	3000811	mtrD	Multidrug	antibiotic efflux	0.00895116	Aquatic	Non-marine Saline and Alkaline	-121.744	36.8219
3300000351	3000165	tet(A)	tetracycline antibiotic	antibiotic efflux	37.6849	Aquatic	Non-marine Saline and Alkaline	8.845	53.109
3300000351	3004480	Bifidobacterium adolescentis rpoB conferring resistance to rifampicin	rifamycin antibiotic	antibiotic target alteration; antibiotic target replacement	20.3648	Aquatic	Non-marine Saline and Alkaline	8.845	53.109
3300000351	3003577	ugd	peptide antibiotic	antibiotic target alteration	10.0692	Aquatic	Non-marine Saline and Alkaline	8.845	53.109
3300000351	3003031	mexW	Multidrug	antibiotic efflux	9.84209	Aquatic	Non-marine Saline and Alkaline	8.845	53.109
3300000351	3002827	tlrC	Multidrug	antibiotic target protection	8.49936	Aquatic	Non-marine Saline and Alkaline	8.845	53.109
3300000351	3002828	srmB	Multidrug	antibiotic target protection	7.0044	Aquatic	Non-marine Saline and Alkaline	8.845	53.109
3300000351	3003052	smeB	Multidrug	antibiotic efflux	6.12231	Aquatic	Non-marine Saline and Alkaline	8.845	53.109
3300000351	3000501	Nocardia rifampin resistant beta-subunit of RNA polymerase (rpoB2)	rifamycin antibiotic	antibiotic target alteration; antibiotic target replacement	5.57253	Aquatic	Non-marine Saline and Alkaline	8.845	53.109
3300000351	3000808	mexI	Multidrug	antibiotic efflux	5.28063	Aquatic	Non-marine Saline and Alkaline	8.845	53.109
3300000351	3000804	MexF	Multidrug	antibiotic efflux	5.07374	Aquatic	Non-marine Saline and Alkaline	8.845	53.109
3300000351	3004054	Pseudomonas aeruginosa CpxR	Multidrug	antibiotic efflux	5.06626	Aquatic	Non-marine Saline and Alkaline	8.845	53.109
3300000351	3000378	MexB	Multidrug	antibiotic efflux	5.02366	Aquatic	Non-marine Saline and Alkaline	8.845	53.109
3300000351	3003010	ceoB	Multidrug	antibiotic efflux	4.38441	Aquatic	Non-marine Saline and Alkaline	8.845	53.109
3300000351	3004038	Pseudomonas aeruginosa emrE	aminoglycoside antibiotic	antibiotic efflux	4.28144	Aquatic	Non-marine Saline and Alkaline	8.845	53.109
3300000351	3000535	macB	MLS	antibiotic efflux	4.16912	Aquatic	Non-marine Saline and Alkaline	8.845	53.109
3300000351	3003318	Streptomyces rishiriensis parY mutant conferring resistance to aminocoumarin	aminocoumarin antibiotic	antibiotic target alteration	3.32964	Aquatic	Non-marine Saline and Alkaline	8.845	53.109
3300000351	3003056	smeE	Multidrug	antibiotic efflux	3.17291	Aquatic	Non-marine Saline and Alkaline	8.845	53.109
3300000351	3002299	VIM-29	Beta-lactams	antibiotic inactivation	2.62872	Aquatic	Non-marine Saline and Alkaline	8.845	53.109
[truncated: 518,097+ more rows]
