# Supplementary material for: Assessment of global health risk of antibiotic resistance genes
Source: Nat Commun. 2022 Mar 23;13:1553. doi: 10.1038/s41467-022-29283-8 (PMC8943045; doi:10.1038/s41467-022-29283-8)
Supplement: Supplementary file 6 — Supplementary Data 3 [file 41467_2022_29283_MOESM6_ESM.xlsx]

## Sheet: Sheet1
gene	low-average	high-average	fold	adjust p
Bifidobacterium adolescentis rpoB conferring resistance to rifampicin	3.69132	16.5648	4.48751	1.84615e-53
Nocardia rifampin resistant beta-subunit of RNA polymerase (rpoB2)	2.99104	3.35093	1.12032	0.0244
Streptomyces rishiriensis parY mutant conferring resistance to aminocoumarin	1.29528	4.20934	3.24974	1.28e-40
MexB	0.989756	10.9586	11.072	7.14e-113
MexF	2.10636	18.3257	8.70021	1.15e-99
smeE	1.44645	14.3119	9.89454	2.48e-53
smeB	0.865599	5.10959	5.90295	2.1e-17
AxyY	0.738244	2.1745	2.9455	1.63e-27
mexW	0.747832	8.11701	10.8541	3.73e-68
MuxB	4.79236	11.0119	2.2978	2.85e-39
srmB	0.649083	1.34762	2.0762	1.43e-24
oqxB	0.399535	6.97693	17.4626	3.49e-58
mexQ	0.553094	2.12354	3.83939	1.30189e-24
oleB	0.979295	1.35314	1.38175	0.00368
mdtB	1.14557	8.90799	7.77602	1.66e-41
macB	0.673736	2.02521	3.00594	7.45e-33
mexI	0.478549	1.97495	4.12696	4.8e-23
acrD	0.38972	10.1488	26.0412	3.19e-46
ceoB	0.964783	2.06903	2.14455	1.78e-20
MexD	0.492021	2.96858	6.03344	3.07e-27
MuxC	2.40172	4.7524	1.97875	2.75831e-31
tlrC	0.814406	0.999964	1.22784	0.000591
acrB	0.402695	14.592	36.236	1.79e-71
Bifidobacteria intrinsic ileS conferring resistance to mupirocin	0.413095	8.82534	21.364	3.91e-20
mdtC	0.446725	10.5394	23.5926	2.35e-63
carA	0.560965	0.933679	1.66442	1.36e-09
mexY	0.413053	1.33092	3.22215	9.41e-12
amrB	0.34041	0.625797	1.83836	3.98e-14
mexK	1.65792	20.8658	12.5855	6.49e-117
Pseudomonas aeruginosa CpxR	1.29597	13.5518	10.4569	6.08e-79
mdtF	0.220206	8.55177	38.8353	1.62e-21
acrF	0.270776	8.91267	32.9152	1.22e-26
mexN	0.608052	1.96322	3.2287	4.43e-14
TriC	0.48975	3.35311	6.84657	4.61e-21
smeR	1.33446	4.9353	3.69835	5.89e-07
arnA	0.311872	2.61263	8.37725	9.63e-23
oleC	1.30345	1.10982	0.851447	0.0400161
novA	0.403834	0.359685	0.890677	0.108
Klebsiella pneumoniae KpnG	0.485788	9.43825	19.4288	7.01e-68
ugd	0.368956	7.13923	19.3498	2.11e-26
msbA	0.605199	12.6903	20.9689	2.21e-43
mdsB	0.0720814	0.430266	5.96917	3.09e-25
mtrD	0.125265	0.50453	4.0277	1.39e-10
MuxA	0.497559	4.02629	8.09208	9.53e-39
oprA	0.216051	1.18936	5.50499	9.84e-29
OprM	0.511675	5.82696	11.388	6.59e-48
CRP	1.40897	24.8062	17.6059	5.71e-60
smeD	2.40595	11.1356	4.62837	4.58e-13
MexA	0.550319	6.70147	12.1774	2.46e-63
aadA6	1.69784	7.17983	4.22881	1.12e-12
smeF	1.71134	12.3642	7.22483	9.49e-17
MexE	0.901415	10.4775	11.6234	9.96e-73
lmrC	0.0993428	0.315419	3.17506	2.7e-11
baeR	0.626561	13.2817	21.1978	3.32e-43
emrB	0.81059	9.36395	11.552	3.5889e-51
otr(A)	0.149301	0.146371	0.980374	0.789
OpmH	1.09973	12.3395	11.2204	8.49751e-73
mtrA	1.11992	1.47781	1.31957	0.115
Klebsiella pneumoniae KpnH	0.777727	8.34827	10.7342	3.03e-52
yojI	0.507372	10.8717	21.4276	5.7e-32
cpxA	1.29477	15.9754	12.3384	7.25e-32
TaeA	0.0536865	0.496051	9.23977	3.55e-57
OprZ	0.151121	1.20506	7.97413	8.06694e-06
mupA	0.114536	0.335693	2.9309	0.0895
Corynebacterium striatum tetA	0.102783	0.520962	5.06857	4.07e-18
OprN	0.685684	5.00595	7.30066	4.96e-26
tolC	1.40813	14.7901	10.5034	1.23e-29
MexC	0.27055	2.4918	9.21012	1.45e-10
bacA	1.95941	17.1257	8.74022	1.47e-36
Enterobacter cloacae acrA	0.826012	11.2352	13.6017	2.55e-48
emrA	0.639387	11.4822	17.9581	1.4702e-24
vanRO	1.48867	1.01107	0.67918	0.00612
emrR	3.13548	23.0878	7.36339	3.58e-36
H-NS	3.76323	26.5941	7.06683	1.26e-43
OpmB	0.17057	3.76154	22.0528	5.69e-30
mdtA	1.10298	10.6993	9.70042	4.27e-24
Escherichia coli ampH	1.64066	11.8065	7.1962	2.84e-21
baeS	0.984341	9.05459	9.19863	5.78e-23
kdpE	1.98655	11.4382	5.7578	1.51e-22
Escherichia coli mdfA	1.30208	11.1273	8.5458	2.68e-28
rphA	0.84034	0.328919	0.391412	2.74e-14
OprJ	0.106656	2.43688	22.848	6.23e-15
vanRI	0.165135	0.79791	4.83187	3.16e-21
Klebsiella pneumoniae OmpK37	1.45781	12.6134	8.65234	2.2e-42
adeJ	0.163502	8.10409	49.5658	1.04e-19
mel	1.07992	7.13888	6.61056	1.27e-24
pmrF	0.941755	11.4962	12.2072	1.39e-20
adeF	0.112781	8.35464	74.0787	6.16e-16
Escherichia coli acrA	0.923453	11.5596	12.5178	4.29e-18
tetM	0.486752	7.78347	15.9906	1.1e-13
PmpM	0.481177	4.98573	10.3615	9.07e-26
eptA	1.13435	12.0862	10.6547	3.03904e-17
otrC	0.286971	0.422334	1.4717	0.00741
mdtH	1.10642	9.93759	8.98178	6.05e-18
marA	2.9203	22.1414	7.58188	8.68e-38
rphB	0.189097	0.505396	2.67268	2.08e-07
smeC	1.73849	8.17874	4.7045	1.35e-05
mdtG	1.21577	10.3243	8.49198	3.28e-16
aadA11	1.15448	5.6511	4.89492	1.04e-07
mdtK	0.742867	3.44386	4.63591	5.16e-16
acrE	1.20692	13.8892	11.508	1.84e-16
tetB(P)	0.0542956	0.464217	8.54981	8.86902e-20
tetA(48)	0.206097	0.194119	0.94188	0.781
smeS	2.59921	9.4183	3.62352	5.7e-05
Klebsiella pneumoniae acrA	0.950033	7.52795	7.92388	4.93552e-22
RbpA	1.16818	2.01043	1.72099	0.0314
tetQ	44.8366	168.211	3.75164	6.02707e-10
tetW	31.1855	47.1603	1.51225	0.164
tetO	12.5135	58.1088	4.64371	1.42135e-18
efpA	0.354909	0.240612	0.677953	0.0377495
APH(6)-Ic	0.353947	0.798757	2.25672	0.012
adeB	0.0665936	6.71146	100.782	3.63e-12
evgS	0.524313	12.7602	24.337	1.89283e-17
tet(W/N/W)	9.11382	12.6073	1.38332	0.271
tet(A)	0.349061	3.47676	9.9603	9.8358e-10
bcr-1	0.122671	1.42267	11.5975	0.0159124
iri	0.476654	0.460351	0.965798	0.94
lsaB	0.197772	0.40511	2.04836	0.000181
sul2	0.630395	13.8493	21.9692	8.26e-16
vanRG	0.32461	1.31492	4.05076	9.49e-14
ErmB	3.93371	79.7075	20.2627	1.13e-31
rosA	0.227053	2.07937	9.15808	2.46235e-43
ceoA	0.19245	0.383401	1.99221	0.00927025
tcr3	0.171043	0.351041	2.05236	0.0481
mexL	0.54839	4.47201	8.1548	1.17e-09
Escherichia coli ampC	1.51114	14.9934	9.9219	6.67e-15
APH(3'')-Ib	0.645688	10.1668	15.7457	3.99e-13
APH(6)-Id	0.753394	10.3277	13.7083	4.30081e-11
efrA	0.102783	5.2195	50.782	0.000139
sul1	0.661744	9.29589	14.0476	1.45e-07
mdtO	1.07744	15.58	14.4602	1.09e-15
tet32	4.83789	15.1492	3.13137	2.66e-07
oqxA	0.741019	11.4154	15.405	1.16689e-32
vanSO	0.571338	0.394123	0.689826	0.0306
Agrobacterium fabrum chloramphenicol acetyltransferase	0.360637	2.2148	6.14135	1.23e-06
mdtN	1.18802	15.3401	12.9124	1.19554e-15
mupB	0.0793834	0.0644371	0.81172	0.102
mdtP	1.04523	16.5116	15.7971	6.62e-16
AAC(6')-Ib7	0.479147	4.40368	9.19067	6.03e-14
adeK	0.314322	11.5973	36.8962	1.2e-18
ErmF	11.443	90.3642	7.8969	4.13e-35
TriA	0.604262	3.14846	5.21042	0.000522
mdtM	1.27745	11.4619	8.97246	1.18e-11
mdtE	1.48834	19.2028	12.9022	4.44978e-15
TEM-116	6.13806	0.39833	0.0648952	0.117
emrY	1.03726	13.5628	13.0757	4.25e-16
mexV	0.354741	4.08487	11.5151	1.02616e-15
QepA4	0.138077	0.450346	3.26157	0.000464
emrK	0.917968	14.9044	16.2363	1.1e-16
vanI	0.181443	0.258467	1.42451	0.00187648
tet(40)	14.5388	29.7437	2.04581	0.00166859
QepA2	0.133405	0.493781	3.70136	0.000575154
facT	0.127772	0.454743	3.55903	0.00128
LlmA 23S ribosomal RNA methyltransferase	0.194251	0.53608	2.75973	1.95e-05
ANT(6)-Ib	0.6591	2.81299	4.26792	5.22494e-10
APH(3')-IIIa	0.481563	8.71266	18.0925	0.00841
poxtA	0.03372	0.144399	4.2823	5.79763e-20
qepA	0.117926	0.369947	3.13712	0.000671
Pseudomonas aeruginosa soxR	0.298635	3.41142	11.4233	2.17e-05
gadX	1.34361	19.8283	14.7575	2.08e-17
vanRC	0.151159	0.958568	6.34146	2.22e-10
adeI	0.248307	11.665	46.9782	4.99e-17
gadW	1.56082	21.3192	13.659	1.24e-15
aadA16	0.311018	2.68045	8.61831	1.27e-06
lnuC	2.80472	22.6654	8.08114	1.90105e-12
aad(6)	1.48601	1.51257	1.01787	0.951
Escherichia coli ampC1 beta-lactamase	1.30558	10.847	8.30817	1.01882e-09
AxyX	0.102177	1.65967	16.243	0.0084
mexJ	0.294854	3.71802	12.6097	2.11e-11
acrS	2.13016	20.2263	9.49517	2.08e-15
vanRF	0.082031	0.650071	7.92469	1.44322e-10
otr(B)	0.057539	0.127804	2.22118	0.0473
ErmG	0.738434	23.1653	31.3709	8.51e-11
vanRM	0.122767	0.602894	4.91088	1.84724e-07
vanO	0.121488	0.235056	1.93481	0.00196
tetX	1.3278	24.5446	18.4852	3.28516e-18
tap	0.142225	0.208477	1.46582	0.145615
tet44	1.49142	2.74573	1.84102	0.0955396
TEM-157	3.86489	0.327637	0.0847726	0.129
aadS	3.48482	21.1773	6.07703	4.70235e-09
sdiA	2.11172	4.11409	1.94822	0.0348701
TEM-171	4.85939	0.431413	0.0887792	0.122048
dfrF	23.568	32.1053	1.36224	0.666204
rgt1438	0.378021	0.156265	0.413375	0.000835
CfxA2	5.05292	16.4466	3.25487	1.18e-05
Mef(En2)	3.01	50.844	16.8917	1.34e-14
evgA	1.75192	17.4106	9.93804	2.57922e-15
Klebsiella pneumoniae KpnF	5.1538	11.1943	2.17205	0.0136
CfxA3	4.29103	17.3013	4.03196	5.69129e-08
arr-1	0.352104	0.710337	2.01741	0.00379656
tet(42)	0.124566	1.40728	11.2975	0.00823093
CblA-1	10.4145	23.2204	2.22962	0.121
Klebsiella pneumoniae KpnE	1.13812	8.63308	7.5854	3.71169e-24
CfxA	5.54951	13.166	2.37247	0.0031431
CfxA5	4.72869	13.5884	2.8736	0.000459
CfxA4	3.04853	13.2342	4.34118	3.00949e-07
efrB	0.199135	7.81224	39.2309	0.00103
FosA2	2.3828	18.3491	7.70065	1.03e-21
SAT-4	0.108566	2.28217	21.0211	7.71e-17
ramA	2.18462	14.666	6.71328	2.23262e-25
opcM	0.0965706	0.500789	5.18573	0.000659
vanRD	0.232853	0.644683	2.76863	1.34e-05
tetB(46)	0.0931808	0.70112	7.52429	3.2678e-10
mexX	0.11283	2.07526	18.3928	0.00562
lsaC	0.0544817	2.16098	39.6644	3.88256e-07
smeA	3.88396	12.0598	3.10502	0.00219
cepA beta-lactamase	2.29221	12.8149	5.59063	1.76245e-05
tet(C)	0.243159	0.917762	3.77432	0.00235
lmrD	0.174846	1.55918	8.91746	2.39926e-08
ANT(6)-Ia	7.42194	1.27197	0.171379	0.00795328
tet(V)	0.180692	0.345154	1.91018	0.0448611
TEM-162	3.10267	0.29612	0.0954404	0.133474
TEM-197	3.06261	0.252602	0.0824795	0.125468
L1 beta-lactamase	4.39045	7.92072	1.80408	0.133
lrfA	0.0802783	0.363394	4.52667	1.57012e-05
msrA	0.0458619	3.36681	73.412	0.0151002
tetA(46)	0.23352	0.778374	3.33322	0.000604
Tet(X4)	0.410137	4.34726	10.5995	2.01583e-10
BKC-1	0.0660089	0.36583	5.54213	0.00175296
vanRA	0.170008	0.706852	4.15775	0.000453
Tet(X3)	0.364802	4.61812	12.6593	3.37351e-18
Erm(35)	2.1413	1.47734	0.689926	0.128911
Burkholderia pseudomallei Omp38	0.201738	0.551925	2.73585	0.175442
patB	0.0373596	1.19	31.8524	0.000637911
basS	0.0571342	2.52745	44.2372	0.016
abeM	0.293823	11.19	38.0841	2.02253e-15
APH(3')-Ia	6.99432	3.19648	0.45701	0.233222
CfxA6	32.2809	57.3917	1.77788	0.148
Acinetobacter baumannii AmvA	0.303726	10.8615	35.761	7.79041e-16
patA	0.0659076	1.33041	20.186	0.000719055
Erm(38)	0.0768835	0.336272	4.37378	0.000553
sul4	0.0718261	0.513521	7.1495	8.19608e-06
farA	0.0700946	0.321642	4.58869	0.000194
ANT(3'')-IIa	0.116896	1.64175	14.0445	2.89783e-10
tetA(P)	0.0871974	1.22335	14.0296	0.0628
adeG	0.27175	14.4025	52.9993	9.1e-16
mphB	2.46731	15.4831	6.27528	1.81e-08
adeH	0.252615	14.155	56.034	1.01e-15
Pseudomonas aeruginosa catB7	0.327089	3.89392	11.9048	3.72e-05
BJP-1 beta-lactamase	0.158132	0.0889249	0.562348	0.00167
AAC(6')-Ie-APH(2'')-Ia	0.413924	22.8655	55.2409	5.7752e-28
vmlR	0.0568287	0.438985	7.72471	0.0222
Campylobacter coli chloramphenicol acetyltransferase	0.609974	6.88508	11.2875	6.42822e-09
amrA	0.045596	0.123019	2.69802	0.0192519
AAC(2')-Ib	0.16941	0.279149	1.64778	0.173892
mepA	0.102502	1.3577	13.2455	0.0237
ErmX	0.0940589	8.31158	88.3657	1.6e-07
Acinetobacter baumannii AbaQ	0.308489	14.1574	45.8926	4.39657e-15
tet(43)	0.0389053	0.0780113	2.00516	0.00685149
LRA-1	0.240756	0.219794	0.912933	0.905
mtrE	0.192353	0.685842	3.56554	0.00167475
RlmA(II)	0.11319	1.65335	14.6068	0.000344248
catS	2.22068	5.96641	2.68675	0.0403842
AAC(2')-Id	0.244292	0.433121	1.77296	0.185
Escherichia coli emrE	1.11326	21.279	19.1141	1.56202e-10
TEM-90	1.27586	0.309185	0.242336	0.195971
tet(35)	0.63692	0.283355	0.444884	0.246757
vanXO	0.302329	0.164358	0.543638	0.000359
cfrC	1.25784	3.17778	2.52637	6.01514e-06
TEM-183	1.30258	0.323082	0.248032	0.185183
TEM-150	1.07647	0.364201	0.338328	0.253
adeL	0.256178	16.0829	62.7802	1.67506e-15
TEM-40	1.22861	0.453123	0.368808	0.273262
LRA-13	0.246639	0.362994	1.47176	0.400537
TriB	0.293258	4.4409	15.1433	0.00414179
APH(6)-Ia	0.10853	0.245972	2.26639	0.0691877
TEM-1	1.14983	0.585752	0.509426	0.395195
TEM-54	1.06241	0.360195	0.339037	0.251684
APH(3')-IIc	5.19142	7.44978	1.43502	0.415165
tet(41)	0.0616344	2.85022	46.244	0.0797378
dfrA26	0.384038	0.967589	2.51951	0.031044
TEM-168	1.29312	0.320138	0.24757	0.195795
TEM-205	1.5731	0.169085	0.107485	0.150956
TEM-93	1.1424	0.205811	0.180156	0.148126
vanHO	0.151782	0.0871228	0.573999	0.00455559
TEM-52	1.04028	0.186567	0.179344	0.158504
dfrB3	0.574177	0.275714	0.48019	0.000127603
TEM-156	1.14122	0.291197	0.255164	0.192642
TEM-6	1.00599	0.257105	0.255575	0.201757
MCR-7.1	0.124561	0.688411	5.52669	0.000512865
TEM-82	1.11519	0.325828	0.292173	0.223989
vanJ	0.125306	0.119889	0.956764	0.82676
blaF	0.11239	0.106995	0.951998	0.845884
vanXI	0.203578	0.26895	1.32111	0.274256
TEM-154	0.955829	0.276114	0.288874	0.228806
TEM-187	1.49374	0.120151	0.0804364	0.124365
TEM-189	0.979232	0.288169	0.294281	0.218708
CAU-1 beta-lactamase	0.133459	0.105415	0.789869	0.602
tetB(48)	0.0733408	0.627431	8.55501	7.2377e-05
LRA-3	0.121673	0.316501	2.60124	0.295405
AAC(2')-Ic	0.230595	0.119062	0.516324	0.00161132
catP	0.972299	2.19856	2.2612	0.0344
abeS	0.469749	20.1482	42.8914	4.62e-16
vanSG	0.11748	0.309906	2.63795	3.64156e-05
TEM-146	1.11004	0.239212	0.215499	0.173726
TEM-219	1.02429	0.412701	0.402914	0.294283
TEM-26	0.988372	0.2763	0.279551	0.206206
TEM-96	0.945474	0.269155	0.284678	0.232686
Pseudomonas aeruginosa emrE	0.388249	5.40971	13.9336	0.00015719
TEM-73	1.06352	0.371363	0.349181	0.269531
TEM-153	1.06406	0.330068	0.310197	0.244904
emeA	0.703288	9.05058	12.869	0.000201679
mexP	0.117359	4.28076	36.4758	0.0047255
PC1 beta-lactamase (blaZ)	0.0574677	4.36888	76.0233	0.000536993
TEM-57	0.930926	0.541483	0.58166	0.485308
TEM-81	1.1491	0.341945	0.297576	0.225376
LRA-10	0.0717784	0.48041	6.69296	0.00143686
APH(6)-Ib	0.0635233	0.205066	3.2282	0.172593
TEM-43	0.937983	0.360029	0.383833	0.290696
bcrA	0.237769	0.143306	0.60271	0.389977
qacA	0.0360387	2.86074	79.3796	0.0035699
TEM-209	0.731368	0.542465	0.741713	0.660929
TEM-206	0.735972	0.629372	0.855158	0.810559
TEM-112	0.910402	0.306367	0.336519	0.256299
pmrA	0.0330174	1.28477	38.912	0.000724
ErmQ	0.0314818	1.1565	36.7356	5.89e-07
OXA-209	0.123344	1.77975	14.4292	1.96648e-16
TEM-122	0.86123	0.586015	0.68044	0.598254
TEM-55	0.849248	0.539655	0.635451	0.541
vanRL	0.0595268	0.401107	6.73827	6.42301e-16
AAC(3)-IIIc	0.784514	0.085609	0.109124	0.335
adeN	0.230472	10.9993	47.7253	4.009e-13
TEM-169	0.861723	0.524383	0.608529	0.512358
TEM-80	0.969754	0.31409	0.323887	0.254238
cmlv	0.0414219	0.071442	1.72474	0.0457904
myrA	0.0554669	0.178938	3.22603	0.00268787
TEM-163	0.889698	0.573126	0.64418	0.551172
TEM-208	0.738301	0.592717	0.802812	0.749276
TEM-220	0.822005	0.620005	0.754259	0.68773
TEM-91	0.819619	0.256392	0.312818	0.241425
tet(56)	0.0776774	0.0570258	0.734136	0.59781
AIM-1	0.343506	1.35557	3.94627	0.00794717
tetS	0.0490965	1.00489	20.4676	0.000186261
opmE	0.0682309	3.78735	55.5078	0.0219821
TEM-128	0.738074	0.559956	0.758672	0.692537
TEM-76	0.849225	0.58628	0.690371	0.604453
TEM-105	0.838433	0.648239	0.773155	0.70128
tet(B)	0.548335	13.4991	24.6183	0.00326319
vanG	0.596886	0.729463	1.22211	0.713289
TEM-117	1.0464	0.394577	0.377079	0.292389
TEM-215	0.882954	0.538451	0.609829	0.507282
TEM-127	0.697516	0.570925	0.818512	0.762133
TEM-147	0.81382	0.430132	0.528535	0.421997
tet36	0.167143	0.372655	2.22956	0.0051
adeA	0.234899	11.2203	47.7664	7.1673e-13
ErmC	0.306734	9.49812	30.9653	0.196557
msrE	0.361273	6.97667	19.3114	0.150485
cmx	0.359265	0.789103	2.19643	0.108476
TEM-148	0.785514	0.637712	0.81184	0.751817
TEM-186	0.766857	0.590952	0.770615	0.69253
TEM-70	0.755095	0.596938	0.790547	0.730537
TEM-141	0.808988	0.583558	0.721344	0.639908
TEM-106	0.765759	0.532658	0.695594	0.609426
TEM-126	0.740764	0.587283	0.792808	0.732034
TEM-166	0.821538	0.650878	0.792267	0.732787
TEM-214	0.836618	0.563594	0.673658	0.597608
lsaA	0.382276	11.0739	28.9685	0.000315
TEM-95	0.852383	0.605867	0.710793	0.631627
tet(L)	0.104629	6.61849	63.2566	0.00328
OXA-347	0.112548	11.4493	101.728	4.76854e-17
TEM-29	0.912768	0.439325	0.481311	0.389687
vanTG	1.2197	0.792034	0.649366	0.448561
tet(53)	0.045543	0.0418553	0.919027	0.639577
TEM-33	0.76047	0.794856	1.04522	0.945708
MSI-OXA	0.166376	0.891335	5.35736	0.00114278
TEM-135	0.945494	0.616103	0.65162	0.555158
tet(K)	0.0582872	32.0369	549.638	0.0663
AQU-1	0.0356554	0.502822	14.1023	9.03619e-08
LRA-8	0.0799648	1.84481	23.0703	0.0715104
TEM-185	0.993055	0.261567	0.263396	0.219466
THIN-B beta-lactamase	0.124215	0.177408	1.42823	0.588287
AAC(6')-Isa	0.133417	0.0912329	0.683817	0.120262
TEM-143	0.763937	0.604855	0.79176	0.729065
tetA(60)	2.00496	0.26429	0.131818	0.0339083
TEM-34	0.786113	0.634787	0.807502	0.749
MCR-9	0.865543	10.4006	12.0163	8.18758e-07
floR	0.143579	1.27444	8.87621	0.0482039
TEM-213	0.766955	0.191209	0.249309	0.198
adeR	0.261954	10.7702	41.1147	4.58457e-11
TEM-115	0.729885	0.267553	0.366568	0.261216
TEM-159	0.774958	0.178835	0.230768	0.188
adeC	0.186841	9.05459	48.4616	3.76747e-12
MOX-6	0.0311778	0.518034	16.6155	0.00129058
qacB	0.0374402	2.67954	71.5687	0.0231679
LRA-7	0.0792944	0.0454181	0.572778	0.0002192
TEM-196	0.689809	0.521613	0.75617	0.688802
TEM-79	0.726743	0.522516	0.718983	0.631928
LRA-9	0.0946671	0.0664953	0.702412	0.014124
TEM-216	0.783616	0.56132	0.71632	0.630135
TEM-145	0.658431	0.361542	0.549096	0.458329
tet(49)	0.0415964	0.0376555	0.905258	0.694011
TEM-136	0.696456	0.373115	0.535733	0.438884
TEM-19	0.576168	0.239492	0.415664	0.296981
TEM-176	0.645254	0.753408	1.16761	0.777
APH(2'')-If	0.121157	6.40673	52.8797	1.41838e-12
TEM-104	0.768419	0.745398	0.970042	0.960531
vanXYG	1.70856	1.23359	0.722009	0.536156
TEM-109	0.83481	0.354633	0.424807	0.338
LnuP	0.115042	1.08934	9.46902	4.81726e-08
vanWG	0.977079	0.978351	1.0013	0.998187
catI	0.0899973	12.5898	139.891	0.000713419
TEM-71	0.588842	0.244313	0.414903	0.317356
lnuA	0.120963	8.70586	71.9713	0.016
FosA5	0.633527	5.34779	8.44129	9.82485e-06
norA	0.0333157	5.99972	180.087	0.00217059
TEM-17	0.813213	0.223246	0.274523	0.225
vatB	0.055843	0.314683	5.63514	4.62142e-14
BcI	0.20464	2.59127	12.6626	0.000434041
mphC	0.133883	5.014	37.4506	0.0272
adeS	0.222175	7.12018	32.0477	6.05206e-09
TEM-191	0.606442	0.263533	0.434555	0.328177
TEM-198	0.833957	0.673515	0.807614	0.746108
TEM-217	0.690266	0.736625	1.06716	0.913907
tet(54)	0.0696529	0.0359972	0.516808	0.373
FosA6	0.820587	7.01056	8.54335	3.21e-08
vanSD	0.0605097	0.572433	9.46019	2.91514e-12
qacH	0.64126	2.91815	4.55065	0.000580316
TEM-137	0.630129	0.272762	0.432867	0.318427
TEM-12	0.664018	0.212399	0.319869	0.243282
cml	0.0487307	0.180604	3.70616	0.00128339
ICR-Mo	0.109102	7.25144	66.4649	0.00137301
AAC(3)-IIIb	0.166784	0.0603241	0.361691	0.280177
mphE	0.720338	7.84367	10.8889	0.178767
TEM-207	0.963946	0.685172	0.7108	0.596414
TEM-102	1.19312	0.374763	0.314104	0.310096
TEM-30	0.626711	0.686595	1.09555	0.876097
TEM-84	0.509099	0.204765	0.40221	0.288657
FAR-1	0.20693	0.070602	0.341188	0.0272696
aadA5	0.124497	3.68808	29.6237	0.019417
MIR-6	1.40427	1.63435	1.16385	0.791797
TEM-160	0.54137	0.232182	0.428878	0.320424
fusH	0.0166519	0.0587386	3.52744	0.0515619
mexH	0.0664505	4.91802	74.0103	0.0273072
TEM-11	0.554221	0.204947	0.369793	0.265613
TEM-144	0.575162	0.576352	1.00207	0.997291
tet(39)	0.336575	5.66905	16.8433	0.00449779
TEM-133	0.796864	0.21216	0.266244	0.219364
TEM-2	0.55878	0.251134	0.449434	0.338
tetB(60)	0.022527	0.413196	18.3423	6.42394e-06
mdsC	0.0218965	0.468105	21.3781	0.00348502
TEM-114	0.593536	0.210468	0.3546	0.256645
TEM-155	0.576472	0.195051	0.338353	0.24293
dfrE	1.3581	16.5911	12.2164	0.0014275
OXA-60	0.21423	0.251855	1.17563	0.792588
Erm(37)	0.215314	0.202146	0.938841	0.761498
TEM-164	0.760563	0.74291	0.97679	0.96994
vanD	0.0451585	0.435556	9.64504	1.39305e-08
APH(3')-IIb	0.339188	5.36732	15.824	0.0113299
mgtA	0.0375653	0.150386	4.00332	0.0624292
TEM-10	0.571163	0.544913	0.954042	0.937221
TEM-72	0.536574	0.158619	0.295614	0.198957
APH(3')-IIa	0.813436	1.43886	1.76887	0.19362
gimA	0.0331391	0.0974513	2.94068	0.06026
TEM-182	0.652957	0.465774	0.71333	0.638878
Acinetobacter baumannii AbaF	0.0986937	4.34051	43.9796	0.000273119
TEM-201	0.628446	0.656689	1.04494	0.943463
OXA-114a	0.0864304	1.48691	17.2035	0.00372721
TEM-28	0.591218	0.584409	0.988482	0.984299
TEM-184	0.783906	0.181458	0.23148	0.197501
TEM-47	0.497302	0.482035	0.969299	0.959
aadA8	0.109394	1.12169	10.2537	4.3821e-06
ErmT	0.0722906	1.14633	15.8573	0.000422534
TEM-16	0.488415	0.201963	0.413506	0.296213
TEM-15	0.664873	0.530603	0.798052	0.723
aadA9	0.0909132	0.527984	5.80757	6.8314e-05
oleD	0.0287587	0.0818412	2.84579	0.0196793
Tet(47)	0.0263581	0.0293855	1.11485	0.68071
TEM-45	0.548207	0.186317	0.339865	0.259724
mphA	0.497584	4.1057	8.25128	0.00234
aadA	0.0588424	1.14706	19.4938	7.88e-06
aadA24	0.0829791	1.14871	13.8434	2.07e-06
vgaALC	0.0489511	0.945417	19.3135	2.20914e-05
TEM-123	0.782626	0.22956	0.29332	0.218121
TEM-132	0.584383	0.585812	1.00245	0.99668
TEM-88	0.597614	0.452691	0.757497	0.668821
BcII	0.391123	4.37151	11.1768	0.00358
plasmid-encoded cat (pp-cat)	0.122593	13.4728	109.898	2.44008e-13
TEM-67	0.623505	0.279931	0.448964	0.354
aadA22	0.054928	0.713035	12.9813	3.16294e-08
TEM-120	0.583506	0.259117	0.444069	0.323174
TEM-83	0.558934	0.188035	0.336417	0.249508
TEM-68	0.568748	0.44185	0.776881	0.718
FosB	0.674823	5.12899	7.60049	0.00016403
TEM-158	0.627739	0.588712	0.937829	0.924327
mdsA	0.0398138	0.647763	16.2698	0.00566527
TEM-107	0.574171	0.458155	0.797942	0.730206
TEM-151	0.567807	0.172076	0.303053	0.243628
tet(G)	0.287368	1.26172	4.39061	0.0123
EreD	0.10661	1.93183	18.1205	4.80501e-05
opmD	0.0697641	3.28817	47.1327	0.0472293
TEM-193	0.571822	0.19773	0.34579	0.27165
OXA-22	0.265488	0.543466	2.04704	0.407928
TEM-138	0.675566	0.170353	0.252164	0.20894
vanZA	0.122739	0.818186	6.66608	0.0053534
TEM-149	0.644507	0.149374	0.231764	0.201524
TEM-20	0.555079	0.183832	0.331181	0.248702
aadA25	0.106821	0.939942	8.79922	0.000185772
ACT-4	0.820348	1.89262	2.30709	0.0771911
TEM-53	0.533158	0.251535	0.471783	0.348
aadA15	0.113659	0.777473	6.8404	2.28532e-06
tetT	0.207618	1.18322	5.69901	0.036
aadA17	0.118174	0.967465	8.18679	4.09547e-05
TEM-195	0.624815	0.12897	0.206413	0.182
aadA12	0.0850188	0.790854	9.30211	3.36114e-06
APH(2'')-IIa	0.308969	0.895114	2.8971	1
arlS	0.0202657	1.61103	79.4953	0.00185826
mgrA	0.101496	5.89245	58.0562	0.001295
TEM-188	0.5718	0.237521	0.415392	0.323239
MSI-1	1.3361	1.02678	0.768494	0.55467
vatD	0.207979	0.520734	2.50379	0.00324471
TEM-152	0.629277	0.185358	0.294557	0.233259
TEM-3	0.482132	0.205645	0.426533	0.322495
TEM-85	0.437637	0.16648	0.380406	0.2745
OCH-2	0.0182977	0.949551	51.8945	0.00023401
optrA	0.021623	0.141834	6.55941	0.0244
vanZF	0.411602	2.55526	6.20808	1.62513e-05
MIR-14	1.31155	2.06696	1.57597	0.249073
TEM-192	0.903283	0.535768	0.593134	0.51662
TEM-63	0.683166	0.340222	0.498008	0.408777
TEM-78	0.643006	0.193392	0.300762	0.238
vanSC	0.253164	1.06162	4.19343	2.61452e-11
TEM-24	0.591423	0.174166	0.294487	0.216689
r39 beta-lactamase	0.0307003	0.24853	8.09536	0.0662
vanXD	0.0332206	0.441237	13.282	4.92739e-14
BLA1	0.463485	3.34196	7.21049	0.00883
lsaE	0.196499	1.48053	7.53452	1.07308e-09
TEM-190	0.703672	0.281078	0.399444	0.318
aadA21	0.0822287	0.582022	7.0781	2.07571e-07
TEM-48	0.380417	0.185624	0.487949	0.353
rosB	0.0525359	0.973781	18.5355	4.77929e-09
mfpA	0.12621	0.102521	0.812301	0.363024
pp-flo	0.10774	0.686051	6.36764	0.0381936
TEM-101	0.467493	0.213589	0.456883	0.344688
TEM-8	0.59813	0.180192	0.301259	0.222464
AAC(6')-Ib-SK	0.087914	0.0629749	0.716325	0.260386
TEM-134	0.476155	0.214433	0.450343	0.338
vgaA	0.0494012	0.683923	13.8443	3.11e-06
ACT-27	0.287555	4.28377	14.8972	4.22694e-13
Erm(O)-lrm	0.294874	0.0725838	0.246152	0.287532
TEM-111	0.534174	0.134924	0.252585	0.196
vanRN	0.0802392	0.37666	4.69422	5.65996e-06
mefB	0.543591	1.22082	2.24584	0.0062287
lnuD	9.23786	1.9536	0.211478	0.000592047
TEM-60	0.531266	0.343763	0.647064	0.629277
tet(51)	0.0565913	0.0313131	0.55332	0.388154
AST-1	0.0395347	0.138808	3.51105	0.110765
OCH-3	0.0287924	1.67445	58.156	0.122234
OXA-53	0.212505	0.375869	1.76875	0.227
PDC-93	0.0532379	0.338408	6.35653	0.000180299
TEM-124	0.596038	0.436343	0.732073	0.671
Brucella suis mprF	0.0358664	0.790375	22.0366	1.51e-05
ADC-68	0.159003	2.79345	17.5685	4.06e-12
ACT-17	0.158515	4.11131	25.9364	1.44e-14
aadA23	0.0500935	0.534344	10.6669	2.43363e-06
DIM-1 beta-lactamase	0.290236	0.170114	0.586121	0.149372
PDC-83	0.0485014	0.332159	6.84845	0.000524
Bla2	0.321429	2.43226	7.56702	9.17875e-05
PDC-92	0.0516098	0.416704	8.07412	0.00320136
TEM-121	0.600843	0.19972	0.332399	0.241253
TEM-194	0.56142	0.146225	0.260456	0.213007
TEM-142	0.529062	0.131264	0.248106	0.19419
TEM-86	0.417851	0.172393	0.41257	0.285
lnuB	0.180068	1.19092	6.61374	5.52793e-08
TEM-110	0.490205	0.215067	0.43873	0.313835
TEM-49	0.474685	0.18727	0.394515	0.31
vanSF	0.191841	1.92887	10.0545	0.000138003
PDC-85	0.0380448	0.400636	10.5306	0.000197195
aadA3	0.179863	1.57319	8.74661	0.000275119
MOX-9	0.0683931	0.183388	2.68137	0.0295947
vanSA	0.0325442	1.92756	59.2289	0.00597
ACT-15	0.177868	4.83845	27.2025	1.32275e-09
mefE	1.08715	0.646006	0.594218	0.672509
vanHF	0.0440259	0.141205	3.20732	0.0288075
TEM-130	0.515945	0.297044	0.575729	0.482
mecA	0.0227752	0.83739	36.7677	7.70684e-05
AAC(6')-IIa	0.257047	0.277473	1.07946	0.881923
aadA8b	0.141066	1.42429	10.0966	0.00078983
PDC-76	0.0501388	0.826353	16.4813	0.0305965
PDC-8	0.0328628	0.677368	20.612	0.0166
PDC-84	0.0372699	0.334911	8.98611	7.98e-06
PDC-88	0.0554106	0.388774	7.01625	9.44e-05
ACT-35	0.115275	4.0253	34.919	6.33e-13
arlR	0.0568684	1.2649	22.2425	3.34715e-05
PDC-86	0.0409815	0.260828	6.36452	0.000457273
vanYA	0.0540291	1.05435	19.5145	0.00128693
ACT-38	0.927229	0.844822	0.911125	0.763
ADC-43	0.144422	2.09427	14.5011	2.74988e-12
OXA-444	0.156053	0.362876	2.32534	0.377231
PDC-89	0.0541771	0.374503	6.91257	0.0010894
aadA2	0.213642	1.91104	8.94506	0.0014
PDC-90	0.0522622	0.274589	5.25408	4.36e-06
PDC-82	0.0516395	0.261693	5.0677	4.49e-05
PDC-87	0.0450443	0.387061	8.5929	1.41978e-05
TEM-139	0.530742	0.351261	0.661831	0.579
ADC-16	0.10167	2.08068	20.465	2.81409e-08
mefC	0.206891	2.52717	12.215	0.00295718
Rm3 beta-lactamase	0.297505	0.365746	1.22938	0.824495
TEM-131	0.499423	0.168316	0.337021	0.252
ADC-13	0.173253	2.25884	13.0378	2.05807e-11
OXA-198	0.777907	0.285763	0.367348	0.0520317
PDC-81	0.044962	0.350656	7.79894	0.000692293
TEM-178	0.469695	0.114779	0.24437	0.204
ACT-32	0.419967	3.81656	9.08776	8.83411e-06
GES-23	0.0351465	0.33006	9.39097	0.00799024
TEM-129	0.653293	0.31567	0.483198	0.384
AAC(6')-Iz	0.991042	12.5437	12.6571	0.000193758
dfrC	0.143658	11.1875	77.8762	0.0135112
TEM-108	0.826699	0.43412	0.525125	0.450973
ACT-29	0.392474	0.783556	1.99646	0.0113923
tet(30)	0.030214	0.20626	6.82664	0.132
ACT-33	0.189698	2.82799	14.9078	8.81803e-07
mphG	0.241238	2.23783	9.27641	0.00813813
OCH-5	0.0362767	1.94969	53.7449	0.00781835
ACT-16	0.255794	2.75056	10.753	1
ACT-20	0.233904	2.95339	12.6265	1.35e-09
ACT-7	0.158623	3.34062	21.0601	1.96269e-17
LRA-12	0.0911122	0.0556352	0.610623	0.31102
TEM-59	0.561862	0.205126	0.365082	0.304
vanSM	0.0381987	0.806898	21.1237	8.15509e-07
AAC(3)-Ib	0.0801082	0.625411	7.80707	0.000236
ADC-7	0.155017	2.3175	14.95	9.06334e-10
mecB	0.0184083	0.0915265	4.97204	0.0603437
PDC-91	0.046402	0.434162	9.35654	0.00240576
TEM-113	0.44149	0.130522	0.29564	0.217904
OXA-133	0.0426312	3.34494	78.4621	0.000360049
catQ	0.112763	1.05593	9.36417	0.000439366
ErmV	0.0251763	0.0503953	2.0017	0.32239
EXO beta-lactamase	0.0246736	0.043654	1.76925	0.0479155
TEM-42	0.449214	0.194032	0.431938	0.330757
CepS beta-lactamase	0.0545159	0.553669	10.1561	0.0192495
TEM-75	0.518019	0.177547	0.342742	0.285154
PDC-9	0.0347013	0.406918	11.7263	0.00197305
tet(48)	0.0289835	0.0146031	0.503842	0.00201158
AAC(6')-Iak	1.27948	6.91096	5.40137	0.0108087
msrC	3.21109	1.78632	0.556297	0.732151
TEM-22	0.525844	0.18333	0.34864	0.287979
TEM-199	0.46029	0.229854	0.499367	0.384575
vanF	0.0438572	0.184554	4.20805	0.242
ADC-22	0.119718	1.95251	16.3092	2.11148e-10
AAC(3)-VIIIa	0.247572	0.0507105	0.204831	9.58105e-05
APH(9)-Ia	0.0339453	0.0432646	1.27454	0.47191
dfrG	0.0568054	3.03389	53.4085	0.00553628
PDC-6	0.0583587	0.583445	9.99755	0.0184968
ANT(4')-Ib	0.0557886	2.48068	44.4657	0.0001147
mexM	0.067899	5.29176	77.9358	0.0356
vanYF	0.142281	2.16515	15.2175	2.96593e-05
PDC-74	0.0429665	0.668371	15.5556	0.0560572
PDC-79	0.0359291	0.411962	11.466	0.00498386
TEM-92	0.512466	0.188149	0.367144	0.256694
TEM-177	0.629999	0.197034	0.312752	0.232
BUT-1	0.077921	1.07526	13.7993	9.03443e-05
vgaE	0.0340867	0.128498	3.76975	0.00396151
aadA27	1.20666	1.98539	1.64536	0.510702
OXA-443	0.128869	0.388317	3.01326	0.405453
AAC(3)-IId	0.0228133	4.56566	200.132	0.00264879
OXA-29	0.116178	0.0426245	0.36689	0.313661
PDC-78	0.0392409	0.360264	9.18082	0.00333265
ACI-1	0.00539034	8.80607	1633.68	1
PDC-77	0.0365844	0.425653	11.6348	0.0242069
TEM-125	0.520482	0.152727	0.293433	0.238238
TEM-7	0.50213	0.204632	0.407528	0.32104
PDC-7	0.0356834	0.336242	9.4229	0.00269
vanC	0.0540858	0.850234	15.7201	3.63884e-08
PDC-10	0.0495883	0.459504	9.26637	0.0281946
TEM-118	0.509415	0.155281	0.304822	0.236909
TEM-87	0.666061	0.219762	0.329943	0.27
vanRB	0.0801653	0.381658	4.76088	0.000161487
PDC-75	0.0385055	0.579838	15.0586	0.112358
AQU-3	0.0913181	0.168398	1.84408	0.117207
TEM-89	0.548765	0.142652	0.25995	0.242
ACT-25	0.080013	3.44006	42.9938	2.0441e-06
mphL	0.073826	2.21402	29.9898	0.00100742
vgaB	0.0295038	0.0813725	2.75804	0.0216906
aadA6/aadA10	0.14269	1.03538	7.25618	0.085225
ACT-12	0.125029	1.01677	8.13226	0.00034255
PDC-5	0.0429123	0.874164	20.371	0.0566622
qnrE1	2.64592	8.17247	3.08871	0.027
ACT-31	0.0281479	2.92262	103.831	1.32e-08
ADC-6	0.0601836	1.79874	29.8875	9.6803e-09
PDC-80	0.0461657	0.354398	7.67666	0.000932
vanB	0.0294771	0.272855	9.25652	3.67111e-05
PDC-4	0.0309477	0.506116	16.3539	0.00331791
PDC-73	0.0462421	0.474048	10.2515	0.0255
ADC-17	0.0881955	1.91995	21.7692	3.22e-13
OXA-103	0.0337643	1.95702	57.9613	1.38901e-09
PDC-3	0.0370882	0.647512	17.4587	0.00489186
TEM-21	0.545927	0.349017	0.63931	0.598954
PDC-1	0.0333211	0.579293	17.3852	0.020675
MOX-8	0.0224688	0.100501	4.47291	0.0105763
tet(33)	0.11907	0.713142	5.98926	0.116
ADC-76	0.189677	2.00258	10.5579	2.30285e-08
TEM-167	0.390811	0.14087	0.360456	0.299751
TEM-4	0.413758	0.1402	0.338846	0.270465
AAC(6')-31	0.282184	0.096725	0.342773	0.000139
ADC-5	0.0973357	1.83424	18.8445	3.3e-06
ADC-14	0.10683	1.65738	15.5142	1.46906e-12
tet(45)	2.46678	1.4785	0.599365	0.148
ACT-22	0.12367	0.878056	7.09997	0.000126689
AAC(3)-Xa	0.0436071	0.0748471	1.7164	0.269348
aadA10	0.0724426	0.371163	5.12354	0.00444148
vgaC	0.0199662	0.0541471	2.71194	0.00728467
TEM-94	0.406672	0.149997	0.36884	0.261
ADC-20	0.111938	1.14303	10.2112	9.58e-11
ADC-4	0.094763	1.93701	20.4406	4.35254e-12
ADC-18	0.202375	3.10747	15.355	0.0330918
CPS-1	0.895584	1.78306	1.99094	0.129518
ErmA	0.165411	0.60406	3.65186	0.0439313
ADC-19	0.0483853	1.51998	31.414	0.0284844
Erm(39)	0.0503841	0.890413	17.6725	0.244019
ESP-1	0.27123	2.56966	9.47408	0.0179378
linG	1.51289	1.7662	1.16743	0.706
ADC-58	0.154156	1.5345	9.95419	8.74e-09
FosA7	0.10249	12.1703	118.747	3.76324e-05
vanXF	0.0484272	0.157781	3.2581	0.00817
vanYB	0.0523545	0.353607	6.7541	2.86958e-05
EreA2	0.177717	0.843744	4.74769	0.0439494
JOHN-1 beta-lactamase	0.398507	0.0520541	0.130623	0.143
OXA-282	0.0232157	2.20291	94.8886	5.01683e-09
OXA-284	0.338266	1.28591	3.80146	0.0112949
MOX-2	0.0257573	0.136099	5.2839	0.0175269
vanA	0.0234041	1.30137	55.6046	0.0244946
ACT-10	0.10886	1.05354	9.67791	0.00016165
ADC-23	0.0762385	1.57596	20.6714	0.00667
ADC-79	0.0885959	1.44171	16.2729	9.66713e-14
catB11	0.206154	0.465278	2.25694	0.158526
erm(40)	0.0240037	0.276232	11.5079	0.10858
sul3	0.213667	1.12059	5.24455	0.138946
ACT-9	0.245019	3.22776	13.1735	0.0221417
AER-1	0.0816762	5.10752	62.5337	0.0122761
MCR-5	0.307702	0.0667974	0.217085	0.311286
OXA-2	0.115733	0.263251	2.27464	0.0359278
SRT-2	0.0580909	4.71043	81.0873	0.01861
abcA	0.0148001	0.0118198	0.798634	0.519578
ACT-28	0.124131	5.04186	40.6174	0.00130422
SPG-1	0.0450426	0.104105	2.31126	0.182996
Lactobacillus reuteri cat-TC	0.268123	0.59526	2.2201	0.0396653
OXA-455	0.100869	0.30697	3.04324	0.234027
MOX-3	0.0305944	0.248432	8.12017	0.159641
ACT-6	0.465315	0.670732	1.44146	0.279436
MOX-4	0.0244771	0.196519	8.02867	0.0523219
OXA-427	0.0922235	0.34477	3.73842	0.024027
Rhodobacter sphaeroides ampC beta-lactamase	1.09894	0.504611	0.459181	0.176244
OXA-12	0.0880725	0.203727	2.31318	0.0290979
ADC-3	0.0572282	1.58999	27.7834	0.00424927
dfrA14	0.677471	9.54096	14.0832	0.00971807
ACT-13	0.158245	0.865393	5.46871	0.00226548
OXA-464	0.0458591	0.502376	10.9548	0.00242
vanSB	0.0445508	0.331317	7.43684	4.98241e-05
blt	0.143603	1.40287	9.76909	0.186714
CTX-M-75	0.0394374	0.453504	11.4993	0.0560122
lnuF	0.981904	0.6613	0.673488	0.166282
OXA-283	0.604283	1.52046	2.51614	0.188913
ACT-2	0.33196	2.99072	9.00927	0.0163741
CGA-1	0.0875905	4.63823	52.9536	0.121758
EreA	0.42141	1.08735	2.58026	0.231184
vanXYC	0.308396	0.879042	2.85037	0.20882
OXA-210	0.0576093	0.113517	1.97047	0.0148955
salA	0.0178473	1.87803	105.228	0.000637353
ACT-37	0.156485	1.30841	8.36121	0.000306531
oleI	0.0130462	0.0649791	4.98069	0.0353235
aadA13	0.231434	0.281174	1.21492	0.818097
PDC-2	0.046701	0.327151	7.00521	0.0206583
SRT-1	0.0915184	5.26659	57.5468	0.0218896
tsnR	0.301285	0.0323574	0.107398	0.100375
vanRE	0.0310734	0.534986	17.2169	3.11e-05
MCR-5.2	0.20032	0.0507312	0.253251	0.306496
dfrA1	0.204308	4.255	20.8265	0.0443376
OXA-486	0.66873	5.93817	8.87978	0.0487118
ACT-18	0.0455696	1.20831	26.5157	1.74e-05
ADC-21	0.0856555	0.838247	9.78625	9.65e-11
ErmO	0.0390296	0.0228652	0.585842	0.162775
kamB	0.0409301	0.02176	0.531638	0.0173187
OXA-18	0.0580701	0.600659	10.3437	0.11564
ACT-14	0.0350194	1.02297	29.2117	1.25e-05
qnrE2	1.10876	3.36129	3.03158	0.0227346
aadA7	0.150468	0.560207	3.7231	0.11548
ACT-23	0.0738569	1.00576	13.6177	4.22e-05
ANT(3'')-Ii-AAC(6')-IId fusion protein	0.0385816	0.338553	8.77501	0.0977315
vanXB	0.0370378	0.436771	11.7926	4.37e-05
AQU-2	0.0741968	0.562592	7.58242	0.021922
RCP-1	0.174542	0.0752958	0.431391	0.133793
ACT-24	0.123586	1.14077	9.23061	0.000210493
ADC-15	0.0640454	0.791455	12.3577	7.4e-07
tet37	5.85791	5.42957	0.926878	0.881113
Erm(33)	0.0868416	12.2663	141.25	0.268075
FOX-5	0.193851	0.208664	1.07642	0.914856
golS	0.246659	1.27784	5.1806	0.000183298
OXA-129	0.654808	0.226511	0.34592	0.353814
QnrB22	0.171404	5.40091	31.5098	1.59e-07
Staphylococcys aureus LmrS	0.0165907	1.04878	63.2149	0.000117005
vanYM	0.579357	0.609037	1.05123	0.955487
mphO	0.0441102	0.865748	19.6269	0.0409881
OXA-161	0.0724988	0.145064	2.00091	0.0642827
OXA-360	0.185952	2.54819	13.7035	0.00160116
OXA-363	0.463357	1.22166	2.63654	0.15668
vanWB	0.0270386	0.340437	12.5908	5.39e-05
AAC(6')-Ii	6.15212	2.76972	0.450206	1
ADC-12	0.071645	0.665665	9.29116	4.45e-05
cfr(B)	1.91961	1.60817	0.837763	0.565385
efmA	1.04973	1.40291	1.33645	1
Erm(31)	0.0975264	0.0750224	0.769253	0.711177
FomB	0.023536	0.0644625	2.73889	0.0567138
OXA-23	0.402086	1.09529	2.72402	0.0633467
ACT-1	0.365571	1.96166	5.36602	0.0093092
OXA-15	0.0808728	0.133595	1.65192	0.114246
OXA-212	1.1419	1.73384	1.51838	0.620594
AAC(3)-IIc	0.0369615	0.49767	13.4646	1
AAC(6')-32	0.251333	0.0517158	0.205766	0.000479587
ACT-8	0.0881688	0.669039	7.58816	8.01e-05
ANT(2'')-Ia	6.85703	0.525822	0.0766836	0.34654
catB8	0.257926	1.0576	4.10042	0.0886305
fosA	0.197353	12.088	61.2505	0.0255341
mphH	0.041011	0.195806	4.77448	0.16319
OXA-226	0.0616063	0.132527	2.15119	0.0201224
OXA-459	0.0539155	0.653303	12.1172	0.170849
catB3	0.229788	1.93734	8.43097	0.0474909
OXA-457	0.117753	0.712646	6.05202	0.156995
vanHA	0.0355768	1.06769	30.0109	0.00832607
OCH-7	0.0298311	0.630888	21.1487	0.000206959
OXA-361	0.0432952	1.31199	30.3034	6.99e-05
AAC(2')-Ie	0.0748947	0.098823	1.31949	0.524467
tet(38)	0.0536914	1.16301	21.6611	0.000791009
tlrB conferring tylosin resistance	0.0821824	0.0944554	1.14934	0.668998
AAC(3)-IIe	0.0594807	1.03337	17.3731	0.00209132
ACT-36	0.0268111	0.877951	32.7457	5.98e-08
ANT(3'')-IIc	0.148428	9.64172	64.959	0.00469223
clbA	1.72471	2.7379	1.58746	0.326951
OXA-415	0.0650766	0.160225	2.46211	0.111161
Staphylococcus aureus norA	0.0221447	5.11354	230.915	0.0345737
vanHB	0.00686108	0.407541	59.3989	8.46e-06
Acinetobacter baumannii AmpC beta-lactamase	0.0515941	1.04929	20.3373	9.81e-12
clcD	1.5764	1.27105	0.806298	0.518345
HERA-6	0.0118042	5.76124	488.065	1
OXA-141	0.0753331	0.168372	2.23503	0.0933089
CMH-1	0.0588519	5.22296	88.7475	0.0860634
ErmS	0.0386272	0.0653969	1.69303	0.0652192
AAC(6')-IIc	0.261423	0.2989	1.14336	0.836751
OCH-1	0.0255381	0.854555	33.462	0.000116
OXA-278	0.319589	1.36008	4.25572	0.016307
OXA-724	0.053834	0.167436	3.11022	0.00237182
Sed1 beta-lactamase	0.0500635	0.397965	7.9492	0.297939
CFE-1	0.0958449	1.2295	12.828	0.002807
CMY-1	0.0358034	0.399342	11.1537	0.108575
lnuG	0.0205036	1.5614	76.1527	0.0757015
OXA-280	0.287981	0.627515	2.17901	0.0625482
dfrB4	0.17351	0.439572	2.5334	0.444352
ADC-44	0.122128	0.469992	3.84836	3.46e-05
CMY-74	0.137106	0.40442	2.94969	0.00296393
OXA-146	0.0236957	0.99418	41.9561	1
apmA	0.0513005	0.371237	7.23652	0.00389805
CMY-100	0.393775	1.02442	2.60154	0.0164697
erm(32)	0.146314	0.0941736	0.643642	0.598036
Pseudomonas aeruginos catB6	0.143406	0.130485	0.909901	0.828905
vanE	0.0721267	0.823724	11.4205	4.69e-10
vanXA	0.0503874	0.352879	7.00333	0.0108713
OXA-417	0.264639	3.36502	12.7155	0.00440914
HERA-3	0.773771	6.0822	7.86046	1
OCH-6	0.0222995	0.971295	43.5568	0.00146101
Streptococcus suis chloramphenicol acetyltransferase	0.45456	0.584097	1.28497	0.521219
AAC(3)-VIIa	0.0293011	0.0666445	2.27447	0.268749
ACT-3	0.16251	3.03881	18.6993	0.0312961
Erm(36)	0.0535901	1.06533	19.8792	0.0071264
mecR1	0.00505664	1.0637	210.358	0.0102462
OCH-8	0.00905794	0.968937	106.971	0.000356327
OXA-167	0.0535099	1.13925	21.2904	1
OXA-440	0.0297277	1.0355	34.8329	1
ACT-5	0.146458	0.894047	6.10447	0.0211423
CMY-93	0.106535	0.364624	3.42258	0.00304084
ErmR	0.0430726	0.0439079	1.01939	0.955653
MIR-1	0.0480641	0.443304	9.22318	4.00149e-06
OCH-4	0.0201423	0.873463	43.3646	6.27e-05
OXA-225	0.0237822	0.880871	37.0391	1
OXA-422	0.0356732	1.38175	38.7334	1
TEM-211	0.385943	0.152533	0.39522	0.32333
OXA-276	0.0074135	1.29705	174.958	2.29523e-09
OXA-335	0.025674	0.850289	33.1187	4.31e-11
OXA-482	0.431367	1.06601	2.47123	0.0823
vanTC	0.0638852	0.910833	14.2573	6.69214e-07
OXA-168	0.0118911	0.839398	70.5906	1
OXA-171	0.0499507	1.05801	21.1811	8.601e-07
PEDO-1	0.0333408	0.0393086	1.17899	0.636
OXA-211	0.308471	0.995461	3.22708	0.132183
OXA-32	0.0658897	0.135691	2.05937	0.0497675
OXA-423	0.0297277	0.894524	30.0906	1
ACT-19	0.0465148	1.48385	31.9005	0.00986685
ADC-2	0.0629627	0.85489	13.5777	0.00220936
ADC-39	0.0971468	0.934572	9.62021	1.61076e-06
CMY-82	0.0913733	0.363093	3.97373	0.0096
CTX-M-74	0.0249466	0.774774	31.0573	0.0424215
mexG	0.189716	10.1637	53.5732	0.0136163
OXA-169	0.0475643	0.991159	20.8383	1
OXA-49	0.0879737	1.00859	11.4647	2.74002e-05
dfrA12	0.0617372	8.44383	136.771	0.0595
dfrD	0.0652662	1.54124	23.6147	0.111212
MIR-5	0.0596447	0.408606	6.85067	7.98877e-07
BPU-1	0.682688	4.30287	6.30284	0.215
HERA-2	0.00651566	4.67213	717.062	1
OXA-166	0.0237822	0.88059	37.0273	1
OXA-373	0.210826	0.8777	4.16316	0.0576669
ADC-11	0.0436831	0.948128	21.7047	1.34164e-11
EreB	0.360904	0.324329	0.898659	0.791
OXA-170	0.413862	0.99412	2.40205	0.369702
OXA-5	0.568555	0.174778	0.307407	0.437274
AAC(6')-Ib8	0.0636399	2.00099	31.4423	0.0144901
MIR-11	0.065244	0.405567	6.21616	1.80333e-07
MIR-15	0.0722017	0.678353	9.39526	0.00422
MIR-4	0.0801202	0.323538	4.03816	0.00214621
OXA-134	0.00972229	1.1681	120.146	7.79985e-08
BES-1	0.0735055	1.00476	13.6692	0.228
OXA-366	0.0530945	1.12957	21.2747	1.64511e-08
Bacillus pumilus cat86	0.0354389	5.43184	153.274	0.105
catB10	0.359688	0.514124	1.42936	0.4851
EBR-2	1.76557	12.3794	7.01152	0.00146657
MIR-13	0.0788222	0.403297	5.11655	0.000682315
MIR-23	0.0785964	0.356078	4.53046	0.00112543
OXA-285	2.30864	0.798601	0.345919	0.517
CME-1	0.197879	2.58884	13.0829	0.0417025
cmeB	0.031713	0.919441	28.9926	0.317021
MOX-7	0.0185196	0.314468	16.9803	0.258783
OXA-118	0.0625281	0.123814	1.98014	0.0111116
OXA-165	0.0118911	0.98084	82.4853	1
OXA-483	0.0356732	0.99387	27.8604	1
CMY-108	4.86494	1.1072	0.227587	0.0983049
CMY-11	0.0266776	0.501362	18.7933	0.0943275
OXA-73	0.0278188	1.10535	39.7342	4.42091e-09
aadK	0.118307	1.57455	13.309	0.185
ADC-41	0.0700454	0.618895	8.83562	2.65647e-05
MIR-2	0.0861814	0.313485	3.6375	0.0744
Clostridium perfringens mprF	0.00462191	2.67335	578.409	0.21343
MIR-3	0.0462781	0.308771	6.67207	4.40589e-06
OXA-119	0.0673424	0.147942	2.19687	0.00945
OXA-281	0.166487	0.421406	2.53116	0.0470546
OXA-362	0.298811	0.65701	2.19875	0.296676
OXA-435	0.0356732	1.04438	29.2764	1
ACT-21	0.0240812	0.656777	27.2735	1.79959e-05
ADC-81	0.0485445	0.716509	14.7598	1.32e-08
CMY-10	0.0318697	0.650675	20.4167	0.0455
farB	0.0284189	0.608737	21.4202	0.00423772
FOX-2	0.0895066	0.791027	8.83763	0.105352
NPS-1	0.237673	0.21125	0.888823	0.857924
ADC-25	0.0391706	0.693792	17.7121	2.87195e-08
arr-7	0.0702785	0.0195997	0.278886	0.0193
catB2	0.133635	0.285142	2.13374	0.129918
cmlA5	0.0594596	0.340322	5.72358	0.00158067
MIR-17	0.118996	0.440965	3.70572	0.00462905
OXA-36	0.0672055	0.105864	1.57523	0.0782762
OXA-364	0.031022	0.221906	7.15319	0.10492
sgm	0.417828	0.00683118	0.0163492	1
FosD	0.0685945	10.1238	147.589	0.0663954
MIR-10	0.0378523	0.384254	10.1514	1.63132e-05
CARB-16	2.41941	5.53773	2.28887	0.316
MIR-12	0.087417	0.317948	3.63714	0.00024001
OXA-205	0.0810252	0.155308	1.91679	0.0617065
OXA-21	0.175025	0.279271	1.5956	0.327809
CMY-59	0.106844	0.894542	8.37243	0.0737761
lin	0.0249913	0.0520079	2.08104	0.141197
OXA-398	0.416835	0.984233	2.36121	0.373826
ADC-77	0.0585762	0.904586	15.4429	0.00445557
CARB-14	1.82798	4.95664	2.71153	0.249857
cdeA	0.0154526	0.455045	29.4478	0.000130754
cmlA1	0.0468872	0.337174	7.19117	4.2569e-05
CMY-8	0.0258947	0.449606	17.3628	0.0307
dfrB1	0.194401	12.4589	64.0883	0.351263
erm(46)	0.198857	0.236812	1.19087	0.803489
OXA-240	0.0492951	0.108424	2.1995	0.035841
OXA-273	0.349789	3.82722	10.9415	0.0694678
OXA-34	0.0697944	0.204174	2.92537	0.0392268
APH(3'')-Ia	0.0417447	0.0728798	1.74585	0.503632
CARB-10	3.8037	7.81841	2.05548	0.280824
cmlA6	0.0356411	0.342597	9.61242	3.14546e-05
OXA-3	0.0805125	0.184005	2.28542	0.109
OXA-663	0.0382075	0.102843	2.6917	0.00358846
PNGM-1	0.197455	0.151885	0.769213	0.589037
CARB-5	3.30868	6.29029	1.90115	0.388263
Clostridium butyricum catB	0.135371	0.685751	5.06573	4.33348e-09
EBR-1 beta-lactamase	0.510765	7.66189	15.0008	9.5e-07
LRA-18	0.0333672	0.29181	8.74541	0.208
OXA-235	0.0301629	1.45159	48.1249	0.00359631
OXA-239	0.0237822	0.917271	38.5697	1
OXA-50	0.795388	6.50601	8.17966	0.0450916
ADC-8	0.0323674	4.45513	137.642	0.000310375
CMY-98	0.350648	0.974218	2.77834	0.181151
ERP-1	0.236928	0.193928	0.818512	0.841588
FOX-9	0.150545	1.38571	9.20461	0.0668896
OXA-17	0.0616275	0.100776	1.63525	0.168435
OXA-258	0.052749	10.32	195.645	0.153321
OXA-485	0.902803	4.26531	4.72452	0.052406
PEDO-2	0.274657	0.025692	0.0935422	0.0320829
CMY-83	0.156391	0.271826	1.73812	0.172429
ErmH	0.0209053	0.131192	6.27554	1.16496e-06
OXA-488	0.807619	4.59302	5.68711	0.0409
QnrB27	0.18893	1.54301	8.16709	0.0378252
rmtF	1.19036	1.60796	1.35082	0.672003
vatA	0.0269225	0.49222	18.2829	0.0472774
ADC-73	0.0779335	0.498871	6.40124	2.75901e-08
BahA	0.0207398	0.194208	9.36403	0.00282
lmrB	0.0180841	1.86315	103.027	0.20755
MCR-4.3	1.78432	2.68432	1.5044	0.569039
mphN	0.134813	0.930929	6.90533	0.000295307
OXA-10	0.0559753	0.107053	1.91251	0.0258
OXY-1-3	0.132403	1.46086	11.0334	0.00131736
QnrB28	0.185611	1.05563	5.68732	0.00722724
SAT-1	0.451191	6.86194	15.2085	0.124299
AAC(6')-Ir	0.0661186	1.62672	24.6031	0.000141365
Erm(42)	0.062166	0.178177	2.86615	0.000594
LRA-2	0.0283459	0.0361097	1.2739	0.467
OXA-46	0.171212	0.0949544	0.554602	0.464291
OXA-74	0.0440361	0.0883222	2.00568	0.0527901
QnrS2	0.0981068	0.275708	2.81028	0.15454
tet(E)	0.113715	0.164607	1.44754	0.585442
tet(H)	2.11076	1.01884	0.482689	0.340907
AAC(3)-Ib/AAC(6')-Ib''	0.0455334	0.127422	2.79844	0.134932
MCR-4	1.24395	1.4138	1.13654	0.856131
OXA-236	0.0190659	1.14462	60.0349	0.00131499
OXA-246	0.0473832	0.087035	1.83683	0.0628227
OXA-334	0.160261	0.770557	4.80814	0.19407
ADC-56	0.146685	0.615667	4.1972	0.034961
cmrA	0.0147039	0.244895	16.6551	0.00572076
CMY-19	0.0175688	0.515506	29.3421	0.132324
DES-1	0.0434618	0.32914	7.5731	0.000643716
Erm(47)	0.0247523	2.07446	83.8088	0.0231241
fusB	0.0340735	2.30724	67.7137	0.033705
vatF	0.13234	0.196442	1.48437	0.312506
ADC-75	0.0358858	0.55368	15.429	1.26267e-11
CBP-1	0.176978	1.04563	5.90823	0.0406
CMY-70	0.110015	0.464253	4.2199	0.016232
macA	0.0263942	6.05068	229.242	0.000645201
OXA-277	0.0121165	1.58391	130.723	0.0014567
OXA-368	0.0528758	0.0696124	1.31653	0.457903
rmtD2	0.234894	0.26887	1.14464	0.859622
CMY-9	0.0124133	0.231819	18.6751	0.0326806
FEZ-1 beta-lactamase	0.0356357	0.027177	0.762633	0.350675
OXA-256	0.0358405	0.106198	2.96309	0.00311819
OXA-57	0.0613253	0.0408026	0.665347	0.392685
ADC-30	0.0327399	0.587557	17.9462	1.34358e-10
CARB-8	2.01834	5.48882	2.71947	0.27
CGB-1 beta-lactamase	0.357496	8.37758	23.434	0.243877
ICR-Mc	0.111652	0.0226195	0.202588	0.239807
mepR	0.169407	2.01252	11.8798	0.000263225
OXA-372	0.0583583	0.163628	2.80386	0.0160782
vatH	0.0766047	0.36588	4.77621	0.080871
dfrK	0.0592709	0.66932	11.2926	1.08856e-08
ErmW	0.0294253	0.0479686	1.63018	0.331764
MCR-4.4	0.611333	1.49074	2.43851	0.235
OKP-B-10	0.0208085	0.0943404	4.53375	0.148999
OKP-B-19	0.0229875	0.315288	13.7156	0.0135991
OXA-275	0.123918	0.476527	3.8455	0.0943216
OXA-9	0.154217	0.111456	0.722722	0.574505
tet(D)	0.0594949	7.9472	133.578	1
GOB-16	0.0538752	8.42969	156.467	0.299117
hmrM	0.0136837	0.718959	52.5414	0.0468658
LRA-17	0.0285022	0.0197868	0.694221	0.0900725
OXA-11	0.0381181	0.091132	2.39078	0.0166016
OXA-233	0.0506986	0.0896175	1.76765	0.0950001
OXA-42	0.0571897	0.0507133	0.886755	0.858492
QnrB33	0.183414	1.31697	7.1803	0.0168381
Salmonella enterica cmlA	0.0549553	0.267868	4.87429	0.000565083
ADC-74	0.0386025	0.67686	17.5341	0.00031659
catB9	0.0315803	0.314292	9.95215	0.0016363
MIR-16	0.0570502	0.262423	4.59986	0.012771
MOX-5	0.0145752	0.0943639	6.47426	0.0182885
OXA-243	0.130769	0.531481	4.06427	0.304248
OXA-27	0.422781	0.809904	1.91566	0.501205
OXY-1-2	0.0394186	1.30697	33.1563	0.00454541
SHV-188	0.0719449	0.489879	6.80909	1
arr-4	0.228126	0.729652	3.19846	0.0996751
clbB	0.32826	0.383653	1.16875	0.755841
TRU-1	0.593346	0.546425	0.92092	0.907882
mphM	0.0838081	0.336772	4.01837	0.129145
OXA-14	0.0419492	0.105149	2.50658	0.0567584
OXA-142	0.0671843	0.0914812	1.36165	0.28706
OXA-333	0.118115	1.0033	8.49431	0.134835
vanM	0.0117555	0.34662	29.4859	0.00836084
AAC(6')-30/AAC(6')-Ib' fusion protein	0.0488318	0.177686	3.63873	0.0588527
ADC-31	0.0220861	0.570214	25.8178	1
FosA4	0.395661	3.76774	9.52266	0.0261753
LCR-1	0.0841379	0.169848	2.01869	0.0439826
mtrC	0.0378537	1.73708	45.8893	0.000116562
OXY-1-1	0.0939344	1.56816	16.6942	0.00184796
VgbC	0.0464232	0.52763	11.3656	0.00322225
AAC(6')-Ic	0.0776457	19.4252	250.177	0.0397939
ADC-82	0.0220861	0.508998	23.0461	1
Bacillus clausii chloramphenicol acetyltransferase	1.25645	0.496693	0.395316	0.0192007
Bacillus subtilis mprF	0.145475	1.78867	12.2954	0.295377
dfrA3	0.220579	0.349289	1.58351	0.182574
OXA-309	0.218388	0.547225	2.50575	0.3111
QnrB5	1.09331	5.97351	5.46368	0.0907905
ADC-61	0.0220861	0.633794	28.6966	1
QnrB19	1.23766	7.81978	6.31821	0.0730417
TLA-2	0.0817049	0.51292	6.27772	5.25054e-05
AAC(3)-IIIa	0.0142835	0.0151721	1.06221	0.887829
ADC-42	0.0577546	0.65918	11.4135	0.000615279
CARB-3	0.0300555	0.227842	7.58072	0.0186233
OXY-2-9	0.10843	2.22367	20.5078	0.0135312
SMB-1 beta-lactamase	0.0467863	1.81384	38.7686	0.193694
tet(Z)	0.0314339	0.459106	14.6055	0.0383478
Chlamydia trachomatis intrinsic murA conferring resistance to fosfomycin	0.0287861	0.0155256	0.539344	0.0458659
cmlB1	0.194305	0.276854	1.42484	0.487168
dfrB2	0.103961	0.0766166	0.736971	0.320494
OKP-B-5	0.0490268	0.313413	6.39269	0.0574484
OXA-43	0.0418267	0.0797748	1.90727	0.335407
OXA-45	0.0376011	0.592392	15.7546	0.12718
QnrB73	0.23508	0.694044	2.95238	0.0428232
AAC(6')-Ib-cr	0.0598085	1.55283	25.9634	0.140645
cmlA4	0.285931	1.0861	3.79847	0.443874
MCR-4.2	1.05339	1.41208	1.34051	0.678824
OKP-B-8	0.0245876	0.280791	11.42	0.0165217
OXA-16	0.0526872	0.070241	1.33317	0.347061
OXA-251	0.0372805	0.0870578	2.33521	0.0716427
OXA-305	0.112898	1.51386	13.4091	0.0405692
OXY-1-4	0.0350207	2.1972	62.7399	0.00144776
OXY-1-6	0.0673638	1.69708	25.1927	0.00394932
PER-6	0.0661548	0.0498117	0.752956	0.591933
ErmE	0.0212033	0.219195	10.3378	0.00171391
LpeB	0.0209912	0.0244602	1.16526	0.807764
OKP-B-13	0.0205528	0.270873	13.1794	0.0166205
AAC(6')-Ib10	0.0936018	0.322675	3.44731	0.148934
CARB-1	0.0252937	0.149588	5.91403	0.0354638
fexA	0.162694	0.491795	3.02282	0.164375
OXA-272	0.0709856	1.17197	16.51	0.0165718
aadA14	0.131262	1.23443	9.40427	0.190742
APH(3'')-Ic	0.0673432	0.278487	4.13535	0.0940892
CMY-53	3.91647	0.764958	0.195318	1
LRA-19	0.0240604	0.0193838	0.80563	0.48195
OXA-454	0.0630584	0.100125	1.58782	0.198992
OXA-458	0.0446382	0.426127	9.54625	0.131936
Vibrio cholerae varG	0.0667843	0.247557	3.70681	0.000742923
AAC(6')-Ib9	0.0717676	0.26896	3.74765	0.0668454
catII from Escherichia coli K-12	0.0490741	7.06545	143.975	0.280947
MCR-3.8	0.0175675	0.06191	3.52412	0.00315852
OXA-274	0.194089	1.09384	5.63577	0.0629038
OXA-59	0.0483005	0.0236386	0.489406	0.0743204
OXY-5-1	0.150146	5.86764	39.0796	0.0094591
QnrB65	0.460969	0.624611	1.35499	0.68867
aadA4	0.0334964	0.215901	6.4455	0.0137726
ADC-78	0.0276249	0.39082	14.1474	1
APH(3')-Ib	0.29495	2.97026	10.0704	0.144545
CTX-M-152	0.0306813	0.0880933	2.87124	0.235881
CTX-M-63	0.0527576	0.0613763	1.16336	0.70357
CTX-M-78	0.0315207	0.0835278	2.64993	0.0771824
OXY-3-1	0.0621293	0.169487	2.72797	0.0177373
AAC(6')-Ia	0.0342751	0.110717	3.23024	0.00169887
APH(4)-Ia	3.82645	0.801347	0.209423	0.353397
CEPH-A3	0.0715326	0.0653633	0.913756	0.848693
CMY-101	0.0711962	0.270247	3.79581	0.0235712
CTX-M-8	0.0184594	0.178011	9.6434	0.0581255
MCR-4.5	0.925481	1.59668	1.72524	0.462366
mphF	0.100631	0.29907	2.97195	0.180915
OXA-1	0.0480906	0.266201	5.53541	1
OXA-421	0.039722	2.58771	65.1456	0.028687
QnrS6	0.0896016	0.245292	2.73758	0.209597
vanTN	0.0215174	0.0785357	3.64987	0.0597856
APH(2'')-IVa	0.613847	0.241031	0.392657	1
OKP-B-20	0.0195491	0.216588	11.0791	0.0526508
OXY-6-3	0.157645	0.982819	6.23437	0.19068
PER-2	0.0653002	0.0462467	0.708216	0.455241
CTX-M-40	0.0423118	0.0568765	1.34422	0.59686
Erm(49)	0.0133584	0.865317	64.7771	0.0218699
LRA-5	0.0256384	0.0231191	0.901738	0.763108
OXA-101	0.0371165	0.105832	2.85136	0.0252043
OXY-6-2	0.186886	3.14148	16.8097	0.218757
QnrD1	0.21301	0.678643	3.18597	0.183228
tet(50)	1.23297	0.012896	0.0104593	0.0178804
AAC(3)-IIb	0.0215133	0.426636	19.8313	0.171419
AAC(6')-Ib4	0.0771778	0.227953	2.95361	0.147986
OXA-270	0.0198951	2.00334	100.695	1
OXY-5-2	0.0491584	6.07735	123.628	0.010849
AAC(3)-IV	0.639171	0.707788	1.10735	0.909548
AAC(6')-Ib'	0.0642803	0.247911	3.85672	0.109008
AAC(6')-Ib-Hangzhou	0.0742093	0.262383	3.53572	0.129261
ADC-59	0.0582617	0.469532	8.05901	1
arr-2	0.0619478	1.76502	28.492	0.0888794
FOX-4	0.0765172	0.208661	2.72699	0.419444
GOB-7	0.0338044	0.7124	21.0742	0.00978886
APH(3')-VI	0.106882	0.355315	3.32437	0.185325
CTX-M-94	0.0298546	0.031074	1.04085	0.884292
dfrB6	0.120247	0.16321	1.35729	0.459746
OXY-2-3	0.106103	2.80329	26.4205	0.0115896
QnrB62	0.379287	2.03182	5.35694	0.0710549
QnrB71	0.134209	0.872205	6.49886	0.0251346
VEB-9	0.0179966	0.181643	10.0932	0.00244616
CTX-M-26	0.0259429	0.0510406	1.96742	0.398401
fusD	0.0172019	37.9775	2207.75	0.0479777
OXA-304	0.0725097	2.36123	32.5643	0.0518859
QnrB10	0.431956	1.87607	4.34319	0.0753757
QnrB47	0.157606	1.03429	6.56251	0.00814523
tva(A)	0.0445376	0.0233677	0.524673	0.321869
arr-8	0.129137	0.108857	0.842958	0.776382
cipA	0.0461029	0.506179	10.9793	0.00974637
mecI	0.27303	2.51767	9.22119	1
OXA-297	0.191409	1.24009	6.47875	0.000586175
QnrB36	0.27539	0.685926	2.49074	0.186696
QnrB40	0.0957108	0.441291	4.61067	0.0552216
SHV-28	0.0232104	0.450945	19.4286	1
ADC-67	0.145863	0.493112	3.38065	1
APH(3')-Va	0.0216133	0.0563896	2.60902	0.462013
arr-3	0.162846	5.21383	32.0169	0.106118
CTX-M-39	0.027402	0.0268511	0.979894	0.967663
mecD	0.0181076	0.1896	10.4707	0.155168
mphI	0.0469179	0.73385	15.6412	0.0139296
OXY-6-4	0.156308	1.66464	10.6497	0.211015
QnrB70	0.0510038	0.506728	9.9351	0.0576879
SHV-82	0.433897	0.39346	0.906805	1
sta	0.0495381	0.0568523	1.14765	0.777092
VEB-1b	0.0191297	0.132238	6.91272	0.00238485
ykkD	0.0844508	3.57558	42.3392	0.161853
AAC(3)-Ia	0.11826	0.123655	1.04562	0.949663
AAC(6')-Iai	0.0489001	0.203348	4.15844	0.233817
cphA5	0.141519	0.0813253	0.57466	0.296805
GOB-5	0.0362863	3.16923	87.3394	0.274811
MCR-2.2	0.26783	0.0812953	0.303533	0.0791337
OXA-296	0.112495	0.753836	6.70104	0.0579111
QnrB50	0.304143	0.809127	2.66036	0.158117
SHV-11	0.283974	0.316245	1.11364	1
tet(J)	0.0487547	7.03941	144.384	0.179468
VEB-1	0.0438665	0.159161	3.62831	0.0136524
viomycin phosphotransferase	0.0200573	0.10911	5.43992	0.212166
ADC-62	0.0285721	0.42434	14.8515	1
APH(3')-VIa	0.0622579	0.402785	6.46962	0.200287
CARB-2	0.0162019	0.143325	8.84617	0.0137529
ErmY	0.143109	2.97296	20.7741	0.0557701
MCR-3.5	0.0633952	0.281972	4.44785	0.0979964
OXY-6-1	0.123397	2.53508	20.544	0.217217
QnrB55	0.0547843	1.86825	34.102	0.0949962
QnrB59	0.435999	1.66486	3.8185	0.109465
ADC-60	0.0401892	0.40499	10.0771	1
bmr	0.0106993	2.00451	187.35	0.290343
CARB-12	0.026437	0.0806893	3.05214	0.148998
CMY-104	0.0314298	0.36786	11.7042	0.0753205
CTX-M-91	0.0197623	0.0399834	2.02322	0.135008
dfrA15	0.0433261	1.68305	38.8461	0.161095
dfrA16	0.0334706	1.66403	49.7162	0.277884
FosX	0.0450361	0.129103	2.86666	0.0874635
OXA-31	0.0421494	0.170937	4.0555	0.0429873
OXA-4	0.0237785	0.221792	9.32739	1
QnrB61	0.346882	0.686667	1.97954	0.370025
SHV-97	0.00698712	0.300828	43.0547	1
CTX-M-159	0.0238854	0.0439471	1.83991	0.21041
CTX-M-89	0.0306224	0.0262814	0.858243	0.675404
DHA-18	0.0295805	0.350895	11.8624	0.00646691
LEN-7	0.157858	0.920413	5.83064	0.113395
OXA-392	0.0761374	0.0870228	1.14297	1
QnrB48	0.118122	2.06264	17.4619	0.111859
QnrB67	0.126299	0.574442	4.54827	0.117672
QnrS15	0.0421827	1.05538	25.0192	1
Staphylococcus aureus FosB	0.0490719	1.7051	34.7471	1
vanSN	0.0527581	0.468222	8.87489	0.140518
VEB-7	0.0264838	0.131008	4.94674	0.0109362
AAC(6')-34	0.105979	0.856577	8.08255	0.00974442
ACC-3	0.0996238	0.905959	9.0938	0.355721
CARB-6	0.0254588	0.111872	4.39422	0.143213
cfrA	0.16641	0.105233	0.632374	0.125548
cphA8	0.048505	0.056873	1.17252	0.648444
CTX-M-100	0.0219115	0.0211392	0.964752	0.939119
fusC	0.00983141	1.35978	138.309	1
OXA-266	0.0715527	0.154584	2.16043	0.563686
VEB-4	0.0343655	0.152224	4.42956	0.0166658
AAC(6')-Ib	0.0579668	0.270318	4.66332	0.159147
CARB-4	0.0166503	0.133297	8.00569	0.0827833
catA4	0.373856	2.5081	6.70875	1
CTX-M-41	0.0294465	0.0265677	0.902238	0.805496
CTX-M-48	0.0408582	0.220508	5.39692	0.00672782
MCR-3.11	0.0289311	0.294409	10.1762	0.0184572
OXA-140	0.0531236	0.237516	4.47101	1
OXA-20	0.505367	0.0633631	0.12538	0.303882
OXA-224	0.0253791	0.158996	6.26484	1
OXA-35	0.037834	0.0659118	1.74213	0.179188
OXA-56	0.0246691	0.11946	4.84251	1
OXA-85	0.034278	11.4175	333.084	0.00450794
OXY-2-10	0.203008	2.3531	11.5911	0.0340912
rmtG	0.0162375	0.106946	6.58635	0.00029639
SHV-189	0.0519981	0.358518	6.89483	0.000251322
SHV-64	0.283974	0.307897	1.08424	1
SHV-74	0.0729476	0.379405	5.20106	1
tet(Y)	0.767675	0.429801	0.559873	0.44913
APH(9)-Ib	0.0209394	0.0162529	0.776188	0.436605
CAM-1	0.171979	0.0440707	0.256257	0.0645724
cphA2	0.0391422	0.0643965	1.6452	0.245175
CTX-M-19	0.00579728	0.378546	65.297	0.00412034
CTX-M-82	0.0265555	0.895641	33.7271	0.114394
KHM-1 beta-lactamase	0.306611	0.0157643	0.0514148	0.137387
MCR-3.12	0.0230199	0.0989302	4.29759	0.016329
MCR-3.2	0.0116243	0.24687	21.2374	0.0374379
OXA-298	0.0885569	1.12322	12.6836	0.00361265
SHV-135	0.24264	0.321823	1.32634	0.794973
SHV-79	0.0702853	0.512575	7.29278	1
VatI	0.0619293	0.183395	2.96136	0.0927716
VEB-6	0.0561204	0.124489	2.21825	0.215235
CTX-M-112	0.0278066	0.276616	9.94786	1
CTX-M-25	0.0441407	0.0184788	0.418634	0.185106
FTU-1	0.0467346	0.0223839	0.478958	0.0859667
GOB-10	0.0104455	0.127579	12.2138	0.20075
MCR-3.3	0.0264697	0.0678665	2.56393	0.0293263
SHV-110	0.0729476	0.503947	6.90835	1
SHV-26	0.235186	0.502069	2.13478	0.37795
SHV-38	0.0152256	0.562148	36.9213	1
SHV-45	0.00596782	0.435367	72.9525	1
VEB-2	0.00677327	0.189841	28.028	0.0010682
vga(E) Staphylococcus cohnii	0.010537	2.49477	236.762	0.193714
AAC(6')-Ib11	0.0600194	0.304028	5.0655	0.0924447
AAC(6')-Ib-Suzhou	0.0759746	0.364802	4.80163	0.131535
APH(3')-Vb	0.0326364	0.159493	4.88696	0.283254
cphA6	0.0412541	0.095591	2.31713	0.0820387
DHA-13	0.0288729	0.434589	15.0518	1
LEN-23	0.00707267	0.879662	124.375	1
MCR-3	0.016796	0.288555	17.18	0.0549141
norB	0.00762722	0.157169	20.6063	1
OXA-47	0.0391661	0.0701089	1.79004	1
SHV-65	0.0189545	0.540221	28.5009	1.42065e-05
SHV-96	0.180162	0.378294	2.09974	0.263854
Streptococcus agalactiae mprF	0.00770428	2.28676	296.818	1
CrpP	0.276926	44.1547	159.446	0.02034
CTX-M-104	0.0315707	0.266427	8.43904	1
DHA-19	0.246444	0.286014	1.16056	1
FusF	0.00750867	2.0032	266.785	1
imiH	0.0627648	0.077704	1.23802	0.783622
MCR-3.6	0.0322594	0.110583	3.42794	0.047
MCR-6.1	0.0156481	0.0691095	4.41647	0.0587602
OXA-19	0.0342843	0.0669684	1.95332	0.159752
OXA-37	0.105612	0.055821	0.528549	0.370291
QnrB4	0.0428895	0.513082	11.9629	0.0125378
QnrB68	0.193182	0.737705	3.8187	0.0231859
SHV-161	0.0342987	0.383084	11.1691	1
SHV-41	0.00752901	0.411985	54.7196	1
tmrB	0.138628	3.16386	22.8227	0.230415
AAC(6')-Ib3	0.0175642	0.29002	16.512	1
CTX-M-122	0.0303275	0.304952	10.0553	0.000660717
CTX-M-134	0.00669324	0.255053	38.1061	1
CTX-M-65	0.0178133	0.274943	15.4347	1
MCR-2	0.246578	0.145935	0.591841	0.590655
OXA-13	0.0431693	0.050741	1.1754	0.544113
OXY-2-6	0.12609	2.58952	20.537	0.013495
QnrD2	0.0225968	0.308625	13.6579	1
SHV-1	0.283974	0.567902	1.99984	1
SHV-178	0.0748209	0.479949	6.41464	1
Staphylococcus intermedius chloramphenicol acetyltransferase	0.0232462	0.549282	23.6289	0.00861439
almG	0.036413	0.360735	9.90678	0.00125086
ArmR	0.517741	36.0991	69.7242	0.0345781
Chryseobacterium meningosepticum BlaB	0.059686	13.1122	219.686	0.142017
cphA4	0.0773104	0.232796	3.01119	0.353521
CTX-M-14	0.0380382	0.344067	9.0453	1
CTX-M-67	0.00440465	0.301272	68.3986	1
FosA3	0.0134367	1.50137	111.736	1
FOX-7	0.0633136	0.166076	2.62307	0.0664034
SHV-111	0.0729476	0.504127	6.91081	1
SHV-32	0.0119688	0.450165	37.6117	1
SHV-42	0.0205836	0.439322	21.3433	1
SHV-71	0.283974	0.710836	2.50317	1
SHV-94	0.0913642	0.436687	4.77963	1
CKO-1	0.0168102	22.14	1317.06	0.100273
CMY-40	0.0459001	0.165862	3.61355	0.0753063
CTX-M-160	0.0201597	0.212688	10.5502	0.000965044
CTX-M-68	0.0403817	0.20347	5.03866	0.104228
CTX-M-83	0.0335053	0.287026	8.56658	1
dfrA22	0.0335985	0.911446	27.1275	0.309085
dfrA5	0.819663	19.031	23.218	0.195799
FOX-3	0.08028	0.0565725	0.70469	0.390386
FOX-8	0.0857777	0.0656851	0.76576	0.528907
OXA-183	0.0871722	0.0930951	1.06794	0.942363
OXY-2-4	0.642919	2.54601	3.96007	0.0955638
OXY-2-7	0.629893	2.97681	4.7259	0.0565954
OXY-4-1	0.127714	0.327139	2.56149	0.188601
SHV-13	0.0364738	0.401469	11.007	1
SHV-25	0.00728912	0.373714	51.2701	1
SHV-53	0.0122402	0.381839	31.1955	1.46843e-05
vatE	0.016776	1.83864	109.6	0.0656053
aphA15	0.0396536	0.344342	8.68374	1
CMY-84	0.213352	0.221455	1.03798	1
cphA7	0.0632576	0.05359	0.84717	0.813388
CTX-M-111	0.0244958	0.246665	10.0697	0.0352472
CTX-M-13	0.0325712	0.207872	6.38207	0.0193638
CTX-M-38	0.0150074	0.282043	18.7936	0.000313062
CTX-M-46	0.0188406	0.308526	16.3756	0.0011091
Enterococcus faecalis chloramphenicol acetyltransferase	0.0321146	1.02386	31.8814	1
FOX-1	0.0819331	0.118259	1.44336	0.53016
GOB-9	0.0127689	0.826289	64.7109	0.289823
imiS	0.0537821	0.12704	2.36212	0.415809
LEN-19	0.00902304	0.677533	75.0892	1
MCR-3.4	0.0102443	0.309458	30.2078	1
MCR-3.9	0.0115873	0.0817436	7.05461	0.00387747
OXY-2-8	0.0780351	1.89514	24.2858	0.0124
QnrB38	0.0788935	0.704847	8.93415	1
SHV-109	0.0154975	0.263217	16.9845	1
SHV-121	0.00799432	0.480506	60.1059	1
SHV-147	0.435415	0.321055	0.737355	1
SHV-15	0.433897	0.284933	0.656684	1
SHV-168	0.433897	0.488644	1.12617	1
SHV-78	0.433897	0.579287	1.33508	1
SHV-92	0.011135	0.285801	25.6669	8.80449e-05
SHV-95	0.0787079	0.374585	4.75918	0.000872729
CIA-1	0.226733	8.62832	38.0549	0.108271
LEN-37	0.0296769	0.467948	15.7681	1
PER-7	0.0736145	0.0555438	0.754523	0.585795
QnrB20	0.0686815	0.207406	3.01983	0.0279292
SHV-145	0.00707267	0.444233	62.8097	1
SHV-180	0.289896	0.580227	2.0015	0.309363
APH(3')-VIIa	0.25361	0.233239	0.919675	0.941272
CMY-49	0.261098	0.616835	2.36247	1
CMY-65	0.0166777	0.198869	11.9242	0.0142516
CTX-M-50	0.00577917	0.282853	48.9435	1
GES-16	0.0244098	0.102049	4.18066	1
GES-24	0.0713117	0.130376	1.82825	0.25063
LEN-30	0.007159	0.763663	106.672	1
mphK	0.0251153	3.41181	135.846	0.254943
OXY-2-5	0.123476	1.68826	13.6728	0.00866
QnrB21	0.0398247	0.701982	17.6268	0.00708189
Rhodococcus fascians cmr	0.00629931	0.0238754	3.79016	0.183529
SHV-29	0.0218517	0.390925	17.8899	1
SHV-36	0.433897	0.888435	2.04757	1
SHV-37	0.00707267	0.228799	32.3496	1
AAC(3)-VIa	0.269493	0.719984	2.67162	0.1851
AAC(6')-Ian	0.0374988	5.91546	157.751	0.049668
CMY-118	0.0469327	0.285218	6.07717	1
CMY-39	0.0212553	0.532571	25.0559	1
CMY-86	0.00344473	0.949618	275.673	0.144967
CTX-M-106	0.0279983	0.24003	8.57302	1
CTX-M-147	0.00703377	0.263652	37.4838	0.00283732
CTX-M-81	0.043224	0.20799	4.81191	1
CTX-M-87	0.00577917	0.284943	49.3052	1
GES-5	0.0303497	0.134984	4.4476	0.113925
OXA-7	2.75387	0.106699	0.0387452	1
QnrB16	0.0483334	0.407823	8.4377	1
QnrB9	0.0510311	0.220216	4.31534	1
SHV-125	0.459515	0.406691	0.885044	1
SHV-142	0.0729476	0.398067	5.4569	1
VgbA	0.324006	0.763587	2.35671	1
ANT(3'')-IIb	0.905469	0.672438	0.742641	0.781211
APH(7'')-Ia	0.0231372	0.0678575	2.93283	0.165605
arr-5	0.0912584	0.0272549	0.298656	0.11599
CMY-48	0.0234664	0.282965	12.0583	1
CTX-M-121	0.0207922	0.261811	12.5918	1
CTX-M-84	0.0626075	0.344085	5.49591	0.0260226
dfrA20	0.0668866	0.200846	3.00279	0.17845
Enterococcus faecium chloramphenicol acetyltransferase	0.100499	0.0970466	0.965646	0.95427
FOX-10	0.12827	0.0835825	0.651614	0.502984
LEN-41	0.020982	0.478048	22.7838	1
OXA-332	0.146907	0.17483	1.19007	1
OXY-2-2	0.21508	2.89558	13.4628	0.0119
QnrB14	0.0273253	0.160952	5.89023	0.0167415
QnrB49	0.0680076	0.441069	6.48559	1
SHV-162	0.0120106	0.250951	20.8941	1
SHV-183	0.00632588	0.294324	46.527	1
tet(52)	0.104365	0.0196078	0.187878	0.387293
AAC(2')-IIa	0.0608	1.22485	20.1456	0.296912
AAC(6')-IIb	0.05548	0.0517238	0.932295	0.848368
CMY-37	0.0287392	0.77091	26.8244	0.170493
CMY-77	0.00319205	0.514236	161.099	1
GES-21	0.0244098	0.0811136	3.32299	1
IND-2a	0.796736	8.39599	10.538	1
LEN-5	0.0246955	2.13194	86.329	1
OXY-2-1	0.134835	3.7139	27.544	0.0170493
QnrB25	0.0358593	0.635475	17.7214	0.00384925
QnrB26	0.0583438	0.538467	9.22922	1
QnrB35	0.0377652	0.783666	20.751	1
QnrB56	0.194404	2.28026	11.7295	0.0655826
VgbB	0.139983	0.157647	1.12619	1
blaR1	0.0143012	0.0070019	0.489604	1
determinant of bleomycin resistance	0.0584685	0.0227406	0.388937	0.20657
dfrA15b	0.0251585	1.79352	71.2887	0.210548
dfrA7	0.400511	6.31279	15.7618	0.302343
IND-11	0.0363547	3.29342	90.5913	1
LEN-15	0.0218299	0.401126	18.3751	1
MCR-3.7	0.0257171	0.160266	6.23189	0.262714
OKP-B-6	0.0372567	0.276773	7.42879	0.00490506
OXA-354	0.0452834	0.0745366	1.646	0.417786
QnrB44	0.0718034	0.397768	5.53969	1
SHV-19	0.00589532	0.323775	54.9206	1
vanHM	0.0496355	0.241833	4.87217	0.13043
vanUG	0.973609	0.594065	0.610168	0.68272
chrB	0.0141375	0.0530266	3.75077	0.0705019
CMY-81	0.0315392	0.239734	7.60113	1
CTX-M-77	0.0113409	1.36369	120.246	0.14561
CTX-M-9	0.0316371	0.189784	5.99879	1
CTX-M-99	0.0141719	0.288638	20.3669	0.0073725
dfrA8	2.42195	26.8046	11.0673	0.122554
DHA-10	0.913899	0.0525201	0.0574682	0.341366
emtA	0.014849	1.1966	80.5848	0.272782
GOB-1 beta-lactamase	0.0170475	0.383151	22.4754	0.0640914
GOB-6	0.00638611	1.53122	239.774	0.270464
OKP-B-1	0.075178	0.650567	8.65368	1
QnrB15	1.10853	0.451807	0.407572	1
QnrB17	0.0451079	0.631138	13.9917	1
QnrB60	0.0452389	1.14384	25.2843	0.0249885
QnrVC4	0.00892074	0.143936	16.135	0.0424646
tet(31)	0.0383759	0.267548	6.97176	0.0113552
tet(59)	0.0969661	0.154843	1.59688	0.541132
AAC(3)-Id	0.0587632	0.0410665	0.698847	0.355186
AAC(6')-Iae	0.0192633	0.193159	10.0273	0.154718
AAC(6')-Iih	0.00528108	1.96393	371.88	1
APH(3')-Vc	0.0336579	0.0259042	0.769631	0.731863
BCL-1	0.0108945	0.25005	22.9518	1
CARB-7	0.0192578	0.12177	6.32314	0.222519
CIA-4	0.653887	6.54058	10.0026	1
CMY-119	0.0132332	0.422528	31.9295	0.0700469
CMY-64	0.00336691	0.323334	96.0328	1
CMY-76	0.0469327	0.374847	7.9869	1
CMY-85	0.0234664	0.242593	10.3379	1
CTX-M-137	0.010252	0.284364	27.7375	1
dfrA6 from Proteus mirabilis	0.0907893	0.0719256	0.792226	0.771352
DHA-21	0.289735	0.0520195	0.179542	0.120891
GES-1	0.0244098	0.158876	6.50871	1
GES-3	0.0742186	0.0988607	1.33202	1
IMP-22	0.146194	0.0459085	0.314023	0.362959
IND-6	0.0853759	0.953845	11.1723	0.30801
LEN-35	0.0236617	0.488108	20.6287	1
OXA-327	0.078081	0.0971393	1.24408	0.755528
OXA-535	0.0550795	1.56306	28.3783	0.00790797
QnrB2	0.0429675	0.184524	4.2945	1
QnrB8	0.036555	0.861143	23.5574	0.00181215
vgaD	0.0249492	0.0298281	1.19555	0.638442
bcrC	3.41489	0.148399	0.0434563	0.0866574
catII	0.0316792	0.514141	16.2296	0.222045
CatU	0.168162	1.01095	6.01177	0.0391518
CMY-110	0.0469327	0.228132	4.86083	1
CMY-63	0.00336691	1.25702	373.347	1
FPH-1	0.0576077	0.0243256	0.422264	0.00812448
GOB-18	0.030187	0.813411	26.9458	0.141898
IMP-11	0.0513351	0.0209106	0.407335	0.376913
IND-14	0.113417	2.57733	22.7243	0.130212
MCR-3.10	0.057613	0.0466519	0.809745	0.691522
OXA-155	0.0193001	0.0248024	1.28509	0.82777
OXA-267	0.170006	0.0742568	0.436789	0.230297
OXA-326	0.108993	0.26216	2.40529	0.255878
OXA-350	0.0426182	0.118719	2.78564	0.136652
OXA-358	0.289105	0.104903	0.362854	0.248885
OXA-54	0.0639326	1.77339	27.7385	0.00930745
QnrB1	0.0429675	0.469369	10.9238	1
QnrB32	0.0510311	0.453638	8.88945	1
SHV-12	0.468655	0.366029	0.781021	0.295651
SHV-140	0.433897	0.495231	1.14136	1
SHV-167	0.441591	0.918613	2.08024	1
SHV-5	0.0729476	0.353946	4.85206	1
TLA-1	0.118659	0.0898002	0.756792	0.799495
vanTE	0.00534714	0.214616	40.1366	1
vanXYN	0.0429717	0.0948617	2.20754	0.275107
AAC(6')-Iag	0.0902064	0.472677	5.23995	0.153213
CIA-3	0.194347	11.148	57.3611	0.00699437
CMY-79	0.0096458	0.348975	36.179	1
CMY-80	0.00336691	0.422752	125.561	1
cpaA	0.115321	0.935259	8.11004	0.0196672
ErmD	3.35648	0.111337	0.0331707	0.0795945
GES-10	0.0129034	0.0737724	5.71728	1
Laribacter hongkongensis ampC beta-lactamase	0.174817	0.0446349	0.255323	0.495783
OXA-328	0.107005	0.199944	1.86855	0.450256
OXA-359	0.15138	0.689438	4.55434	0.235459
PER-4	0.0125081	0.0386386	3.08909	0.0307584
QnrB18	0.0966668	0.365753	3.78364	1
QnrB23	0.0966668	0.890692	9.21404	1
ANT(4')-Ia	0.0397893	0.10383	2.6095	0.4078
APH(2'')-Ie	0.030372	0.176319	5.80531	0.07248
CIA-2	0.224907	5.17907	23.0276	0.0101422
CMY-115	0.0277695	0.504439	18.1652	1
CTX-M-124	0.018597	1.25192	67.3185	0.171142
dfrA28	0.0260041	0.25123	9.66118	0.201867
DHA-20	0.164296	0.0909315	0.553462	1
FosB1	0.125886	1.36547	10.8469	0.250899
IMP-16	0.0238591	0.0574674	2.40861	0.167359
IND-5	0.0976971	5.18669	53.0895	0.42749
OXA-301	0.0227825	0.801399	35.1761	0.106105
OXA-664	0.0290648	1.3041	44.8686	0.120827
PER-5	0.0681065	0.0329857	0.484326	0.507629
QnrB58	0.145	0.804249	5.54654	1
QnrB72	0.197346	0.561602	2.84577	0.101279
vanXM	0.0176997	0.312251	17.6416	1
CMY-38	0.522196	0.14531	0.278268	1
CTX-M-103	0.0307559	0.933844	30.3631	1
CTX-M-136	0.0316371	0.580918	18.362	1
CTX-M-28	0.0214045	0.721939	33.7284	1
GES-13	0.0244098	0.129102	5.28896	1
IMP-24	0.0318196	0.0161401	0.507237	0.321173
IND-3	0.168203	4.71095	28.0075	0.191145
LEN-26	0.0217774	0.440199	20.2136	1
mecC	0.0227058	0.0368391	1.62246	0.636323
OXA-295	0.0072907	0.616475	84.5563	1
OXA-324	0.178969	0.188921	1.05561	0.963664
OXA-357	0.0695055	0.334665	4.81495	0.0563865
OXA-436	0.804452	0.511533	0.635878	0.765752
OXA-470	0.0114969	0.00922183	0.802117	1
OXA-479	0.0163033	0.122566	7.5179	0.102385
PER-1	0.0919842	0.0502794	0.546609	0.555791
QnrB3	0.116364	0.770961	6.62541	1
aacA43	0.0213344	0.151879	7.11895	1
ACC-1	0.0180627	0.429089	23.7556	1
bcrB	4.40052	0.435046	0.0988624	0.0799975
catV	0.145622	0.396202	2.72077	0.495136
CTX-M-116	0.0278066	0.525171	18.8866	1
CTX-M-15	0.042809	1.00363	23.4444	1
CTX-M-33	0.0244022	0.789659	32.3601	1
DHA-16	0.021724	0.227283	10.4623	0.0114272
FONA-5	0.119709	1.30441	10.8965	0.365519
FONA-6	0.0395847	0.0229726	0.58034	0.2594
FosB6	0.0399717	1.19593	29.9194	0.0848435
OXA-164	0.250264	0.15831	0.632572	0.534374
OXA-181	0.0250752	0.638593	25.4672	0.0312267
OXA-213	0.0857705	0.0311381	0.36304	1
OXA-323	0.104806	0.507317	4.84055	0.0788071
OXA-329	0.0331278	0.265226	8.00614	0.269957
OXA-474	0.0121442	0.0658728	5.42423	1
ykkC	1.01116	5.6413	5.57902	0.409519
CMY-34	0.0222017	0.189115	8.51802	1
CTX-M-115	0.0143563	2.79857	194.937	0.0013156
CTX-M-29	0.0657329	0.600871	9.14109	0.118541
CTX-M-37	0.034426	0.11196	3.25219	0.0856407
CTX-M-42	0.0350667	0.716859	20.4427	1
CTX-M-54	0.0278066	0.811532	29.1849	1
CTX-M-64	0.105738	0.495641	4.68746	1
dfrA21	0.026363	1.00531	38.1333	0.0910223
FONA-1	0.172895	0.13236	0.765551	0.754077
FosK	0.112332	0.431281	3.83934	0.2282
GIM-2	0.491445	0.0531591	0.108169	0.394618
IND-9	0.448621	0.356412	0.794461	0.70306
MCR-1.13	0.00713045	0.0622163	8.72543	1
OKP-B-4	0.00448139	0.261672	58.3908	1
OXA-230	0.00588115	0.860957	146.393	1
OXA-325	0.0962817	0.100549	1.04432	0.959974
OXA-331	0.109516	0.197129	1.8	0.667776
OXA-55	0.10074	0.789972	7.84168	0.23345
PER-3	0.0485959	0.0389263	0.80102	0.82305
AAC(6')-If	0.0154779	2.4674	159.415	1
APH(3')-VIIIa	0.0607856	0.0130502	0.214693	0.155797
CARB-9	0.022331	0.175404	7.85472	0.36354
CMY-15	0.261098	0.127539	0.488472	1
CMY-58	0.0287217	0.148119	5.15704	1
CTX-M-139	0.00740009	1.03042	139.244	1
CTX-M-3	0.037622	0.954244	25.364	1
CTX-M-62	0.0744255	0.319919	4.29852	0.0855718
dfrA13	0.0996366	0.249537	2.50447	0.354478
dfrA6	0.214595	0.0721218	0.336083	0.396478
dfrB7	0.127219	4.88082	38.3656	0.502789
ErmU	0.0194872	0.00728058	0.373608	0.115965
GES-19	0.0244098	0.165404	6.77613	1
IND-1	0.0426822	3.02462	70.8637	0.251137
OXA-158	0.0182438	0.0830142	4.55027	0.290309
OXA-228	0.0231056	0.965308	41.7782	0.0947859
OXA-268	0.113002	0.17483	1.54714	1
OXA-299	0.16994	0.391004	2.30084	1
OXA-420	0.144948	0.116073	0.800791	0.640749
QnrB46	0.0385694	0.0512214	1.32803	1
QnrVC5	0.0187419	0.110888	5.91659	0.197348
TMB-1	0.0193578	0.022677	1.17146	0.752549
vanN	0.168482	0.108607	0.644619	0.754916
AAC(6')-Iv	0.219944	0.219277	0.996966	0.997712
CFE-2	0.00546457	1.41441	258.834	1
CMY-25	0.00319205	0.292635	91.6765	1
CTX-M-12	0.0322732	0.158168	4.90092	0.152416
FONA-4	0.113058	0.0379735	0.335876	0.108473
IMP-21	0.032804	0.0155996	0.475541	0.183776
LEN-8	0.00781229	0.76713	98.1952	1
OKP-A-9	0.0224366	0.742957	33.1136	0.00269995
OKP-B-9	0.0702853	0.214706	3.05478	1
OXA-126	0.0561187	0.558415	9.9506	1
OXA-136	0.0174042	0.0792713	4.55472	1
OXA-137	0.0146586	0.0499794	3.40956	0.550374
OXA-153	0.0183359	0.215715	11.7647	0.316405
OXA-232	0.012993	0.421708	32.4565	0.0142225
OXA-322	0.160544	0.0130293	0.0811576	1
OXA-348	0.124013	0.365282	2.94552	1
OXA-351	0.109733	0.311496	2.83866	0.329849
OXA-96	0.213977	0.137178	0.641088	0.751998
OXA-97	0.300076	0.167122	0.556932	0.49995
ACC-4	0.0158108	0.306913	19.4116	1
clbC	0.0356175	0.0349905	0.982396	1
CMY-29	0.0164605	0.126471	7.68332	1
CMY-43	0.0287217	0.0648623	2.2583	1
CTX-M-36	0.0275721	0.193995	7.03592	0.017615
dfrA19	0.159262	1.2307	7.72756	0.320916
dfrA32	0.664115	0.364311	0.548566	0.550039
Erm(48)	0.00858234	0.104661	12.195	1
GES-8	0.0186506	0.152164	8.15864	1
GOB-3	0.0281469	0.288646	10.255	0.24169
IMP-20	0.024795	0.0104672	0.422152	0.349562
MCR-1.6	0.00620802	0.0832086	13.4034	0.00698278
OKP-A-13	0.0801223	0.450998	5.62887	1
OXA-204	0.0602312	0.070439	1.16948	0.847431
OXA-217	0.0107917	1.41792	131.389	1
OXA-261	0.111051	0.534565	4.81368	1
OXA-418	0.0338027	1.02096	30.2036	1
OXA-473	0.016073	0.674046	41.9365	1
OXA-476	0.00866802	0.0872136	10.0615	0.0174187
QnrS5	0.00900564	0.0567497	6.30157	0.0218455
SPM-1	0.0199157	0.0187889	0.943419	0.911098
AAC(6')-Iaj	0.0244697	0.0357853	1.46244	0.156354
CTX-M-109	0.0632683	0.968877	15.3138	1
CTX-M-30	0.0595619	2.9063	48.7946	0.342105
CTX-M-60	0.0613589	0.179256	2.92143	0.254773
DHA-14	0.41074	0.222852	0.542563	1
DHA-2	0.821479	0.121732	0.148187	1
erm(44)	0.118946	11.3527	95.4443	1
GIM-1	0.418202	0.106313	0.254214	0.483174
IMP-13	0.0354464	0.048849	1.37811	1
IMP-19	0.0241824	0.0312316	1.2915	0.67948
IND-7	0.0374197	6.31333	168.717	1
MCR-1.7	0.0120539	0.0490746	4.07126	1
mphJ	0.0442153	0.00585722	0.13247	1
OXA-106	0.00557376	0.542437	97.3198	1
OXA-229	0.0267898	3.23224	120.652	0.256175
OXA-286	0.0844522	0.0426321	0.504807	0.681806
OXA-292	0.030398	0.115228	3.79066	1
OXA-355	0.017539	1.67127	95.2886	1
OXA-397	0.297662	0.127321	0.427737	0.369848
OXA-484	0.0427208	0.239202	5.59921	0.069968
OXA-58	0.496197	0.232548	0.468661	0.344262
QnrA1	0.226919	0.313178	1.38013	0.675518
SCO-1	0.636542	0.128263	0.2015	1
DHA-17	0.164296	0.178973	1.08933	1
DHA-5	0.164296	0.186592	1.13571	1
FONA-2	0.0471884	0.131761	2.79223	0.520767
GOB-13	0.0339587	8.13132	239.447	0.314027
GOB-15	0.00713985	5.22457	731.748	1
IMP-12	0.0331812	0.0877889	2.64574	1
IMP-15	0.0258064	0.0241165	0.934515	1
IMP-33	0.173558	0.0407302	0.234678	0.408158
IMP-8	0.395174	0.0166869	0.0422268	1
MCR-1.8	0.023671	0.0335865	1.41889	0.467438
OXA-162	0.0392785	0.110163	2.80468	1
OXA-192	0.00955955	0.0829847	8.68082	1
OXA-199	0.0294464	0.0386524	1.31263	0.61726
OXA-262	0.00557376	0.775779	139.184	1
OXA-314	0.0561187	1.01731	18.1277	1
OXA-349	0.069667	0.17483	2.50951	1
OXA-472	0.0154853	0.0917825	5.92705	1
OXA-475	0.0107406	0.206818	19.2557	0.0768954
OXA-78	0.121375	3.73629	30.7831	1
CMY-133	0.261098	0.301741	1.15566	1
CMY-21	0.00319205	0.190787	59.7695	1
CMY-61	0.00320042	0.16906	52.8244	1
CTX-M-1	0.0339169	0.252039	7.43107	0.0261055
CTX-M-10	0.0278066	0.453307	16.3021	1
CTX-M-96	0.0452484	0.187302	4.13942	1
dfrI	0.0366022	0.0397339	1.08556	0.91547
DHA-9	0.328592	0.0371799	0.113149	1
Erm(30)	0.0329698	0.0210217	0.637604	0.284178
erm45	0.0106768	0.859111	80.4654	0.245727
FONA-3	0.0285176	0.0203973	0.715252	0.340311
GOB-11	0.0596743	4.39226	73.6039	0.327021
GOB-12	0.0214638	2.15903	100.59	0.2233
Listeria monocytogenes mprF	0.0213691	0.0455916	2.13353	0.396139
MCR-1.2	0.0230659	0.076889	3.33344	1
MCR-1.9	0.00301776	0.11594	38.4193	1
MOX-1	0.0325657	0.0109588	0.336512	0.330877
OXA-288	0.00674753	0.0339508	5.03159	1
OXA-453	0.0135738	1.35531	99.8474	0.501698
OXA-63	0.0159549	0.00854795	0.535759	1
vanL	0.00738802	0.0357065	4.83302	0.0199831
cmlA8	0.0317169	0.0500104	1.57677	1
CTX-M-158	0.0145684	0.32245	22.1335	0.148893
CTX-M-76	0.00740009	1.26402	170.811	1
DHA-15	0.328592	0.131054	0.398835	1
DHA-22	0.0821479	0.0787321	0.958419	1
DHA-3	0.164296	0.340363	2.07165	1
FomA	0.00761728	0.154842	20.3277	0.122297
IMP-2	0.00786206	0.0184687	2.34909	0.484053
MCR-1.11	0.00922109	0.0838367	9.09184	0.125946
MCR-1.4	0.00237299	0.104176	43.9009	1
OXA-121	0.203129	0.944208	4.64833	1
OXA-477	0.00859572	0.00684836	0.796718	1
QnrB31	0.0483334	1.52457	31.5427	1
vanKI	0.107547	0.0215406	0.200291	0.210882
vanTrL	0.0146155	0.0167794	1.14805	0.869663
vatC	0.00866714	0.265689	30.6547	1
AAC(6')-Ig	0.0656868	0.0879527	1.33897	0.600723
BRO-2	0.0237836	0.0783574	3.29461	0.371592
cmeA	0.26136	5.39806	20.6537	0.438963
MCR-8	0.450683	0.338596	0.751295	0.78074
OKP-A-7	0.0916482	0.202713	2.21186	1
OXA-163	0.0508439	0.53621	10.5462	1
OXA-244	0.0392785	0.309076	7.86884	1
OXA-247	0.00878245	0.177468	20.2071	1
OXA-255	0.265045	0.148681	0.560966	0.708762
OXA-370	0.0392785	0.177242	4.51244	1
OXA-425	0.00557376	0.410866	73.7143	1
OXA-452	0.0153485	2.16338	140.95	1
RSA-2	0.0310885	0.0740469	2.38181	0.416278
SIM-1 beta-lactamase	0.0851011	0.094449	1.10984	1
TMB-2	0.0244422	0.0274409	1.12269	0.90153
BRO-1	0.0064672	0.0201385	3.11395	1
CARB-22	0.727351	0.425412	0.584878	0.753406
DHA-1	0.575035	0.200107	0.347991	1
DHA-6	0.328592	0.22695	0.690675	1
IMP-28	0.0943927	0.0163571	0.173287	1
IMP-5	0.0948785	0.0541734	0.570977	1
LpeA	0.0214426	0.0352673	1.64473	0.193587
OKP-A-16	0.0343552	0.151997	4.42428	1
OXA-303	0.00591144	0.101323	17.1401	1
OXA-312	0.0561187	0.514424	9.1667	1
OXA-405	0.0411632	0.255446	6.20568	0.486527
OXA-450	0.023382	2.16338	92.5233	1
OXA-451	0.00734021	1.62253	221.047	1
OXA-460	0.0094007	1.09872	116.877	1
OXA-461	0.00638279	4.39489	688.553	1
OXA-61	0.0146804	0.553832	37.7259	1
QnrC	0.0490251	0.145509	2.96804	1
AAC(3)-Ic	0.0142949	0.0574306	4.01757	1
AAC(6')-33	0.0423457	0.50155	11.8442	1
CARB-17	0.0236304	0.0601267	2.54446	1
CARB-21	0.0115621	0.00867257	0.750089	1
cmeR	0.313974	7.63813	24.3273	0.510449
CTX-M-6	0.00557904	2.03239	364.291	1
DHA-12	0.00816606	4.58107	560.989	1
ErmN	0.0419411	0.0142977	0.340899	0.0189706
IMP-14	0.0124428	0.0124516	1.00071	1
IMP-44	0.0110063	0.0298978	2.71643	1
MCR-1.10	0.0139884	0.102764	7.34636	0.198667
MCR-1.12	0.00713045	0.0568386	7.97125	1
OXA-156	0.0185097	0.00964051	0.520836	1
OXA-279	0.0223173	0.0359199	1.60951	1
OXA-308	0.152734	6.81673	44.6314	1
OXA-411	0.0907577	1.92912	21.2557	1
OXA-48	0.0208518	0.0526611	2.5255	1
QnrA7	0.0906151	0.0117185	0.129322	1
RSA-1	0.0157484	0.131553	8.35343	1
AAC(6')-29b	0.0994112	0.0539071	0.542264	1
AAC(6')-Ij	0.0224605	0.127973	5.69771	1
AAC(6')-Ip	0.0370494	0.049955	1.34833	1
APH(3')-VIII	0.0401849	0.0840556	2.09172	1
DHA-7	0.246444	0.175256	0.711138	1
IMP-37	0.175808	0.0647416	0.368251	1
KPC-24	0.0224036	0.013495	0.60236	1
OXA-252	0.0500793	0.119451	2.38524	1
QnrA2	0.0074686	0.293944	39.3573	1
y56 beta-lactamase	0.0668632	0.0180066	0.269305	1
AAC(6')-Iq	0.0342143	0.0343213	1.00313	1
CARB-20	0.0379359	0.00940658	0.24796	1
Erm(K)	0.0383155	0.0571681	1.49204	1
GOB-4	0.00510381	0.574888	112.639	1
IMP-27	0.0076671	0.120446	15.7095	1
IMP-31	0.0240633	0.0290021	1.20524	1
IMP-35	0.0119829	0.0287386	2.3983	1
IMP-9	0.00685705	0.0313898	4.57774	1
KPC-14	0.00440465	0.00754077	1.712	1
OXA-139	0.0345736	0.0249583	0.72189	1
OXA-253	0.0691472	0.277682	4.01581	1
QnrVC7	0.0179801	0.034422	1.91445	1
vanWI	0.143848	0.00704247	0.0489577	1
VIM-13	0.148825	0.215365	1.4471	1
VIM-20	0.199632	0.0486659	0.243778	1
VIM-31	0.229577	0.0479093	0.208685	1
AAC(6')-29a	0.0994112	0.0852852	0.857903	1
IMP-26	0.0340534	0.0229587	0.674196	1
OXA-72	0.0345736	0.0190191	0.550103	1
SFH-1	0.00816684	0.119833	14.6731	1
VIM-16	0.0099816	0.0126685	1.26919	1
VIM-29	0.0099816	2.62872	263.356	1
VIM-33	0.0099816	0.234367	23.48	1
VIM-34	0.099816	0.228033	2.28454	1
VIM-38	0.0099816	0.0443398	4.44215	1
