# Supplementary material for: Assessment of global health risk of antibiotic resistance genes
Source: Nat Commun. 2022 Mar 23;13:1553. doi: 10.1038/s41467-022-29283-8 (PMC8943045; doi:10.1038/s41467-022-29283-8)
Supplement: Supplementary file 7 — Supplementary Data 4 [file 41467_2022_29283_MOESM7_ESM.xlsx]

## Sheet: Sheet1
ARO_Term	Average abundance (RPKM)	Prevalence	Human accessibility
AER-1	0	0	0
aadA6	9.85086	0.129412	1.27482
aadS	26.5766	0.47549	12.6369
aadA11	2.21517	0.0137255	0.0304043
sul1	35.9139	0.295098	10.5981
AAC(6')-Ib7	14.8985	0.262745	3.91452
mexK	8.3766	0.165686	1.38789
Bifidobacterium adolescentis rpoB conferring resistance to rifampicin	28.0821	1	28.0821
smeE	1.37266	0.876471	1.2031
Streptomyces rishiriensis parY mutant conferring resistance to aminocoumarin	5.80604	0.982353	5.70358
Nocardia rifampin resistant beta-subunit of RNA polymerase (rpoB2)	2.9677	0.992157	2.94443
Pseudomonas aeruginosa CpxR	3.2336	0.405882	1.31246
MexB	1.93983	0.87549	1.6983
tet(G)	0.600738	0.00784314	0.00471167
APH(3')-Ia	7.73373	0.166667	1.28896
smeB	1.5569	0.876471	1.36458
AIM-1	0.549083	0.000980392	0.000538317
aadA2	0.956793	0.0392157	0.0375213
APH(6)-Id	34.2354	0.471569	16.1443
aadA3	0.689764	0.0421569	0.0290783
tlrC	0.809139	0.90098	0.729018
mexQ	0.316856	0.623529	0.197569
APH(3'')-Ib	32.2117	0.461765	14.8742
MexF	3.2387	0.761765	2.46713
MexD	1.00493	0.660784	0.66404
amrB	0.150191	0.49902	0.0749482
smeD	1.17716	0.385294	0.453553
aadA17	0.494443	0.0666667	0.0329629
aadA8	0.567026	0.0666667	0.0378017
aadA8b	0.948918	0.0519608	0.0493065
mexW	0.708346	0.760784	0.538899
aadA12	0.460784	0.0627451	0.0289119
AAC(3)-Ib	1.09214	0.0215686	0.0235559
aadA15	0.498847	0.0656863	0.0327674
AxyY	1.77717	0.772549	1.37295
oleC	0.492816	0.258824	0.127552
oleB	1.12751	0.898039	1.01255
mexN	1.55327	0.244118	0.37918
ErmF	104.914	0.709804	74.4685
carA	0.638861	0.635294	0.405865
aadA25	0.973564	0.0705882	0.0687222
oqxB	1.43383	0.840196	1.2047
sul2	16.2618	0.459804	7.47722
srmB	0.765519	0.883333	0.676208
ANT(3'')-IIa	2.37285	0.205882	0.488527
vanRO	0.788106	0.135294	0.106626
ceoB	0.792511	0.560784	0.444428
tetX	32.5952	0.548039	17.8634
novA	0.332177	0.592157	0.196701
CKO-1	1.18175	0.00294118	0.00347572
LRA-8	0.423015	0.00490196	0.0020736
qacH	0.717865	0.0176471	0.0126682
mexI	1.64644	0.673529	1.10893
floR	0.809156	0.0568627	0.0460108
MuxC	1.15518	0.6	0.693109
mexY	0.740511	0.542157	0.401473
AAC(6')-IIa	0.84186	0.00294118	0.00247606
MuxB	2.08144	0.747059	1.55496
tet(C)	1.9981	0.0970588	0.193933
smeF	6.09668	0.0794118	0.484148
tcr3	0.623807	0.00686275	0.00428103
macB	1.52333	0.946078	1.44119
TRU-1	0	0	0
smeC	6.96303	0.0411765	0.286713
Bifidobacteria intrinsic ileS conferring resistance to mupirocin	15.4336	0.940196	14.5106
aadA16	2.41685	0.0490196	0.118473
mdsB	0.225937	0.388235	0.0877169
smeR	1.50784	0.411765	0.620876
ANT(2'')-Ia	202.331	0.0509804	10.3149
pp-flo	0.400204	0.0303922	0.0121631
aadA21	0.662618	0.0627451	0.0415761
aadA22	0.976292	0.0705882	0.0689147
EreA2	2.06572	0.00588235	0.0121513
acrB	14.0037	0.872549	12.2189
Tet(X4)	5.59184	0.455882	2.54922
mefC	0	0	0
QepA4	0.458634	0.0186275	0.00854319
smeS	9.15057	0.0254902	0.23325
Agrobacterium fabrum chloramphenicol acetyltransferase	0.680063	0.132353	0.0900083
Pseudomonas aeruginosa catB7	0.260561	0.0637255	0.0166044
tetA(48)	0.190963	0.0176471	0.00336993
MexA	1.70725	0.2	0.34145
OXA-34	0	0	0
Escherichia coli ampH	16.3444	0.669608	10.9444
mexX	0.52709	0.0166667	0.00878484
mdtB	11.4256	0.843137	9.63336
tetQ	205.01	0.894118	183.303
smeA	15.8407	0.0137255	0.217421
OXA-210	0	0	0
OXA-415	0.214509	0.000980392	0.000210303
MexE	7.71251	0.0882353	0.680515
Pseudomonas aeruginosa soxR	6.70125	0.0480392	0.321923
QepA2	0.642117	0.0107843	0.00692479
MSI-1	0.596373	0.000980392	0.000584679
mdtN	16.243	0.664706	10.7968
acrD	13.6839	0.857843	11.7387
rphA	0.194849	0.0156863	0.00305646
Escherichia coli ampC	17.9761	0.654902	11.7726
Tet(X3)	5.87402	0.454902	2.6721
mdtH	13.9785	0.670588	9.3738
TriC	5.67945	0.165686	0.941007
mdtC	11.5658	0.77549	8.96913
mdtM	13.2226	0.590196	7.8039
mexL	1.17588	0.0382353	0.0449601
MuxA	1.57929	0.142157	0.224507
catII	0.748499	0.00980392	0.00733822
acrS	21.2507	0.606863	12.8963
arnA	2.30678	0.323529	0.74631
oprA	0.795943	0.256863	0.204448
OprN	5.90744	0.0833333	0.492287
baeR	15.5358	0.665686	10.342
qepA	0.497829	0.0156863	0.00780908
Corynebacterium striatum tetA	3.90138	0.34902	1.36166
acrF	14.7019	0.85098	12.511
aadA23	0.643659	0.0656863	0.0422796
aadA24	1.41196	0.0843137	0.119048
OXA-724	0.104435	0.00196078	0.000204775
Erm(35)	1.61393	0.508824	0.821206
MCR-7.1	0.095668	0.0215686	0.00206343
APH(3')-Ib	7.75383	0.0117647	0.0912215
AAC(3)-IIIb	0	0	0
eptA	17.3489	0.721569	12.5184
OXA-226	0.214509	0.000980392	0.000210303
OXA-15	0	0	0
OXA-2	0.146758	0.000980392	0.00014388
OXA-141	0	0	0
OXA-264	0.395862	0.000980392	0.0003881
OKP-B-5	0.126802	0.00392157	0.000497264
GES-23	0.141133	0.000980392	0.000138366
CTX-M-82	1.26037	0.00980392	0.0123566
KPC-15	0	0	0
mphG	0	0	0
CARB-14	1.69809	0.00294118	0.00499438
BKC-1	1.12706	0.00294118	0.00331489
ErmR	0.325121	0.000980392	0.000318746
mdtF	16.1531	0.810784	13.0967
vanSO	0.684127	0.0147059	0.0100607
emrK	15.9165	0.646078	10.2833
otrC	0.242546	0.0323529	0.00784706
adeS	1.48119	0.000980392	0.00145215
mexJ	1.61441	0.0539216	0.0870516
DHA-22	0.0667684	0.000980392	6.54592e-05
DHA-5	0.0723799	0.00294118	0.000212882
MexC	1.29207	0.0656863	0.0848712
OCH-3	0.615321	0.0156863	0.00965209
OCH-2	0.728266	0.0156863	0.0114238
Klebsiella pneumoniae KpnG	3.0009	0.361765	1.08562
AxyX	10.824	0.05	0.541199
evgS	14.0053	0.709804	9.94103
mdtG	14.6739	0.65	9.53804
EreD	3.03804	0.102941	0.312739
mdtA	14.0654	0.682353	9.59758
cpxA	20.4949	0.707843	14.5072
baeS	12.5119	0.662745	8.29221
basS	0.462813	0.0205882	0.00952849
PmpM	5.27261	0.0833333	0.439384
OprM	3.83706	0.161765	0.6207
mdtP	17.084	0.685294	11.7075
lrfA	0.449655	0.00980392	0.00440838
emrY	14.3775	0.664706	9.55679
MCR-6.1	0	0	0
otr(B)	0.112526	0.0186275	0.00209608
msbA	15.933	0.739216	11.7779
tetO	66.6156	0.868627	57.8641
tetS	0.267004	0.171569	0.0458095
mdtO	16.6193	0.710784	11.8128
tetB(48)	0.549743	0.00392157	0.00215586
vanXA	0.160144	0.0137255	0.00219806
rphB	0.0794879	0.00588235	0.000467576
vanI	0.276836	0.361765	0.10015
mtrA	1.27891	0.105882	0.135414
lmrC	0.227914	0.330392	0.075301
facT	0.238953	0.0127451	0.00304548
vanA	0	0	0
vatB	0.19951	0.103922	0.0207334
vatA	0.122009	0.00490196	0.000598086
vanRI	0.63052	0.593137	0.373985
OXA-85	13.0886	0.022549	0.295135
AQU-3	0.730917	0.00882353	0.00644927
vanSA	0.0478918	0.00490196	0.000234764
tet(V)	0.708151	0.00490196	0.00347133
mtrD	0.521821	0.47549	0.248121
patA	1.47803	0.508824	0.752058
CRP	25.2341	0.704902	17.7875
lmrD	0.52605	0.3	0.157815
H-NS	20.1703	0.609804	12.2999
emrR	22.0156	0.647059	14.2454
bacA	18.9749	0.691176	13.115
marA	20.9855	0.562745	11.8095
Klebsiella pneumoniae OmpK37	4.2524	0.496078	2.10952
ramA	2.11609	0.114706	0.242728
emrA	16.7842	0.692157	11.6173
vanRG	1.55795	0.682353	1.06307
tolC	19.3802	0.701961	13.6042
Escherichia coli acrA	17.0536	0.687255	11.7201
emrB	8.61899	0.661765	5.70374
Enterobacter cloacae acrA	0.739776	0.408824	0.302438
Klebsiella pneumoniae KpnH	7.24462	0.65098	4.7161
Escherichia coli mdfA	13.2765	0.672549	8.9291
emeA	17.3186	0.140196	2.428
pmrF	16.4771	0.661765	10.9039
Klebsiella pneumoniae acrA	2.90864	0.280392	0.815559
mdtK	1.75632	0.451961	0.793789
ACT-22	0.376507	0.027451	0.0103355
kdpE	14.3378	0.633333	9.08059
lsaB	0.198644	0.287255	0.0570613
CMY-82	0.344408	0.0245098	0.00844137
apmA	0.631003	0.0127451	0.0080422
efrA	7.52164	0.405882	3.0529
MIR-11	0.165097	0.0107843	0.00178046
LEN-26	0.122824	0.00588235	0.000722491
yojI	14.4267	0.694118	10.0138
almG	0.360735	0.0235294	0.00848789
tet(42)	4.58041	0.0480392	0.22004
ceoA	0.0953391	0.0941176	0.00897309
ACT-4	0.398498	0.0147059	0.00586026
CMY-83	0.270805	0.0166667	0.00451342
vanRA	0.451607	0.353922	0.159833
vanRB	0.358288	0.107843	0.0386389
vanRF	0.338369	0.415686	0.140655
mupA	0.943255	0.240196	0.226566
vanRL	0.375345	0.216667	0.0813247
vanSG	0.322552	0.369608	0.119218
ICR-Mc	0.0441086	0.00196078	8.64875e-05
adeB	0.135297	0.0480392	0.00649957
Vibrio cholerae varG	0.31604	0.0254902	0.00805591
CMY-70	0.324616	0.0186275	0.00604676
LlmA 23S ribosomal RNA methyltransferase	0.625374	0.639216	0.399749
opcM	0.117662	0.0362745	0.00426815
BJP-1 beta-lactamase	0.0705734	0.000980392	6.91897e-05
Burkholderia pseudomallei Omp38	0.165719	0.00294118	0.00048741
ACT-21	0.154339	0.00980392	0.00151313
vanRM	0.228596	0.230392	0.0526668
poxtA	0.164399	0.439216	0.0722067
ACT-29	0.226926	0.0117647	0.00266972
SHV-66	0.104016	0.00784314	0.00081581
adeJ	0.265815	0.0735294	0.0195452
CAU-1 beta-lactamase	0.0680362	0.00196078	0.000133404
tetB(P)	0.511712	0.441176	0.225755
otr(A)	0.15551	0.560784	0.0872074
vanRD	0.613571	0.590196	0.362127
vanG	0.850325	0.278431	0.236757
iri	0.2542	0.00294118	0.000747646
efrB	10.5174	0.35	3.6811
opmD	0.536102	0.0147059	0.00788385
MIR-15	0.148917	0.00980392	0.00145997
ACT-6	0.163717	0.0186275	0.00304963
tet36	0.275622	0.135294	0.0372901
ugd	10.6818	0.846078	9.03761
tet(43)	0.170178	0.00196078	0.000333683
optrA	0.310281	0.0343137	0.0106469
FosX	0	0	0
mefB	0.756208	0.0372549	0.0281725
rmtE2	0	0	0
SHV-64	0.0925609	0.0127451	0.0011797
AAC(6')-Ic	0.161562	0.000980392	0.000158394
OprZ	2.77462	0.233333	0.647412
LnuP	1.20933	0.24902	0.301146
vanM	0.086131	0.00980392	0.000844422
vanXYE	0	0	0
vanXYL	0	0	0
mefE	0.299584	0.147059	0.0440565
evgA	18.2776	0.583333	10.662
mupB	0.0765609	0.0421569	0.00322757
TaeA	0.553974	0.662745	0.367144
cmlv	0	0	0
vanRE	0.431043	0.072549	0.0312718
vanRC	0.599705	0.345098	0.206957
pgpB	76.3423	0.0156863	1.19753
OprJ	0.610208	0.0519608	0.0317069
aadA27	1.18722	0.0176471	0.0209509
OXA-59	0	0	0
OXA-22	0.740567	0.00196078	0.00145209
OXA-209	2.30256	0.214706	0.494374
OXA-443	0.586471	0.000980392	0.000574972
OXA-459	3.76737	0.0323529	0.121886
SHV-108	0.4587	0.0166667	0.007645
TEM-217	0.961528	0.114706	0.110293
SHV-51	0.111217	0.0215686	0.0023988
tetA(60)	0.303394	0.292157	0.0886386
SHV-188	0.168508	0.0382353	0.00644295
CTX-M-63	0.102919	0.00196078	0.000201802
VEB-9	0	0	0
LRA-3	0	0	0
LRA-13	0.881407	0.0196078	0.0172825
tet44	3.23801	0.544118	1.76186
vanHA	0	0	0
vanHF	0	0	0
mecB	0.0585856	0.00490196	0.000287184
vanD	0.463063	0.247059	0.114404
vanO	0.418069	0.117647	0.0491846
vanSC	0.902835	0.0254902	0.0230134
tet(35)	0.239074	0.223529	0.05344
MIR-5	0.142084	0.0186275	0.00264667
CMY-104	0.474762	0.0147059	0.0069818
CMY-74	0.278584	0.0235294	0.00655491
MIR-4	0.14658	0.0186275	0.00273041
CMY-37	0.875646	0.0147059	0.0128772
ACT-14	0.137825	0.0205882	0.00283757
ACT-18	0.222204	0.0186275	0.00413909
ACT-3	0.309545	0.00784314	0.0024278
ACT-23	0.242316	0.0186275	0.00451374
ACT-5	0.165048	0.0166667	0.00275081
TriA	3.2018	0.0803922	0.257399
mexP	0.681855	0.0156863	0.0106958
tet(41)	0.0952438	0.00392157	0.000373505
rgt1438	0.0635096	0.00294118	0.000186793
gimA	0.0969023	0.000980392	9.50023e-05
lsaC	2.18552	0.508824	1.11205
OpmB	8.78027	0.05	0.439013
vgaE	0.10799	0.0921569	0.00995198
MCR-3.10	0.0429558	0.00490196	0.000210568
MCR-3.5	0.485682	0.00784314	0.00380927
vgaB	0.0710282	0.0529412	0.00376032
tetA(46)	0.808255	0.629412	0.508726
MIR-1	0.110949	0.0176471	0.00195792
MIR-23	0.133688	0.0166667	0.00222814
adeF	0.247959	0.118627	0.0294148
TMB-2	0	0	0
mepA	0.373168	0.22549	0.0841458
APH(3')-IIa	2.66419	0.0235294	0.0626867
gadX	20.4137	0.621569	12.6885
TEM-162	0.592141	0.0941176	0.0557309
TEM-26	0.454514	0.0794118	0.0360937
mdtE	19.8974	0.678431	13.499
oqxA	2.4942	0.263725	0.657784
myrA	0.148066	0.0411765	0.00609685
ErmE	0.0303414	0.000980392	2.97465e-05
bcrA	0.227559	0.0941176	0.0214173
bcr-1	0.589826	0.0147059	0.00867392
cml	0.137954	0.00294118	0.000405747
amrA	0.0991013	0.00686275	0.000680107
ErmH	0.138159	0.0343137	0.00474075
tlrB conferring tylosin resistance	0.166605	0.0245098	0.00408346
r39 beta-lactamase	0.134662	0.00196078	0.000264042
vanXM	0	0	0
OXA-444	1.86723	0.000980392	0.00183061
erm(32)	0.218732	0.0245098	0.00536107
ErmV	0	0	0
Pseudomonas aeruginosa emrE	1.37941	0.0127451	0.0175808
RbpA	6.08311	0.0519608	0.316083
Erm(O)-lrm	0.0789036	0.00294118	0.000232069
OXA-60	0.717282	0.00686275	0.00492253
MSI-OXA	0.611433	0.000980392	0.000599444
vanYA	0.276237	0.022549	0.00622888
opmE	0.505417	0.0107843	0.00545057
dfrA26	6.4914	0.0441176	0.286385
sta	0	0	0
Erm(38)	0.133301	0.0117647	0.00156825
OXA-50	0.521962	0.00392157	0.00204691
aadA	1.5336	0.0941176	0.144339
TEM-123	0.364693	0.0588235	0.0214525
TEM-52	0.311413	0.095098	0.0296148
TEM-185	0.428797	0.0764706	0.0327904
APH(6)-Ib	0	0	0
mphJ	0.472902	0.000980392	0.000463629
Erm(31)	0	0	0
vanJ	0.0548451	0.000980392	5.37697e-05
vanB	0.304934	0.113725	0.0346788
vanF	0.101776	0.0147059	0.00149671
vanSF	0	0	0
vanSM	0	0	0
tet(55)	0	0	0
tet(39)	2.09868	0.00196078	0.00411507
Acinetobacter baumannii AbaF	1.3703	0.00294118	0.00403029
mecA	4.74264	0.0539216	0.255731
TEM-171	0.598985	0.112745	0.0675326
TEM-157	0.594837	0.106863	0.063566
TEM-187	0.351527	0.0578431	0.0203334
TEM-29	0.632841	0.0892157	0.0564593
TEM-201	0.815344	0.102941	0.0839324
TEM-120	0.36442	0.0715686	0.026081
TEM-96	0.430654	0.101961	0.0439098
TEM-186	0.754054	0.123529	0.0931479
TEM-80	0.511644	0.0960784	0.049158
TEM-8	0.293133	0.054902	0.0160936
TEM-60	0.216336	0.0431373	0.00933216
dfrA20	0	0	0
vgaC	0.0828291	0.022549	0.00186772
OXA-280	1.45291	0.00294118	0.00427327
TEM-183	0.483218	0.120588	0.0582704
TEM-116	0.553657	0.141176	0.0781633
TEM-195	0.251614	0.0470588	0.0118407
TEM-163	0.828723	0.104902	0.0869346
TEM-142	0.203346	0.0421569	0.00857241
TEM-54	0.518248	0.0901961	0.046744
TEM-134	0.325833	0.0480392	0.0156528
TEM-45	0.338996	0.0529412	0.0179468
TEM-115	0.394724	0.0754902	0.0297978
TEM-57	0.716996	0.111765	0.0801349
TEM-220	0.796321	0.123529	0.0983691
sul4	0.105504	0.022549	0.00237901
TEM-150	0.555066	0.111765	0.0620368
TEM-72	0.253433	0.0598039	0.0151563
TEM-102	0.579285	0.0921569	0.0533851
TEM-208	0.778165	0.112745	0.0877343
PDC-92	0.514278	0.0137255	0.00705872
PDC-75	0.528555	0.0137255	0.00725468
PDC-80	0.584359	0.0166667	0.00973932
TEM-90	0.498975	0.107843	0.0538111
TEM-93	0.353172	0.0901961	0.0318547
TEM-149	0.249157	0.0470588	0.011725
TEM-40	0.692353	0.101961	0.0705928
TEM-154	0.446737	0.0980392	0.0437978
TEM-197	0.484045	0.0901961	0.043659
TEM-158	0.7541	0.0911765	0.0687562
TEM-207	0.778017	0.119608	0.0930569
TEM-176	0.947421	0.116667	0.110532
TEM-216	0.744862	0.111765	0.0832492
TEM-196	0.692889	0.103922	0.0720061
tap	0.671473	0.00784314	0.00526645
catI	16.5805	0.0980392	1.62554
OpmH	8.83468	0.0941176	0.831499
plasmid-encoded cat (pp-cat)	5.63196	0.0696078	0.392029
TEM-1	0.799219	0.129412	0.103428
TEM-147	0.636189	0.095098	0.0605003
dfrG	1.19591	0.0147059	0.0175869
TEM-118	0.242725	0.0362745	0.00880472
TEM-205	0.333588	0.0735294	0.0245285
TEM-213	0.319285	0.0715686	0.0228508
TEM-91	0.411313	0.0911765	0.0375021
TEM-155	0.309022	0.0568627	0.0175719
TEM-152	0.327111	0.0460784	0.0150728
TEM-177	0.284121	0.0392157	0.011142
TEM-15	0.698128	0.109804	0.0766572
TEM-53	0.380226	0.054902	0.0208751
TEM-215	0.704008	0.122549	0.0862755
DIM-1 beta-lactamase	0.073197	0.00588235	0.00043057
TEM-117	0.608818	0.0980392	0.059688
OXA-474	0	0	0
TEM-198	0.819978	0.12549	0.102899
TEM-138	0.301597	0.0588235	0.017741
TEM-156	0.449485	0.105882	0.0475925
dfrA3	0	0	0
dfrA12	3.14994	0.0470588	0.148232
AAC(6')-Iae	0.299798	0.000980392	0.00029392
MCR-4.3	0.312438	0.000980392	0.000306311
salA	0.0886921	0.00294118	0.000260859
tetB(60)	0.389102	0.248039	0.0965126
tetM	9.80647	0.886275	8.69122
tetT	0.285402	0.0519608	0.0148297
FTU-1	0	0	0
mphE	0.569024	0.022549	0.0128309
vgaA	12.7786	0.0578431	0.739154
lnuD	0.353094	0.0127451	0.00450022
TEM-87	0.272967	0.0411765	0.0112398
TEM-151	0.284431	0.0539216	0.015337
TEM-110	0.373093	0.045098	0.0168257
TEM-83	0.292295	0.0441176	0.0128954
TEM-125	0.229827	0.0382353	0.00878751
TEM-79	0.637023	0.108824	0.0693231
TEM-160	0.328598	0.0696078	0.022873
TEM-168	0.490561	0.0970588	0.0476132
TEM-194	0.225629	0.0343137	0.00774216
TEM-12	0.306843	0.0676471	0.020757
TEM-131	0.222867	0.0411765	0.00917689
TEM-4	0.196419	0.0392157	0.00770271
BcI	0.624946	0.00392157	0.00245077
MCR-4.2	0	0	0
CARB-5	0.731816	0.00294118	0.0021524
CARB-8	0.884908	0.00196078	0.00173511
PDC-1	0.458534	0.0147059	0.00674314
PDC-79	0.557491	0.0137255	0.00765183
PDC-86	0.565695	0.0137255	0.00776444
vanHM	0.0359695	0.000980392	3.52642e-05
OXA-486	0.625584	0.00784314	0.00490654
lsaA	23.5504	0.116667	2.74755
AAC(6')-Isa	0.154274	0.000980392	0.000151249
dfrE	33.1054	0.101961	3.37545
AAC(6')-Ib-SK	0	0	0
OXA-488	0.385512	0.00392157	0.00151181
TEM-106	0.680905	0.111765	0.0761011
TEM-76	0.786961	0.121569	0.0956697
lnuG	0.16257	0.00392157	0.00063753
efpA	0.492012	0.00980392	0.00482364
fosA	0.696996	0.00686275	0.0047833
AAC(2')-Id	0.464077	0.000980392	0.000454977
mfpA	0.0868728	0.000980392	8.51694e-05
vanXD	0.477493	0.183333	0.0875405
OXA-485	0.179854	0.00490196	0.000881639
PDC-73	0.37015	0.0127451	0.0047176
PDC-85	0.46058	0.0147059	0.00677324
acrE	19.0805	0.671569	12.8138
TEM-11	0.330102	0.0656863	0.0216832
TEM-67	0.381667	0.0656863	0.0250703
TEM-132	0.70766	0.10098	0.0714598
TEM-191	0.375191	0.0627451	0.0235414
TEM-10	0.712189	0.106863	0.0761064
vanRN	0.214397	0.112745	0.0241722
APH(3')-IIc	12.5595	0.00784314	0.0985062
cfrA	0.0977632	0.00490196	0.000479231
TEM-71	0.445831	0.0666667	0.029722
PC1 beta-lactamase (blaZ)	18.6144	0.138235	2.57317
RlmA(II)	1.76178	0.443137	0.78071
TEM-178	0.207461	0.0372549	0.00772896
CTX-M-78	0.113565	0.00294118	0.000334014
norA	17.8482	0.123529	2.20478
TEM-135	0.841259	0.115686	0.0973221
TEM-86	0.279445	0.054902	0.0153421
mphB	15.9601	0.441176	7.04121
catB11	0.107094	0.000980392	0.000104994
APH(6)-Ic	0.921699	0.446078	0.41115
OXA-118	0	0	0
OXA-286	0	0	0
MOX-5	0.0629269	0.000980392	6.1693e-05
tet(A)	4.20598	0.353922	1.48859
MCR-2.2	0.569099	0.00294118	0.00167382
VIM-29	0	0	0
VIM-4	0	0	0
VIM-43	0	0	0
VIM-14	0	0	0
VIM-37	0	0	0
VIM-19	0	0	0
VIM-28	0	0	0
VIM-35	0	0	0
VIM-42	0	0	0
VIM-26	0	0	0
VIM-1	0	0	0
VIM-32	0	0	0
VIM-39	0	0	0
VIM-33	0	0	0
VIM-34	0	0	0
VIM-13	0	0	0
VIM-12	0	0	0
VIM-27	0	0	0
VIM-5	0	0	0
VIM-24	0	0	0
VIM-10	0	0	0
VIM-23	0	0	0
VIM-31	0	0	0
VIM-17	0	0	0
VIM-2	0	0	0
VIM-30	0	0	0
VIM-20	0	0	0
VIM-11	0	0	0
VIM-15	0	0	0
AAC(3)-Xa	0	0	0
VIM-25	0	0	0
VIM-8	0	0	0
VIM-38	0	0	0
CARB-4	0	0	0
VIM-9	0	0	0
ErmO	0	0	0
VIM-36	0	0	0
AAC(3)-Ia	0	0	0
VIM-16	0	0	0
lsaE	1.86438	0.0872549	0.162676
lnuC	24.5623	0.627451	15.4116
APH(7'')-Ia	0	0	0
dfrA19	4.74922	0.00196078	0.00931219
ErmG	26.6456	0.57451	15.3081
fusH	0.224126	0.0107843	0.00241704
FomA	0.0698914	0.000980392	6.8521e-05
VIM-3	0	0	0
lnuB	1.53417	0.077451	0.118823
APH(3')-Va	0	0	0
AAC(3)-VIIa	0	0	0
AST-1	0	0	0
EXO beta-lactamase	0	0	0
mphO	0.137823	0.00294118	0.000405363
mel	10.604	0.822549	8.7223
oleD	0.0750799	0.00196078	0.000147215
MCR-3.7	0.0599033	0.00196078	0.000117457
AAC(3)-Id	0	0	0
OXA-119	0	0	0
CARB-6	0	0	0
cmeB	2.5605	0.00784314	0.0200823
mexH	2.25198	0.0509804	0.114807
AAC(6')-Ia	0	0	0
catB10	0	0	0
OXA-455	1.74672	0.0264706	0.0462367
ErmN	0	0	0
L1 beta-lactamase	11.4528	0.0156863	0.179651
MOX-7	0.418785	0.000980392	0.000410574
tet(30)	0.102545	0.000980392	0.000100534
oleI	0.224703	0.00196078	0.000440594
OXA-114a	2.83654	0.0401961	0.114018
AAC(3)-VIIIa	0	0	0
LRA-10	0.604815	0.00196078	0.00118591
mexM	0.409599	0.0127451	0.00522038
Escherichia coli ampC1 beta-lactamase	11.2125	0.579412	6.49668
TEM-114	0.298969	0.0627451	0.0187589
ErmS	0	0	0
APH(3')-IIb	0.866916	0.0127451	0.0110489
APH(3'')-Ia	0.0839061	0.000980392	8.22609e-05
TEM-22	0.236957	0.0411765	0.00975705
TEM-47	0.62701	0.0843137	0.0528655
TEM-16	0.304818	0.0656863	0.0200224
TEM-206	0.780443	0.130392	0.101764
TEM-214	0.730133	0.123529	0.0901929
TEM-128	0.759602	0.109804	0.0834072
TEM-55	0.732526	0.106863	0.0782797
TEM-146	0.392388	0.0931373	0.0365459
TEM-3	0.327622	0.0558824	0.0183083
CTX-M-65	0.25967	0.0186275	0.00483699
arlS	1.76887	0.106863	0.189026
PDC-90	0.415458	0.0127451	0.00529506
CMY-1	0	0	0
TEM-59	0.310572	0.0460784	0.0143106
dfrA6 from Proteus mirabilis	0	0	0
APH(3')-VI	0.224633	0.00196078	0.000440457
OXA-275	0	0	0
ANT(3'')-IIc	3.83393	0.00294118	0.0112763
APH(3')-VIa	0.634605	0.000980392	0.000622161
mgrA	25.5562	0.117647	3.00661
lnuA	9.42204	0.0607843	0.572713
farA	0.82356	0.027451	0.0226075
QnrB19	1.25144	0.0117647	0.0147228
abeM	0.642411	0.00686275	0.0044087
QnrB14	0.202552	0.00588235	0.00119148
adeK	0.755966	0.0196078	0.0148229
OXA-3	0.652039	0.00196078	0.00127851
OXA-161	0	0	0
OXA-288	0	0	0
ErmX	24.7437	0.379412	9.38807
TEM-2	0.388622	0.0637255	0.0247651
TEM-133	0.346652	0.072549	0.0251492
TEM-73	0.608322	0.0882353	0.0536755
TEM-6	0.411763	0.0921569	0.0379468
TEM-104	0.926034	0.120588	0.111669
HERA-2	0.139958	0.000980392	0.000137213
TriB	2.93287	0.0529412	0.155269
MOX-8	0	0	0
adeA	1.9809	0.000980392	0.00194205
rosA	1.55729	0.413725	0.644291
mtrE	0.594887	0.137255	0.0816512
msrA	48.2489	0.129412	6.24397
LEN-39	0.14681	0.00392157	0.000575727
MCR-3.3	0.0475516	0.00490196	0.000233096
mexV	0.451595	0.027451	0.0123967
tva(A)	0.197466	0.00294118	0.000580783
vmlR	0.223897	0.284314	0.0636569
dfrA16	0.670277	0.00196078	0.00131427
OXA-198	0	0	0
adeG	0.511946	0.00294118	0.00150572
Acinetobacter baumannii AmvA	0.617996	0.0147059	0.00908818
adeH	0.649826	0.00392157	0.00254834
OXA-304	0	0	0
adeL	0.544169	0.00392157	0.002134
ADC-5	0	0	0
ADC-18	0.744712	0.000980392	0.000730109
ICR-Mo	1.98215	0.0313725	0.0621851
vanXF	0.22486	0.0127451	0.00286586
Klebsiella pneumoniae KpnE	2.39646	0.292157	0.700143
OXA-274	1.22033	0.00196078	0.0023928
VEB-1	0	0	0
vanXYC	0.421664	0.0431373	0.0181894
tet(49)	0	0	0
vanSB	0.349466	0.1	0.0349466
msrC	3.4562	0.0519608	0.179587
MUS-2 beta-lactamase	0	0	0
rmtF	2.37327	0.027451	0.0651486
vanYB	0.352549	0.108824	0.0383657
VEB-5	0	0	0
VEB-4	0	0	0
VEB-8	0	0	0
VEB-2	0	0	0
SRT-2	0.849504	0.000980392	0.000832847
msrE	0.143297	0.0166667	0.00238829
aadA5	5.68713	0.15098	0.858646
FosA2	1.60038	0.111765	0.178866
aadA4	0.285833	0.0235294	0.00672549
OXA-181	0	0	0
MCR-9	0.491127	0.045098	0.0221489
PDC-87	0.533133	0.0166667	0.00888554
CMH-1	0.338931	0.00980392	0.00332285
ERP-1	0	0	0
OXA-281	0.766188	0.00196078	0.00150233
TEM-34	0.850055	0.111765	0.0950061
TEM-112	0.459012	0.0960784	0.0441012
TEM-122	0.804229	0.109804	0.0883075
TEM-209	0.766535	0.121569	0.0931866
TEM-219	0.5902	0.0990196	0.0584414
TEM-48	0.251924	0.0529412	0.0133372
TEM-82	0.527173	0.101961	0.053751
CrpP	3.04904	0.00588235	0.0179356
OXA-211	0.453697	0.00294118	0.0013344
MCR-5	0	0	0
Acinetobacter baumannii AbaQ	0.431619	0.00392157	0.00169262
ANT(6)-Ia	0.936283	0.427451	0.400215
APH(3')-IIIa	10.4765	0.657843	6.8919
tetW	57.5844	0.891176	51.3179
SAT-4	2.89568	0.590196	1.70902
aad(6)	1.89626	0.567647	1.07641
ErmY	0	0	0
tetA(P)	1.29827	0.39902	0.518035
tet(W/N/W)	15.899	0.868627	13.8103
tet(40)	31.5965	0.745098	23.5425
dfrA1	4.6476	0.0627451	0.291614
Erm(47)	3.24344	0.000980392	0.00317985
ErmC	30.2678	0.0666667	2.01785
ANT(4')-Ib	19.5934	0.0539216	1.05651
dfrD	0.347399	0.0107843	0.00374646
tet(L)	5.5981	0.15	0.839716
tet(H)	0.463086	0.00294118	0.00136202
ErmB	95.6168	0.773529	73.9624
ErmA	1.10488	0.0411765	0.0454952
cmx	14.1965	0.05	0.709824
tet(Z)	1.45271	0.000980392	0.00142422
tet(33)	6.44682	0.0147059	0.0948062
ANT(6)-Ib	3.04344	0.711765	2.16622
tet(31)	0.172564	0.000980392	0.000169181
ErmT	0.883092	0.196078	0.173155
tet(Y)	0.0617162	0.000980392	6.05061e-05
tet32	16.1785	0.812745	13.149
aadA9	0.533696	0.0421569	0.0224989
SAT-1	14.0029	0.0284314	0.39812
Erm(33)	2.26141	0.027451	0.062078
CARB-16	0.834306	0.00294118	0.00245384
dfrF	30.7543	0.748039	23.0054
vatD	0.461415	0.146078	0.0674028
aadA13	1.07436	0.00882353	0.00947969
dfrK	0	0	0
vga(E) Staphylococcus cohnii	4.63386	0.00490196	0.022715
aadA14	0.0871294	0.00196078	0.000170842
tet(K)	41.8444	0.0931373	3.89727
CARB-10	0.304769	0.00196078	0.000597585
mphH	0.478845	0.000980392	0.000469456
dfrA14	7.08159	0.0862745	0.61096
OXA-347	14.7198	0.253922	3.73768
aadK	0.0950943	0.00196078	0.000186459
CARB-2	0.0977262	0.00294118	0.00028743
APH(4)-Ia	0.430394	0.0127451	0.00548542
mphC	71.3083	0.0980392	6.99101
tet(B)	14.0599	0.265686	3.73553
lnuF	0	0	0
CfxA5	14.1419	0.677451	9.58046
catB2	0.338809	0.00392157	0.00132866
CARB-3	0.239639	0.00196078	0.000469881
CfxA	13.7747	0.676471	9.3182
CfxA3	17.8915	0.686275	12.2785
CfxA2	17.3687	0.685294	11.9027
aadA7	1.53353	0.000980392	0.00150346
CfxA4	13.8399	0.670588	9.28089
CARB-1	0.12819	0.00294118	0.000377029
dfrI	0	0	0
dfrA15	0.187012	0.00882353	0.0016501
catIII	0.90896	0.00784314	0.00712909
spd	0	0	0
AAC(6')-31	0	0	0
aadA6/aadA10	0.342492	0.00784314	0.00268621
Erm(48)	0	0	0
AAC(6')-Ie-APH(2'')-Ia	25.3574	0.433333	10.9882
OXA-14	0.0493315	0.00196078	9.67284e-05
ACI-1	9.56858	0.136275	1.30395
AAC(3)-IIe	1.35396	0.0872549	0.118139
Mef(En2)	52.5802	0.693137	36.4453
Lactobacillus reuteri cat-TC	0.396392	0.0509804	0.0202082
vanSL	1.08297	0.0205882	0.0222965
AAC(3)-IV	0.366092	0.00882353	0.00323023
tet(45)	0.0388245	0.00392157	0.000152253
OXA-251	0.160756	0.00392157	0.000630415
OXA-320	0.688602	0.00392157	0.0027004
OXA-1	0.634194	0.00882353	0.00559583
Pseudomonas aeruginos catB6	0.149711	0.0303922	0.00455004
arr-1	0.970117	0.00490196	0.00475547
APH(2'')-IIIa	0.148252	0.00196078	0.000290689
Erm(43)	0	0	0
adeR	0.84347	0.00490196	0.00413466
OXA-31	0.460228	0.00392157	0.00180481
AAC(6')-Ib3	0.355119	0.0127451	0.00452603
ANT(3'')-Ii-AAC(6')-IId fusion protein	0.166569	0.00882353	0.00146973
Erm(36)	4.67854	0.0176471	0.0825624
fexA	1.02032	0.00588235	0.00600187
Erm(49)	1.39045	0.0205882	0.0286269
efmA	2.61066	0.0323529	0.0844624
QnrD2	0.422054	0.0186275	0.00786178
vatE	0.322131	0.00784314	0.00252652
Staphylococcus intermedius chloramphenicol acetyltransferase	1.42135	0.00392157	0.00557393
Enterococcus faecalis chloramphenicol acetyltransferase	0.736002	0.00882353	0.00649413
Streptococcus suis chloramphenicol acetyltransferase	0.488615	0.0313725	0.0153291
QnrVC6	0	0	0
abeS	0.64993	0.000980392	0.000637186
arlR	2.6985	0.114706	0.309534
Klebsiella pneumoniae KpnF	2.57512	0.168627	0.434236
AAC(6')-Ib8	0.565051	0.0117647	0.00664766
gadW	21.8278	0.634314	13.8457
Rhodobacter sphaeroides ampC beta-lactamase	0.171313	0.000980392	0.000167954
ANT(9)-Ia	0	0	0
OXA-16	0.0552397	0.000980392	5.41566e-05
bmr	0.169189	0.00196078	0.000331743
OXA-256	0.108465	0.00490196	0.000531693
OXA-233	0.32068	0.000980392	0.000314392
OXA-10	0.206051	0.00196078	0.000404021
OXA-663	0.190912	0.00490196	0.000935841
linG	0.269423	0.00392157	0.00105656
aadA10	0.421471	0.00784314	0.00330565
FosD	3.39644	0.00784314	0.0266388
vanWG	1.16786	0.292157	0.341197
mphM	0	0	0
Erm(42)	0.20504	0.00294118	0.000603058
golS	0.152071	0.000980392	0.000149089
dfrA7	1.23226	0.00980392	0.012081
dfrA15b	0.256668	0.00392157	0.00100654
dfrA30	0.52378	0.00980392	0.0051351
AAC(6')-Ib-Hangzhou	0.368718	0.00784314	0.00289191
AAC(2')-Ia	0	0	0
AAC(6')-Ii	4.74662	0.0343137	0.162874
AAC(6')-Ib4	0.460226	0.00784314	0.00360962
AAC(6')-Ib11	0.444598	0.00882353	0.00392293
vanXYN	0.137349	0.00196078	0.000269312
AAC(6')-Ib-cr	2.6956	0.0245098	0.0660686
AAC(6')-Ib9	0.316066	0.0107843	0.00340855
adeI	0.957054	0.00980392	0.00938288
cmlA5	0.459687	0.0303922	0.0139709
catB3	0.620475	0.0176471	0.0109496
cmlB1	0.466329	0.00196078	0.000914371
fusC	1.99534	0.0147059	0.0293433
catA8	11.8131	0.0127451	0.150559
Enterococcus faecium chloramphenicol acetyltransferase	0.755125	0.0127451	0.00962414
vatH	0.0891344	0.000980392	8.73867e-05
catQ	1.24873	0.0480392	0.0599882
mecD	0.0262553	0.000980392	2.57405e-05
QnrB5	0.892112	0.0127451	0.0113701
vanSD	0.58803	0.285294	0.167762
Erm(39)	0	0	0
ANT(4')-IIa	0	0	0
ANT(4')-Ia	0	0	0
ErmQ	1.32057	0.270588	0.357331
OXA-240	0.388984	0.00196078	0.000762713
OXA-11	0.136608	0.00196078	0.000267858
OXA-454	0.308814	0.00196078	0.000605517
OXA-17	0.0743203	0.00294118	0.000218589
OXA-74	0.855146	0.000980392	0.000838379
OXA-20	0	0	0
OXA-246	0.0592684	0.00294118	0.000174319
OXA-470	0	0	0
OXA-9	0	0	0
OXA-4	0.747652	0.00392157	0.00293197
OXA-224	0.578832	0.00294118	0.00170245
OXA-276	0	0	0
AAC(3)-IIa	1.02219	0.0460784	0.0471009
OKP-B-8	0.257624	0.00588235	0.00151543
TEM-143	0.826183	0.105882	0.0874782
TEM-184	0.275091	0.0656863	0.0180697
CARB-12	0	0	0
CGA-1	0	0	0
vanYF	0	0	0
AAC(6')-30/AAC(6')-Ib' fusion protein	0.219875	0.0107843	0.0023712
CfxA6	61.0438	0.540196	32.9756
mecC	0.0288	0.000980392	2.82353e-05
Erm(30)	0	0	0
cfr(B)	1.37604	0.0401961	0.0553115
PDC-89	0.432726	0.0127451	0.00551514
DHA-15	0.0966369	0.00196078	0.000189484
DHA-16	0	0	0
AQU-1	1.57662	0.0431373	0.0680112
ADC-20	0	0	0
Staphylococcus aureus norA	0.78377	0.0441176	0.0345781
tet(J)	1.67191	0.0137255	0.0229478
blt	0	0	0
cmlA6	0.529441	0.0264706	0.0140146
Brucella suis mprF	0	0	0
mecR1	6.4841	0.0323529	0.20978
vanTG	0.971727	0.278431	0.270559
abcA	0.0237502	0.000980392	2.32845e-05
AAC(6')-Iad	0	0	0
mexG	0.947964	0.0147059	0.0139406
mphF	0.0589049	0.00196078	0.0001155
AAC(6')-Ib-Suzhou	0.6136	0.00882353	0.00541411
tetU	8.99544	0.0107843	0.0970096
OXA-140	0.46614	0.00588235	0.002742
erm45	3.89077	0.00294118	0.0114434
OXA-142	0.172362	0.00294118	0.000506947
TEM-153	0.524375	0.0833333	0.0436979
vanC	0.625969	0.0215686	0.0135013
CMY-9	0	0	0
vanXO	0.094971	0.000980392	9.31089e-05
VatI	0.207333	0.00686275	0.00142287
adeN	0.163973	0.000980392	0.000160758
imiH	0	0	0
OXA-33	0.184746	0.00588235	0.00108674
AAC(2')-IIa	0	0	0
OXA-46	0	0	0
OXA-37	0	0	0
OXA-368	0.106893	0.000980392	0.000104797
OXA-63	0	0	0
OXA-137	0.0914425	0.000980392	8.96496e-05
OXA-32	0	0	0
AAC(3)-IIIc	0	0	0
OXA-96	0	0	0
ARL-4	0	0	0
OKP-B-7	0.120435	0.00882353	0.00106266
OXY-3-1	0.0916408	0.00392157	0.000359376
SCO-1	0.436393	0.000980392	0.000427836
tetB(46)	0.743912	0.641176	0.476979
LRA-1	0.928473	0.0137255	0.0127437
VgbA	0	0	0
APH(2'')-IIa	0.915955	0.22549	0.206539
THIN-B beta-lactamase	0.0742995	0.00196078	0.000145685
clbA	0.128503	0.0127451	0.00163778
MOX-9	0	0	0
ADC-79	0	0	0
OCH-8	0.521635	0.000980392	0.000511407
OCH-6	0	0	0
Rhodococcus fascians cmr	0.0880332	0.000980392	8.6307e-05
tet(D)	1.45553	0.0382353	0.0556525
tet(57)	0.134356	0.00196078	0.000263443
norB	0.276223	0.00588235	0.00162484
catS	6.185	0.482353	2.98335
lnuE	1.34006	0.00294118	0.00394137
vanWB	0.361457	0.0892157	0.0322477
emtA	0.0613879	0.000980392	6.01842e-05
DHA-10	0.0635893	0.000980392	6.23424e-05
ACT-8	0.132554	0.0147059	0.00194933
vanXYG	1.41797	0.293137	0.41566
rosB	0.513569	0.0343137	0.0176224
FosA6	3.05376	0.155882	0.476028
AAC(6')-Iai	0	0	0
vatF	0.32151	0.0196078	0.00630412
FosA5	2.32389	0.135294	0.314408
ACC-3	3.5266	0.00294118	0.0103723
ADC-11	0	0	0
vanXB	0.45716	0.0803922	0.0367521
catA4	1.64084	0.0147059	0.0241299
sdiA	0.750642	0.223529	0.167791
sul3	2.59021	0.0333333	0.0863402
OXA-390	0	0	0
OXA-203	0	0	0
OXA-364	0.831751	0.00686275	0.00570809
Rm3 beta-lactamase	0.0532276	0.000980392	5.21839e-05
ADC-6	0	0	0
ADC-10	0	0	0
cmrA	0.5735	0.00392157	0.00224902
EreA	0.03525	0.000980392	3.45589e-05
EreB	0	0	0
adeC	0.792768	0.00196078	0.00155445
vanXI	0.10183	0.00490196	0.000499165
FosA3	1.64501	0.00980392	0.0161275
qnrE1	0.87951	0.0166667	0.0146585
OXA-178	0	0	0
OXA-388	0	0	0
OXA-259	0	0	0
y56 beta-lactamase	0	0	0
FONA-3	0	0	0
vanN	0.139651	0.00588235	0.000821474
MIR-6	0.214958	0.0176471	0.00379338
CMY-93	0.136413	0.0196078	0.00267476
ADC-1	0	0	0
Campylobacter coli chloramphenicol acetyltransferase	8.54353	0.521569	4.45604
Escherichia coli emrE	21.4036	0.42549	9.10702
AAC(6')-Im	1.14285	0.213725	0.244255
EBR-2	0	0	0
clcD	0.763938	0.045098	0.0344521
MUS-1 beta-lactamase	0	0	0
APH(3')-VIIIa	0	0	0
cmeA	5.56854	0.00294118	0.0163781
vgaALC	14.2284	0.0647059	0.920661
Erm(37)	0	0	0
AAC(2')-Ib	0	0	0
ArmR	2.41366	0.00490196	0.0118317
FosB	8.0008	0.000980392	0.00784392
CGB-1 beta-lactamase	0	0	0
MIR-14	0.510582	0.0127451	0.00650742
vanZF	1.91285	0.0303922	0.0581356
IND-1	0.722278	0.000980392	0.000708116
BcII	2.2184	0.00196078	0.0043498
AAC(6')-Is	0	0	0
APH(6)-Ia	0.105385	0.000980392	0.000103319
BLA1	2.13479	0.000980392	0.00209293
vanZA	0.500064	0.000980392	0.000490259
clbB	0	0	0
AAC(2')-Ic	0.0906068	0.000980392	8.88302e-05
ADC-43	0.466394	0.000980392	0.000457249
qnrE2	0.962441	0.00882353	0.00849213
IND-14	0	0	0
IND-5	0	0	0
IND-8	0	0	0
Chryseobacterium meningosepticum BlaB	0	0	0
Bla2	0.568586	0.000980392	0.000557437
OXA-350	0	0	0
OXA-326	0	0	0
rmtE	0	0	0
OXA-270	0	0	0
OXA-417	0	0	0
OXY-2-9	0.254796	0.00392157	0.000999199
OXY-2-8	0.293296	0.00392157	0.00115018
FomB	0.0645644	0.00392157	0.000253194
vanHO	0	0	0
PDC-74	0.640079	0.0205882	0.0131781
PDC-81	0.421463	0.0127451	0.00537159
PDC-83	0.520086	0.0215686	0.0112175
ACT-2	0.643285	0.0117647	0.00756805
MIR-13	0.139818	0.0147059	0.00205615
ACT-38	0.220879	0.0147059	0.00324823
ADC-3	0.494848	0.000980392	0.000485145
PDC-10	0.321142	0.0156863	0.00503751
lin	0.043266	0.00196078	8.48352e-05
MOX-4	0	0	0
TEM-189	0.448058	0.10098	0.045245
MOX-2	0	0	0
MOX-3	0	0	0
MOX-6	0.950132	0.0284314	0.0270136
TEM-75	0.235113	0.0411765	0.00968112
OXA-232	0	0	0
OXA-535	0	0	0
TEM-33	1.04373	0.115686	0.120745
TEM-136	0.489075	0.10098	0.0493869
TEM-19	0.377818	0.0745098	0.0281511
ADC-58	0	0	0
PDC-7	0.33959	0.0137255	0.00466103
MCR-3.8	0.0557017	0.00686275	0.000382266
MCR-4.5	0	0	0
MCR-5.2	0.275862	0.00294118	0.000811359
OXA-427	3.12925	0.00196078	0.00613579
OXA-247	0	0	0
TEM-148	0.899867	0.115686	0.104102
TEM-159	0.286071	0.0676471	0.0193519
TEM-111	0.196451	0.0480392	0.00943734
TEM-108	0.540326	0.077451	0.0418488
MIR-16	0.135862	0.0205882	0.00279715
AAC(6')-Iaj	0	0	0
aacA43	0	0	0
vanYM	0	0	0
OXA-373	0.630582	0.00294118	0.00185465
FAR-1	0.133214	0.00196078	0.000261205
PER-6	1.4718	0.0284314	0.0418454
BES-1	0	0	0
farB	1.04115	0.0323529	0.0336844
arr-8	0	0	0
OXA-464	0.162189	0.00588235	0.000954054
cphA5	0	0	0
CTX-M-114	1.06776	0.0127451	0.0136087
VEB-3	0	0	0
cfrC	15.5536	0.00196078	0.0304973
vanTE	0.0535889	0.00686275	0.000367767
mepR	1.40365	0.0333333	0.0467883
OXA-473	0	0	0
pmrA	1.39303	0.351961	0.490293
qacB	47.035	0.108824	5.11852
Staphylococcus aureus FosB	0.700243	0.0147059	0.0102977
AAC(2')-Ie	0	0	0
mgtA	0.193342	0.000980392	0.000189551
ErmW	0.129824	0.000980392	0.000127279
Erm(K)	0	0	0
APH(3')-Vc	0	0	0
Bacillus clausii chloramphenicol acetyltransferase	0.121666	0.000980392	0.000119281
BPU-1	0.0656065	0.000980392	6.43201e-05
chrB	0.0882551	0.00196078	0.000173049
viomycin phosphotransferase	0	0	0
BahA	0.0213328	0.000980392	2.09145e-05
CatU	0	0	0
Bacillus pumilus cat86	0.109952	0.000980392	0.000107796
cipA	0.0709157	0.00294118	0.000208576
erm(40)	0.0724987	0.000980392	7.10772e-05
APH(3')-Vb	0.154272	0.000980392	0.000151247
OKP-B-20	0.14903	0.00294118	0.000438322
ErmD	0.281286	0.000980392	0.00027577
blaF	1.2327	0.00196078	0.00241706
VgbB	0	0	0
lmrB	0	0	0
vgaD	0.0323191	0.00196078	6.33707e-05
kamB	0	0	0
AAC(2')-IIb	0	0	0
APH(3'')-Ic	0	0	0
imiS	0.0724255	0.000980392	7.10054e-05
ErmU	0	0	0
OXA-164	0	0	0
OKP-B-10	0.108998	0.00294118	0.000320582
mphA	4.7027	0.168627	0.793005
mphL	0.544231	0.000980392	0.00053356
Bacillus subtilis mprF	0.0472639	0.000980392	4.63372e-05
mdsC	0.255958	0.00392157	0.00100376
blaR1	0	0	0
arr-5	0	0	0
OXA-53	0	0	0
tet(56)	0	0	0
OXA-363	0.470073	0.00196078	0.000921712
OXA-372	0	0	0
OXA-205	0	0	0
OXA-36	0.164655	0.000980392	0.000161427
LRA-12	0	0	0
OXA-284	1.5908	0.00392157	0.00623845
TEM-81	0.514836	0.111765	0.0575405
TEM-109	0.519531	0.0823529	0.0427849
TEM-139	0.486174	0.0696078	0.0338415
OXA-13	0	0	0
OXA-147	0	0	0
OXA-21	0.537473	0.00392157	0.00210774
TEM-166	0.834637	0.121569	0.101466
TEM-130	0.360567	0.0686275	0.0247448
TEM-24	0.427606	0.0529412	0.0226379
GES-7	0	0	0
LpeA	0	0	0
OXA-28	0	0	0
OXA-7	0	0	0
OXA-101	0	0	0
TEM-30	0.846596	0.115686	0.0979395
TEM-85	0.238978	0.0598039	0.0142918
TEM-70	0.794985	0.126471	0.100542
TEM-167	0.208186	0.0372549	0.00775593
TEM-105	0.813104	0.131373	0.10682
GES-22	0	0	0
GES-11	0	0	0
GES-1	0	0	0
GES-20	0	0	0
GES-16	0	0	0
GES-15	0	0	0
GES-18	0	0	0
GES-24	0	0	0
RCP-1	0	0	0
arr-7	0	0	0
Tet(47)	0	0	0
LCR-1	0	0	0
OXA-19	0	0	0
OXA-361	0.743279	0.00784314	0.00582964
TEM-121	0.354636	0.0529412	0.0187748
TEM-188	0.343581	0.0647059	0.0222317
TEM-95	0.81575	0.117647	0.0959705
TEM-107	0.566683	0.0882353	0.0500014
TEM-88	0.543815	0.0931373	0.0506495
TEM-137	0.42324	0.0686275	0.0290459
TEM-28	0.735468	0.107843	0.0793152
TEM-144	0.766661	0.0990196	0.0759144
TEM-141	0.815207	0.107843	0.0879144
TEM-193	0.252693	0.0509804	0.0128824
TEM-127	0.74407	0.110784	0.0824313
GES-21	0	0	0
GES-3	0	0	0
GES-4	0	0	0
GES-2	0	0	0
GES-6	0	0	0
OCH-7	0	0	0
tet(E)	0.242291	0.00490196	0.0011877
OXA-56	0	0	0
GES-9	0	0	0
GES-14	0	0	0
OXA-145	0	0	0
GES-12	0	0	0
GES-13	0	0	0
GES-19	0	0	0
CTX-M-74	0.0980773	0.000980392	9.61542e-05
catB8	0.106691	0.00686275	0.000732191
APH(3')-IX	0	0	0
OXA-129	0	0	0
TEM-92	0.237154	0.0509804	0.0120902
GES-17	0	0	0
GES-8	0	0	0
GOB-10	0	0	0
cmlA8	0.068907	0.00294118	0.000202668
CTX-M-8	0.155062	0.00490196	0.000760109
PDC-78	0.533313	0.0147059	0.00784284
EBR-1 beta-lactamase	0	0	0
PDC-82	0.66813	0.0117647	0.00786035
PDC-77	0.522781	0.0127451	0.00666289
PDC-76	0.401126	0.0196078	0.00786522
PDC-8	0.477211	0.0117647	0.00561425
PDC-93	0.702668	0.0117647	0.00826668
AAC(6')-Iak	0.715299	0.00294118	0.00210382
PDC-5	0.493747	0.0156863	0.00774504
PDC-2	0.489001	0.00588235	0.00287647
OXA-212	1.3673	0.00686275	0.00938346
PDC-9	0.490022	0.0147059	0.0072062
PDC-84	0.444216	0.00980392	0.00435506
PDC-3	0.425936	0.0137255	0.00584617
PDC-6	0.612535	0.0205882	0.012611
PDC-4	0.453967	0.0147059	0.00667598
AAC(6')-Iz	2.31247	0.00784314	0.0181371
OXA-282	0.579913	0.000980392	0.000568542
OXA-360	0	0	0
OXA-335	0.816389	0.00196078	0.00160076
AAC(6')-Ih	0	0	0
ADC-23	1.76869	0.000980392	0.00173401
ANT(3'')-IIb	0	0	0
OXA-309	0.295751	0.00392157	0.00115981
ACT-17	0.347389	0.0294118	0.0102173
ykkD	0.162778	0.000980392	0.000159587
IND-9	0	0	0
OXA-133	0	0	0
OXA-421	0.581867	0.00392157	0.00228183
OXA-278	0.617851	0.00196078	0.00121147
OXA-285	0.0579913	0.000980392	5.68542e-05
GOB-1 beta-lactamase	0	0	0
CPS-1	0	0	0
dfrC	29.2281	0.106863	3.1234
PDC-91	0.513475	0.0107843	0.00553747
PDC-88	0.478843	0.00882353	0.00422508
SRT-1	0.480129	0.00294118	0.00141214
ACT-35	0.894305	0.0215686	0.0192889
ACT-28	0.978885	0.0333333	0.0326295
ACT-32	0.368567	0.0254902	0.00939485
FOX-5	3.24095	0.0343137	0.111209
ADC-68	0	0	0
QnrB27	0.363238	0.000980392	0.000356116
TUS-1 beta-lactamase	0	0	0
GOB-2	0	0	0
OXA-103	0	0	0
OXA-271	0.744377	0.000980392	0.000729782
OXA-273	0.603818	0.000980392	0.000591979
OXA-333	0.764901	0.00294118	0.00224971
OXA-258	0.0532628	0.000980392	5.22184e-05
OXA-18	0	0	0
OXA-457	3.20305	0.0313725	0.100488
OXA-362	0.345425	0.00196078	0.000677304
OXA-277	0	0	0
OXA-283	0.461407	0.00196078	0.00090472
OXA-287	0	0	0
ESP-1	0	0	0
CME-1	0	0	0
PER-2	1.07541	0.0215686	0.0231952
PER-7	0	0	0
PER-3	0	0	0
DHA-7	0	0	0
DHA-18	0.236912	0.00294118	0.000696801
ACT-9	0.251131	0.0235294	0.00590896
ACT-30	0.203006	0.0127451	0.00258733
MIR-3	0.169205	0.0235294	0.00398129
ACT-36	0.188535	0.00980392	0.00184838
ACT-31	0.255327	0.0137255	0.00350449
CMY-40	0.0814904	0.00784314	0.00063914
ACT-27	0.337488	0.0284314	0.00959526
ACT-12	0.383971	0.0294118	0.0112933
ACT-24	0.240164	0.0156863	0.00376728
ACT-7	0.609081	0.022549	0.0137342
ADC-2	0	0	0
ADC-13	0	0	0
ADC-15	0	0	0
ADC-16	0	0	0
ADC-42	0	0	0
ADC-44	0	0	0
OCH-5	0	0	0
tet(50)	0	0	0
CARB-22	0	0	0
CARB-17	0	0	0
catB9	0.442842	0.0264706	0.0117223
CARB-23	0	0	0
CARB-19	0	0	0
CARB-20	0	0	0
CARB-21	0	0	0
qacA	45.368	0.120588	5.47084
PNGM-1	0	0	0
hmrM	0.783333	0.0490196	0.0383987
SFB-1	0	0	0
TMB-1	0	0	0
tet(48)	0	0	0
QnrC	0	0	0
vanTN	0.0829038	0.0186275	0.00154429
dfrA22	0	0	0
fusB	2.88931	0.0264706	0.0764818
QnrA2	0	0	0
OXA-664	0	0	0
GIM-2	0	0	0
OXA-55	0	0	0
cdeA	0.454081	0.0578431	0.0262655
MCR-1.9	0.11594	0.00784314	0.000909335
TLA-2	0	0	0
SMB-1 beta-lactamase	0	0	0
CTX-M-19	0.282271	0.0215686	0.0060882
CTX-M-85	0.317343	0.0127451	0.00404456
OKP-B-13	0.0890712	0.00392157	0.000349299
OKP-B-19	0.18652	0.00294118	0.000548589
CTX-M-122	0.292006	0.0156863	0.00458048
OCH-1	0	0	0
OXA-322	0	0	0
ADC-21	0	0	0
dfrB3	1.26754	0.00196078	0.00248538
OXA-330	0	0	0
OXA-358	0	0	0
OXA-267	0	0	0
OXA-332	0	0	0
QnrB48	2.64091	0.00686275	0.0181239
OXA-328	0	0	0
OXA-324	0	0	0
OXA-353	0	0	0
BUT-1	1.73951	0.00686275	0.0119378
ADC-22	0	0	0
OXA-352	0	0	0
OXA-354	0	0	0
ADC-12	0	0	0
QnrB65	0.0936004	0.00196078	0.00018353
QnrB22	0.11187	0.000980392	0.000109676
QnrB59	0.187374	0.00784314	0.0014696
QnrB16	0.464029	0.00980392	0.0045493
QnrB20	0.222943	0.0147059	0.00327858
OXA-29	0	0	0
OXA-329	0	0	0
OXA-325	0	0	0
OXA-349	0	0	0
OXA-268	0	0	0
TEM-43	0.52805	0.0862745	0.0455573
LRA-7	0.0613324	0.000980392	6.01298e-05
ACT-10	0.328517	0.0137255	0.00450906
ADC-7	0	0	0
ADC-41	0	0	0
ADC-56	0	0	0
ADC-76	0	0	0
tet(54)	0	0	0
OXA-12	0.423325	0.00490196	0.00207512
DES-1	0.520035	0.0196078	0.0101968
FOX-9	0.413806	0.00196078	0.000811384
FOX-1	0	0	0
cphA2	0.0562618	0.000980392	5.51587e-05
cphA7	0	0	0
cphA8	0.112524	0.000980392	0.000110317
CEPH-A3	0.13074	0.00294118	0.000384531
cphA6	0	0	0
FOX-2	0	0	0
cphA4	1.60799	0.000980392	0.00157646
FOX-7	0.0374589	0.000980392	3.67244e-05
FOX-4	0.381532	0.000980392	0.000374051
FOX-3	0.0630912	0.000980392	6.18541e-05
AQU-2	0.344275	0.00294118	0.00101257
CepS beta-lactamase	0.288552	0.00392157	0.00113158
FOX-10	0	0	0
FOX-8	0.0630912	0.000980392	6.18541e-05
CBP-1	1.35283	0.00392157	0.00530523
CMY-101	0.284185	0.0156863	0.00445781
CMY-100	0.121183	0.0117647	0.00142569
CMY-59	1.00186	0.0490196	0.0491109
vanYG1	0.0844353	0.0186275	0.00157281
OXY-1-4	1.24472	0.022549	0.0280671
OXY-6-3	1.42319	0.0176471	0.0251152
OXY-1-2	0.592931	0.0264706	0.0156952
OXY-1-3	0.857228	0.0294118	0.0252126
vanKI	0	0	0
cepA beta-lactamase	11.7481	0.694118	8.15456
CblA-1	26.0548	0.723529	18.8514
vanYD	0.575059	0.104902	0.0603248
vanHD	0.357714	0.226471	0.0810117
vanVB	1.03789	0.0715686	0.0742806
TEM-78	0.300022	0.0460784	0.0138245
TEM-84	0.295147	0.0696078	0.0205445
TEM-145	0.477794	0.0852941	0.040753
TEM-68	0.562557	0.0862745	0.0485344
mdsA	0.0550931	0.00196078	0.000108026
tsnR	1.93567	0.00294118	0.00569316
GOB-3	0	0	0
GOB-6	0	0	0
AAC(3)-IIIa	0	0	0
TEM-126	0.803588	0.106863	0.0858737
TEM-190	0.420124	0.0509804	0.0214181
GOB-18	0	0	0
GOB-9	0	0	0
CTX-M-89	0	0	0
LRA-9	0.0783378	0.00294118	0.000230405
tet(51)	0	0	0
Chlamydia trachomatis intrinsic murA conferring resistance to fosfomycin	0	0	0
mphK	0	0	0
ykkC	0	0	0
tmrB	0	0	0
ACT-13	0.254932	0.0137255	0.00349907
MIR-9	0.184067	0.0127451	0.00234595
ACT-1	0.536628	0.00490196	0.00263053
MIR-10	0.150345	0.0196078	0.00294795
MIR-17	0.226421	0.0186275	0.00421765
TEM-17	0.343397	0.0627451	0.0215465
MIR-2	0.1568	0.0166667	0.00261333
FosB3	4.46561	0.00686275	0.0306463
FosB5	2.3219	0.00686275	0.0159346
TEM-169	0.757963	0.0980392	0.0743101
TEM-113	0.235802	0.0352941	0.00832241
catP	2.17188	0.42451	0.921984
TEM-89	0.215192	0.0352941	0.007595
TEM-199	0.328455	0.0558824	0.0183548
TEM-20	0.299177	0.0509804	0.0152522
TEM-182	0.637764	0.0931373	0.0593996
TEM-63	0.492731	0.0588235	0.0289842
TEM-49	0.330007	0.0509804	0.0168239
TEM-101	0.319496	0.05	0.0159748
ACT-16	0.333134	0.0176471	0.00587883
ACT-19	0.444862	0.00294118	0.00130842
CMY-19	0	0	0
CMY-11	0	0	0
sgm	0	0	0
Sed1 beta-lactamase	0.117951	0.00294118	0.000346914
SHV-41	0.228623	0.0127451	0.00291382
erm(46)	1.51906	0.00294118	0.00446782
SHV-48	0.416745	0.0147059	0.0061286
OXY-5-1	5.17066	0.0215686	0.111524
CTX-M-81	0.197434	0.0166667	0.00329057
LRA-17	0	0	0
clbC	0	0	0
LRA-18	0	0	0
GOB-16	0	0	0
GOB-7	0	0	0
PEDO-1	0	0	0
CTX-M-152	0.078124	0.00294118	0.000229777
CTX-M-75	0.118741	0.00294118	0.000349239
HERA-4	0.279915	0.000980392	0.000274427
HERA-8	0	0	0
CTX-M-39	0.0827531	0.000980392	8.11305e-05
tet(53)	0	0	0
LRA-19	0	0	0
AAC(6')-Ir	0	0	0
OCH-4	0	0	0
OXA-43	0	0	0
OXA-42	0	0	0
OXA-297	0	0	0
OXA-298	0	0	0
CTX-M-41	0	0	0
LRA-5	0	0	0
APH(9)-Ib	0	0	0
patB	1.33254	0.52549	0.700235
JOHN-1 beta-lactamase	0	0	0
GOB-12	0	0	0
KHM-1 beta-lactamase	0	0	0
OXA-299	0	0	0
GOB-15	0	0	0
OXA-296	0	0	0
GOB-11	0	0	0
GOB-14	0	0	0
arr-4	0	0	0
QnrB73	0.173802	0.00196078	0.000340788
QnrB29	1.75517	0.00980392	0.0172076
IMP-12	0	0	0
IMP-33	0	0	0
OKP-A-16	0.0955527	0.00196078	0.000187358
GOB-13	0	0	0
DHA-2	0.157628	0.00196078	0.000309075
CMY-15	0.114428	0.00784314	0.000897471
ADC-82	0	0	0
TEM-164	0.900124	0.110784	0.0997196
TEM-192	0.649643	0.0990196	0.0643273
TEM-124	0.527101	0.0852941	0.0449586
TEM-42	0.251664	0.0392157	0.00986919
TEM-7	0.248845	0.0401961	0.0100026
TEM-129	0.39183	0.0715686	0.0280428
TEM-21	0.209578	0.0421569	0.00883513
TEM-94	0.327266	0.0313725	0.0102672
TEM-211	0.218887	0.0333333	0.00729623
MIR-12	0.16037	0.0196078	0.00314451
CTX-M-47	0.258115	0.0196078	0.00506109
ACT-25	0.299496	0.0205882	0.0061661
MCR-3.6	0.0923902	0.00196078	0.000181157
ACT-20	0.245252	0.0245098	0.00601109
mecI	11.558	0.00980392	0.113314
ACT-37	1.37082	0.0127451	0.0174712
ACT-15	0.369537	0.0186275	0.00688354
OXA-228	0	0	0
OXA-355	0	0	0
OXA-301	0.129048	0.000980392	0.000126517
FosB4	5.65655	0.00588235	0.0332738
SHV-120	0.134712	0.0107843	0.00145278
ACT-33	0.402409	0.0245098	0.00986296
SHV-126	0.15531	0.00980392	0.00152265
OXA-418	0.129048	0.000980392	0.000126517
OXA-230	0.129048	0.000980392	0.000126517
SHV-97	0.13331	0.0176471	0.00235253
arr-3	4.75194	0.0215686	0.102493
dfrB6	0	0	0
CMY-8	0	0	0
SHV-76	0.230362	0.0147059	0.00338767
AAC(6')-Ib'	0.396767	0.00588235	0.00233392
tet(38)	0.950201	0.0607843	0.0577573
FEZ-1 beta-lactamase	0	0	0
SHV-133	0.121591	0.00980392	0.00119207
OKP-A-14	0	0	0
OKP-A-13	0.164844	0.000980392	0.000161612
CTX-M-147	0.236136	0.0156863	0.0037041
CTX-M-48	0.242923	0.0205882	0.00500135
CTX-M-26	0.543206	0.000980392	0.000532555
CTX-M-13	0.187418	0.0156863	0.0029399
CTX-M-111	0.224094	0.0176471	0.00395459
tet(52)	0	0	0
macA	6.79788	0.0431373	0.293242
LpeB	0.0492012	0.00294118	0.000144709
dfrB2	0	0	0
IMP-16	0	0	0
dfrB4	5.47944	0.000980392	0.005372
IMP-41	0	0	0
APH(9)-Ia	0	0	0
IMP-44	0	0	0
IMP-22	0	0	0
QnrB28	0.197328	0.00392157	0.000773836
ADC-17	0	0	0
AAC(6')-Ib	0.421297	0.00588235	0.00247822
AAC(6')-32	0	0	0
QnrB33	1.17661	0.00196078	0.00230709
CFE-1	0.408761	0.0186275	0.00761417
CMY-119	0.423619	0.0117647	0.00498375
FosA4	0.387558	0.00882353	0.00341963
AAC(6')-Ix	0	0	0
LAT-1	0.186018	0.00588235	0.00109423
ADC-14	0.466394	0.000980392	0.000457249
AAC(6')-IIc	0.242018	0.000980392	0.000237272
IND-10	0	0	0
OXA-45	0	0	0
OXA-57	0.131896	0.000980392	0.00012931
OXA-213	0	0	0
OXA-305	0	0	0
OXY-2-3	0.333576	0.00392157	0.00130814
OXY-2-2	1.0842	0.00490196	0.00531469
OXY-2-7	0.411889	0.00588235	0.00242288
OXY-2-10	0.555073	0.00686275	0.00380932
CTX-M-94	0	0	0
CTX-M-100	0	0	0
CTX-M-17	0.272836	0.0215686	0.00588469
AAC(3)-Ib/AAC(6')-Ib''	0.230037	0.00882353	0.00202974
vanSN	0.0932189	0.000980392	9.13911e-05
ADC-4	0	0	0
ADC-39	0	0	0
OXA-5	0	0	0
OXA-392	0.177795	0.000980392	0.000174309
OXA-47	0	0	0
IMP-28	0	0	0
OXA-35	0	0	0
VIM-6	0	0	0
TLA-1	0	0	0
catII from Escherichia coli K-12	0.899166	0.0294118	0.0264461
SHV-20	0.116118	0.00588235	0.000683047
SPM-1	0	0	0
RSA-2	0	0	0
cmlA4	0.0898459	0.0127451	0.00114509
IMP-11	0	0	0
IMP-2	0	0	0
GOB-5	0	0	0
CTX-M-50	0.25481	0.0166667	0.00424683
CTX-M-87	0.24403	0.0156863	0.00382793
IMP-9	0	0	0
CTX-M-91	0.0977415	0.000980392	9.5825e-05
IMP-21	0	0	0
IMP-24	0	0	0
VgbC	0	0	0
SPG-1	0	0	0
dfrB1	0	0	0
ADC-77	0	0	0
OXA-294	0	0	0
OXA-295	0	0	0
AAC(6')-Ib10	0.621119	0.0107843	0.00669834
KPC-14	0	0	0
KPC-10	0	0	0
KPC-4	0	0	0
KPC-13	0	0	0
KPC-17	0	0	0
KPC-1	0	0	0
CMY-10	0	0	0
SHV-1	0.129397	0.0137255	0.00177604
SHV-86	0.112007	0.0186275	0.00208641
CTX-M-102	0.161862	0.0196078	0.00317377
tet37	5.46238	0.106863	0.583725
mtrC	1.86885	0.045098	0.0842816
LRA-2	0	0	0
LEN-1	0.17214	0.00784314	0.00135012
Clostridium butyricum catB	0.106226	0.000980392	0.000104143
FusF	3.14828	0.0127451	0.0401251
AAC(3)-VIa	0	0	0
vatC	0	0	0
APH(2'')-IVa	0.238775	0.0401961	0.00959782
APH(2'')-Ig	0.980641	0.0921569	0.0903728
Vibrio anguillarum chloramphenicol acetyltransferase	0.643174	0.159804	0.102782
FosB1	3.77484	0.00686275	0.0259058
APH(2'')-Ie	0.0857526	0.00490196	0.000420356
cmlB	0	0	0
BAT-1	0	0	0
AAC(6')-Iid	2.45105	0.00784314	0.0192239
AAC(6')-Iih	0.212359	0.00490196	0.00104098
AAC(3)-IId	4.29233	0.15098	0.648058
Staphylococcys aureus LmrS	2.59927	0.0715686	0.186026
erm(44)	2.52249	0.00196078	0.00494606
APH(3')-VIIa	0.271186	0.0186275	0.0050515
FosB6	4.20711	0.00882353	0.0371216
ARL-1	0	0	0
ARL-2	0	0	0
ARL-6	0	0	0
dfrA17	6.48406	0.128431	0.832756
Clostridium perfringens mprF	3.04583	0.0656863	0.200069
ANT(4')-IIb	0	0	0
CTX-M-158	0.409741	0.00392157	0.00160683
PER-5	0	0	0
CMY-55	0.150104	0.00490196	0.000735802
CMY-32	0.146588	0.00882353	0.00129342
CMY-136	0.194157	0.00686275	0.00133245
tet(59)	0.0709908	0.00294118	0.000208797
vanTC	0.846771	0.00980392	0.00830168
SHV-159	0.114417	0.022549	0.00258
OKP-A-11	0.120904	0.00294118	0.000355601
LEN-12	0.158515	0.00784314	0.00124326
ROB-1	0.550468	0.00686275	0.00377772
APH(2'')-If	6.68718	0.272549	1.82258
IMP-8	0	0	0
CARB-9	0	0	0
CARB-7	0	0	0
MCR-3.9	0.0409699	0.00294118	0.0001205
MCR-1.5	0.0807995	0.00784314	0.000633721
MCR-1.2	0.0870709	0.00686275	0.000597546
DHA-19	0.0667684	0.000980392	6.54592e-05
DHA-17	0.100532	0.000980392	9.85608e-05
DHA-13	0.108747	0.000980392	0.000106615
DHA-6	0	0	0
DHA-9	0.0667684	0.000980392	6.54592e-05
DHA-20	0.266893	0.00196078	0.000523319
DHA-3	0.0921755	0.00392157	0.000361473
DHA-1	0.0595112	0.000980392	5.83443e-05
DHA-14	0.190768	0.000980392	0.000187027
AAC(6')-IIb	0	0	0
CAM-1	0	0	0
FosK	0	0	0
OXA-134	0.450758	0.00196078	0.000883839
OXA-300	0.129048	0.000980392	0.000126517
SAT-3	0	0	0
FosA7	6.96015	0.0411765	0.286594
OXA-266	0	0	0
OXA-397	0	0	0
determinant of bleomycin resistance	0	0	0
IMP-13	0.0724422	0.000980392	7.10218e-05
GIM-1	0	0	0
OXA-420	0	0	0
dfrA28	0.341333	0.00392157	0.00133856
IMP-19	0	0	0
IMP-20	0	0	0
OXA-436	0	0	0
AAC(3)-IIb	0	0	0
OXA-400	0	0	0
OXA-237	0	0	0
OXA-279	0	0	0
OXA-58	0	0	0
HERA-6	0	0	0
CTX-M-159	0.0654147	0.000980392	6.41321e-05
CTX-M-25	0	0	0
CTX-M-137	0.267204	0.0137255	0.00366751
OXA-155	0	0	0
Erm(34)	0	0	0
OXA-236	0	0	0
OXA-235	0	0	0
OXA-243	1.35606	0.0205882	0.0279189
BEL-1	0	0	0
NPS-1	0	0	0
BEL-2	0	0	0
BEL-3	0	0	0
SHV-92	0.115146	0.0137255	0.00158044
vanHB	0.402734	0.0852941	0.0343508
Salmonella enterica cmlA	0.359583	0.027451	0.00987091
ACC-5	0.191934	0.0107843	0.00206988
OXA-152	0	0	0
SHV-121	0.120284	0.0117647	0.00141511
GES-10	0	0	0
VEB-6	0	0	0
AAC(6')-Il	0	0	0
QnrVC4	0.287482	0.00294118	0.000845535
QnrS2	0.221172	0.00784314	0.00173468
IMP-30	0	0	0
OXA-183	0	0	0
VEB-7	0	0	0
VEB-1b	0.0805464	0.000980392	7.8967e-05
PEDO-2	0	0	0
GES-5	0	0	0
CTX-M-60	0.277481	0.00490196	0.0013602
CTX-M-62	0.357507	0.00686275	0.00245348
cmlA1	0.463939	0.0303922	0.0141001
QnrS6	0.169643	0.00882353	0.00149685
dfrA6	0	0	0
QnrVC1	0.120694	0.00196078	0.000236654
QnrVC3	0	0	0
BRO-1	0	0	0
QnrD1	0.926478	0.0294118	0.0272494
aphA15	0.118846	0.000980392	0.000116516
dfrA18	0	0	0
OXA-192	0.0829847	0.000980392	8.13576e-05
vanE	0.810581	0.0245098	0.0198672
OXY-1-1	0.978917	0.0303922	0.0297514
OXY-6-2	4.46304	0.0196078	0.0875106
OXY-1-6	0.957881	0.0235294	0.0225384
CTX-M-151	0	0	0
arr-2	1.35224	0.0215686	0.0291659
FONA-2	0	0	0
OXA-465	0	0	0
RSA-1	0	0	0
CcrA beta-lactamase	8.2872	0.0764706	0.633727
OXY-2-5	0.406446	0.00392157	0.00159391
dfrA13	0.103144	0.00196078	0.000202243
ADC-81	0	0	0
OXA-449	0	0	0
FRI-1	0	0	0
CMY-7	0.184228	0.00686275	0.00126431
QnrB71	0.200558	0.00686275	0.00137638
QnrB50	0.358628	0.00686275	0.00246117
ADC-30	0	0	0
SHV-187	0.181175	0.0362745	0.00657202
SHV-173	0.111095	0.0176471	0.00196051
SHV-151	0.0973942	0.0147059	0.00143227
SHV-61	0.111751	0.0176471	0.00197207
SHV-147	0.118303	0.00980392	0.00115983
SHV-65	0.119805	0.0117647	0.00140948
SHV-80	0.113577	0.0166667	0.00189295
SHV-148	0.0979444	0.0137255	0.00134434
SHV-74	0.127753	0.0186275	0.00237972
SHV-26	0.113549	0.0166667	0.00189249
SHV-145	0.101552	0.0107843	0.00109517
SHV-137	0.138542	0.0156863	0.00217321
SHV-167	0.188282	0.00980392	0.00184591
SHV-149	0.0963066	0.00784314	0.000755346
SHV-186	0.0885169	0.0196078	0.00173563
SHV-150	0.117173	0.0147059	0.00172314
SHV-43	0.111555	0.0137255	0.00153114
SHV-103	0.177638	0.0147059	0.00261232
SHV-143	0.133903	0.0196078	0.00262555
SHV-111	0.133622	0.0156863	0.00209604
SHV-142	0.117742	0.00980392	0.00115433
SHV-23	0.139408	0.00686275	0.000956723
SHV-8	0.131696	0.0156863	0.00206582
SHV-38	0.117537	0.0147059	0.00172848
SHV-72	0.093602	0.0137255	0.00128473
SHV-57	0.129184	0.0176471	0.00227972
SHV-135	0.131297	0.0205882	0.00270316
SHV-45	0.161433	0.022549	0.00364015
SHV-40	0.149161	0.0156863	0.00233979
SHV-50	0.134627	0.00980392	0.00131988
SHV-44	0.143989	0.0156863	0.00225866
SHV-178	0.0951413	0.0137255	0.00130586
SHV-179	0.111192	0.0137255	0.00152617
SHV-4	0.122209	0.0107843	0.00131794
SHV-60	0.140653	0.0186275	0.00262
SHV-6	0.313071	0.00490196	0.00153466
SHV-125	0.214506	0.00980392	0.002103
SHV-152	0.125567	0.0137255	0.00172347
SHV-24	0.13914	0.0137255	0.00190976
SHV-101	0.11902	0.0117647	0.00140024
SHV-32	0.131735	0.0137255	0.00180813
SHV-78	0.0992834	0.0127451	0.00126538
SHV-75	0.107115	0.0166667	0.00178525
SHV-46	0.122221	0.00784314	0.000958599
SHV-33	0.151845	0.0215686	0.00327509
SHV-134	0.119943	0.0107843	0.00129351
SHV-2	0.139878	0.0127451	0.00178276
SHV-71	0.109905	0.0166667	0.00183175
SHV-59	0.128191	0.0147059	0.00188516
SHV-63	0.0968008	0.0156863	0.00151844
SHV-95	0.172813	0.0147059	0.00254137
SHV-5	0.112863	0.0117647	0.0013278
SHV-27	0.189255	0.0215686	0.00408197
SHV-98	0.118629	0.0147059	0.00174455
SHV-3	0.165424	0.00980392	0.00162181
OXY-2-1	0.420231	0.00392157	0.00164796
SHV-16	0.140562	0.0147059	0.00206709
SHV-128	0.0862429	0.00980392	0.000845518
SHV-180	0.11772	0.0137255	0.00161577
SHV-84	0.269689	0.00882353	0.00237961
SHV-162	0.0716358	0.0107843	0.000772542
SHV-153	0.139449	0.0117647	0.00164057
SHV-158	0.10569	0.0147059	0.00155426
SHV-154	0.0770494	0.0107843	0.000830925
SHV-155	0.122545	0.0147059	0.00180213
SHV-165	0.224183	0.0176471	0.00395617
SHV-79	0.164558	0.0176471	0.00290396
SHV-56	0.159109	0.0176471	0.00280781
SHV-89	0.155404	0.0205882	0.0031995
SHV-35	0.110995	0.0107843	0.00119701
SHV-36	0.101299	0.00980392	0.000993125
SHV-83	0.125266	0.0137255	0.00171933
SHV-185	0.14268	0.0166667	0.002378
SHV-82	0.129189	0.0215686	0.00278642
SHV-161	0.139588	0.0117647	0.00164222
SHV-106	0.14106	0.0186275	0.00262759
SHV-77	0.170312	0.0186275	0.00317248
SHV-25	0.0806679	0.0117647	0.000949034
SHV-81	0.127264	0.0176471	0.00224584
SHV-31	0.127923	0.00980392	0.00125415
SHV-107	0.127277	0.0176471	0.00224607
SHV-104	0.114884	0.0127451	0.00146421
SHV-28	0.154175	0.0205882	0.00317418
SHV-122	0.169281	0.0166667	0.00282136
OXY-2-6	1.00115	0.00196078	0.00196304
SHV-109	0.0923528	0.0137255	0.00126759
QnrB9	0.215276	0.0117647	0.00253266
dfrA5	19.8173	0.0186275	0.369146
CMY-34	0.22055	0.0107843	0.00237848
CMY-102	0.113694	0.0107843	0.00122612
QnrB7	0.211672	0.00784314	0.00166018
QnrB32	0.412138	0.00784314	0.00323245
CMY-20	0.115746	0.00490196	0.000567383
QnrB17	0.289883	0.0127451	0.00369459
QnrB6	0.323548	0.0137255	0.00444086
QnrB54	0.384987	0.00588235	0.00226463
QnrB41	1.6871	0.00588235	0.00992415
QnrB23	0.964174	0.00882353	0.00850741
QnrB44	0.297393	0.00588235	0.00174937
QnrB15	0.449904	0.00882353	0.00396974
CMY-61	0.143317	0.00490196	0.000702533
dfrA23	0	0	0
CMY-87	0.128681	0.00784314	0.00100926
CMY-42	0.177909	0.00686275	0.00122095
CMY-25	0.289534	0.00588235	0.00170314
CMY-105	0.18857	0.0166667	0.00314284
CMY-28	0.139433	0.00686275	0.000956892
CMY-58	0.125082	0.00686275	0.000858407
CMY-69	0.134907	0.00784314	0.0010581
CMY-14	0.159079	0.00490196	0.000779798
CMY-17	0.17368	0.00588235	0.00102165
CMY-47	0.106323	0.0107843	0.00114663
CMY-18	0.141777	0.00980392	0.00138997
QnrB47	0.19055	0.00784314	0.00149451
QnrB2	0.215961	0.00882353	0.00190554
QnrB68	0.372367	0.00294118	0.0010952
QnrB64	0.295464	0.00294118	0.000869011
QnrB40	0.165499	0.00882353	0.00146028
QnrB58	0.749484	0.00392157	0.00293915
QnrB49	0.422432	0.00784314	0.00331319
QnrB3	0.25657	0.00882353	0.00226385
QnrB26	0.247764	0.0127451	0.00315777
rmtG	0.126564	0.0107843	0.0013649
CMY-44	0.176583	0.00588235	0.00103872
CMY-33	0.147515	0.00784314	0.00115698
CMY-30	0.0779437	0.00686275	0.000534908
CMY-114	0.121514	0.0107843	0.00131044
CMY-48	0.312396	0.0137255	0.00428778
CMY-21	0.204364	0.00392157	0.000801427
CMY-110	0.169625	0.0127451	0.00216189
CMY-60	0.0885044	0.00490196	0.000433845
CMY-95	0.232846	0.00588235	0.00136968
CMY-51	0.105085	0.00980392	0.00103024
CMY-2	0.133096	0.00784314	0.00104389
CMY-27	0.231891	0.00490196	0.00113672
CMY-24	0.208469	0.00490196	0.00102191
CMY-41	0.282148	0.0156863	0.00442584
CMY-53	0.121236	0.00588235	0.000713156
CMY-62	0.151848	0.00686275	0.00104209
CMY-6	0.232013	0.00490196	0.00113732
CMY-73	1.07434	0.0156863	0.0168524
CMY-111	0.339962	0.00294118	0.000999888
CMY-31	0.162913	0.00294118	0.000479154
CMY-57	0.170639	0.00490196	0.000836468
CMY-67	0.0872694	0.00686275	0.000598908
CMY-5	0.170603	0.00686275	0.00117081
CMY-132	0.105674	0.00588235	0.000621609
CMY-54	0.297797	0.00392157	0.00116783
CMY-16	0.110978	0.00588235	0.000652812
CMY-133	0.294654	0.00196078	0.000577753
CMY-103	0.191059	0.0156863	0.002997
QnrB61	0.284653	0.00686275	0.0019535
QnrB13	2.02643	0.0127451	0.025827
CMY-65	0.158606	0.0176471	0.00279893
CMY-81	0.225535	0.0127451	0.00287447
CMY-78	0.315053	0.00980392	0.00308876
QnrS3	0.860849	0.0303922	0.0261631
QnrS8	0.755955	0.0343137	0.0259396
QnrS1	0.967222	0.0352941	0.0341373
QnrS12	0.549815	0.0264706	0.0145539
OXA-448	0	0	0
SHV-96	0.14175	0.0176471	0.00250146
CTX-M-1	0.23453	0.00588235	0.00137959
PER-1	0	0	0
ADC-8	2.2898	0.00196078	0.0044898
QnrA7	0	0	0
OXA-54	0	0	0
BCL-1	0	0	0
mphN	0	0	0
OXA-23	0	0	0
OXA-423	0	0	0
OXA-440	0	0	0
OXA-306	0.0640612	0.000980392	6.28051e-05
AAC(6')-Iw	0	0	0
OXA-292	0	0	0
Acinetobacter baumannii AmpC beta-lactamase	0	0	0
ADC-19	0.093089	0.000980392	9.12637e-05
ADC-25	0	0	0
ADC-78	0.989463	0.000980392	0.000970061
IND-6	0	0	0
OXA-426	0	0	0
OXA-117	0	0	0
OXA-386	0	0	0
OXA-206	0	0	0
OXA-107	0	0	0
OXA-109	0	0	0
OXA-125	0	0	0
ADC-74	0.989463	0.000980392	0.000970061
SHV-163	0.0834466	0.0107843	0.000899915
OXA-168	0	0	0
OXY-2-4	0.288116	0.00588235	0.0016948
OXA-27	0	0	0
OXA-366	0	0	0
OXA-225	0	0	0
OXA-171	0	0	0
OXA-169	0	0	0
OXA-73	0	0	0
OXA-398	0.0652302	0.000980392	6.39512e-05
OXA-49	0	0	0
lmrP	0.522507	0.00490196	0.00256131
OXA-167	0	0	0
OXA-483	0	0	0
OXA-435	0	0	0
OXA-166	0	0	0
OXA-165	0	0	0
OXA-482	0.533309	0.000980392	0.000522852
ADC-61	0	0	0
OXA-239	0	0	0
ADC-59	0	0	0
ADC-31	0	0	0
OXA-422	0.609202	0.000980392	0.000597257
OXA-170	0	0	0
OXA-146	0	0	0
ADC-73	0	0	0
MCR-4.4	0.296704	0.000980392	0.000290886
HERA-1	0.332239	0.00196078	0.000651449
HERA-5	0.457732	0.00294118	0.00134627
HERA-3	0	0	0
OXA-272	0	0	0
OXA-380	0	0	0
OXA-65	0	0	0
OXA-124	0	0	0
CMY-118	0.2797	0.0186275	0.00521011
CMY-108	0.850326	0.0137255	0.0116711
CMY-98	0.303303	0.0107843	0.00327091
cpaA	0	0	0
AAC(6')-34	0	0	0
FONA-6	0	0	0
OKP-A-9	0	0	0
ADC-75	0	0	0
IND-12	0	0	0
OXA-217	0	0	0
OXA-106	0.06975	0.000980392	6.83824e-05
OXA-68	0	0	0
OXA-384	0	0	0
OXA-172	0	0	0
OXA-442	0	0	0
OXA-431	0	0	0
OXA-303	0	0	0
LEN-4	0.129056	0.00686275	0.000885678
LEN-21	0.0869181	0.00392157	0.000340855
LEN-2	0.161764	0.00882353	0.00142733
LEN-51	0.188158	0.00784314	0.00147575
LEN-58	0.142207	0.00784314	0.00111535
LEN-34	0.13641	0.00882353	0.00120361
LEN-14	0.180811	0.00490196	0.000886329
LEN-6	0.184336	0.00196078	0.000361443
LEN-13	0.143161	0.00686275	0.000982476
LEN-11	0.125377	0.00490196	0.000614592
LEN-15	0.255575	0.00784314	0.00200451
LEN-9	0.142417	0.0107843	0.00153587
LEN-16	0.152675	0.00784314	0.00119745
LEN-10	0.16043	0.0117647	0.00188741
LEN-18	0.12157	0.00686275	0.000834304
LEN-41	0.244592	0.00588235	0.00143877
LEN-42	0.0734594	0.000980392	7.20191e-05
LEN-43	0.0890618	0.00392157	0.000349262
LEN-55	0.134801	0.0117647	0.00158589
LEN-17	1.09035	0.00588235	0.00641384
LEN-35	0.137319	0.00686275	0.000942385
LEN-30	0.156284	0.00980392	0.0015322
LEN-36	0.716928	0.00686275	0.0049201
LEN-32	0.0902386	0.00882353	0.000796223
LEN-37	0.111034	0.00686275	0.000761999
LEN-38	0.0795307	0.000980392	7.79713e-05
fusD	4.47277	0.00392157	0.0175403
LEN-7	0.181381	0.00882353	0.00160042
SHV-55	0.147075	0.0176471	0.00259545
SHV-34	0.0805949	0.00784314	0.000632117
SHV-69	0.121711	0.0107843	0.00131257
SHV-67	0.126014	0.0215686	0.00271796
SHV-102	0.317967	0.0137255	0.00436426
SHV-99	0.126393	0.0186275	0.00235437
SHV-100	0.129506	0.0215686	0.00279327
SHV-127	0.192588	0.00784314	0.00151049
SHV-42	0.166851	0.0147059	0.00245369
SHV-49	0.179038	0.0117647	0.00210633
SHV-156	0.105743	0.0147059	0.00155504
SHV-11	0.146723	0.0235294	0.00345231
SHV-168	0.116545	0.00980392	0.0011426
SHV-119	0.112876	0.0176471	0.00199194
SHV-85	0.13024	0.0147059	0.00191529
SHV-110	0.17323	0.0186275	0.00322684
SHV-144	0.136818	0.0137255	0.0018779
SHV-183	0.134288	0.00784314	0.00105324
QnrB38	0.665548	0.00784314	0.00521998
QnrB21	0.521337	0.00392157	0.00204446
QnrB25	0.431752	0.00588235	0.00253972
OXA-334	0.748845	0.00588235	0.00440497
SHV-123	0.130612	0.00392157	0.000512205
SHV-14	0.120084	0.0147059	0.00176594
SHV-13	0.112979	0.0127451	0.00143993
SHV-70	0.112145	0.0147059	0.00164919
SHV-189	0.0791681	0.0117647	0.00093139
SHV-53	0.117278	0.0127451	0.00149472
SHV-19	0.19127	0.00882353	0.00168767
SHV-124	0.115515	0.00980392	0.0011325
SHV-52	0.115557	0.0107843	0.0012462
SHV-182	0.0987763	0.0117647	0.00116207
SHV-129	0.129752	0.0137255	0.0017809
SHV-172	0.1224	0.0186275	0.00228
SHV-93	0.116364	0.0166667	0.0019394
SHV-2A	0.105906	0.0107843	0.00114212
SHV-160	0.123003	0.0147059	0.00180887
IND-3	0	0	0
QnrB11	0	0	0
QnrB69	0.201233	0.00196078	0.000394574
LEN-25	0.20196	0.00784314	0.001584
LEN-3	0.106579	0.00686275	0.000731426
LEN-8	0.192902	0.00294118	0.000567359
LEN-5	0.173915	0.00392157	0.00068202
LEN-22	0.195876	0.00980392	0.00192035
CMY-26	5.6113	0.00980392	0.0550127
BIL-1	0.16517	0.00392157	0.000647725
LEN-24	0.190967	0.00686275	0.00131056
MCR-3	0.496286	0.00686275	0.00340588
MCR-3.11	0.49451	0.00588235	0.00290888
MCR-3.2	0.34968	0.00980392	0.00342823
LEN-20	0.11194	0.00980392	0.00109745
LEN-23	0.137461	0.00686275	0.000943357
LEN-40	0.076592	0.00294118	0.000225271
CMY-71	0.340535	0.0186275	0.0063433
CMY-36	0.0905095	0.00686275	0.000621144
MCR-3.4	0.501955	0.00784314	0.00393691
CMY-46	1.10477	0.0107843	0.0119141
CMY-49	0.855226	0.0127451	0.0108999
MCR-4	0	0	0
QnrB10	0.365057	0.00392157	0.00143159
QnrB62	0.307763	0.00392157	0.00120691
IND-2a	0	0	0
QnrB36	0.31645	0.00882353	0.00279221
QnrB67	0.13508	0.00686275	0.000927023
[truncated: 562 more rows]
