# Supplementary material for: Assessment of global health risk of antibiotic resistance genes
Source: Nat Commun. 2022 Mar 23;13:1553. doi: 10.1038/s41467-022-29283-8 (PMC8943045; doi:10.1038/s41467-022-29283-8)
Supplement: Supplementary file 9 — Supplementary Data 6 [file 41467_2022_29283_MOESM9_ESM.xlsx]

## Sheet: Sheet1
Genome	Contig	Assembly_accession in RefSeq	ARO number	ARGs	Organism_name	Pathogen
NC_013791.2	NC_013791.2_260	GCF_000005825.2	3004470	poxtA	Alkalihalobacillus pseudofirmus OF4	no
NC_000913.3	NC_000913.3_367	GCF_000005845.2	3004612	Escherichia coli ampH beta-lactamase	Escherichia coli str. K-12 substr. MG1655	yes
NC_000913.3	NC_000913.3_452	GCF_000005845.2	3000216	acrB	Escherichia coli str. K-12 substr. MG1655	yes
NC_000913.3	NC_000913.3_453	GCF_000005845.2	3004043	Escherichia coli acrA	Escherichia coli str. K-12 substr. MG1655	yes
NC_000913.3	NC_000913.3_529	GCF_000005845.2	3004039	Escherichia coli emrE	Escherichia coli str. K-12 substr. MG1655	yes
NC_000913.3	NC_000913.3_675	GCF_000005845.2	3003841	kdpE	Escherichia coli str. K-12 substr. MG1655	yes
NC_000913.3	NC_000913.3_817	GCF_000005845.2	3001328	Escherichia coli mdfA	Escherichia coli str. K-12 substr. MG1655	yes
NC_000913.3	NC_000913.3_888	GCF_000005845.2	3003950	msbA	Escherichia coli str. K-12 substr. MG1655	yes
NC_000913.3	NC_000913.3_1024	GCF_000005845.2	3001329	mdtG	Escherichia coli str. K-12 substr. MG1655	yes
NC_000913.3	NC_000913.3_1036	GCF_000005845.2	3001216	mdtH	Escherichia coli str. K-12 substr. MG1655	yes
NC_000913.3	NC_000913.3_1204	GCF_000005845.2	3000676	H-NS	Escherichia coli str. K-12 substr. MG1655	yes
NC_000913.3	NC_000913.3_1503	GCF_000005845.2	3000263	marA	Escherichia coli str. K-12 substr. MG1655	yes
NC_000913.3	NC_000913.3_1571	GCF_000005845.2	3004583	Klebsiella pneumoniae KpnF	Escherichia coli str. K-12 substr. MG1655	yes
NC_000913.3	NC_000913.3_1572	GCF_000005845.2	3004580	Klebsiella pneumoniae KpnE	Escherichia coli str. K-12 substr. MG1655	yes
NC_000913.3	NC_000913.3_1989	GCF_000005845.2	3003577	ugd	Escherichia coli str. K-12 substr. MG1655	yes
NC_000913.3	NC_000913.3_2037	GCF_000005845.2	3000792	mdtA	Escherichia coli str. K-12 substr. MG1655	yes
NC_000913.3	NC_000913.3_2038	GCF_000005845.2	3000793	mdtB	Escherichia coli str. K-12 substr. MG1655	yes
NC_000913.3	NC_000913.3_2039	GCF_000005845.2	3000794	mdtC	Escherichia coli str. K-12 substr. MG1655	yes
NC_000913.3	NC_000913.3_2041	GCF_000005845.2	3000829	baeS	Escherichia coli str. K-12 substr. MG1655	yes
NC_000913.3	NC_000913.3_2042	GCF_000005845.2	3000828	baeR	Escherichia coli str. K-12 substr. MG1655	yes
NC_000913.3	NC_000913.3_2174	GCF_000005845.2	3003952	YojI	Escherichia coli str. K-12 substr. MG1655	yes
NC_000913.3	NC_000913.3_2218	GCF_000005845.2	3003578	PmrF	Escherichia coli str. K-12 substr. MG1655	yes
NC_000913.3	NC_000913.3_2332	GCF_000005845.2	3000254	emrY	Escherichia coli str. K-12 substr. MG1655	yes
NC_000913.3	NC_000913.3_2333	GCF_000005845.2	3000206	emrK	Escherichia coli str. K-12 substr. MG1655	yes
NC_000913.3	NC_000913.3_2334	GCF_000005845.2	3000832	evgA	Escherichia coli str. K-12 substr. MG1655	yes
NC_000913.3	NC_000913.3_2335	GCF_000005845.2	3000833	evgS	Escherichia coli str. K-12 substr. MG1655	yes
NC_000913.3	NC_000913.3_2390	GCF_000005845.2	3004611	Escherichia coli ampC1 beta-lactamase	Escherichia coli str. K-12 substr. MG1655	yes
NC_000913.3	NC_000913.3_2430	GCF_000005845.2	3000491	acrD	Escherichia coli str. K-12 substr. MG1655	yes
NC_000913.3	NC_000913.3_2636	GCF_000005845.2	3000516	emrR	Escherichia coli str. K-12 substr. MG1655	yes
NC_000913.3	NC_000913.3_2637	GCF_000005845.2	3000027	emrA	Escherichia coli str. K-12 substr. MG1655	yes
NC_000913.3	NC_000913.3_2638	GCF_000005845.2	3000074	emrB	Escherichia coli str. K-12 substr. MG1655	yes
NC_000913.3	NC_000913.3_2644	GCF_000005845.2	3005069	rsmA	Escherichia coli str. K-12 substr. MG1655	yes
NC_000913.3	NC_000913.3_2974	GCF_000005845.2	3000237	TolC	Escherichia coli str. K-12 substr. MG1655	yes
NC_000913.3	NC_000913.3_2996	GCF_000005845.2	3002986	bacA	Escherichia coli str. K-12 substr. MG1655	yes
NC_000913.3	NC_000913.3_3194	GCF_000005845.2	3000656	AcrS	Escherichia coli str. K-12 substr. MG1655	yes
NC_000913.3	NC_000913.3_3195	GCF_000005845.2	3000499	AcrE	Escherichia coli str. K-12 substr. MG1655	yes
NC_000913.3	NC_000913.3_3196	GCF_000005845.2	3000502	AcrF	Escherichia coli str. K-12 substr. MG1655	yes
NC_000913.3	NC_000913.3_3285	GCF_000005845.2	3000518	CRP	Escherichia coli str. K-12 substr. MG1655	yes
NC_000913.3	NC_000913.3_3441	GCF_000005845.2	3000795	mdtE	Escherichia coli str. K-12 substr. MG1655	yes
NC_000913.3	NC_000913.3_3442	GCF_000005845.2	3000796	mdtF	Escherichia coli str. K-12 substr. MG1655	yes
NC_000913.3	NC_000913.3_3443	GCF_000005845.2	3003838	gadW	Escherichia coli str. K-12 substr. MG1655	yes
NC_000913.3	NC_000913.3_3444	GCF_000005845.2	3000508	gadX	Escherichia coli str. K-12 substr. MG1655	yes
NC_000913.3	NC_000913.3_3829	GCF_000005845.2	3000830	cpxA	Escherichia coli str. K-12 substr. MG1655	yes
NC_000913.3	NC_000913.3_3995	GCF_000005845.2	3003550	mdtP	Escherichia coli str. K-12 substr. MG1655	yes
NC_000913.3	NC_000913.3_3996	GCF_000005845.2	3003549	mdtO	Escherichia coli str. K-12 substr. MG1655	yes
NC_000913.3	NC_000913.3_3997	GCF_000005845.2	3003548	mdtN	Escherichia coli str. K-12 substr. MG1655	yes
NC_000913.3	NC_000913.3_4030	GCF_000005845.2	3003576	eptA	Escherichia coli str. K-12 substr. MG1655	yes
NC_000913.3	NC_000913.3_4067	GCF_000005845.2	3004290	Escherichia coli ampC beta-lactamase	Escherichia coli str. K-12 substr. MG1655	yes
NC_000913.3	NC_000913.3_4253	GCF_000005845.2	3001214	mdtM	Escherichia coli str. K-12 substr. MG1655	yes
NC_000913.3	NC_000913.3_81	GCF_000005845.2	3004446	Haemophilus influenzae PBP3 conferring resistance to beta-lactam antibiotics	Escherichia coli str. K-12 substr. MG1655	yes
NC_000913.3	NC_000913.3_3266	GCF_000005845.2	3003369	Escherichia coli EF-Tu mutants conferring resistance to Pulvomycin	Escherichia coli str. K-12 substr. MG1655	yes
NC_000913.3	NC_000913.3_3890	GCF_000005845.2	3003369	Escherichia coli EF-Tu mutants conferring resistance to Pulvomycin	Escherichia coli str. K-12 substr. MG1655	yes
NC_000913.3	NC_000913.3_454	GCF_000005845.2	3003807	Escherichia coli acrR with mutation conferring multidrug antibiotic resistance	Escherichia coli str. K-12 substr. MG1655	yes
NC_000913.3	NC_000913.3_1502	GCF_000005845.2	3003378	Escherichia coli marR mutant conferring antibiotic resistance	Escherichia coli str. K-12 substr. MG1655	yes
NC_000913.3	NC_000913.3_3976	GCF_000005845.2	3003511	Escherichia coli soxS with mutation conferring antibiotic resistance	Escherichia coli str. K-12 substr. MG1655	yes
NC_000913.3	NC_000913.3_3977	GCF_000005845.2	3003381	Escherichia coli soxR with mutation conferring antibiotic resistance	Escherichia coli str. K-12 substr. MG1655	yes
NC_007164.1	NC_007164.1_365	GCF_000006605.1	3004639	Corynebacterium striatum tetA	Corynebacterium jeikeium K411	yes
NC_007164.1	NC_007164.1_1424	GCF_000006605.1	3002703	cmx	Corynebacterium jeikeium K411	yes
NC_007164.1	NC_007164.1_1456	GCF_000006605.1	3000596	ErmX	Corynebacterium jeikeium K411	yes
NC_007164.1	NC_007164.1_1863	GCF_000006605.1	3003395	Mycobacterium tuberculosis rpsL mutations conferring resistance to Streptomycin	Corynebacterium jeikeium K411	yes
NC_004088.1	NC_004088.1_858	GCF_000006645.1	3005069	rsmA	Yersinia pestis KIM10+	yes
NC_004088.1	NC_004088.1_896	GCF_000006645.1	3004597	Klebsiella pneumoniae KpnH	Yersinia pestis KIM10+	yes
NC_004088.1	NC_004088.1_1024	GCF_000006645.1	3000777	adeF	Yersinia pestis KIM10+	yes
NC_004088.1	NC_004088.1_1404	GCF_000006645.1	3000777	adeF	Yersinia pestis KIM10+	yes
NC_004088.1	NC_004088.1_2183	GCF_000006645.1	3004583	Klebsiella pneumoniae KpnF	Yersinia pestis KIM10+	yes
NC_004088.1	NC_004088.1_2717	GCF_000006645.1	3003950	msbA	Yersinia pestis KIM10+	yes
NC_004088.1	NC_004088.1_3844	GCF_000006645.1	3000518	CRP	Yersinia pestis KIM10+	yes
NC_004088.1	NC_004088.1_456	GCF_000006645.1	3003369	Escherichia coli EF-Tu mutants conferring resistance to Pulvomycin	Yersinia pestis KIM10+	yes
NC_004088.1	NC_004088.1_3533	GCF_000006645.1	3004446	Haemophilus influenzae PBP3 conferring resistance to beta-lactam antibiotics	Yersinia pestis KIM10+	yes
NC_004088.1	NC_004088.1_3872	GCF_000006645.1	3003369	Escherichia coli EF-Tu mutants conferring resistance to Pulvomycin	Yersinia pestis KIM10+	yes
NC_002620.2	NC_002620.2_721	GCF_000006685.1	3003785	Chlamydia trachomatis intrinsic murA conferring resistance to fosfomycin	Chlamydia muridarum str. Nigg	no
NC_002505.1	NC_002505.1_504	GCF_000006745.1	3005069	rsmA	Vibrio cholerae O1 biovar El Tor str. N16961	yes
NC_002505.1	NC_002505.1_1452	GCF_000006745.1	3004289	Vibrio cholerae varG	Vibrio cholerae O1 biovar El Tor str. N16961	yes
NC_002505.1	NC_002505.1_1466	GCF_000006745.1	3004364	almG	Vibrio cholerae O1 biovar El Tor str. N16961	yes
NC_002505.1	NC_002505.1_2441	GCF_000006745.1	3000518	CRP	Vibrio cholerae O1 biovar El Tor str. N16961	yes
NC_002506.1	NC_002506.1_274	GCF_000006745.1	3002681	catB9	Vibrio cholerae O1 biovar El Tor str. N16961	yes
NC_002505.1	NC_002505.1_2267	GCF_000006745.1	3003316	Escherichia coli parE conferring resistance to fluoroquinolones	Vibrio cholerae O1 biovar El Tor str. N16961	yes
NC_002516.2	NC_002516.2_162	GCF_000006765.1	3003679	TriA	Pseudomonas aeruginosa PAO1	yes
NC_002516.2	NC_002516.2_163	GCF_000006765.1	3003680	TriB	Pseudomonas aeruginosa PAO1	yes
NC_002516.2	NC_002516.2_164	GCF_000006765.1	3003681	TriC	Pseudomonas aeruginosa PAO1	yes
NC_002516.2	NC_002516.2_435	GCF_000006765.1	3000377	MexA	Pseudomonas aeruginosa PAO1	yes
NC_002516.2	NC_002516.2_436	GCF_000006765.1	3000378	MexB	Pseudomonas aeruginosa PAO1	yes
NC_002516.2	NC_002516.2_437	GCF_000006765.1	3000379	OprM	Pseudomonas aeruginosa PAO1	yes
NC_002516.2	NC_002516.2_720	GCF_000006765.1	3002679	Pseudomonas aeruginosa catB7	Pseudomonas aeruginosa PAO1	yes
NC_002516.2	NC_002516.2_924	GCF_000006765.1	3005069	rsmA	Pseudomonas aeruginosa PAO1	yes
NC_002516.2	NC_002516.2_1153	GCF_000006765.1	3000149	FosA	Pseudomonas aeruginosa PAO1	yes
NC_002516.2	NC_002516.2_1385	GCF_000006765.1	3004077	PmpM	Pseudomonas aeruginosa PAO1	yes
NC_002516.2	NC_002516.2_1460	GCF_000006765.1	3003704	mexM	Pseudomonas aeruginosa PAO1	yes
NC_002516.2	NC_002516.2_1461	GCF_000006765.1	3003705	mexN	Pseudomonas aeruginosa PAO1	yes
NC_002516.2	NC_002516.2_1831	GCF_000006765.1	3005067	ParS	Pseudomonas aeruginosa PAO1	yes
NC_002516.2	NC_002516.2_1832	GCF_000006765.1	3005068	ParR	Pseudomonas aeruginosa PAO1	yes
NC_002516.2	NC_002516.2_2060	GCF_000006765.1	3003033	mexY	Pseudomonas aeruginosa PAO1	yes
NC_002516.2	NC_002516.2_2325	GCF_000006765.1	3004107	Pseudomonas aeruginosa soxR	Pseudomonas aeruginosa PAO1	yes
NC_002516.2	NC_002516.2_2543	GCF_000006765.1	3000803	MexE	Pseudomonas aeruginosa PAO1	yes
NC_002516.2	NC_002516.2_2544	GCF_000006765.1	3000804	MexF	Pseudomonas aeruginosa PAO1	yes
NC_002516.2	NC_002516.2_2545	GCF_000006765.1	3000805	OprN	Pseudomonas aeruginosa PAO1	yes
NC_002516.2	NC_002516.2_2576	GCF_000006765.1	3004072	OpmB	Pseudomonas aeruginosa PAO1	yes
NC_002516.2	NC_002516.2_2577	GCF_000006765.1	3004075	MuxC	Pseudomonas aeruginosa PAO1	yes
NC_002516.2	NC_002516.2_2578	GCF_000006765.1	3004074	MuxB	Pseudomonas aeruginosa PAO1	yes
NC_002516.2	NC_002516.2_2579	GCF_000006765.1	3004073	MuxA	Pseudomonas aeruginosa PAO1	yes
NC_002516.2	NC_002516.2_3150	GCF_000006765.1	3005063	cprR	Pseudomonas aeruginosa PAO1	yes
NC_002516.2	NC_002516.2_3151	GCF_000006765.1	3005064	cprS	Pseudomonas aeruginosa PAO1	yes
NC_002516.2	NC_002516.2_3274	GCF_000006765.1	3004054	Pseudomonas aeruginosa CpxR	Pseudomonas aeruginosa PAO1	yes
NC_002516.2	NC_002516.2_3599	GCF_000006765.1	3003700	opmE	Pseudomonas aeruginosa PAO1	yes
NC_002516.2	NC_002516.2_3600	GCF_000006765.1	3003699	mexQ	Pseudomonas aeruginosa PAO1	yes
NC_002516.2	NC_002516.2_3601	GCF_000006765.1	3003698	mexP	Pseudomonas aeruginosa PAO1	yes
NC_002516.2	NC_002516.2_3632	GCF_000006765.1	3002985	arnA	Pseudomonas aeruginosa PAO1	yes
NC_002516.2	NC_002516.2_3755	GCF_000006765.1	3003693	MexK	Pseudomonas aeruginosa PAO1	yes
NC_002516.2	NC_002516.2_3756	GCF_000006765.1	3003692	MexJ	Pseudomonas aeruginosa PAO1	yes
NC_002516.2	NC_002516.2_3757	GCF_000006765.1	3003710	MexL	Pseudomonas aeruginosa PAO1	yes
NC_002516.2	NC_002516.2_3903	GCF_000006765.1	3005040	YajC	Pseudomonas aeruginosa PAO1	yes
NC_002516.2	NC_002516.2_4197	GCF_000006765.1	3002497	PDC-1	Pseudomonas aeruginosa PAO1	yes
NC_002516.2	NC_002516.2_4206	GCF_000006765.1	3002645	APH(3')-IIb	Pseudomonas aeruginosa PAO1	yes
NC_002516.2	NC_002516.2_4223	GCF_000006765.1	3003801	bcr-1	Pseudomonas aeruginosa PAO1	yes
NC_002516.2	NC_002516.2_4292	GCF_000006765.1	3000806	MexG	Pseudomonas aeruginosa PAO1	yes
NC_002516.2	NC_002516.2_4293	GCF_000006765.1	3000807	MexH	Pseudomonas aeruginosa PAO1	yes
NC_002516.2	NC_002516.2_4294	GCF_000006765.1	3000808	MexI	Pseudomonas aeruginosa PAO1	yes
NC_002516.2	NC_002516.2_4295	GCF_000006765.1	3000809	OpmD	Pseudomonas aeruginosa PAO1	yes
NC_002516.2	NC_002516.2_4464	GCF_000006765.1	3003030	MexV	Pseudomonas aeruginosa PAO1	yes
NC_002516.2	NC_002516.2_4465	GCF_000006765.1	3003031	MexW	Pseudomonas aeruginosa PAO1	yes
NC_002516.2	NC_002516.2_4690	GCF_000006765.1	3000802	OprJ	Pseudomonas aeruginosa PAO1	yes
NC_002516.2	NC_002516.2_4691	GCF_000006765.1	3000801	MexD	Pseudomonas aeruginosa PAO1	yes
NC_002516.2	NC_002516.2_4692	GCF_000006765.1	3000800	MexC	Pseudomonas aeruginosa PAO1	yes
NC_002516.2	NC_002516.2_4874	GCF_000006765.1	3003583	basS	Pseudomonas aeruginosa PAO1	yes
NC_002516.2	NC_002516.2_5076	GCF_000006765.1	3003682	OpmH	Pseudomonas aeruginosa PAO1	yes
NC_002516.2	NC_002516.2_5093	GCF_000006765.1	3004038	Pseudomonas aeruginosa emrE	Pseudomonas aeruginosa PAO1	yes
NC_002516.2	NC_002516.2_5624	GCF_000006765.1	3001796	OXA-50	Pseudomonas aeruginosa PAO1	yes
NC_002516.2	NC_002516.2_434	GCF_000006765.1	3000506	MexR	Pseudomonas aeruginosa PAO1	yes
NC_002516.2	NC_002516.2_2062	GCF_000006765.1	3003709	MexZ	Pseudomonas aeruginosa PAO1	yes
NC_002516.2	NC_002516.2_2541	GCF_000006765.1	3000813	MexS	Pseudomonas aeruginosa PAO1	yes
NC_002516.2	NC_002516.2_2542	GCF_000006765.1	3000814	MexT	Pseudomonas aeruginosa PAO1	yes
NC_002516.2	NC_002516.2_3653	GCF_000006765.1	3000819	nalD	Pseudomonas aeruginosa PAO1	yes
NC_002516.2	NC_002516.2_3799	GCF_000006765.1	3000818	nalC	Pseudomonas aeruginosa PAO1	yes
NC_002516.2	NC_002516.2_4693	GCF_000006765.1	3004060	Type B NfxB	Pseudomonas aeruginosa PAO1	yes
NC_002737.2	NC_002737.2_184	GCF_000006785.2	3000024	patA	Streptococcus pyogenes M1 GAS	yes
NC_002737.2	NC_002737.2_185	GCF_000006785.2	3000025	patB	Streptococcus pyogenes M1 GAS	yes
NC_002737.2	NC_002737.2_1694	GCF_000006785.2	3003969	lmrP	Streptococcus pyogenes M1 GAS	yes
NC_002663.1	NC_002663.1_141	GCF_000006825.1	3004446	Haemophilus influenzae PBP3 conferring resistance to beta-lactam antibiotics	Pasteurella multocida subsp. multocida str. Pm70	no
NC_002663.1	NC_002663.1_1374	GCF_000006825.1	3003369	Escherichia coli EF-Tu mutants conferring resistance to Pulvomycin	Pasteurella multocida subsp. multocida str. Pm70	no
NC_002663.1	NC_002663.1_1767	GCF_000006825.1	3003369	Escherichia coli EF-Tu mutants conferring resistance to Pulvomycin	Pasteurella multocida subsp. multocida str. Pm70	no
NC_002946.2	NC_002946.2_1326	GCF_000006845.1	3000811	mtrD	Neisseria gonorrhoeae FA 1090	yes
NC_002946.2	NC_002946.2_1327	GCF_000006845.1	3000810	mtrC	Neisseria gonorrhoeae FA 1090	yes
NC_002946.2	NC_002946.2_1405	GCF_000006845.1	3000535	macB	Neisseria gonorrhoeae FA 1090	yes
NC_002946.2	NC_002946.2_1406	GCF_000006845.1	3000533	macA	Neisseria gonorrhoeae FA 1090	yes
NC_002946.2	NC_002946.2_1640	GCF_000006845.1	3003962	farB	Neisseria gonorrhoeae FA 1090	yes
NC_002946.2	NC_002946.2_1641	GCF_000006845.1	3003961	farA	Neisseria gonorrhoeae FA 1090	yes
NC_002662.1	NC_002662.1_332	GCF_000006865.1	3002882	lmrD	Lactococcus lactis subsp. lactis Il1403	no
NC_003028.3	NC_003028.3_911	GCF_000006885.1	3000822	pmrA	Streptococcus pneumoniae TIGR4	yes
NC_003028.3	NC_003028.3_1951	GCF_000006885.1	3000025	patB	Streptococcus pneumoniae TIGR4	yes
NC_003028.3	NC_003028.3_1953	GCF_000006885.1	3000024	patA	Streptococcus pneumoniae TIGR4	yes
NC_003028.3	NC_003028.3_1981	GCF_000006885.1	3001301	RlmA(II)	Streptococcus pneumoniae TIGR4	yes
NC_002696.2	NC_002696.2_796	GCF_000006905.1	3000777	adeF	Caulobacter vibrioides CB15	no
NC_002696.2	NC_002696.2_2113	GCF_000006905.1	3000855	CAU-1	Caulobacter vibrioides CB15	no
NC_004337.2	NC_004337.2_241	GCF_000006925.2	3004612	Escherichia coli ampH beta-lactamase	Shigella flexneri 2a str. 301	no
NC_004337.2	NC_004337.2_410	GCF_000006925.2	3000216	acrB	Shigella flexneri 2a str. 301	no
NC_004337.2	NC_004337.2_411	GCF_000006925.2	3004043	Escherichia coli acrA	Shigella flexneri 2a str. 301	no
NC_004337.2	NC_004337.2_626	GCF_000006925.2	3003841	kdpE	Shigella flexneri 2a str. 301	no
NC_004337.2	NC_004337.2_627	GCF_000006925.2	3003841	kdpE	Shigella flexneri 2a str. 301	no
NC_004337.2	NC_004337.2_836	GCF_000006925.2	3001328	Escherichia coli mdfA	Shigella flexneri 2a str. 301	no
NC_004337.2	NC_004337.2_967	GCF_000006925.2	3003950	msbA	Shigella flexneri 2a str. 301	no
NC_004337.2	NC_004337.2_1128	GCF_000006925.2	3001329	mdtG	Shigella flexneri 2a str. 301	no
NC_004337.2	NC_004337.2_1140	GCF_000006925.2	3001216	mdtH	Shigella flexneri 2a str. 301	no
NC_004337.2	NC_004337.2_1330	GCF_000006925.2	3000676	H-NS	Shigella flexneri 2a str. 301	no
NC_004337.2	NC_004337.2_1692	GCF_000006925.2	3000263	marA	Shigella flexneri 2a str. 301	no
NC_004337.2	NC_004337.2_1755	GCF_000006925.2	3004583	Klebsiella pneumoniae KpnF	Shigella flexneri 2a str. 301	no
NC_004337.2	NC_004337.2_1756	GCF_000006925.2	3004580	Klebsiella pneumoniae KpnE	Shigella flexneri 2a str. 301	no
NC_004337.2	NC_004337.2_2154	GCF_000006925.2	3004039	Escherichia coli emrE	Shigella flexneri 2a str. 301	no
NC_004337.2	NC_004337.2_2272	GCF_000006925.2	3003577	ugd	Shigella flexneri 2a str. 301	no
NC_004337.2	NC_004337.2_2273	GCF_000006925.2	3003577	ugd	Shigella flexneri 2a str. 301	no
NC_004337.2	NC_004337.2_2326	GCF_000006925.2	3000792	mdtA	Shigella flexneri 2a str. 301	no
NC_004337.2	NC_004337.2_2327	GCF_000006925.2	3000793	mdtB	Shigella flexneri 2a str. 301	no
NC_004337.2	NC_004337.2_2328	GCF_000006925.2	3000793	mdtB	Shigella flexneri 2a str. 301	no
NC_004337.2	NC_004337.2_2329	GCF_000006925.2	3000794	mdtC	Shigella flexneri 2a str. 301	no
NC_004337.2	NC_004337.2_2331	GCF_000006925.2	3000829	baeS	Shigella flexneri 2a str. 301	no
NC_004337.2	NC_004337.2_2332	GCF_000006925.2	3000828	baeR	Shigella flexneri 2a str. 301	no
NC_004337.2	NC_004337.2_2499	GCF_000006925.2	3003952	YojI	Shigella flexneri 2a str. 301	no
NC_004337.2	NC_004337.2_2540	GCF_000006925.2	3003578	PmrF	Shigella flexneri 2a str. 301	no
NC_004337.2	NC_004337.2_2644	GCF_000006925.2	3000254	emrY	Shigella flexneri 2a str. 301	no
NC_004337.2	NC_004337.2_2645	GCF_000006925.2	3000206	emrK	Shigella flexneri 2a str. 301	no
NC_004337.2	NC_004337.2_2646	GCF_000006925.2	3000832	evgA	Shigella flexneri 2a str. 301	no
NC_004337.2	NC_004337.2_2647	GCF_000006925.2	3000833	evgS	Shigella flexneri 2a str. 301	no
NC_004337.2	NC_004337.2_2731	GCF_000006925.2	3000491	acrD	Shigella flexneri 2a str. 301	no
NC_004337.2	NC_004337.2_2941	GCF_000006925.2	3000516	emrR	Shigella flexneri 2a str. 301	no
NC_004337.2	NC_004337.2_2942	GCF_000006925.2	3000027	emrA	Shigella flexneri 2a str. 301	no
NC_004337.2	NC_004337.2_2943	GCF_000006925.2	3000027	emrA	Shigella flexneri 2a str. 301	no
NC_004337.2	NC_004337.2_2944	GCF_000006925.2	3000074	emrB	Shigella flexneri 2a str. 301	no
NC_004337.2	NC_004337.2_2951	GCF_000006925.2	3005069	rsmA	Shigella flexneri 2a str. 301	no
NC_004337.2	NC_004337.2_3319	GCF_000006925.2	3000237	TolC	Shigella flexneri 2a str. 301	no
NC_004337.2	NC_004337.2_3339	GCF_000006925.2	3002986	bacA	Shigella flexneri 2a str. 301	no
NC_004337.2	NC_004337.2_3625	GCF_000006925.2	3000518	CRP	Shigella flexneri 2a str. 301	no
NC_004337.2	NC_004337.2_3800	GCF_000006925.2	3000795	mdtE	Shigella flexneri 2a str. 301	no
NC_004337.2	NC_004337.2_3855	GCF_000006925.2	3000508	gadX	Shigella flexneri 2a str. 301	no
NC_004337.2	NC_004337.2_3856	GCF_000006925.2	3003838	gadW	Shigella flexneri 2a str. 301	no
NC_004337.2	NC_004337.2_3857	GCF_000006925.2	3000796	mdtF	Shigella flexneri 2a str. 301	no
NC_004337.2	NC_004337.2_3858	GCF_000006925.2	3000796	mdtF	Shigella flexneri 2a str. 301	no
NC_004337.2	NC_004337.2_3859	GCF_000006925.2	3000795	mdtE	Shigella flexneri 2a str. 301	no
NC_004337.2	NC_004337.2_4263	GCF_000006925.2	3000830	cpxA	Shigella flexneri 2a str. 301	no
NC_004337.2	NC_004337.2_4397	GCF_000006925.2	3003576	eptA	Shigella flexneri 2a str. 301	no
NC_004337.2	NC_004337.2_4434	GCF_000006925.2	3003550	mdtP	Shigella flexneri 2a str. 301	no
NC_004337.2	NC_004337.2_4435	GCF_000006925.2	3003549	mdtO	Shigella flexneri 2a str. 301	no
NC_004337.2	NC_004337.2_4436	GCF_000006925.2	3003548	mdtN	Shigella flexneri 2a str. 301	no
NC_004337.2	NC_004337.2_4599	GCF_000006925.2	3004290	Escherichia coli ampC beta-lactamase	Shigella flexneri 2a str. 301	no
NC_004337.2	NC_004337.2_81	GCF_000006925.2	3004446	Haemophilus influenzae PBP3 conferring resistance to beta-lactam antibiotics	Shigella flexneri 2a str. 301	no
NC_004337.2	NC_004337.2_2529	GCF_000006925.2	3003889	Escherichia coli GlpT with mutation conferring resistance to fosfomycin	Shigella flexneri 2a str. 301	no
NC_004337.2	NC_004337.2_3606	GCF_000006925.2	3003369	Escherichia coli EF-Tu mutants conferring resistance to Pulvomycin	Shigella flexneri 2a str. 301	no
NC_004337.2	NC_004337.2_4333	GCF_000006925.2	3003369	Escherichia coli EF-Tu mutants conferring resistance to Pulvomycin	Shigella flexneri 2a str. 301	no
NC_004337.2	NC_004337.2_412	GCF_000006925.2	3003807	Escherichia coli acrR with mutation conferring multidrug antibiotic resistance	Shigella flexneri 2a str. 301	no
NC_004337.2	NC_004337.2_1693	GCF_000006925.2	3003378	Escherichia coli marR mutant conferring antibiotic resistance	Shigella flexneri 2a str. 301	no
NC_004337.2	NC_004337.2_4413	GCF_000006925.2	3003511	Escherichia coli soxS with mutation conferring antibiotic resistance	Shigella flexneri 2a str. 301	no
NC_004337.2	NC_004337.2_4414	GCF_000006925.2	3003381	Escherichia coli soxR with mutation conferring antibiotic resistance	Shigella flexneri 2a str. 301	no
NC_003197.2	NC_003197.2_343	GCF_000006945.2	3000791	mdsC	Salmonella enterica subsp. enterica serovar Typhimurium str. LT2	yes
NC_003197.2	NC_003197.2_344	GCF_000006945.2	3000790	mdsB	Salmonella enterica subsp. enterica serovar Typhimurium str. LT2	yes
NC_003197.2	NC_003197.2_345	GCF_000006945.2	3000789	mdsA	Salmonella enterica subsp. enterica serovar Typhimurium str. LT2	yes
NC_003197.2	NC_003197.2_347	GCF_000006945.2	3000504	golS	Salmonella enterica subsp. enterica serovar Typhimurium str. LT2	yes
NC_003197.2	NC_003197.2_368	GCF_000006945.2	3004612	Escherichia coli ampH beta-lactamase	Salmonella enterica subsp. enterica serovar Typhimurium str. LT2	yes
NC_003197.2	NC_003197.2_467	GCF_000006945.2	3000216	acrB	Salmonella enterica subsp. enterica serovar Typhimurium str. LT2	yes
NC_003197.2	NC_003197.2_468	GCF_000006945.2	3004043	Escherichia coli acrA	Salmonella enterica subsp. enterica serovar Typhimurium str. LT2	yes
NC_003197.2	NC_003197.2_577	GCF_000006945.2	3000929	TEM-60	Salmonella enterica subsp. enterica serovar Typhimurium str. LT2	yes
NC_003197.2	NC_003197.2_687	GCF_000006945.2	3003841	kdpE	Salmonella enterica subsp. enterica serovar Typhimurium str. LT2	yes
NC_003197.2	NC_003197.2_849	GCF_000006945.2	3001328	Escherichia coli mdfA	Salmonella enterica subsp. enterica serovar Typhimurium str. LT2	yes
NC_003197.2	NC_003197.2_983	GCF_000006945.2	3003950	msbA	Salmonella enterica subsp. enterica serovar Typhimurium str. LT2	yes
NC_003197.2	NC_003197.2_1474	GCF_000006945.2	3004580	Klebsiella pneumoniae KpnE	Salmonella enterica subsp. enterica serovar Typhimurium str. LT2	yes
NC_003197.2	NC_003197.2_1475	GCF_000006945.2	3004583	Klebsiella pneumoniae KpnF	Salmonella enterica subsp. enterica serovar Typhimurium str. LT2	yes
NC_003197.2	NC_003197.2_1513	GCF_000006945.2	3000263	marA	Salmonella enterica subsp. enterica serovar Typhimurium str. LT2	yes
NC_003197.2	NC_003197.2_1616	GCF_000006945.2	3002571	AAC(6')-Iaa	Salmonella enterica subsp. enterica serovar Typhimurium str. LT2	yes
NC_003197.2	NC_003197.2_1937	GCF_000006945.2	3000826	sdiA	Salmonella enterica subsp. enterica serovar Typhimurium str. LT2	yes
NC_003197.2	NC_003197.2_1993	GCF_000006945.2	3001327	MdtK	Salmonella enterica subsp. enterica serovar Typhimurium str. LT2	yes
NC_003197.2	NC_003197.2_2059	GCF_000006945.2	3003577	ugd	Salmonella enterica subsp. enterica serovar Typhimurium str. LT2	yes
NC_003197.2	NC_003197.2_2107	GCF_000006945.2	3000793	mdtB	Salmonella enterica subsp. enterica serovar Typhimurium str. LT2	yes
NC_003197.2	NC_003197.2_2108	GCF_000006945.2	3000794	mdtC	Salmonella enterica subsp. enterica serovar Typhimurium str. LT2	yes
NC_003197.2	NC_003197.2_2111	GCF_000006945.2	3000828	baeR	Salmonella enterica subsp. enterica serovar Typhimurium str. LT2	yes
NC_003197.2	NC_003197.2_2276	GCF_000006945.2	3003578	PmrF	Salmonella enterica subsp. enterica serovar Typhimurium str. LT2	yes
NC_003197.2	NC_003197.2_2451	GCF_000006945.2	3004611	Escherichia coli ampC1 beta-lactamase	Salmonella enterica subsp. enterica serovar Typhimurium str. LT2	yes
NC_003197.2	NC_003197.2_2454	GCF_000006945.2	3000491	acrD	Salmonella enterica subsp. enterica serovar Typhimurium str. LT2	yes
NC_003197.2	NC_003197.2_2780	GCF_000006945.2	3000516	emrR	Salmonella enterica subsp. enterica serovar Typhimurium str. LT2	yes
NC_003197.2	NC_003197.2_2781	GCF_000006945.2	3000027	emrA	Salmonella enterica subsp. enterica serovar Typhimurium str. LT2	yes
NC_003197.2	NC_003197.2_2782	GCF_000006945.2	3000074	emrB	Salmonella enterica subsp. enterica serovar Typhimurium str. LT2	yes
NC_003197.2	NC_003197.2_2788	GCF_000006945.2	3005069	rsmA	Salmonella enterica subsp. enterica serovar Typhimurium str. LT2	yes
NC_003197.2	NC_003197.2_3166	GCF_000006945.2	3002986	bacA	Salmonella enterica subsp. enterica serovar Typhimurium str. LT2	yes
NC_003197.2	NC_003197.2_3422	GCF_000006945.2	3000518	CRP	Salmonella enterica subsp. enterica serovar Typhimurium str. LT2	yes
NC_003197.2	NC_003197.2_4002	GCF_000006945.2	3000830	cpxA	Salmonella enterica subsp. enterica serovar Typhimurium str. LT2	yes
NC_003197.2	NC_003197.2_4436	GCF_000006945.2	3001214	mdtM	Salmonella enterica subsp. enterica serovar Typhimurium str. LT2	yes
NC_003197.2	NC_003197.2_119	GCF_000006945.2	3004446	Haemophilus influenzae PBP3 conferring resistance to beta-lactam antibiotics	Salmonella enterica subsp. enterica serovar Typhimurium str. LT2	yes
NC_003197.2	NC_003197.2_2261	GCF_000006945.2	3003889	Escherichia coli GlpT with mutation conferring resistance to fosfomycin	Salmonella enterica subsp. enterica serovar Typhimurium str. LT2	yes
NC_003197.2	NC_003197.2_3401	GCF_000006945.2	3003369	Escherichia coli EF-Tu mutants conferring resistance to Pulvomycin	Salmonella enterica subsp. enterica serovar Typhimurium str. LT2	yes
NC_003197.2	NC_003197.2_3743	GCF_000006945.2	3003890	Escherichia coli UhpT with mutation conferring resistance to fosfomycin	Salmonella enterica subsp. enterica serovar Typhimurium str. LT2	yes
NC_003197.2	NC_003197.2_4078	GCF_000006945.2	3003369	Escherichia coli EF-Tu mutants conferring resistance to Pulvomycin	Salmonella enterica subsp. enterica serovar Typhimurium str. LT2	yes
NC_003197.2	NC_003197.2_469	GCF_000006945.2	3003807	Escherichia coli acrR with mutation conferring multidrug antibiotic resistance	Salmonella enterica subsp. enterica serovar Typhimurium str. LT2	yes
NC_003197.2	NC_003197.2_1514	GCF_000006945.2	3003378	Escherichia coli marR mutant conferring antibiotic resistance	Salmonella enterica subsp. enterica serovar Typhimurium str. LT2	yes
NC_003197.2	NC_003197.2_4190	GCF_000006945.2	3003511	Escherichia coli soxS with mutation conferring antibiotic resistance	Salmonella enterica subsp. enterica serovar Typhimurium str. LT2	yes
NC_003197.2	NC_003197.2_4191	GCF_000006945.2	3003381	Escherichia coli soxR with mutation conferring antibiotic resistance	Salmonella enterica subsp. enterica serovar Typhimurium str. LT2	yes
NC_003047.1	NC_003047.1_428	GCF_000006965.1	3000777	adeF	Sinorhizobium meliloti 1021	no
NC_003047.1	NC_003047.1_2335	GCF_000006965.1	3002539	AAC(3)-IV	Sinorhizobium meliloti 1021	no
NC_003047.1	NC_003047.1_2808	GCF_000006965.1	3000777	adeF	Sinorhizobium meliloti 1021	no
NC_003047.1	NC_003047.1_3043	GCF_000006965.1	3004628	AAC(2')-IIa	Sinorhizobium meliloti 1021	no
NC_003037.1	NC_003037.1_932	GCF_000006965.1	3000777	adeF	Sinorhizobium meliloti 1021	no
NC_003078.1	NC_003078.1_1317	GCF_000006965.1	3000777	adeF	Sinorhizobium meliloti 1021	no
NC_002932.3	NC_002932.3_188	GCF_000006985.1	3004470	poxtA	Chlorobaculum tepidum TLS	no
NC_003098.1	NC_003098.1_857	GCF_000007045.1	3000822	pmrA	Streptococcus pneumoniae R6	yes
NC_003098.1	NC_003098.1_946	GCF_000007045.1	3000614	mefE	Streptococcus pneumoniae R6	yes
NC_003098.1	NC_003098.1_1835	GCF_000007045.1	3000025	patB	Streptococcus pneumoniae R6	yes
NC_003098.1	NC_003098.1_1837	GCF_000007045.1	3000024	patA	Streptococcus pneumoniae R6	yes
NC_003098.1	NC_003098.1_1863	GCF_000007045.1	3001301	RlmA(II)	Streptococcus pneumoniae R6	yes
NC_003317.1	NC_003317.1_1612	GCF_000007125.1	3000777	adeF	Brucella melitensis bv. 1 str. 16M	yes
NC_003318.1	NC_003318.1_650	GCF_000007125.1	3003056	smeE	Brucella melitensis bv. 1 str. 16M	yes
NC_003318.1	NC_003318.1_670	GCF_000007125.1	3003772	Brucella suis mprF	Brucella melitensis bv. 1 str. 16M	yes
NC_003902.1	NC_003902.1_1442	GCF_000007145.1	3000777	adeF	Xanthomonas campestris pv. campestris str. ATCC 33913	no
NC_003902.1	NC_003902.1_2694	GCF_000007145.1	3000777	adeF	Xanthomonas campestris pv. campestris str. ATCC 33913	no
NC_003919.1	NC_003919.1_1494	GCF_000007165.1	3000777	adeF	Xanthomonas citri pv. citri str. 306	no
NC_003919.1	NC_003919.1_2856	GCF_000007165.1	3000777	adeF	Xanthomonas citri pv. citri str. 306	no
NC_004116.1	NC_004116.1_896	GCF_000007265.1	3000186	tetM	Streptococcus agalactiae 2603V/R	yes
NC_004116.1	NC_004116.1_2066	GCF_000007265.1	3003774	Streptococcus agalactiae mprF	Streptococcus agalactiae 2603V/R	yes
NC_003485.1	NC_003485.1_170	GCF_000007285.1	3000024	patA	Streptococcus pyogenes MGAS8232	yes
NC_003485.1	NC_003485.1_171	GCF_000007285.1	3000025	patB	Streptococcus pyogenes MGAS8232	yes
NC_003485.1	NC_003485.1_1530	GCF_000007285.1	3002867	dfrF	Streptococcus pyogenes MGAS8232	yes
NC_003485.1	NC_003485.1_1827	GCF_000007285.1	3003969	lmrP	Streptococcus pyogenes MGAS8232	yes
NC_004061.1	NC_004061.1_396	GCF_000007365.1	3005069	rsmA	Buchnera aphidicola str. Sg (Schizaphis graminum)	no
NC_004061.1	NC_004061.1_518	GCF_000007365.1	3003369	Escherichia coli EF-Tu mutants conferring resistance to Pulvomycin	Buchnera aphidicola str. Sg (Schizaphis graminum)	no
NC_004741.1	NC_004741.1_244	GCF_000007405.1	3004612	Escherichia coli ampH beta-lactamase	Shigella flexneri 2a str. 2457T	no
NC_004741.1	NC_004741.1_408	GCF_000007405.1	3000216	acrB	Shigella flexneri 2a str. 2457T	no
NC_004741.1	NC_004741.1_409	GCF_000007405.1	3004043	Escherichia coli acrA	Shigella flexneri 2a str. 2457T	no
NC_004741.1	NC_004741.1_617	GCF_000007405.1	3003841	kdpE	Shigella flexneri 2a str. 2457T	no
NC_004741.1	NC_004741.1_618	GCF_000007405.1	3003841	kdpE	Shigella flexneri 2a str. 2457T	no
NC_004741.1	NC_004741.1_826	GCF_000007405.1	3001328	Escherichia coli mdfA	Shigella flexneri 2a str. 2457T	no
NC_004741.1	NC_004741.1_972	GCF_000007405.1	3003950	msbA	Shigella flexneri 2a str. 2457T	no
NC_004741.1	NC_004741.1_1134	GCF_000007405.1	3001329	mdtG	Shigella flexneri 2a str. 2457T	no
NC_004741.1	NC_004741.1_1146	GCF_000007405.1	3001216	mdtH	Shigella flexneri 2a str. 2457T	no
NC_004741.1	NC_004741.1_1331	GCF_000007405.1	3000676	H-NS	Shigella flexneri 2a str. 2457T	no
NC_004741.1	NC_004741.1_1722	GCF_000007405.1	3000263	marA	Shigella flexneri 2a str. 2457T	no
NC_004741.1	NC_004741.1_1786	GCF_000007405.1	3004583	Klebsiella pneumoniae KpnF	Shigella flexneri 2a str. 2457T	no
NC_004741.1	NC_004741.1_1787	GCF_000007405.1	3004580	Klebsiella pneumoniae KpnE	Shigella flexneri 2a str. 2457T	no
NC_004741.1	NC_004741.1_2118	GCF_000007405.1	3004039	Escherichia coli emrE	Shigella flexneri 2a str. 2457T	no
NC_004741.1	NC_004741.1_2249	GCF_000007405.1	3003577	ugd	Shigella flexneri 2a str. 2457T	no
NC_004741.1	NC_004741.1_2250	GCF_000007405.1	3003577	ugd	Shigella flexneri 2a str. 2457T	no
NC_004741.1	NC_004741.1_2304	GCF_000007405.1	3000792	mdtA	Shigella flexneri 2a str. 2457T	no
NC_004741.1	NC_004741.1_2305	GCF_000007405.1	3000793	mdtB	Shigella flexneri 2a str. 2457T	no
NC_004741.1	NC_004741.1_2306	GCF_000007405.1	3000793	mdtB	Shigella flexneri 2a str. 2457T	no
NC_004741.1	NC_004741.1_2307	GCF_000007405.1	3000794	mdtC	Shigella flexneri 2a str. 2457T	no
NC_004741.1	NC_004741.1_2309	GCF_000007405.1	3000829	baeS	Shigella flexneri 2a str. 2457T	no
NC_004741.1	NC_004741.1_2310	GCF_000007405.1	3000828	baeR	Shigella flexneri 2a str. 2457T	no
NC_004741.1	NC_004741.1_2471	GCF_000007405.1	3003952	YojI	Shigella flexneri 2a str. 2457T	no
NC_004741.1	NC_004741.1_2512	GCF_000007405.1	3003578	PmrF	Shigella flexneri 2a str. 2457T	no
NC_004741.1	NC_004741.1_2615	GCF_000007405.1	3000254	emrY	Shigella flexneri 2a str. 2457T	no
NC_004741.1	NC_004741.1_2616	GCF_000007405.1	3000206	emrK	Shigella flexneri 2a str. 2457T	no
NC_004741.1	NC_004741.1_2617	GCF_000007405.1	3000832	evgA	Shigella flexneri 2a str. 2457T	no
NC_004741.1	NC_004741.1_2618	GCF_000007405.1	3000833	evgS	Shigella flexneri 2a str. 2457T	no
NC_004741.1	NC_004741.1_2702	GCF_000007405.1	3000491	acrD	Shigella flexneri 2a str. 2457T	no
NC_004741.1	NC_004741.1_2748	GCF_000007405.1	3000412	sul2	Shigella flexneri 2a str. 2457T	no
NC_004741.1	NC_004741.1_2932	GCF_000007405.1	3000516	emrR	Shigella flexneri 2a str. 2457T	no
NC_004741.1	NC_004741.1_2933	GCF_000007405.1	3000027	emrA	Shigella flexneri 2a str. 2457T	no
NC_004741.1	NC_004741.1_2934	GCF_000007405.1	3000027	emrA	Shigella flexneri 2a str. 2457T	no
NC_004741.1	NC_004741.1_2935	GCF_000007405.1	3000074	emrB	Shigella flexneri 2a str. 2457T	no
NC_004741.1	NC_004741.1_2941	GCF_000007405.1	3005069	rsmA	Shigella flexneri 2a str. 2457T	no
NC_004741.1	NC_004741.1_3304	GCF_000007405.1	3000237	TolC	Shigella flexneri 2a str. 2457T	no
NC_004741.1	NC_004741.1_3324	GCF_000007405.1	3002986	bacA	Shigella flexneri 2a str. 2457T	no
NC_004741.1	NC_004741.1_3627	GCF_000007405.1	3003550	mdtP	Shigella flexneri 2a str. 2457T	no
NC_004741.1	NC_004741.1_3628	GCF_000007405.1	3003549	mdtO	Shigella flexneri 2a str. 2457T	no
NC_004741.1	NC_004741.1_3629	GCF_000007405.1	3003548	mdtN	Shigella flexneri 2a str. 2457T	no
NC_004741.1	NC_004741.1_3642	GCF_000007405.1	3003576	eptA	Shigella flexneri 2a str. 2457T	no
NC_004741.1	NC_004741.1_3777	GCF_000007405.1	3000830	cpxA	Shigella flexneri 2a str. 2457T	no
NC_004741.1	NC_004741.1_4182	GCF_000007405.1	3000795	mdtE	Shigella flexneri 2a str. 2457T	no
NC_004741.1	NC_004741.1_4183	GCF_000007405.1	3000796	mdtF	Shigella flexneri 2a str. 2457T	no
NC_004741.1	NC_004741.1_4184	GCF_000007405.1	3000796	mdtF	Shigella flexneri 2a str. 2457T	no
NC_004741.1	NC_004741.1_4186	GCF_000007405.1	3003838	gadW	Shigella flexneri 2a str. 2457T	no
NC_004741.1	NC_004741.1_4187	GCF_000007405.1	3000508	gadX	Shigella flexneri 2a str. 2457T	no
NC_004741.1	NC_004741.1_4239	GCF_000007405.1	3000795	mdtE	Shigella flexneri 2a str. 2457T	no
NC_004741.1	NC_004741.1_4412	GCF_000007405.1	3000518	CRP	Shigella flexneri 2a str. 2457T	no
NC_004741.1	NC_004741.1_4588	GCF_000007405.1	3004290	Escherichia coli ampC beta-lactamase	Shigella flexneri 2a str. 2457T	no
NC_004741.1	NC_004741.1_78	GCF_000007405.1	3004446	Haemophilus influenzae PBP3 conferring resistance to beta-lactam antibiotics	Shigella flexneri 2a str. 2457T	no
NC_004741.1	NC_004741.1_2501	GCF_000007405.1	3003889	Escherichia coli GlpT with mutation conferring resistance to fosfomycin	Shigella flexneri 2a str. 2457T	no
NC_004741.1	NC_004741.1_3707	GCF_000007405.1	3003369	Escherichia coli EF-Tu mutants conferring resistance to Pulvomycin	Shigella flexneri 2a str. 2457T	no
NC_004741.1	NC_004741.1_4431	GCF_000007405.1	3003369	Escherichia coli EF-Tu mutants conferring resistance to Pulvomycin	Shigella flexneri 2a str. 2457T	no
NC_004741.1	NC_004741.1_410	GCF_000007405.1	3003807	Escherichia coli acrR with mutation conferring multidrug antibiotic resistance	Shigella flexneri 2a str. 2457T	no
NC_004741.1	NC_004741.1_1723	GCF_000007405.1	3003378	Escherichia coli marR mutant conferring antibiotic resistance	Shigella flexneri 2a str. 2457T	no
NC_004741.1	NC_004741.1_3606	GCF_000007405.1	3003511	Escherichia coli soxS with mutation conferring antibiotic resistance	Shigella flexneri 2a str. 2457T	no
NC_004741.1	NC_004741.1_3607	GCF_000007405.1	3003381	Escherichia coli soxR with mutation conferring antibiotic resistance	Shigella flexneri 2a str. 2457T	no
NC_004070.1	NC_004070.1_168	GCF_000007425.1	3000024	patA	Streptococcus pyogenes MGAS315	yes
NC_004070.1	NC_004070.1_169	GCF_000007425.1	3000025	patB	Streptococcus pyogenes MGAS315	yes
NC_004070.1	NC_004070.1_1824	GCF_000007425.1	3003969	lmrP	Streptococcus pyogenes MGAS315	yes
NC_004431.1	NC_004431.1_416	GCF_000007445.1	3004612	Escherichia coli ampH beta-lactamase	Escherichia coli CFT073	yes
NC_004431.1	NC_004431.1_501	GCF_000007445.1	3000216	acrB	Escherichia coli CFT073	yes
NC_004431.1	NC_004431.1_502	GCF_000007445.1	3004043	Escherichia coli acrA	Escherichia coli CFT073	yes
NC_004431.1	NC_004431.1_683	GCF_000007445.1	3003841	kdpE	Escherichia coli CFT073	yes
NC_004431.1	NC_004431.1_815	GCF_000007445.1	3001328	Escherichia coli mdfA	Escherichia coli CFT073	yes
NC_004431.1	NC_004431.1_929	GCF_000007445.1	3003950	msbA	Escherichia coli CFT073	yes
NC_004431.1	NC_004431.1_1170	GCF_000007445.1	3001329	mdtG	Escherichia coli CFT073	yes
NC_004431.1	NC_004431.1_1182	GCF_000007445.1	3001216	mdtH	Escherichia coli CFT073	yes
NC_004431.1	NC_004431.1_1498	GCF_000007445.1	3000676	H-NS	Escherichia coli CFT073	yes
NC_004431.1	NC_004431.1_1734	GCF_000007445.1	3000263	marA	Escherichia coli CFT073	yes
NC_004431.1	NC_004431.1_1771	GCF_000007445.1	3004583	Klebsiella pneumoniae KpnF	Escherichia coli CFT073	yes
NC_004431.1	NC_004431.1_1772	GCF_000007445.1	3004580	Klebsiella pneumoniae KpnE	Escherichia coli CFT073	yes
NC_004431.1	NC_004431.1_2096	GCF_000007445.1	3004039	Escherichia coli emrE	Escherichia coli CFT073	yes
NC_004431.1	NC_004431.1_2278	GCF_000007445.1	3003577	ugd	Escherichia coli CFT073	yes
NC_004431.1	NC_004431.1_2321	GCF_000007445.1	3000792	mdtA	Escherichia coli CFT073	yes
NC_004431.1	NC_004431.1_2322	GCF_000007445.1	3000793	mdtB	Escherichia coli CFT073	yes
NC_004431.1	NC_004431.1_2323	GCF_000007445.1	3000794	mdtC	Escherichia coli CFT073	yes
NC_004431.1	NC_004431.1_2325	GCF_000007445.1	3000829	baeS	Escherichia coli CFT073	yes
NC_004431.1	NC_004431.1_2326	GCF_000007445.1	3000828	baeR	Escherichia coli CFT073	yes
NC_004431.1	NC_004431.1_2461	GCF_000007445.1	3003952	YojI	Escherichia coli CFT073	yes
NC_004431.1	NC_004431.1_2502	GCF_000007445.1	3003578	PmrF	Escherichia coli CFT073	yes
NC_004431.1	NC_004431.1_2602	GCF_000007445.1	3000254	emrY	Escherichia coli CFT073	yes
NC_004431.1	NC_004431.1_2603	GCF_000007445.1	3000206	emrK	Escherichia coli CFT073	yes
NC_004431.1	NC_004431.1_2604	GCF_000007445.1	3000832	evgA	Escherichia coli CFT073	yes
NC_004431.1	NC_004431.1_2605	GCF_000007445.1	3000833	evgS	Escherichia coli CFT073	yes
NC_004431.1	NC_004431.1_2686	GCF_000007445.1	3000491	acrD	Escherichia coli CFT073	yes
NC_004431.1	NC_004431.1_2907	GCF_000007445.1	3000516	emrR	Escherichia coli CFT073	yes
NC_004431.1	NC_004431.1_2908	GCF_000007445.1	3000027	emrA	Escherichia coli CFT073	yes
NC_004431.1	NC_004431.1_2909	GCF_000007445.1	3000074	emrB	Escherichia coli CFT073	yes
NC_004431.1	NC_004431.1_2918	GCF_000007445.1	3005069	rsmA	Escherichia coli CFT073	yes
NC_004431.1	NC_004431.1_3394	GCF_000007445.1	3000237	TolC	Escherichia coli CFT073	yes
NC_004431.1	NC_004431.1_3419	GCF_000007445.1	3002986	bacA	Escherichia coli CFT073	yes
NC_004431.1	NC_004431.1_3612	GCF_000007445.1	3000656	AcrS	Escherichia coli CFT073	yes
NC_004431.1	NC_004431.1_3613	GCF_000007445.1	3000499	AcrE	Escherichia coli CFT073	yes
NC_004431.1	NC_004431.1_3614	GCF_000007445.1	3000502	AcrF	Escherichia coli CFT073	yes
NC_004431.1	NC_004431.1_3701	GCF_000007445.1	3000518	CRP	Escherichia coli CFT073	yes
NC_004431.1	NC_004431.1_3869	GCF_000007445.1	3000795	mdtE	Escherichia coli CFT073	yes
NC_004431.1	NC_004431.1_3870	GCF_000007445.1	3000796	mdtF	Escherichia coli CFT073	yes
NC_004431.1	NC_004431.1_3872	GCF_000007445.1	3003838	gadW	Escherichia coli CFT073	yes
NC_004431.1	NC_004431.1_3873	GCF_000007445.1	3000508	gadX	Escherichia coli CFT073	yes
NC_004431.1	NC_004431.1_4344	GCF_000007445.1	3000830	cpxA	Escherichia coli CFT073	yes
NC_004431.1	NC_004431.1_4541	GCF_000007445.1	3003550	mdtP	Escherichia coli CFT073	yes
NC_004431.1	NC_004431.1_4542	GCF_000007445.1	3003549	mdtO	Escherichia coli CFT073	yes
NC_004431.1	NC_004431.1_4543	GCF_000007445.1	3003548	mdtN	Escherichia coli CFT073	yes
NC_004431.1	NC_004431.1_4576	GCF_000007445.1	3003576	eptA	Escherichia coli CFT073	yes
NC_004431.1	NC_004431.1_4674	GCF_000007445.1	3006880	EC-5	Escherichia coli CFT073	yes
NC_004431.1	NC_004431.1_89	GCF_000007445.1	3004446	Haemophilus influenzae PBP3 conferring resistance to beta-lactam antibiotics	Escherichia coli CFT073	yes
NC_004431.1	NC_004431.1_2488	GCF_000007445.1	3003889	Escherichia coli GlpT with mutation conferring resistance to fosfomycin	Escherichia coli CFT073	yes
NC_004431.1	NC_004431.1_3682	GCF_000007445.1	3003369	Escherichia coli EF-Tu mutants conferring resistance to Pulvomycin	Escherichia coli CFT073	yes
NC_004431.1	NC_004431.1_4413	GCF_000007445.1	3003369	Escherichia coli EF-Tu mutants conferring resistance to Pulvomycin	Escherichia coli CFT073	yes
NC_004431.1	NC_004431.1_503	GCF_000007445.1	3003807	Escherichia coli acrR with mutation conferring multidrug antibiotic resistance	Escherichia coli CFT073	yes
NC_004431.1	NC_004431.1_1733	GCF_000007445.1	3003378	Escherichia coli marR mutant conferring antibiotic resistance	Escherichia coli CFT073	yes
NC_004431.1	NC_004431.1_4515	GCF_000007445.1	3003511	Escherichia coli soxS with mutation conferring antibiotic resistance	Escherichia coli CFT073	yes
NC_004431.1	NC_004431.1_4516	GCF_000007445.1	3003381	Escherichia coli soxR with mutation conferring antibiotic resistance	Escherichia coli CFT073	yes
NC_004310.3	NC_004310.3_274	GCF_000007505.1	3000777	adeF	Brucella suis 1330	yes
NC_004311.2	NC_004311.2_303	GCF_000007505.1	3000777	adeF	Brucella suis 1330	yes
NC_004311.2	NC_004311.2_541	GCF_000007505.1	3003772	Brucella suis mprF	Brucella suis 1330	yes
NC_004307.2	NC_004307.2_905	GCF_000007525.1	3004480	Bifidobacterium adolescentis rpoB mutants conferring resistance to rifampicin	Bifidobacterium longum NCC2705	no
NC_004631.1	NC_004631.1_388	GCF_000007545.1	3000491	acrD	Salmonella enterica subsp. enterica serovar Typhi str. Ty2	yes
NC_004631.1	NC_004631.1_391	GCF_000007545.1	3004611	Escherichia coli ampC1 beta-lactamase	Salmonella enterica subsp. enterica serovar Typhi str. Ty2	yes
NC_004631.1	NC_004631.1_570	GCF_000007545.1	3003578	PmrF	Salmonella enterica subsp. enterica serovar Typhi str. Ty2	yes
NC_004631.1	NC_004631.1_740	GCF_000007545.1	3000828	baeR	Salmonella enterica subsp. enterica serovar Typhi str. Ty2	yes
NC_004631.1	NC_004631.1_743	GCF_000007545.1	3000794	mdtC	Salmonella enterica subsp. enterica serovar Typhi str. Ty2	yes
NC_004631.1	NC_004631.1_744	GCF_000007545.1	3000793	mdtB	Salmonella enterica subsp. enterica serovar Typhi str. Ty2	yes
NC_004631.1	NC_004631.1_795	GCF_000007545.1	3003577	ugd	Salmonella enterica subsp. enterica serovar Typhi str. Ty2	yes
NC_004631.1	NC_004631.1_865	GCF_000007545.1	3001327	MdtK	Salmonella enterica subsp. enterica serovar Typhi str. Ty2	yes
NC_004631.1	NC_004631.1_937	GCF_000007545.1	3000826	sdiA	Salmonella enterica subsp. enterica serovar Typhi str. Ty2	yes
NC_004631.1	NC_004631.1_1395	GCF_000007545.1	3004580	Klebsiella pneumoniae KpnE	Salmonella enterica subsp. enterica serovar Typhi str. Ty2	yes
NC_004631.1	NC_004631.1_1396	GCF_000007545.1	3004583	Klebsiella pneumoniae KpnF	Salmonella enterica subsp. enterica serovar Typhi str. Ty2	yes
NC_004631.1	NC_004631.1_1437	GCF_000007545.1	3000263	marA	Salmonella enterica subsp. enterica serovar Typhi str. Ty2	yes
NC_004631.1	NC_004631.1_1530	GCF_000007545.1	3002569	AAC(6')-Iy	Salmonella enterica subsp. enterica serovar Typhi str. Ty2	yes
NC_004631.1	NC_004631.1_1956	GCF_000007545.1	3003950	msbA	Salmonella enterica subsp. enterica serovar Typhi str. Ty2	yes
NC_004631.1	NC_004631.1_2033	GCF_000007545.1	3001328	Escherichia coli mdfA	Salmonella enterica subsp. enterica serovar Typhi str. Ty2	yes
NC_004631.1	NC_004631.1_2179	GCF_000007545.1	3003841	kdpE	Salmonella enterica subsp. enterica serovar Typhi str. Ty2	yes
NC_004631.1	NC_004631.1_2288	GCF_000007545.1	3000929	TEM-60	Salmonella enterica subsp. enterica serovar Typhi str. Ty2	yes
NC_004631.1	NC_004631.1_2391	GCF_000007545.1	3004043	Escherichia coli acrA	Salmonella enterica subsp. enterica serovar Typhi str. Ty2	yes
NC_004631.1	NC_004631.1_2392	GCF_000007545.1	3000216	acrB	Salmonella enterica subsp. enterica serovar Typhi str. Ty2	yes
NC_004631.1	NC_004631.1_2499	GCF_000007545.1	3004612	Escherichia coli ampH beta-lactamase	Salmonella enterica subsp. enterica serovar Typhi str. Ty2	yes
NC_004631.1	NC_004631.1_2521	GCF_000007545.1	3000791	mdsC	Salmonella enterica subsp. enterica serovar Typhi str. Ty2	yes
NC_004631.1	NC_004631.1_2715	GCF_000007545.1	3000516	emrR	Salmonella enterica subsp. enterica serovar Typhi str. Ty2	yes
NC_004631.1	NC_004631.1_2716	GCF_000007545.1	3000027	emrA	Salmonella enterica subsp. enterica serovar Typhi str. Ty2	yes
NC_004631.1	NC_004631.1_2717	GCF_000007545.1	3000074	emrB	Salmonella enterica subsp. enterica serovar Typhi str. Ty2	yes
NC_004631.1	NC_004631.1_2723	GCF_000007545.1	3005069	rsmA	Salmonella enterica subsp. enterica serovar Typhi str. Ty2	yes
NC_004631.1	NC_004631.1_3117	GCF_000007545.1	3002986	bacA	Salmonella enterica subsp. enterica serovar Typhi str. Ty2	yes
NC_004631.1	NC_004631.1_3543	GCF_000007545.1	3000830	cpxA	Salmonella enterica subsp. enterica serovar Typhi str. Ty2	yes
NC_004631.1	NC_004631.1_4040	GCF_000007545.1	3000518	CRP	Salmonella enterica subsp. enterica serovar Typhi str. Ty2	yes
NC_004631.1	NC_004631.1_4566	GCF_000007545.1	3001214	mdtM	Salmonella enterica subsp. enterica serovar Typhi str. Ty2	yes
NC_004631.1	NC_004631.1_126	GCF_000007545.1	3004446	Haemophilus influenzae PBP3 conferring resistance to beta-lactam antibiotics	Salmonella enterica subsp. enterica serovar Typhi str. Ty2	yes
NC_004631.1	NC_004631.1_585	GCF_000007545.1	3003889	Escherichia coli GlpT with mutation conferring resistance to fosfomycin	Salmonella enterica subsp. enterica serovar Typhi str. Ty2	yes
NC_004631.1	NC_004631.1_3469	GCF_000007545.1	3003369	Escherichia coli EF-Tu mutants conferring resistance to Pulvomycin	Salmonella enterica subsp. enterica serovar Typhi str. Ty2	yes
NC_004631.1	NC_004631.1_3720	GCF_000007545.1	3003890	Escherichia coli UhpT with mutation conferring resistance to fosfomycin	Salmonella enterica subsp. enterica serovar Typhi str. Ty2	yes
NC_004631.1	NC_004631.1_4062	GCF_000007545.1	3003369	Escherichia coli EF-Tu mutants conferring resistance to Pulvomycin	Salmonella enterica subsp. enterica serovar Typhi str. Ty2	yes
NC_004631.1	NC_004631.1_1438	GCF_000007545.1	3003378	Escherichia coli marR mutant conferring antibiotic resistance	Salmonella enterica subsp. enterica serovar Typhi str. Ty2	yes
NC_004631.1	NC_004631.1_2390	GCF_000007545.1	3003807	Escherichia coli acrR with mutation conferring multidrug antibiotic resistance	Salmonella enterica subsp. enterica serovar Typhi str. Ty2	yes
NC_004631.1	NC_004631.1_4171	GCF_000007545.1	3003511	Escherichia coli soxS with mutation conferring antibiotic resistance	Salmonella enterica subsp. enterica serovar Typhi str. Ty2	yes
NC_004631.1	NC_004631.1_4172	GCF_000007545.1	3003381	Escherichia coli soxR with mutation conferring antibiotic resistance	Salmonella enterica subsp. enterica serovar Typhi str. Ty2	yes
NC_002947.4	NC_002947.4_1406	GCF_000007565.2	3000777	adeF	Pseudomonas putida KT2440	yes
NC_002947.4	NC_002947.4_3175	GCF_000007565.2	3003841	kdpE	Pseudomonas putida KT2440	yes
NC_002947.4	NC_002947.4_3517	GCF_000007565.2	3000777	adeF	Pseudomonas putida KT2440	yes
NC_002947.4	NC_002947.4_3544	GCF_000007565.2	3000777	adeF	Pseudomonas putida KT2440	yes
NC_002950.2	NC_002950.2_1429	GCF_000007585.1	3003920	pgpB	Porphyromonas gingivalis W83	no
NC_004557.1	NC_004557.1_34	GCF_000007625.1	3004562	Clostridioides difficile gyrB conferring resistance to fluoroquinolones	Clostridium tetani E88	yes
NC_004461.1	NC_004461.1_427	GCF_000007645.1	3000815	mgrA	Staphylococcus epidermidis ATCC 12228	yes
NC_004461.1	NC_004461.1_435	GCF_000007645.1	3000391	norA	Staphylococcus epidermidis ATCC 12228	yes
NC_004461.1	NC_004461.1_1068	GCF_000007645.1	3002865	dfrC	Staphylococcus epidermidis ATCC 12228	yes
NC_004461.1	NC_004461.1_1541	GCF_000007645.1	3000621	PC1 beta-lactamase (blaZ)	Staphylococcus epidermidis ATCC 12228	yes
NC_005008.1	NC_005008.1_1	GCF_000007645.1	3000178	tet(K)	Staphylococcus epidermidis ATCC 12228	yes
NC_005004.1	NC_005004.1_10	GCF_000007645.1	3000621	PC1 beta-lactamase (blaZ)	Staphylococcus epidermidis ATCC 12228	yes
NC_006087.1	NC_006087.1_881	GCF_000007665.1	3003774	Streptococcus agalactiae mprF	Leifsonia xyli subsp. xyli str. CTCB07	no
NC_005085.1	NC_005085.1_422	GCF_000007705.1	3000777	adeF	Chromobacterium violaceum ATCC 12472	no
NC_005085.1	NC_005085.1_3052	GCF_000007705.1	3006924	CVI-1	Chromobacterium violaceum ATCC 12472	no
NC_004545.1	NC_004545.1_355	GCF_000007725.1	3005069	rsmA	Buchnera aphidicola str. Bp (Baizongia pistaciae)	no
NC_006300.1	NC_006300.1_155	GCF_000007745.1	3003369	Escherichia coli EF-Tu mutants conferring resistance to Pulvomycin	[Mannheimia] succiniciproducens MBEL55E	no
NC_006300.1	NC_006300.1_1488	GCF_000007745.1	3004446	Haemophilus influenzae PBP3 conferring resistance to beta-lactam antibiotics	[Mannheimia] succiniciproducens MBEL55E	no
NC_006300.1	NC_006300.1_1945	GCF_000007745.1	3003369	Escherichia coli EF-Tu mutants conferring resistance to Pulvomycin	[Mannheimia] succiniciproducens MBEL55E	no
NC_004668.1	NC_004668.1_1040	GCF_000007785.1	3003551	emeA	Enterococcus faecalis V583	yes
NC_004668.1	NC_004668.1_1528	GCF_000007785.1	3002875	dfrE	Enterococcus faecalis V583	yes
NC_004668.1	NC_004668.1_2221	GCF_000007785.1	3004254	vanVB	Enterococcus faecalis V583	yes
NC_004668.1	NC_004668.1_2222	GCF_000007785.1	3002950	vanXB	Enterococcus faecalis V583	yes
NC_004668.1	NC_004668.1_2223	GCF_000007785.1	3000013	vanB	Enterococcus faecalis V583	yes
NC_004668.1	NC_004668.1_2224	GCF_000007785.1	3002943	vanHB	Enterococcus faecalis V583	yes
NC_004668.1	NC_004668.1_2225	GCF_000007785.1	3002964	vanWB	Enterococcus faecalis V583	yes
NC_004668.1	NC_004668.1_2226	GCF_000007785.1	3002956	vanYB	Enterococcus faecalis V583	yes
NC_004668.1	NC_004668.1_2227	GCF_000007785.1	3002932	vanSB	Enterococcus faecalis V583	yes
NC_004668.1	NC_004668.1_2228	GCF_000007785.1	3002921	vanRB	Enterococcus faecalis V583	yes
NC_004668.1	NC_004668.1_2620	GCF_000007785.1	3000300	lsaA	Enterococcus faecalis V583	yes
NC_004668.1	NC_004668.1_2810	GCF_000007785.1	3003949	efrB	Enterococcus faecalis V583	yes
NC_004668.1	NC_004668.1_2811	GCF_000007785.1	3003948	efrA	Enterococcus faecalis V583	yes
NC_004669.1	NC_004669.1_7	GCF_000007785.1	3000375	ErmB	Enterococcus faecalis V583	yes
NC_004669.1	NC_004669.1_10	GCF_000007785.1	3003836	qacH	Enterococcus faecalis V583	yes
NC_004669.1	NC_004669.1_50	GCF_000007785.1	3002597	AAC(6')-Ie-APH(2'')-Ia	Enterococcus faecalis V583	yes
NC_004578.1	NC_004578.1_1868	GCF_000007805.1	3005069	rsmA	Pseudomonas syringae pv. tomato str. DC3000	yes
NC_004578.1	NC_004578.1_3141	GCF_000007805.1	3000777	adeF	Pseudomonas syringae pv. tomato str. DC3000	yes
NC_004578.1	NC_004578.1_3821	GCF_000007805.1	3004574	Acinetobacter baumannii AbaQ	Pseudomonas syringae pv. tomato str. DC3000	yes
NC_004578.1	NC_004578.1_4370	GCF_000007805.1	3000777	adeF	Pseudomonas syringae pv. tomato str. DC3000	yes
NC_004578.1	NC_004578.1_4597	GCF_000007805.1	3005060	OXA-837	Pseudomonas syringae pv. tomato str. DC3000	yes
NC_004722.1	NC_004722.1_1966	GCF_000007825.1	3000172	FosB	Bacillus cereus ATCC 14579	yes
NC_004722.1	NC_004722.1_2426	GCF_000007825.1	3002877	BcI	Bacillus cereus ATCC 14579	yes
NC_004722.1	NC_004722.1_3167	GCF_000007825.1	3002972	vanTG	Bacillus cereus ATCC 14579	yes
NC_003997.3	NC_003997.3_1511	GCF_000007845.1	3003072	mphL	Bacillus anthracis str. Ames	yes
NC_003997.3	NC_003997.3_1948	GCF_000007845.1	3000172	FosB	Bacillus anthracis str. Ames	yes
NC_003997.3	NC_003997.3_2386	GCF_000007845.1	3000090	Bla1	Bacillus anthracis str. Ames	yes
NC_003997.3	NC_003997.3_3041	GCF_000007845.1	3005045	SatA	Bacillus anthracis str. Ames	yes
NC_003997.3	NC_003997.3_3333	GCF_000007845.1	3004189	Bla2	Bacillus anthracis str. Ames	yes
NC_003997.3	NC_003997.3_3912	GCF_000007845.1	3005100	FosB2	Bacillus anthracis str. Ames	yes
NC_002944.2	NC_002944.2_3507	GCF_000007865.1	3000816	mtrA	Mycobacterium avium subsp. paratuberculosis K-10	no
NC_002944.2	NC_002944.2_2544	GCF_000007865.1	3003784	Mycobacterium tuberculosis intrinsic murA conferring resistance to fosfomycin	Mycobacterium avium subsp. paratuberculosis K-10	no
NC_005810.1	NC_005810.1_170	GCF_000007885.1	3000518	CRP	Yersinia pestis biovar Microtus str. 91001	yes
NC_005810.1	NC_005810.1_377	GCF_000007885.1	3005069	rsmA	Yersinia pestis biovar Microtus str. 91001	yes
NC_005810.1	NC_005810.1_654	GCF_000007885.1	3004597	Klebsiella pneumoniae KpnH	Yersinia pestis biovar Microtus str. 91001	yes
NC_005810.1	NC_005810.1_778	GCF_000007885.1	3000777	adeF	Yersinia pestis biovar Microtus str. 91001	yes
NC_005810.1	NC_005810.1_1182	GCF_000007885.1	3003950	msbA	Yersinia pestis biovar Microtus str. 91001	yes
NC_005810.1	NC_005810.1_1904	GCF_000007885.1	3004583	Klebsiella pneumoniae KpnF	Yersinia pestis biovar Microtus str. 91001	yes
NC_005810.1	NC_005810.1_2649	GCF_000007885.1	3000777	adeF	Yersinia pestis biovar Microtus str. 91001	yes
NC_005810.1	NC_005810.1_198	GCF_000007885.1	3003369	Escherichia coli EF-Tu mutants conferring resistance to Pulvomycin	Yersinia pestis biovar Microtus str. 91001	yes
NC_005810.1	NC_005810.1_3097	GCF_000007885.1	3003369	Escherichia coli EF-Tu mutants conferring resistance to Pulvomycin	Yersinia pestis biovar Microtus str. 91001	yes
NC_005810.1	NC_005810.1_3607	GCF_000007885.1	3004446	Haemophilus influenzae PBP3 conferring resistance to beta-lactam antibiotics	Yersinia pestis biovar Microtus str. 91001	yes
NC_004917.1	NC_004917.1_172	GCF_000007905.1	3000777	adeF	Helicobacter hepaticus ATCC 51449	no
NC_004917.1	NC_004917.1_577	GCF_000007905.1	3004470	poxtA	Helicobacter hepaticus ATCC 51449	no
NC_002940.2	NC_002940.2_43	GCF_000007945.1	3003369	Escherichia coli EF-Tu mutants conferring resistance to Pulvomycin	[Haemophilus] ducreyi 35000HP	no
NC_002940.2	NC_002940.2_188	GCF_000007945.1	3004446	Haemophilus influenzae PBP3 conferring resistance to beta-lactam antibiotics	[Haemophilus] ducreyi 35000HP	no
NC_002940.2	NC_002940.2_536	GCF_000007945.1	3003369	Escherichia coli EF-Tu mutants conferring resistance to Pulvomycin	[Haemophilus] ducreyi 35000HP	no
NC_003909.8	NC_003909.8_1038	GCF_000008005.1	3001329	mdtG	Bacillus cereus ATCC 10987	yes
NC_003909.8	NC_003909.8_1993	GCF_000008005.1	3000172	FosB	Bacillus cereus ATCC 10987	yes
NC_003909.8	NC_003909.8_2989	GCF_000008005.1	3005045	SatA	Bacillus cereus ATCC 10987	yes
NC_003909.8	NC_003909.8_3217	GCF_000008005.1	3002878	BcII	Bacillus cereus ATCC 10987	yes
NC_006905.1	NC_006905.1_418	GCF_000008105.1	3000791	mdsC	Salmonella enterica subsp. enterica serovar Choleraesuis str. SC-B67	yes
NC_006905.1	NC_006905.1_419	GCF_000008105.1	3000777	adeF	Salmonella enterica subsp. enterica serovar Choleraesuis str. SC-B67	yes
NC_006905.1	NC_006905.1_420	GCF_000008105.1	3000790	mdsB	Salmonella enterica subsp. enterica serovar Choleraesuis str. SC-B67	yes
NC_006905.1	NC_006905.1_421	GCF_000008105.1	3000789	mdsA	Salmonella enterica subsp. enterica serovar Choleraesuis str. SC-B67	yes
NC_006905.1	NC_006905.1_424	GCF_000008105.1	3000504	golS	Salmonella enterica subsp. enterica serovar Choleraesuis str. SC-B67	yes
NC_006905.1	NC_006905.1_445	GCF_000008105.1	3004612	Escherichia coli ampH beta-lactamase	Salmonella enterica subsp. enterica serovar Choleraesuis str. SC-B67	yes
NC_006905.1	NC_006905.1_543	GCF_000008105.1	3000216	acrB	Salmonella enterica subsp. enterica serovar Choleraesuis str. SC-B67	yes
NC_006905.1	NC_006905.1_544	GCF_000008105.1	3004043	Escherichia coli acrA	Salmonella enterica subsp. enterica serovar Choleraesuis str. SC-B67	yes
NC_006905.1	NC_006905.1_653	GCF_000008105.1	3000929	TEM-60	Salmonella enterica subsp. enterica serovar Choleraesuis str. SC-B67	yes
NC_006905.1	NC_006905.1_769	GCF_000008105.1	3003841	kdpE	Salmonella enterica subsp. enterica serovar Choleraesuis str. SC-B67	yes
NC_006905.1	NC_006905.1_915	GCF_000008105.1	3001328	Escherichia coli mdfA	Salmonella enterica subsp. enterica serovar Choleraesuis str. SC-B67	yes
NC_006905.1	NC_006905.1_994	GCF_000008105.1	3003950	msbA	Salmonella enterica subsp. enterica serovar Choleraesuis str. SC-B67	yes
NC_006905.1	NC_006905.1_1558	GCF_000008105.1	3004580	Klebsiella pneumoniae KpnE	Salmonella enterica subsp. enterica serovar Choleraesuis str. SC-B67	yes
NC_006905.1	NC_006905.1_1559	GCF_000008105.1	3004583	Klebsiella pneumoniae KpnF	Salmonella enterica subsp. enterica serovar Choleraesuis str. SC-B67	yes
NC_006905.1	NC_006905.1_1598	GCF_000008105.1	3000263	marA	Salmonella enterica subsp. enterica serovar Choleraesuis str. SC-B67	yes
NC_006905.1	NC_006905.1_1681	GCF_000008105.1	3002571	AAC(6')-Iaa	Salmonella enterica subsp. enterica serovar Choleraesuis str. SC-B67	yes
NC_006905.1	NC_006905.1_2031	GCF_000008105.1	3000826	sdiA	Salmonella enterica subsp. enterica serovar Choleraesuis str. SC-B67	yes
NC_006905.1	NC_006905.1_2087	GCF_000008105.1	3001327	MdtK	Salmonella enterica subsp. enterica serovar Choleraesuis str. SC-B67	yes
NC_006905.1	NC_006905.1_2153	GCF_000008105.1	3003577	ugd	Salmonella enterica subsp. enterica serovar Choleraesuis str. SC-B67	yes
NC_006905.1	NC_006905.1_2192	GCF_000008105.1	3000793	mdtB	Salmonella enterica subsp. enterica serovar Choleraesuis str. SC-B67	yes
NC_006905.1	NC_006905.1_2193	GCF_000008105.1	3000794	mdtC	Salmonella enterica subsp. enterica serovar Choleraesuis str. SC-B67	yes
NC_006905.1	NC_006905.1_2197	GCF_000008105.1	3000828	baeR	Salmonella enterica subsp. enterica serovar Choleraesuis str. SC-B67	yes
NC_006905.1	NC_006905.1_2374	GCF_000008105.1	3003578	PmrF	Salmonella enterica subsp. enterica serovar Choleraesuis str. SC-B67	yes
NC_006905.1	NC_006905.1_2553	GCF_000008105.1	3004611	Escherichia coli ampC1 beta-lactamase	Salmonella enterica subsp. enterica serovar Choleraesuis str. SC-B67	yes
NC_006905.1	NC_006905.1_2557	GCF_000008105.1	3000491	acrD	Salmonella enterica subsp. enterica serovar Choleraesuis str. SC-B67	yes
NC_006905.1	NC_006905.1_2838	GCF_000008105.1	3000516	emrR	Salmonella enterica subsp. enterica serovar Choleraesuis str. SC-B67	yes
NC_006905.1	NC_006905.1_2839	GCF_000008105.1	3000027	emrA	Salmonella enterica subsp. enterica serovar Choleraesuis str. SC-B67	yes
NC_006905.1	NC_006905.1_2840	GCF_000008105.1	3000074	emrB	Salmonella enterica subsp. enterica serovar Choleraesuis str. SC-B67	yes
NC_006905.1	NC_006905.1_2846	GCF_000008105.1	3005069	rsmA	Salmonella enterica subsp. enterica serovar Choleraesuis str. SC-B67	yes
NC_006905.1	NC_006905.1_3243	GCF_000008105.1	3002986	bacA	Salmonella enterica subsp. enterica serovar Choleraesuis str. SC-B67	yes
NC_006905.1	NC_006905.1_3492	GCF_000008105.1	3000518	CRP	Salmonella enterica subsp. enterica serovar Choleraesuis str. SC-B67	yes
NC_006905.1	NC_006905.1_4069	GCF_000008105.1	3000830	cpxA	Salmonella enterica subsp. enterica serovar Choleraesuis str. SC-B67	yes
NC_006905.1	NC_006905.1_4499	GCF_000008105.1	3001214	mdtM	Salmonella enterica subsp. enterica serovar Choleraesuis str. SC-B67	yes
NC_006856.1	NC_006856.1_3	GCF_000008105.1	3000165	tet(A)	Salmonella enterica subsp. enterica serovar Choleraesuis str. SC-B67	yes
NC_006856.1	NC_006856.1_11	GCF_000008105.1	3004656	catII from Escherichia coli K-12	Salmonella enterica subsp. enterica serovar Choleraesuis str. SC-B67	yes
NC_006856.1	NC_006856.1_18	GCF_000008105.1	3005265	TEM-234	Salmonella enterica subsp. enterica serovar Choleraesuis str. SC-B67	yes
NC_006856.1	NC_006856.1_25	GCF_000008105.1	3002641	APH(3')-Ia	Salmonella enterica subsp. enterica serovar Choleraesuis str. SC-B67	yes
NC_006856.1	NC_006856.1_29	GCF_000008105.1	3002858	dfrA12	Salmonella enterica subsp. enterica serovar Choleraesuis str. SC-B67	yes
NC_006856.1	NC_006856.1_30	GCF_000008105.1	3002602	aadA2	Salmonella enterica subsp. enterica serovar Choleraesuis str. SC-B67	yes
NC_006856.1	NC_006856.1_31	GCF_000008105.1	3005010	qacEdelta1	Salmonella enterica subsp. enterica serovar Choleraesuis str. SC-B67	yes
NC_006856.1	NC_006856.1_32	GCF_000008105.1	3000410	sul1	Salmonella enterica subsp. enterica serovar Choleraesuis str. SC-B67	yes
NC_006856.1	NC_006856.1_46	GCF_000008105.1	3000413	sul3	Salmonella enterica subsp. enterica serovar Choleraesuis str. SC-B67	yes
NC_006856.1	NC_006856.1_48	GCF_000008105.1	3005098	qacL	Salmonella enterica subsp. enterica serovar Choleraesuis str. SC-B67	yes
NC_006856.1	NC_006856.1_49	GCF_000008105.1	3004089	ANT(3'')-IIa	Salmonella enterica subsp. enterica serovar Choleraesuis str. SC-B67	yes
NC_006856.1	NC_006856.1_50	GCF_000008105.1	3002693	cmlA1	Salmonella enterica subsp. enterica serovar Choleraesuis str. SC-B67	yes
NC_006856.1	NC_006856.1_51	GCF_000008105.1	3002602	aadA2	Salmonella enterica subsp. enterica serovar Choleraesuis str. SC-B67	yes
NC_006856.1	NC_006856.1_53	GCF_000008105.1	3002530	AAC(3)-Ib	Salmonella enterica subsp. enterica serovar Choleraesuis str. SC-B67	yes
NC_006856.1	NC_006856.1_64	GCF_000008105.1	3002639	APH(3'')-Ib	Salmonella enterica subsp. enterica serovar Choleraesuis str. SC-B67	yes
NC_006856.1	NC_006856.1_87	GCF_000008105.1	3002013	CMY-2	Salmonella enterica subsp. enterica serovar Choleraesuis str. SC-B67	yes
NC_006905.1	NC_006905.1_124	GCF_000008105.1	3004446	Haemophilus influenzae PBP3 conferring resistance to beta-lactam antibiotics	Salmonella enterica subsp. enterica serovar Choleraesuis str. SC-B67	yes
NC_006905.1	NC_006905.1_2347	GCF_000008105.1	3004334	Salmonella enterica gyrA with mutation conferring resistance to triclosan	Salmonella enterica subsp. enterica serovar Choleraesuis str. SC-B67	yes
NC_006905.1	NC_006905.1_2359	GCF_000008105.1	3003889	Escherichia coli GlpT with mutation conferring resistance to fosfomycin	Salmonella enterica subsp. enterica serovar Choleraesuis str. SC-B67	yes
NC_006905.1	NC_006905.1_3210	GCF_000008105.1	3003308	Escherichia coli parC conferring resistance to fluoroquinolones	Salmonella enterica subsp. enterica serovar Choleraesuis str. SC-B67	yes
NC_006905.1	NC_006905.1_3471	GCF_000008105.1	3003369	Escherichia coli EF-Tu mutants conferring resistance to Pulvomycin	Salmonella enterica subsp. enterica serovar Choleraesuis str. SC-B67	yes
NC_006905.1	NC_006905.1_3811	GCF_000008105.1	3003890	Escherichia coli UhpT with mutation conferring resistance to fosfomycin	Salmonella enterica subsp. enterica serovar Choleraesuis str. SC-B67	yes
NC_006905.1	NC_006905.1_4150	GCF_000008105.1	3003369	Escherichia coli EF-Tu mutants conferring resistance to Pulvomycin	Salmonella enterica subsp. enterica serovar Choleraesuis str. SC-B67	yes
NC_006905.1	NC_006905.1_1599	GCF_000008105.1	3003378	Escherichia coli marR mutant conferring antibiotic resistance	Salmonella enterica subsp. enterica serovar Choleraesuis str. SC-B67	yes
NC_006905.1	NC_006905.1_4266	GCF_000008105.1	3003511	Escherichia coli soxS with mutation conferring antibiotic resistance	Salmonella enterica subsp. enterica serovar Choleraesuis str. SC-B67	yes
NC_006905.1	NC_006905.1_4267	GCF_000008105.1	3003381	Escherichia coli soxR with mutation conferring antibiotic resistance	Salmonella enterica subsp. enterica serovar Choleraesuis str. SC-B67	yes
NC_005835.1	NC_005835.1_400	GCF_000008125.1	3006990	SGM-4	Thermus thermophilus HB27	no
NC_006932.1	NC_006932.1_315	GCF_000008145.1	3000777	adeF	Brucella abortus bv. 1 str. 9-941	yes
NC_006933.1	NC_006933.1_613	GCF_000008145.1	3003772	Brucella suis mprF	Brucella abortus bv. 1 str. 9-941	yes
NC_005945.1	NC_005945.1_1513	GCF_000008165.1	3003072	mphL	Bacillus anthracis str. Sterne	yes
NC_005945.1	NC_005945.1_1948	GCF_000008165.1	3000172	FosB	Bacillus anthracis str. Sterne	yes
NC_005945.1	NC_005945.1_2385	GCF_000008165.1	3000090	Bla1	Bacillus anthracis str. Sterne	yes
NC_005945.1	NC_005945.1_3043	GCF_000008165.1	3005045	SatA	Bacillus anthracis str. Sterne	yes
NC_005945.1	NC_005945.1_3335	GCF_000008165.1	3004189	Bla2	Bacillus anthracis str. Sterne	yes
NC_005945.1	NC_005945.1_3913	GCF_000008165.1	3005100	FosB2	Bacillus anthracis str. Sterne	yes
NC_007294.1	NC_007294.1_144	GCF_000008245.1	3002987	bcrA	Mycoplasmopsis synoviae 53	no
NC_007294.1	NC_007294.1_1216	GCF_000008245.1	3003048	rosA	Mycoplasmopsis synoviae 53	no
NC_002973.6	NC_002973.6_925	GCF_000008285.1	3004651	lin	Listeria monocytogenes serotype 4b str. F2365	yes
NC_002973.6	NC_002973.6_1691	GCF_000008285.1	3003770	Listeria monocytogenes mprF	Listeria monocytogenes serotype 4b str. F2365	yes
NC_002973.6	NC_002973.6_1698	GCF_000008285.1	3000198	FosX	Listeria monocytogenes serotype 4b str. F2365	yes
NC_002973.6	NC_002973.6_2774	GCF_000008285.1	3000421	norB	Listeria monocytogenes serotype 4b str. F2365	yes
NC_002977.6	NC_002977.6_390	GCF_000008325.1	3005069	rsmA	Methylococcus capsulatus str. Bath	no
NC_002977.6	NC_002977.6_1336	GCF_000008325.1	3000777	adeF	Methylococcus capsulatus str. Bath	no
NC_002977.6	NC_002977.6_1567	GCF_000008325.1	3000777	adeF	Methylococcus capsulatus str. Bath	no
NC_006908.1	NC_006908.1_457	GCF_000008365.1	3002969	vanXYN	Mycoplasma mobile 163K	no
NC_007530.2	NC_007530.2_1513	GCF_000008445.1	3003072	mphL	Bacillus anthracis str. 'Ames Ancestor'	yes
NC_007530.2	NC_007530.2_1951	GCF_000008445.1	3000172	FosB	Bacillus anthracis str. 'Ames Ancestor'	yes
NC_007530.2	NC_007530.2_2390	GCF_000008445.1	3000090	Bla1	Bacillus anthracis str. 'Ames Ancestor'	yes
NC_007530.2	NC_007530.2_3046	GCF_000008445.1	3005045	SatA	Bacillus anthracis str. 'Ames Ancestor'	yes
NC_007530.2	NC_007530.2_3336	GCF_000008445.1	3004189	Bla2	Bacillus anthracis str. 'Ames Ancestor'	yes
NC_007530.2	NC_007530.2_3915	GCF_000008445.1	3005100	FosB2	Bacillus anthracis str. 'Ames Ancestor'	yes
NC_006512.1	NC_006512.1_1755	GCF_000008465.1	3005069	rsmA	Idiomarina loihiensis L2TR	no
NC_002942.5	NC_002942.5_2169	GCF_000008485.1	3000777	adeF	Legionella pneumophila subsp. pneumophila str. Philadelphia 1	yes
NC_002942.5	NC_002942.5_2514	GCF_000008485.1	3000777	adeF	Legionella pneumophila subsp. pneumophila str. Philadelphia 1	yes
NC_005957.1	NC_005957.1_1478	GCF_000008505.1	3003072	mphL	[Bacillus thuringiensis] serovar konkukian str. 97-27	no
NC_005957.1	NC_005957.1_1898	GCF_000008505.1	3000172	FosB	[Bacillus thuringiensis] serovar konkukian str. 97-27	no
NC_005957.1	NC_005957.1_2334	GCF_000008505.1	3000090	Bla1	[Bacillus thuringiensis] serovar konkukian str. 97-27	no
NC_005957.1	NC_005957.1_3291	GCF_000008505.1	3004189	Bla2	[Bacillus thuringiensis] serovar konkukian str. 97-27	no
NC_000915.1	NC_000915.1_762	GCF_000008525.1	3004470	poxtA	Helicobacter pylori 26695	yes
NC_000915.1	NC_000915.1_1177	GCF_000008525.1	3003964	hp1181	Helicobacter pylori 26695	yes
NC_001263.1	NC_001263.1_1921	GCF_000008565.1	3001078	SHV-20	Deinococcus radiodurans R1	no
NC_001263.1	NC_001263.1_2623	GCF_000008565.1	3002705	floR	Deinococcus radiodurans R1	no
NC_002755.2	NC_002755.2_279	GCF_000008585.1	3002525	AAC(2')-Ic	Mycobacterium tuberculosis CDC1551	yes
NC_002755.2	NC_002755.2_2074	GCF_000008585.1	3000392	Erm(37)	Mycobacterium tuberculosis CDC1551	yes
NC_002755.2	NC_002755.2_2943	GCF_000008585.1	3003955	efpA	Mycobacterium tuberculosis CDC1551	yes
NC_002755.2	NC_002755.2_3369	GCF_000008585.1	3000816	mtrA	Mycobacterium tuberculosis CDC1551	yes
NC_002755.2	NC_002755.2_3496	GCF_000008585.1	3003035	mfpA	Mycobacterium tuberculosis CDC1551	yes
NC_002755.2	NC_002755.2_706	GCF_000008585.1	3003283	Mycobacterium tuberculosis rpoB mutants conferring resistance to rifampicin	Mycobacterium tuberculosis CDC1551	yes
NC_002755.2	NC_002755.2_1383	GCF_000008585.1	3003784	Mycobacterium tuberculosis intrinsic murA conferring resistance to fosfomycin	Mycobacterium tuberculosis CDC1551	yes
NC_002755.2	NC_002755.2_1988	GCF_000008585.1	3003392	Mycobacterium tuberculosis katG mutations conferring resistance to isoniazid	Mycobacterium tuberculosis CDC1551	yes
NC_002755.2	NC_002755.2_3941	GCF_000008585.1	3003327	Mycobacterium tuberculosis embC mutant conferring resistance to ethambutol	Mycobacterium tuberculosis CDC1551	yes
NC_000117.1	NC_000117.1_464	GCF_000008725.1	3003785	Chlamydia trachomatis intrinsic murA conferring resistance to fosfomycin	Chlamydia trachomatis D/UW-3/CX	yes
NC_000921.1	NC_000921.1_714	GCF_000008785.1	3004470	poxtA	Helicobacter pylori J99	yes
NC_000921.1	NC_000921.1_1115	GCF_000008785.1	3003964	hp1181	Helicobacter pylori J99	yes
NC_003112.2	NC_003112.2_66	GCF_000008805.1	3000250	ErmC	Neisseria meningitidis MC58	yes
NC_003112.2	NC_003112.2_312	GCF_000008805.1	3003961	farA	Neisseria meningitidis MC58	yes
NC_003112.2	NC_003112.2_313	GCF_000008805.1	3003962	farB	Neisseria meningitidis MC58	yes
NC_003112.2	NC_003112.2_533	GCF_000008805.1	3000533	macA	Neisseria meningitidis MC58	yes
NC_003112.2	NC_003112.2_534	GCF_000008805.1	3000535	macB	Neisseria meningitidis MC58	yes
NC_003112.2	NC_003112.2_1687	GCF_000008805.1	3000811	mtrD	Neisseria meningitidis MC58	yes
NC_003112.2	NC_003112.2_1688	GCF_000008805.1	3000810	mtrC	Neisseria meningitidis MC58	yes
NC_002695.2	NC_002695.2_408	GCF_000008865.2	3004612	Escherichia coli ampH beta-lactamase	Escherichia coli O157:H7 str. Sakai	yes
NC_002695.2	NC_002695.2_498	GCF_000008865.2	3000216	acrB	Escherichia coli O157:H7 str. Sakai	yes
NC_002695.2	NC_002695.2_499	GCF_000008865.2	3004043	Escherichia coli acrA	Escherichia coli O157:H7 str. Sakai	yes
NC_002695.2	NC_002695.2_704	GCF_000008865.2	3003841	kdpE	Escherichia coli O157:H7 str. Sakai	yes
NC_002695.2	NC_002695.2_898	GCF_000008865.2	3001328	Escherichia coli mdfA	Escherichia coli O157:H7 str. Sakai	yes
NC_002695.2	NC_002695.2_973	GCF_000008865.2	3003950	msbA	Escherichia coli O157:H7 str. Sakai	yes
NC_002695.2	NC_002695.2_1372	GCF_000008865.2	3001329	mdtG	Escherichia coli O157:H7 str. Sakai	yes
NC_002695.2	NC_002695.2_1384	GCF_000008865.2	3001216	mdtH	Escherichia coli O157:H7 str. Sakai	yes
NC_002695.2	NC_002695.2_1544	GCF_000008865.2	3004039	Escherichia coli emrE	Escherichia coli O157:H7 str. Sakai	yes
NC_002695.2	NC_002695.2_1666	GCF_000008865.2	3000676	H-NS	Escherichia coli O157:H7 str. Sakai	yes
NC_002695.2	NC_002695.2_2060	GCF_000008865.2	3000263	marA	Escherichia coli O157:H7 str. Sakai	yes
NC_002695.2	NC_002695.2_2222	GCF_000008865.2	3004583	Klebsiella pneumoniae KpnF	Escherichia coli O157:H7 str. Sakai	yes
NC_002695.2	NC_002695.2_2223	GCF_000008865.2	3004580	Klebsiella pneumoniae KpnE	Escherichia coli O157:H7 str. Sakai	yes
NC_002695.2	NC_002695.2_2740	GCF_000008865.2	3003577	ugd	Escherichia coli O157:H7 str. Sakai	yes
NC_002695.2	NC_002695.2_2789	GCF_000008865.2	3000792	mdtA	Escherichia coli O157:H7 str. Sakai	yes
NC_002695.2	NC_002695.2_2790	GCF_000008865.2	3000793	mdtB	Escherichia coli O157:H7 str. Sakai	yes
NC_002695.2	NC_002695.2_2791	GCF_000008865.2	3000794	mdtC	Escherichia coli O157:H7 str. Sakai	yes
NC_002695.2	NC_002695.2_2793	GCF_000008865.2	3000829	baeS	Escherichia coli O157:H7 str. Sakai	yes
NC_002695.2	NC_002695.2_2794	GCF_000008865.2	3000828	baeR	Escherichia coli O157:H7 str. Sakai	yes
NC_002695.2	NC_002695.2_3007	GCF_000008865.2	3003952	YojI	Escherichia coli O157:H7 str. Sakai	yes
NC_002695.2	NC_002695.2_3050	GCF_000008865.2	3003578	PmrF	Escherichia coli O157:H7 str. Sakai	yes
NC_002695.2	NC_002695.2_3155	GCF_000008865.2	3000254	emrY	Escherichia coli O157:H7 str. Sakai	yes
NC_002695.2	NC_002695.2_3156	GCF_000008865.2	3000206	emrK	Escherichia coli O157:H7 str. Sakai	yes
NC_002695.2	NC_002695.2_3157	GCF_000008865.2	3000832	evgA	Escherichia coli O157:H7 str. Sakai	yes
NC_002695.2	NC_002695.2_3158	GCF_000008865.2	3000833	evgS	Escherichia coli O157:H7 str. Sakai	yes
NC_002695.2	NC_002695.2_3211	GCF_000008865.2	3004611	Escherichia coli ampC1 beta-lactamase	Escherichia coli O157:H7 str. Sakai	yes
NC_002695.2	NC_002695.2_3242	GCF_000008865.2	3000491	acrD	Escherichia coli O157:H7 str. Sakai	yes
NC_002695.2	NC_002695.2_3456	GCF_000008865.2	3000516	emrR	Escherichia coli O157:H7 str. Sakai	yes
NC_002695.2	NC_002695.2_3457	GCF_000008865.2	3000027	emrA	Escherichia coli O157:H7 str. Sakai	yes
NC_002695.2	NC_002695.2_3458	GCF_000008865.2	3000074	emrB	Escherichia coli O157:H7 str. Sakai	yes
NC_002695.2	NC_002695.2_3464	GCF_000008865.2	3005069	rsmA	Escherichia coli O157:H7 str. Sakai	yes
NC_002695.2	NC_002695.2_3825	GCF_000008865.2	3000237	TolC	Escherichia coli O157:H7 str. Sakai	yes
NC_002695.2	NC_002695.2_3841	GCF_000008865.2	3002986	bacA	Escherichia coli O157:H7 str. Sakai	yes
NC_002695.2	NC_002695.2_4038	GCF_000008865.2	3000656	AcrS	Escherichia coli O157:H7 str. Sakai	yes
NC_002695.2	NC_002695.2_4039	GCF_000008865.2	3000499	AcrE	Escherichia coli O157:H7 str. Sakai	yes
NC_002695.2	NC_002695.2_4040	GCF_000008865.2	3000502	AcrF	Escherichia coli O157:H7 str. Sakai	yes
NC_002695.2	NC_002695.2_4041	GCF_000008865.2	3000502	AcrF	Escherichia coli O157:H7 str. Sakai	yes
NC_002695.2	NC_002695.2_4115	GCF_000008865.2	3000518	CRP	Escherichia coli O157:H7 str. Sakai	yes
NC_002695.2	NC_002695.2_4301	GCF_000008865.2	3000795	mdtE	Escherichia coli O157:H7 str. Sakai	yes
NC_002695.2	NC_002695.2_4302	GCF_000008865.2	3000796	mdtF	Escherichia coli O157:H7 str. Sakai	yes
NC_002695.2	NC_002695.2_4304	GCF_000008865.2	3003838	gadW	Escherichia coli O157:H7 str. Sakai	yes
NC_002695.2	NC_002695.2_4305	GCF_000008865.2	3000508	gadX	Escherichia coli O157:H7 str. Sakai	yes
NC_002695.2	NC_002695.2_4745	GCF_000008865.2	3000830	cpxA	Escherichia coli O157:H7 str. Sakai	yes
NC_002695.2	NC_002695.2_4974	GCF_000008865.2	3003550	mdtP	Escherichia coli O157:H7 str. Sakai	yes
NC_002695.2	NC_002695.2_4975	GCF_000008865.2	3003549	mdtO	Escherichia coli O157:H7 str. Sakai	yes
NC_002695.2	NC_002695.2_4976	GCF_000008865.2	3003548	mdtN	Escherichia coli O157:H7 str. Sakai	yes
NC_002695.2	NC_002695.2_5010	GCF_000008865.2	3003576	eptA	Escherichia coli O157:H7 str. Sakai	yes
NC_002695.2	NC_002695.2_5048	GCF_000008865.2	3006876	EC-15	Escherichia coli O157:H7 str. Sakai	yes
NC_002695.2	NC_002695.2_5209	GCF_000008865.2	3001214	mdtM	Escherichia coli O157:H7 str. Sakai	yes
NC_002695.2	NC_002695.2_85	GCF_000008865.2	3004446	Haemophilus influenzae PBP3 conferring resistance to beta-lactam antibiotics	Escherichia coli O157:H7 str. Sakai	yes
NC_002695.2	NC_002695.2_3033	GCF_000008865.2	3003889	Escherichia coli GlpT with mutation conferring resistance to fosfomycin	Escherichia coli O157:H7 str. Sakai	yes
NC_002695.2	NC_002695.2_4096	GCF_000008865.2	3003369	Escherichia coli EF-Tu mutants conferring resistance to Pulvomycin	Escherichia coli O157:H7 str. Sakai	yes
NC_002695.2	NC_002695.2_4814	GCF_000008865.2	3003369	Escherichia coli EF-Tu mutants conferring resistance to Pulvomycin	Escherichia coli O157:H7 str. Sakai	yes
NC_002695.2	NC_002695.2_500	GCF_000008865.2	3003807	Escherichia coli acrR with mutation conferring multidrug antibiotic resistance	Escherichia coli O157:H7 str. Sakai	yes
NC_002695.2	NC_002695.2_2059	GCF_000008865.2	3003378	Escherichia coli marR mutant conferring antibiotic resistance	Escherichia coli O157:H7 str. Sakai	yes
NC_002695.2	NC_002695.2_4955	GCF_000008865.2	3003511	Escherichia coli soxS with mutation conferring antibiotic resistance	Escherichia coli O157:H7 str. Sakai	yes
NC_002695.2	NC_002695.2_4956	GCF_000008865.2	3003381	Escherichia coli soxR with mutation conferring antibiotic resistance	Escherichia coli O157:H7 str. Sakai	yes
NC_010816.1	NC_010816.1_36	GCF_000008945.1	3004442	tet(W/N/W)	Bifidobacterium longum DJO10A	no
NC_010816.1	NC_010816.1_37	GCF_000008945.1	3000194	tetW	Bifidobacterium longum DJO10A	no
NC_010816.1	NC_010816.1_955	GCF_000008945.1	3004480	Bifidobacterium adolescentis rpoB mutants conferring resistance to rifampicin	Bifidobacterium longum DJO10A	no
NC_006570.2	NC_006570.2_676	GCF_000008985.1	3004801	FTU-1	Francisella tularensis subsp. tularensis SCHU S4	yes
NC_007622.1	NC_007622.1_78	GCF_000009005.1	3000565	tet(38)	Staphylococcus aureus RF122	yes
NC_007622.1	NC_007622.1_293	GCF_000009005.1	3000746	mepR	Staphylococcus aureus RF122	yes
NC_007622.1	NC_007622.1_294	GCF_000009005.1	3000026	mepA	Staphylococcus aureus RF122	yes
NC_007622.1	NC_007622.1_645	GCF_000009005.1	3000815	mgrA	Staphylococcus aureus RF122	yes
NC_007622.1	NC_007622.1_654	GCF_000009005.1	3004667	Staphylococcus aureus norA	Staphylococcus aureus RF122	yes
NC_007622.1	NC_007622.1_1287	GCF_000009005.1	3000839	arlS	Staphylococcus aureus RF122	yes
NC_007622.1	NC_007622.1_1288	GCF_000009005.1	3000838	arlR	Staphylococcus aureus RF122	yes
NC_007622.1	NC_007622.1_2057	GCF_000009005.1	3004572	Staphylococcus aureus LmrS	Staphylococcus aureus RF122	yes
NC_007622.1	NC_007622.1_296	GCF_000009005.1	3003901	Staphylococcus aureus GlpT with mutation conferring resistance to fosfomycin	Staphylococcus aureus RF122	yes
NC_007622.1	NC_007622.1_1994	GCF_000009005.1	3003776	Staphylococcus aureus murA with mutation conferring resistance to fosfomycin	Staphylococcus aureus RF122	yes
NC_000964.3	NC_000964.3_256	GCF_000009045.1	3004541	mphK	Bacillus subtilis subsp. subtilis str. 168	yes
NC_000964.3	NC_000964.3_271	GCF_000009045.1	3002813	lmrB	Bacillus subtilis subsp. subtilis str. 168	yes
NC_000964.3	NC_000964.3_318	GCF_000009045.1	3003059	tmrB	Bacillus subtilis subsp. subtilis str. 168	yes
NC_000964.3	NC_000964.3_580	GCF_000009045.1	3004476	vmlR	Bacillus subtilis subsp. subtilis str. 168	yes
NC_000964.3	NC_000964.3_864	GCF_000009045.1	3003324	Bacillus subtilis mprF	Bacillus subtilis subsp. subtilis str. 168	yes
NC_000964.3	NC_000964.3_1345	GCF_000009045.1	3003063	ykkC	Bacillus subtilis subsp. subtilis str. 168	yes
NC_000964.3	NC_000964.3_1346	GCF_000009045.1	3003064	ykkD	Bacillus subtilis subsp. subtilis str. 168	yes
NC_000964.3	NC_000964.3_1757	GCF_000009045.1	3006469	DHA-28	Bacillus subtilis subsp. subtilis str. 168	yes
NC_000964.3	NC_000964.3_2480	GCF_000009045.1	3003007	bmr	Bacillus subtilis subsp. subtilis str. 168	yes
NC_000964.3	NC_000964.3_2742	GCF_000009045.1	3003006	blt	Bacillus subtilis subsp. subtilis str. 168	yes
NC_000964.3	NC_000964.3_2761	GCF_000009045.1	3002627	aadK	Bacillus subtilis subsp. subtilis str. 168	yes
NC_000964.3	NC_000964.3_4192	GCF_000009045.1	3003196	tet(45)	Bacillus subtilis subsp. subtilis str. 168	yes
NC_003143.1	NC_003143.1_172	GCF_000009065.1	3000518	CRP	Yersinia pestis CO92	yes
NC_003143.1	NC_003143.1_1375	GCF_000009065.1	3003950	msbA	Yersinia pestis CO92	yes
NC_003143.1	NC_003143.1_2055	GCF_000009065.1	3004583	Klebsiella pneumoniae KpnF	Yersinia pestis CO92	yes
NC_003143.1	NC_003143.1_3007	GCF_000009065.1	3000777	adeF	Yersinia pestis CO92	yes
NC_003143.1	NC_003143.1_3097	GCF_000009065.1	3000777	adeF	Yersinia pestis CO92	yes
NC_003143.1	NC_003143.1_3224	GCF_000009065.1	3004597	Klebsiella pneumoniae KpnH	Yersinia pestis CO92	yes
NC_003143.1	NC_003143.1_3262	GCF_000009065.1	3005069	rsmA	Yersinia pestis CO92	yes
NC_003143.1	NC_003143.1_200	GCF_000009065.1	3003369	Escherichia coli EF-Tu mutants conferring resistance to Pulvomycin	Yersinia pestis CO92	yes
NC_003143.1	NC_003143.1_539	GCF_000009065.1	3004446	Haemophilus influenzae PBP3 conferring resistance to beta-lactam antibiotics	Yersinia pestis CO92	yes
NC_003143.1	NC_003143.1_3714	GCF_000009065.1	3003369	Escherichia coli EF-Tu mutants conferring resistance to Pulvomycin	Yersinia pestis CO92	yes
NC_002163.1	NC_002163.1_281	GCF_000009085.1	3001478	OXA-193	Campylobacter jejuni subsp. jejuni NCTC 11168 = ATCC 700819	yes
NC_002163.1	NC_002163.1_345	GCF_000009085.1	3000785	cmeC	Campylobacter jejuni subsp. jejuni NCTC 11168 = ATCC 700819	yes
NC_002163.1	NC_002163.1_346	GCF_000009085.1	3000784	cmeB	Campylobacter jejuni subsp. jejuni NCTC 11168 = ATCC 700819	yes
NC_002163.1	NC_002163.1_347	GCF_000009085.1	3000783	cmeA	Campylobacter jejuni subsp. jejuni NCTC 11168 = ATCC 700819	yes
NC_002163.1	NC_002163.1_348	GCF_000009085.1	3000526	cmeR	Campylobacter jejuni subsp. jejuni NCTC 11168 = ATCC 700819	yes
NC_003116.1	NC_003116.1_662	GCF_000009105.1	3000533	macA	Neisseria meningitidis Z2491	yes
NC_003116.1	NC_003116.1_663	GCF_000009105.1	3000535	macB	Neisseria meningitidis Z2491	yes
NC_003116.1	NC_003116.1_1806	GCF_000009105.1	3000811	mtrD	Neisseria meningitidis Z2491	yes
NC_003116.1	NC_003116.1_1807	GCF_000009105.1	3000810	mtrC	Neisseria meningitidis Z2491	yes
NC_003116.1	NC_003116.1_1993	GCF_000009105.1	3003962	farB	Neisseria meningitidis Z2491	yes
NC_003116.1	NC_003116.1_1994	GCF_000009105.1	3003961	farA	Neisseria meningitidis Z2491	yes
NC_003296.1	NC_003296.1_784	GCF_000009125.1	3000777	adeF	Ralstonia solanacearum GMI1000	yes
NC_003296.1	NC_003296.1_1076	GCF_000009125.1	3000777	adeF	Ralstonia solanacearum GMI1000	yes
NC_004757.1	NC_004757.1_160	GCF_000009145.1	3000777	adeF	Nitrosomonas europaea ATCC 19718	no
NC_004757.1	NC_004757.1_171	GCF_000009145.1	3000777	adeF	Nitrosomonas europaea ATCC 19718	no
NC_007508.1	NC_007508.1_1507	GCF_000009165.1	3000777	adeF	Xanthomonas campestris pv. vesicatoria str. 85-10	no
NC_007508.1	NC_007508.1_2270	GCF_000009165.1	3002660	APH(6)-Id	Xanthomonas campestris pv. vesicatoria str. 85-10	no
NC_007508.1	NC_007508.1_2271	GCF_000009165.1	3002639	APH(3'')-Ib	Xanthomonas campestris pv. vesicatoria str. 85-10	no
NC_007508.1	NC_007508.1_2924	GCF_000009165.1	3000777	adeF	Xanthomonas campestris pv. vesicatoria str. 85-10	no
NC_009089.1	NC_009089.1_485	GCF_000009205.2	3006905	CDD-2	Clostridioides difficile 630	yes
NC_009089.1	NC_009089.1_537	GCF_000009205.2	3004442	tet(W/N/W)	Clostridioides difficile 630	yes
NC_009089.1	NC_009089.1_1595	GCF_000009205.2	3003835	cdeA	Clostridioides difficile 630	yes
NC_009089.1	NC_009089.1_1724	GCF_000009205.2	3003069	vanXYG	Clostridioides difficile 630	yes
NC_009089.1	NC_009089.1_2141	GCF_000009205.2	3000375	ErmB	Clostridioides difficile 630	yes
NC_009089.1	NC_009089.1_2144	GCF_000009205.2	3000375	ErmB	Clostridioides difficile 630	yes
NC_012660.1	NC_012660.1_1349	GCF_000009225.2	3000777	adeF	Pseudomonas fluorescens SBW25	yes
NC_012660.1	NC_012660.1_2007	GCF_000009225.2	3004107	Pseudomonas aeruginosa soxR	Pseudomonas fluorescens SBW25	yes
NC_012660.1	NC_012660.1_2316	GCF_000009225.2	3004574	Acinetobacter baumannii AbaQ	Pseudomonas fluorescens SBW25	yes
NC_012660.1	NC_012660.1_2658	GCF_000009225.2	3000777	adeF	Pseudomonas fluorescens SBW25	yes
NC_012660.1	NC_012660.1_2864	GCF_000009225.2	3000777	adeF	Pseudomonas fluorescens SBW25	yes
NC_012660.1	NC_012660.1_4647	GCF_000009225.2	3005069	rsmA	Pseudomonas fluorescens SBW25	yes
NC_007880.1	NC_007880.1_930	GCF_000009245.1	3004801	FTU-1	Francisella tularensis subsp. holarctica LVS	yes
NC_008380.1	NC_008380.1_3894	GCF_000009265.1	3000777	adeF	Rhizobium leguminosarum bv. viciae 3841	no
NC_008380.1	NC_008380.1_3909	GCF_000009265.1	3000777	adeF	Rhizobium leguminosarum bv. viciae 3841	no
NC_008380.1	NC_008380.1_4408	GCF_000009265.1	3000777	adeF	Rhizobium leguminosarum bv. viciae 3841	no
NC_008313.1	NC_008313.1_1765	GCF_000009285.1	3000777	adeF	Cupriavidus necator H16	no
NC_008313.1	NC_008313.1_3337	GCF_000009285.1	3000777	adeF	Cupriavidus necator H16	no
NC_008313.1	NC_008313.1_3704	GCF_000009285.1	3000777	adeF	Cupriavidus necator H16	no
NC_008314.1	NC_008314.1_1139	GCF_000009285.1	3000777	adeF	Cupriavidus necator H16	no
NC_008314.1	NC_008314.1_2348	GCF_000009285.1	3004107	Pseudomonas aeruginosa soxR	Cupriavidus necator H16	no
NC_008229.1	NC_008229.1_559	GCF_000009305.1	3004470	poxtA	Helicobacter acinonychis str. Sheeba	no
NC_008245.1	NC_008245.1_677	GCF_000009325.1	3004801	FTU-1	Francisella tularensis subsp. tularensis FSC198	yes
NC_008800.1	NC_008800.1_809	GCF_000009345.1	3005069	rsmA	Yersinia enterocolitica subsp. enterocolitica 8081	yes
NC_008800.1	NC_008800.1_1128	GCF_000009345.1	3000777	adeF	Yersinia enterocolitica subsp. enterocolitica 8081	yes
NC_008800.1	NC_008800.1_1509	GCF_000009345.1	3003950	msbA	Yersinia enterocolitica subsp. enterocolitica 8081	yes
NC_008800.1	NC_008800.1_1985	GCF_000009345.1	3003558	y56 beta-lactamase	Yersinia enterocolitica subsp. enterocolitica 8081	yes
NC_008800.1	NC_008800.1_2334	GCF_000009345.1	3004583	Klebsiella pneumoniae KpnF	Yersinia enterocolitica subsp. enterocolitica 8081	yes
NC_008800.1	NC_008800.1_3054	GCF_000009345.1	3000777	adeF	Yersinia enterocolitica subsp. enterocolitica 8081	yes
NC_008800.1	NC_008800.1_3192	GCF_000009345.1	3004597	Klebsiella pneumoniae KpnH	Yersinia enterocolitica subsp. enterocolitica 8081	yes
NC_008800.1	NC_008800.1_3904	GCF_000009345.1	3000518	CRP	Yersinia enterocolitica subsp. enterocolitica 8081	yes
NC_008800.1	NC_008800.1_271	GCF_000009345.1	3003369	Escherichia coli EF-Tu mutants conferring resistance to Pulvomycin	Yersinia enterocolitica subsp. enterocolitica 8081	yes
NC_008800.1	NC_008800.1_645	GCF_000009345.1	3004446	Haemophilus influenzae PBP3 conferring resistance to beta-lactam antibiotics	Yersinia enterocolitica subsp. enterocolitica 8081	yes
NC_008800.1	NC_008800.1_1370	GCF_000009345.1	3003926	Salmonella enterica gyrA conferring resistance to fluoroquinolones	Yersinia enterocolitica subsp. enterocolitica 8081	yes
NC_008800.1	NC_008800.1_3877	GCF_000009345.1	3003369	Escherichia coli EF-Tu mutants conferring resistance to Pulvomycin	Yersinia enterocolitica subsp. enterocolitica 8081	yes
NC_008260.1	NC_008260.1_991	GCF_000009365.1	3000777	adeF	Alcanivorax borkumensis SK2	no
NC_008260.1	NC_008260.1_1845	GCF_000009365.1	3005069	rsmA	Alcanivorax borkumensis SK2	no
NC_008260.1	NC_008260.1_2317	GCF_000009365.1	3004077	PmpM	Alcanivorax borkumensis SK2	no
NC_009332.1	NC_009332.1_173	GCF_000009385.1	3000024	patA	Streptococcus pyogenes str. Manfredo	yes
NC_009332.1	NC_009332.1_174	GCF_000009385.1	3000025	patB	Streptococcus pyogenes str. Manfredo	yes
NC_009332.1	NC_009332.1_471	GCF_000009385.1	3002867	dfrF	Streptococcus pyogenes str. Manfredo	yes
NC_009332.1	NC_009332.1_1727	GCF_000009385.1	3003969	lmrP	Streptococcus pyogenes str. Manfredo	yes
NC_009004.1	NC_009004.1_326	GCF_000009425.1	3002882	lmrD	Lactococcus lactis subsp. cremoris MG1363	no
NC_008769.1	NC_008769.1_307	GCF_000009445.1	3002525	AAC(2')-Ic	Mycobacterium tuberculosis variant bovis BCG str. Pasteur 1173P2	yes
NC_008769.1	NC_008769.1_2039	GCF_000009445.1	3000392	Erm(37)	Mycobacterium tuberculosis variant bovis BCG str. Pasteur 1173P2	yes
NC_008769.1	NC_008769.1_2886	GCF_000009445.1	3003955	efpA	Mycobacterium tuberculosis variant bovis BCG str. Pasteur 1173P2	yes
NC_008769.1	NC_008769.1_3303	GCF_000009445.1	3000816	mtrA	Mycobacterium tuberculosis variant bovis BCG str. Pasteur 1173P2	yes
NC_008769.1	NC_008769.1_3462	GCF_000009445.1	3003035	mfpA	Mycobacterium tuberculosis variant bovis BCG str. Pasteur 1173P2	yes
NC_008769.1	NC_008769.1_727	GCF_000009445.1	3003283	Mycobacterium tuberculosis rpoB mutants conferring resistance to rifampicin	Mycobacterium tuberculosis variant bovis BCG str. Pasteur 1173P2	yes
NC_008769.1	NC_008769.1_1397	GCF_000009445.1	3003784	Mycobacterium tuberculosis intrinsic murA conferring resistance to fosfomycin	Mycobacterium tuberculosis variant bovis BCG str. Pasteur 1173P2	yes
NC_008769.1	NC_008769.1_1917	GCF_000009445.1	3003461	Mycobacterium tuberculosis ndh with mutation conferring resistance to isoniazid	Mycobacterium tuberculosis variant bovis BCG str. Pasteur 1173P2	yes
NC_008769.1	NC_008769.1_1978	GCF_000009445.1	3003392	Mycobacterium tuberculosis katG mutations conferring resistance to isoniazid	Mycobacterium tuberculosis variant bovis BCG str. Pasteur 1173P2	yes
NC_008769.1	NC_008769.1_2101	GCF_000009445.1	3003394	Mycobacterium tuberculosis pncA mutations conferring resistance to pyrazinamide	Mycobacterium tuberculosis variant bovis BCG str. Pasteur 1173P2	yes
NC_008769.1	NC_008769.1_3887	GCF_000009445.1	3003327	Mycobacterium tuberculosis embC mutant conferring resistance to ethambutol	Mycobacterium tuberculosis variant bovis BCG str. Pasteur 1173P2	yes
NC_008769.1	NC_008769.1_3889	GCF_000009445.1	3003326	Mycobacterium tuberculosis embB mutant conferring resistance to ethambutol	Mycobacterium tuberculosis variant bovis BCG str. Pasteur 1173P2	yes
NC_008767.1	NC_008767.1_105	GCF_000009465.1	3000809	OpmD	Neisseria meningitidis FAM18	yes
NC_008767.1	NC_008767.1_476	GCF_000009465.1	3000533	macA	Neisseria meningitidis FAM18	yes
NC_008767.1	NC_008767.1_477	GCF_000009465.1	3000535	macB	Neisseria meningitidis FAM18	yes
NC_008767.1	NC_008767.1_1561	GCF_000009465.1	3000811	mtrD	Neisseria meningitidis FAM18	yes
NC_008767.1	NC_008767.1_1562	GCF_000009465.1	3000810	mtrC	Neisseria meningitidis FAM18	yes
NC_008767.1	NC_008767.1_1763	GCF_000009465.1	3003962	farB	Neisseria meningitidis FAM18	yes
NC_008767.1	NC_008767.1_1764	GCF_000009465.1	3003961	farA	Neisseria meningitidis FAM18	yes
NC_011000.1	NC_011000.1_1679	GCF_000009485.1	3002982	amrA	Burkholderia cenocepacia J2315	no
NC_011000.1	NC_011000.1_1680	GCF_000009485.1	3002983	amrB	Burkholderia cenocepacia J2315	no
NC_011000.1	NC_011000.1_2836	GCF_000009485.1	3000777	adeF	Burkholderia cenocepacia J2315	no
NC_011001.1	NC_011001.1_1961	GCF_000009485.1	3000777	adeF	Burkholderia cenocepacia J2315	no
NC_011001.1	NC_011001.1_2588	GCF_000009485.1	3003010	ceoB	Burkholderia cenocepacia J2315	no
NC_011001.1	NC_011001.1_2589	GCF_000009485.1	3003009	ceoA	Burkholderia cenocepacia J2315	no
NC_011002.1	NC_011002.1_765	GCF_000009485.1	3000777	adeF	Burkholderia cenocepacia J2315	no
NC_011294.1	NC_011294.1_327	GCF_000009505.1	3000791	mdsC	Salmonella enterica subsp. enterica serovar Enteritidis str. P125109	yes
NC_011294.1	NC_011294.1_328	GCF_000009505.1	3000790	mdsB	Salmonella enterica subsp. enterica serovar Enteritidis str. P125109	yes
NC_011294.1	NC_011294.1_329	GCF_000009505.1	3000789	mdsA	Salmonella enterica subsp. enterica serovar Enteritidis str. P125109	yes
NC_011294.1	NC_011294.1_331	GCF_000009505.1	3000504	golS	Salmonella enterica subsp. enterica serovar Enteritidis str. P125109	yes
NC_011294.1	NC_011294.1_352	GCF_000009505.1	3004612	Escherichia coli ampH beta-lactamase	Salmonella enterica subsp. enterica serovar Enteritidis str. P125109	yes
NC_011294.1	NC_011294.1_452	GCF_000009505.1	3000216	acrB	Salmonella enterica subsp. enterica serovar Enteritidis str. P125109	yes
NC_011294.1	NC_011294.1_453	GCF_000009505.1	3004043	Escherichia coli acrA	Salmonella enterica subsp. enterica serovar Enteritidis str. P125109	yes
NC_011294.1	NC_011294.1_668	GCF_000009505.1	3003841	kdpE	Salmonella enterica subsp. enterica serovar Enteritidis str. P125109	yes
NC_011294.1	NC_011294.1_818	GCF_000009505.1	3001328	Escherichia coli mdfA	Salmonella enterica subsp. enterica serovar Enteritidis str. P125109	yes
NC_011294.1	NC_011294.1_893	GCF_000009505.1	3003950	msbA	Salmonella enterica subsp. enterica serovar Enteritidis str. P125109	yes
NC_011294.1	NC_011294.1_1063	GCF_000009505.1	3000826	sdiA	Salmonella enterica subsp. enterica serovar Enteritidis str. P125109	yes
NC_011294.1	NC_011294.1_1438	GCF_000009505.1	3002569	AAC(6')-Iy	Salmonella enterica subsp. enterica serovar Enteritidis str. P125109	yes
NC_011294.1	NC_011294.1_1532	GCF_000009505.1	3000263	marA	Salmonella enterica subsp. enterica serovar Enteritidis str. P125109	yes
NC_011294.1	NC_011294.1_1569	GCF_000009505.1	3004583	Klebsiella pneumoniae KpnF	Salmonella enterica subsp. enterica serovar Enteritidis str. P125109	yes
NC_011294.1	NC_011294.1_1570	GCF_000009505.1	3004580	Klebsiella pneumoniae KpnE	Salmonella enterica subsp. enterica serovar Enteritidis str. P125109	yes
NC_011294.1	NC_011294.1_2012	GCF_000009505.1	3001327	MdtK	Salmonella enterica subsp. enterica serovar Enteritidis str. P125109	yes
NC_011294.1	NC_011294.1_2078	GCF_000009505.1	3003577	ugd	Salmonella enterica subsp. enterica serovar Enteritidis str. P125109	yes
NC_011294.1	NC_011294.1_2127	GCF_000009505.1	3000793	mdtB	Salmonella enterica subsp. enterica serovar Enteritidis str. P125109	yes
NC_011294.1	NC_011294.1_2128	GCF_000009505.1	3000794	mdtC	Salmonella enterica subsp. enterica serovar Enteritidis str. P125109	yes
NC_011294.1	NC_011294.1_2131	GCF_000009505.1	3000828	baeR	Salmonella enterica subsp. enterica serovar Enteritidis str. P125109	yes
NC_011294.1	NC_011294.1_2285	GCF_000009505.1	3003578	PmrF	Salmonella enterica subsp. enterica serovar Enteritidis str. P125109	yes
NC_011294.1	NC_011294.1_2461	GCF_000009505.1	3004611	Escherichia coli ampC1 beta-lactamase	Salmonella enterica subsp. enterica serovar Enteritidis str. P125109	yes
NC_011294.1	NC_011294.1_2464	GCF_000009505.1	3000491	acrD	Salmonella enterica subsp. enterica serovar Enteritidis str. P125109	yes
NC_011294.1	NC_011294.1_2667	GCF_000009505.1	3000516	emrR	Salmonella enterica subsp. enterica serovar Enteritidis str. P125109	yes
NC_011294.1	NC_011294.1_2668	GCF_000009505.1	3000027	emrA	Salmonella enterica subsp. enterica serovar Enteritidis str. P125109	yes
NC_011294.1	NC_011294.1_2669	GCF_000009505.1	3000074	emrB	Salmonella enterica subsp. enterica serovar Enteritidis str. P125109	yes
NC_011294.1	NC_011294.1_2675	GCF_000009505.1	3005069	rsmA	Salmonella enterica subsp. enterica serovar Enteritidis str. P125109	yes
NC_011294.1	NC_011294.1_3058	GCF_000009505.1	3002986	bacA	Salmonella enterica subsp. enterica serovar Enteritidis str. P125109	yes
NC_011294.1	NC_011294.1_3309	GCF_000009505.1	3000518	CRP	Salmonella enterica subsp. enterica serovar Enteritidis str. P125109	yes
NC_011294.1	NC_011294.1_3878	GCF_000009505.1	3000830	cpxA	Salmonella enterica subsp. enterica serovar Enteritidis str. P125109	yes
NC_011294.1	NC_011294.1_4289	GCF_000009505.1	3001214	mdtM	Salmonella enterica subsp. enterica serovar Enteritidis str. P125109	yes
NC_011294.1	NC_011294.1_121	GCF_000009505.1	3004446	Haemophilus influenzae PBP3 conferring resistance to beta-lactam antibiotics	Salmonella enterica subsp. enterica serovar Enteritidis str. P125109	yes
NC_011294.1	NC_011294.1_2269	GCF_000009505.1	3003889	Escherichia coli GlpT with mutation conferring resistance to fosfomycin	Salmonella enterica subsp. enterica serovar Enteritidis str. P125109	yes
NC_011294.1	NC_011294.1_3288	GCF_000009505.1	3003369	Escherichia coli EF-Tu mutants conferring resistance to Pulvomycin	Salmonella enterica subsp. enterica serovar Enteritidis str. P125109	yes
NC_011294.1	NC_011294.1_3624	GCF_000009505.1	3003890	Escherichia coli UhpT with mutation conferring resistance to fosfomycin	Salmonella enterica subsp. enterica serovar Enteritidis str. P125109	yes
NC_011294.1	NC_011294.1_3958	GCF_000009505.1	3003369	Escherichia coli EF-Tu mutants conferring resistance to Pulvomycin	Salmonella enterica subsp. enterica serovar Enteritidis str. P125109	yes
NC_011294.1	NC_011294.1_454	GCF_000009505.1	3003807	Escherichia coli acrR with mutation conferring multidrug antibiotic resistance	Salmonella enterica subsp. enterica serovar Enteritidis str. P125109	yes
NC_011294.1	NC_011294.1_1531	GCF_000009505.1	3003378	Escherichia coli marR mutant conferring antibiotic resistance	Salmonella enterica subsp. enterica serovar Enteritidis str. P125109	yes
NC_011294.1	NC_011294.1_4053	GCF_000009505.1	3003511	Escherichia coli soxS with mutation conferring antibiotic resistance	Salmonella enterica subsp. enterica serovar Enteritidis str. P125109	yes
NC_011294.1	NC_011294.1_4054	GCF_000009505.1	3003381	Escherichia coli soxR with mutation conferring antibiotic resistance	Salmonella enterica subsp. enterica serovar Enteritidis str. P125109	yes
NC_011274.1	NC_011274.1_366	GCF_000009525.1	3000791	mdsC	Salmonella enterica subsp. enterica serovar Gallinarum str. 287/91	yes
NC_011274.1	NC_011274.1_367	GCF_000009525.1	3000790	mdsB	Salmonella enterica subsp. enterica serovar Gallinarum str. 287/91	yes
NC_011274.1	NC_011274.1_368	GCF_000009525.1	3000789	mdsA	Salmonella enterica subsp. enterica serovar Gallinarum str. 287/91	yes
NC_011274.1	NC_011274.1_370	GCF_000009525.1	3000504	golS	Salmonella enterica subsp. enterica serovar Gallinarum str. 287/91	yes
NC_011274.1	NC_011274.1_393	GCF_000009525.1	3004612	Escherichia coli ampH beta-lactamase	Salmonella enterica subsp. enterica serovar Gallinarum str. 287/91	yes
NC_011274.1	NC_011274.1_493	GCF_000009525.1	3000216	acrB	Salmonella enterica subsp. enterica serovar Gallinarum str. 287/91	yes
NC_011274.1	NC_011274.1_494	GCF_000009525.1	3004043	Escherichia coli acrA	Salmonella enterica subsp. enterica serovar Gallinarum str. 287/91	yes
NC_011274.1	NC_011274.1_714	GCF_000009525.1	3003841	kdpE	Salmonella enterica subsp. enterica serovar Gallinarum str. 287/91	yes
NC_011274.1	NC_011274.1_863	GCF_000009525.1	3001328	Escherichia coli mdfA	Salmonella enterica subsp. enterica serovar Gallinarum str. 287/91	yes
NC_011274.1	NC_011274.1_938	GCF_000009525.1	3003950	msbA	Salmonella enterica subsp. enterica serovar Gallinarum str. 287/91	yes
NC_011274.1	NC_011274.1_1121	GCF_000009525.1	3000826	sdiA	Salmonella enterica subsp. enterica serovar Gallinarum str. 287/91	yes
NC_011274.1	NC_011274.1_1515	GCF_000009525.1	3002569	AAC(6')-Iy	Salmonella enterica subsp. enterica serovar Gallinarum str. 287/91	yes
NC_011274.1	NC_011274.1_1612	GCF_000009525.1	3000263	marA	Salmonella enterica subsp. enterica serovar Gallinarum str. 287/91	yes
NC_011274.1	NC_011274.1_2047	GCF_000009525.1	3001327	MdtK	Salmonella enterica subsp. enterica serovar Gallinarum str. 287/91	yes
NC_011274.1	NC_011274.1_2087	GCF_000009525.1	3003583	basS	Salmonella enterica subsp. enterica serovar Gallinarum str. 287/91	yes
NC_011274.1	NC_011274.1_2118	GCF_000009525.1	3003577	ugd	Salmonella enterica subsp. enterica serovar Gallinarum str. 287/91	yes
NC_011274.1	NC_011274.1_2167	GCF_000009525.1	3000793	mdtB	Salmonella enterica subsp. enterica serovar Gallinarum str. 287/91	yes
NC_011274.1	NC_011274.1_2168	GCF_000009525.1	3000794	mdtC	Salmonella enterica subsp. enterica serovar Gallinarum str. 287/91	yes
NC_011274.1	NC_011274.1_2172	GCF_000009525.1	3000828	baeR	Salmonella enterica subsp. enterica serovar Gallinarum str. 287/91	yes
NC_011274.1	NC_011274.1_2335	GCF_000009525.1	3003578	PmrF	Salmonella enterica subsp. enterica serovar Gallinarum str. 287/91	yes
NC_011274.1	NC_011274.1_2517	GCF_000009525.1	3004611	Escherichia coli ampC1 beta-lactamase	Salmonella enterica subsp. enterica serovar Gallinarum str. 287/91	yes
NC_011274.1	NC_011274.1_2730	GCF_000009525.1	3000516	emrR	Salmonella enterica subsp. enterica serovar Gallinarum str. 287/91	yes
NC_011274.1	NC_011274.1_2731	GCF_000009525.1	3000027	emrA	Salmonella enterica subsp. enterica serovar Gallinarum str. 287/91	yes
NC_011274.1	NC_011274.1_2732	GCF_000009525.1	3004597	Klebsiella pneumoniae KpnH	Salmonella enterica subsp. enterica serovar Gallinarum str. 287/91	yes
NC_011274.1	NC_011274.1_2739	GCF_000009525.1	3005069	rsmA	Salmonella enterica subsp. enterica serovar Gallinarum str. 287/91	yes
NC_011274.1	NC_011274.1_3116	GCF_000009525.1	3002986	bacA	Salmonella enterica subsp. enterica serovar Gallinarum str. 287/91	yes
NC_011274.1	NC_011274.1_3380	GCF_000009525.1	3000830	cpxA	Salmonella enterica subsp. enterica serovar Gallinarum str. 287/91	yes
NC_011274.1	NC_011274.1_4004	GCF_000009525.1	3000518	CRP	Salmonella enterica subsp. enterica serovar Gallinarum str. 287/91	yes
NC_011274.1	NC_011274.1_4389	GCF_000009525.1	3001214	mdtM	Salmonella enterica subsp. enterica serovar Gallinarum str. 287/91	yes
NC_011274.1	NC_011274.1_127	GCF_000009525.1	3004446	Haemophilus influenzae PBP3 conferring resistance to beta-lactam antibiotics	Salmonella enterica subsp. enterica serovar Gallinarum str. 287/91	yes
NC_011274.1	NC_011274.1_2308	GCF_000009525.1	3004334	Salmonella enterica gyrA with mutation conferring resistance to triclosan	Salmonella enterica subsp. enterica serovar Gallinarum str. 287/91	yes
NC_011274.1	NC_011274.1_2320	GCF_000009525.1	3003889	Escherichia coli GlpT with mutation conferring resistance to fosfomycin	Salmonella enterica subsp. enterica serovar Gallinarum str. 287/91	yes
NC_011274.1	NC_011274.1_3486	GCF_000009525.1	3003369	Escherichia coli EF-Tu mutants conferring resistance to Pulvomycin	Salmonella enterica subsp. enterica serovar Gallinarum str. 287/91	yes
NC_011274.1	NC_011274.1_3676	GCF_000009525.1	3003890	Escherichia coli UhpT with mutation conferring resistance to fosfomycin	Salmonella enterica subsp. enterica serovar Gallinarum str. 287/91	yes
NC_011274.1	NC_011274.1_4026	GCF_000009525.1	3003369	Escherichia coli EF-Tu mutants conferring resistance to Pulvomycin	Salmonella enterica subsp. enterica serovar Gallinarum str. 287/91	yes
NC_011274.1	NC_011274.1_495	GCF_000009525.1	3003807	Escherichia coli acrR with mutation conferring multidrug antibiotic resistance	Salmonella enterica subsp. enterica serovar Gallinarum str. 287/91	yes
NC_011274.1	NC_011274.1_1611	GCF_000009525.1	3003378	Escherichia coli marR mutant conferring antibiotic resistance	Salmonella enterica subsp. enterica serovar Gallinarum str. 287/91	yes
NC_011274.1	NC_011274.1_4142	GCF_000009525.1	3003511	Escherichia coli soxS with mutation conferring antibiotic resistance	Salmonella enterica subsp. enterica serovar Gallinarum str. 287/91	yes
NC_011274.1	NC_011274.1_4143	GCF_000009525.1	3003381	Escherichia coli soxR with mutation conferring antibiotic resistance	Salmonella enterica subsp. enterica serovar Gallinarum str. 287/91	yes
NC_012004.1	NC_012004.1_1635	GCF_000009545.1	3000025	patB	Streptococcus uberis 0140J	yes
NC_012004.1	NC_012004.1_1636	GCF_000009545.1	3000024	patA	Streptococcus uberis 0140J	yes
NC_012892.2	NC_012892.2_323	GCF_000009565.1	3004612	Escherichia coli ampH beta-lactamase	Escherichia coli BL21(DE3)	yes
NC_012892.2	NC_012892.2_415	GCF_000009565.1	3000216	acrB	Escherichia coli BL21(DE3)	yes
NC_012892.2	NC_012892.2_416	GCF_000009565.1	3004043	Escherichia coli acrA	Escherichia coli BL21(DE3)	yes
NC_012892.2	NC_012892.2_492	GCF_000009565.1	3004039	Escherichia coli emrE	Escherichia coli BL21(DE3)	yes
NC_012892.2	NC_012892.2_640	GCF_000009565.1	3003841	kdpE	Escherichia coli BL21(DE3)	yes
NC_012892.2	NC_012892.2_821	GCF_000009565.1	3001328	Escherichia coli mdfA	Escherichia coli BL21(DE3)	yes
NC_012892.2	NC_012892.2_922	GCF_000009565.1	3003950	msbA	Escherichia coli BL21(DE3)	yes
NC_012892.2	NC_012892.2_1054	GCF_000009565.1	3001329	mdtG	Escherichia coli BL21(DE3)	yes
NC_012892.2	NC_012892.2_1066	GCF_000009565.1	3001216	mdtH	Escherichia coli BL21(DE3)	yes
NC_012892.2	NC_012892.2_1217	GCF_000009565.1	3000676	H-NS	Escherichia coli BL21(DE3)	yes
NC_012892.2	NC_012892.2_1498	GCF_000009565.1	3000263	marA	Escherichia coli BL21(DE3)	yes
NC_012892.2	NC_012892.2_1557	GCF_000009565.1	3004583	Klebsiella pneumoniae KpnF	Escherichia coli BL21(DE3)	yes
NC_012892.2	NC_012892.2_1558	GCF_000009565.1	3004580	Klebsiella pneumoniae KpnE	Escherichia coli BL21(DE3)	yes
NC_012892.2	NC_012892.2_1920	GCF_000009565.1	3003577	ugd	Escherichia coli BL21(DE3)	yes
NC_012892.2	NC_012892.2_1970	GCF_000009565.1	3000792	mdtA	Escherichia coli BL21(DE3)	yes
NC_012892.2	NC_012892.2_1971	GCF_000009565.1	3000793	mdtB	Escherichia coli BL21(DE3)	yes
NC_012892.2	NC_012892.2_1972	GCF_000009565.1	3000794	mdtC	Escherichia coli BL21(DE3)	yes
NC_012892.2	NC_012892.2_1974	GCF_000009565.1	3000829	baeS	Escherichia coli BL21(DE3)	yes
NC_012892.2	NC_012892.2_1975	GCF_000009565.1	3000828	baeR	Escherichia coli BL21(DE3)	yes
NC_012892.2	NC_012892.2_2102	GCF_000009565.1	3003952	YojI	Escherichia coli BL21(DE3)	yes
NC_012892.2	NC_012892.2_2144	GCF_000009565.1	3003578	PmrF	Escherichia coli BL21(DE3)	yes
NC_012892.2	NC_012892.2_2242	GCF_000009565.1	3000254	emrY	Escherichia coli BL21(DE3)	yes
NC_012892.2	NC_012892.2_2243	GCF_000009565.1	3000206	emrK	Escherichia coli BL21(DE3)	yes
NC_012892.2	NC_012892.2_2244	GCF_000009565.1	3000832	evgA	Escherichia coli BL21(DE3)	yes
NC_012892.2	NC_012892.2_2245	GCF_000009565.1	3000833	evgS	Escherichia coli BL21(DE3)	yes
NC_012892.2	NC_012892.2_2325	GCF_000009565.1	3000491	acrD	Escherichia coli BL21(DE3)	yes
NC_012892.2	NC_012892.2_2509	GCF_000009565.1	3000516	emrR	Escherichia coli BL21(DE3)	yes
NC_012892.2	NC_012892.2_2510	GCF_000009565.1	3000027	emrA	Escherichia coli BL21(DE3)	yes
NC_012892.2	NC_012892.2_2511	GCF_000009565.1	3000074	emrB	Escherichia coli BL21(DE3)	yes
NC_012892.2	NC_012892.2_2517	GCF_000009565.1	3005069	rsmA	Escherichia coli BL21(DE3)	yes
NC_012892.2	NC_012892.2_2870	GCF_000009565.1	3000237	TolC	Escherichia coli BL21(DE3)	yes
NC_012892.2	NC_012892.2_2890	GCF_000009565.1	3002986	bacA	Escherichia coli BL21(DE3)	yes
NC_012892.2	NC_012892.2_3084	GCF_000009565.1	3000656	AcrS	Escherichia coli BL21(DE3)	yes
NC_012892.2	NC_012892.2_3085	GCF_000009565.1	3000499	AcrE	Escherichia coli BL21(DE3)	yes
NC_012892.2	NC_012892.2_3086	GCF_000009565.1	3000502	AcrF	Escherichia coli BL21(DE3)	yes
NC_012892.2	NC_012892.2_3174	GCF_000009565.1	3000518	CRP	Escherichia coli BL21(DE3)	yes
NC_012892.2	NC_012892.2_3331	GCF_000009565.1	3000795	mdtE	Escherichia coli BL21(DE3)	yes
NC_012892.2	NC_012892.2_3332	GCF_000009565.1	3000796	mdtF	Escherichia coli BL21(DE3)	yes
NC_012892.2	NC_012892.2_3333	GCF_000009565.1	3003838	gadW	Escherichia coli BL21(DE3)	yes
NC_012892.2	NC_012892.2_3334	GCF_000009565.1	3000508	gadX	Escherichia coli BL21(DE3)	yes
NC_012892.2	NC_012892.2_3766	GCF_000009565.1	3000830	cpxA	Escherichia coli BL21(DE3)	yes
NC_012892.2	NC_012892.2_3934	GCF_000009565.1	3003550	mdtP	Escherichia coli BL21(DE3)	yes
NC_012892.2	NC_012892.2_3935	GCF_000009565.1	3003549	mdtO	Escherichia coli BL21(DE3)	yes
NC_012892.2	NC_012892.2_3936	GCF_000009565.1	3003548	mdtN	Escherichia coli BL21(DE3)	yes
NC_012892.2	NC_012892.2_3969	GCF_000009565.1	3003576	eptA	Escherichia coli BL21(DE3)	yes
NC_012892.2	NC_012892.2_4007	GCF_000009565.1	3006875	EC-14	Escherichia coli BL21(DE3)	yes
NC_012892.2	NC_012892.2_4192	GCF_000009565.1	3001214	mdtM	Escherichia coli BL21(DE3)	yes
NC_012892.2	NC_012892.2_84	GCF_000009565.1	3004446	Haemophilus influenzae PBP3 conferring resistance to beta-lactam antibiotics	Escherichia coli BL21(DE3)	yes
NC_012892.2	NC_012892.2_2130	GCF_000009565.1	3003889	Escherichia coli GlpT with mutation conferring resistance to fosfomycin	Escherichia coli BL21(DE3)	yes
NC_012892.2	NC_012892.2_3155	GCF_000009565.1	3003369	Escherichia coli EF-Tu mutants conferring resistance to Pulvomycin	Escherichia coli BL21(DE3)	yes
NC_012892.2	NC_012892.2_3646	GCF_000009565.1	3003900	Escherichia coli cyaA with mutation conferring resistance to fosfomycin	Escherichia coli BL21(DE3)	yes
NC_012892.2	NC_012892.2_3829	GCF_000009565.1	3003369	Escherichia coli EF-Tu mutants conferring resistance to Pulvomycin	Escherichia coli BL21(DE3)	yes
NC_012892.2	NC_012892.2_417	GCF_000009565.1	3003807	Escherichia coli acrR with mutation conferring multidrug antibiotic resistance	Escherichia coli BL21(DE3)	yes
NC_012892.2	NC_012892.2_1497	GCF_000009565.1	3003378	Escherichia coli marR mutant conferring antibiotic resistance	Escherichia coli BL21(DE3)	yes
NC_012892.2	NC_012892.2_3914	GCF_000009565.1	3003511	Escherichia coli soxS with mutation conferring antibiotic resistance	Escherichia coli BL21(DE3)	yes
NC_012892.2	NC_012892.2_3915	GCF_000009565.1	3003381	Escherichia coli soxR with mutation conferring antibiotic resistance	Escherichia coli BL21(DE3)	yes
NC_017333.1	NC_017333.1_41	GCF_000009585.1	3000617	mecA	Staphylococcus aureus subsp. aureus ST398	yes
NC_017333.1	NC_017333.1_153	GCF_000009585.1	3000565	tet(38)	Staphylococcus aureus subsp. aureus ST398	yes
NC_017333.1	NC_017333.1_415	GCF_000009585.1	3000746	mepR	Staphylococcus aureus subsp. aureus ST398	yes
NC_017333.1	NC_017333.1_416	GCF_000009585.1	3000026	mepA	Staphylococcus aureus subsp. aureus ST398	yes
NC_017333.1	NC_017333.1_761	GCF_000009585.1	3000815	mgrA	Staphylococcus aureus subsp. aureus ST398	yes
NC_017333.1	NC_017333.1_770	GCF_000009585.1	3004667	Staphylococcus aureus norA	Staphylococcus aureus subsp. aureus ST398	yes
NC_017333.1	NC_017333.1_956	GCF_000009585.1	3000186	tetM	Staphylococcus aureus subsp. aureus ST398	yes
NC_017333.1	NC_017333.1_1412	GCF_000009585.1	3000839	arlS	Staphylococcus aureus subsp. aureus ST398	yes
NC_017333.1	NC_017333.1_1413	GCF_000009585.1	3000838	arlR	Staphylococcus aureus subsp. aureus ST398	yes
NC_017333.1	NC_017333.1_1982	GCF_000009585.1	3000621	PC1 beta-lactamase (blaZ)	Staphylococcus aureus subsp. aureus ST398	yes
NC_017333.1	NC_017333.1_2181	GCF_000009585.1	3004572	Staphylococcus aureus LmrS	Staphylococcus aureus subsp. aureus ST398	yes
NC_017334.1	NC_017334.1_5	GCF_000009585.1	3000178	tet(K)	Staphylococcus aureus subsp. aureus ST398	yes
NC_017333.1	NC_017333.1_6	GCF_000009585.1	3003296	Staphylococcus aureus gyrA conferring resistance to fluoroquinolones	Staphylococcus aureus subsp. aureus ST398	yes
NC_017333.1	NC_017333.1_418	GCF_000009585.1	3003901	Staphylococcus aureus GlpT with mutation conferring resistance to fosfomycin	Staphylococcus aureus subsp. aureus ST398	yes
NC_017333.1	NC_017333.1_1350	GCF_000009585.1	3003312	Staphylococcus aureus parC conferring resistance to fluoroquinolones	Staphylococcus aureus subsp. aureus ST398	yes
NC_017333.1	NC_017333.1_2104	GCF_000009585.1	3003776	Staphylococcus aureus murA with mutation conferring resistance to fosfomycin	Staphylococcus aureus subsp. aureus ST398	yes
NC_002528.1	NC_002528.1_400	GCF_000009605.1	3005069	rsmA	Buchnera aphidicola str. APS (Acyrthosiphon pisum)	no
NC_002528.1	NC_002528.1_514	GCF_000009605.1	3003369	Escherichia coli EF-Tu mutants conferring resistance to Pulvomycin	Buchnera aphidicola str. APS (Acyrthosiphon pisum)	no
NC_002678.2	NC_002678.2_2574	GCF_000009625.1	3000777	adeF	Mesorhizobium japonicum MAFF 303099	no
NC_002678.2	NC_002678.2_5838	GCF_000009625.1	3000777	adeF	Mesorhizobium japonicum MAFF 303099	no
NC_002678.2	NC_002678.2_4108	GCF_000009625.1	3000813	MexS	Mesorhizobium japonicum MAFF 303099	no
NC_002745.2	NC_002745.2_31	GCF_000009645.1	3003905	ANT(4')-Ib	Staphylococcus aureus subsp. aureus N315	yes
NC_002745.2	NC_002745.2_35	GCF_000009645.1	3000617	mecA	Staphylococcus aureus subsp. aureus N315	yes
NC_002745.2	NC_002745.2_36	GCF_000009645.1	3000215	mecR1	Staphylococcus aureus subsp. aureus N315	yes
NC_002745.2	NC_002745.2_37	GCF_000009645.1	3000124	mecI	Staphylococcus aureus subsp. aureus N315	yes
NC_002745.2	NC_002745.2_45	GCF_000009645.1	3000347	ErmA	Staphylococcus aureus subsp. aureus N315	yes
NC_002745.2	NC_002745.2_46	GCF_000009645.1	3002630	ANT(9)-Ia	Staphylococcus aureus subsp. aureus N315	yes
NC_002745.2	NC_002745.2_127	GCF_000009645.1	3000565	tet(38)	Staphylococcus aureus subsp. aureus N315	yes
NC_002745.2	NC_002745.2_320	GCF_000009645.1	3000746	mepR	Staphylococcus aureus subsp. aureus N315	yes
NC_002745.2	NC_002745.2_321	GCF_000009645.1	3000026	mepA	Staphylococcus aureus subsp. aureus N315	yes
NC_002745.2	NC_002745.2_640	GCF_000009645.1	3000815	mgrA	Staphylococcus aureus subsp. aureus N315	yes
NC_002745.2	NC_002745.2_649	GCF_000009645.1	3004667	Staphylococcus aureus norA	Staphylococcus aureus subsp. aureus N315	yes
NC_002745.2	NC_002745.2_767	GCF_000009645.1	3002630	ANT(9)-Ia	Staphylococcus aureus subsp. aureus N315	yes
NC_002745.2	NC_002745.2_768	GCF_000009645.1	3000347	ErmA	Staphylococcus aureus subsp. aureus N315	yes
NC_002745.2	NC_002745.2_1271	GCF_000009645.1	3000839	arlS	Staphylococcus aureus subsp. aureus N315	yes
NC_002745.2	NC_002745.2_1272	GCF_000009645.1	3000838	arlR	Staphylococcus aureus subsp. aureus N315	yes
NC_002745.2	NC_002745.2_1273	GCF_000009645.1	3000838	arlR	Staphylococcus aureus subsp. aureus N315	yes
NC_002745.2	NC_002745.2_1506	GCF_000009645.1	3000347	ErmA	Staphylococcus aureus subsp. aureus N315	yes
NC_002745.2	NC_002745.2_1507	GCF_000009645.1	3002630	ANT(9)-Ia	Staphylococcus aureus subsp. aureus N315	yes
NC_002745.2	NC_002745.2_1990	GCF_000009645.1	3000347	ErmA	Staphylococcus aureus subsp. aureus N315	yes
NC_002745.2	NC_002745.2_1991	GCF_000009645.1	3002630	ANT(9)-Ia	Staphylococcus aureus subsp. aureus N315	yes
NC_002745.2	NC_002745.2_2009	GCF_000009645.1	3004572	Staphylococcus aureus LmrS	Staphylococcus aureus subsp. aureus N315	yes
NC_002745.2	NC_002745.2_2167	GCF_000009645.1	3004661	Staphylococcus aureus FosB	Staphylococcus aureus subsp. aureus N315	yes
NC_002745.2	NC_002745.2_2431	GCF_000009645.1	3000347	ErmA	Staphylococcus aureus subsp. aureus N315	yes
NC_002745.2	NC_002745.2_2432	GCF_000009645.1	3002630	ANT(9)-Ia	Staphylococcus aureus subsp. aureus N315	yes
NC_003140.1	NC_003140.1_9	GCF_000009645.1	3000621	PC1 beta-lactamase (blaZ)	Staphylococcus aureus subsp. aureus N315	yes
NC_002758.2	NC_002758.2_31	GCF_000009665.1	3003905	ANT(4')-Ib	Staphylococcus aureus subsp. aureus Mu50	yes
NC_002758.2	NC_002758.2_35	GCF_000009665.1	3000617	mecA	Staphylococcus aureus subsp. aureus Mu50	yes
NC_002758.2	NC_002758.2_36	GCF_000009665.1	3000215	mecR1	Staphylococcus aureus subsp. aureus Mu50	yes
NC_002758.2	NC_002758.2_37	GCF_000009665.1	3000124	mecI	Staphylococcus aureus subsp. aureus Mu50	yes
NC_002758.2	NC_002758.2_45	GCF_000009665.1	3000347	ErmA	Staphylococcus aureus subsp. aureus Mu50	yes
NC_002758.2	NC_002758.2_46	GCF_000009665.1	3002630	ANT(9)-Ia	Staphylococcus aureus subsp. aureus Mu50	yes
NC_002758.2	NC_002758.2_126	GCF_000009665.1	3000565	tet(38)	Staphylococcus aureus subsp. aureus Mu50	yes
NC_002758.2	NC_002758.2_319	GCF_000009665.1	3000746	mepR	Staphylococcus aureus subsp. aureus Mu50	yes
NC_002758.2	NC_002758.2_320	GCF_000009665.1	3000026	mepA	Staphylococcus aureus subsp. aureus Mu50	yes
NC_002758.2	NC_002758.2_381	GCF_000009665.1	3000186	tetM	Staphylococcus aureus subsp. aureus Mu50	yes
NC_002758.2	NC_002758.2_662	GCF_000009665.1	3000815	mgrA	Staphylococcus aureus subsp. aureus Mu50	yes
NC_002758.2	NC_002758.2_671	GCF_000009665.1	3004667	Staphylococcus aureus norA	Staphylococcus aureus subsp. aureus Mu50	yes
NC_002758.2	NC_002758.2_1383	GCF_000009665.1	3000839	arlS	Staphylococcus aureus subsp. aureus Mu50	yes
NC_002758.2	NC_002758.2_1384	GCF_000009665.1	3000838	arlR	Staphylococcus aureus subsp. aureus Mu50	yes
NC_002758.2	NC_002758.2_1617	GCF_000009665.1	3000347	ErmA	Staphylococcus aureus subsp. aureus Mu50	yes
NC_002758.2	NC_002758.2_1618	GCF_000009665.1	3002630	ANT(9)-Ia	Staphylococcus aureus subsp. aureus Mu50	yes
NC_002758.2	NC_002758.2_2112	GCF_000009665.1	3004572	Staphylococcus aureus LmrS	Staphylococcus aureus subsp. aureus Mu50	yes
NC_002758.2	NC_002758.2_2271	GCF_000009665.1	3004661	Staphylococcus aureus FosB	Staphylococcus aureus subsp. aureus Mu50	yes
NC_002774.1	NC_002774.1_20	GCF_000009665.1	3002597	AAC(6')-Ie-APH(2'')-Ia	Staphylococcus aureus subsp. aureus Mu50	yes
NC_002774.1	NC_002774.1_25	GCF_000009665.1	3003046	qacA	Staphylococcus aureus subsp. aureus Mu50	yes
NC_002758.2	NC_002758.2_6	GCF_000009665.1	3003296	Staphylococcus aureus gyrA conferring resistance to fluoroquinolones	Staphylococcus aureus subsp. aureus Mu50	yes
NC_002758.2	NC_002758.2_1326	GCF_000009665.1	3003312	Staphylococcus aureus parC conferring resistance to fluoroquinolones	Staphylococcus aureus subsp. aureus Mu50	yes
NC_003366.1	NC_003366.1_1607	GCF_000009685.1	3003773	Clostridium perfringens mprF	Clostridium perfringens str. 13	yes
NC_003366.1	NC_003366.1_1608	GCF_000009685.1	3003773	Clostridium perfringens mprF	Clostridium perfringens str. 13	yes
NC_003272.1	NC_003272.1_3176	GCF_000009705.1	3000777	adeF	Nostoc sp. PCC 7120 = FACHB-418	no
NC_003272.1	NC_003272.1_4124	GCF_000009705.1	3003967	lfrA	Nostoc sp. PCC 7120 = FACHB-418	no
NC_000911.1	NC_000911.1_1562	GCF_000009725.1	3000777	adeF	Synechocystis sp. PCC 6803	no
NC_000911.1	NC_000911.1_2745	GCF_000009725.1	3000413	sul3	Synechocystis sp. PCC 6803	no
NC_005139.1	NC_005139.1_2817	GCF_000009745.1	3000518	CRP	Vibrio vulnificus YJ016	no
NC_005140.1	NC_005140.1_296	GCF_000009745.1	3004289	Vibrio cholerae varG	Vibrio vulnificus YJ016	no
NC_005140.1	NC_005140.1_1007	GCF_000009745.1	3000777	adeF	Vibrio vulnificus YJ016	no
NC_005139.1	NC_005139.1_538	GCF_000009745.1	3003316	Escherichia coli parE conferring resistance to fluoroquinolones	Vibrio vulnificus YJ016	no
NC_005139.1	NC_005139.1_558	GCF_000009745.1	3004446	Haemophilus influenzae PBP3 conferring resistance to beta-lactam antibiotics	Vibrio vulnificus YJ016	no
NC_006361.1	NC_006361.1_2326	GCF_000009805.1	3004784	FAR-1	Nocardia farcinica IFM 10152	no
NC_006361.1	NC_006361.1_4668	GCF_000009805.1	3000501	rpoB2	Nocardia farcinica IFM 10152	no
NC_006582.1	NC_006582.1_282	GCF_000009825.1	3002623	ANT(4')-Ia	Alkalihalobacillus clausii KSM-K16	no
NC_006582.1	NC_006582.1_1128	GCF_000009825.1	3002816	clbC	Alkalihalobacillus clausii KSM-K16	no
NC_006582.1	NC_006582.1_2066	GCF_000009825.1	3004452	Bacillus clausii chloramphenicol acetyltransferase	Alkalihalobacillus clausii KSM-K16	no
NC_006582.1	NC_006582.1_3662	GCF_000009825.1	3000600	Erm(34)	Alkalihalobacillus clausii KSM-K16	no
NC_007168.1	NC_007168.1_89	GCF_000009865.1	3000617	mecA	Staphylococcus haemolyticus JCSC1435	yes
NC_007168.1	NC_007168.1_1574	GCF_000009865.1	3002597	AAC(6')-Ie-APH(2'')-Ia	Staphylococcus haemolyticus JCSC1435	yes
NC_007168.1	NC_007168.1_1729	GCF_000009865.1	3000621	PC1 beta-lactamase (blaZ)	Staphylococcus haemolyticus JCSC1435	yes
NC_007168.1	NC_007168.1_2252	GCF_000009865.1	3000251	msrA	Staphylococcus haemolyticus JCSC1435	yes
NC_007168.1	NC_007168.1_2253	GCF_000009865.1	3000319	mphC	Staphylococcus haemolyticus JCSC1435	yes
NC_007169.1	NC_007169.1_1	GCF_000009865.1	3004670	FosB1	Staphylococcus haemolyticus JCSC1435	yes
NC_007170.1	NC_007170.1_1	GCF_000009865.1	3000250	ErmC	Staphylococcus haemolyticus JCSC1435	yes
NC_007168.1	NC_007168.1_6	GCF_000009865.1	3003296	Staphylococcus aureus gyrA conferring resistance to fluoroquinolones	Staphylococcus haemolyticus JCSC1435	yes
NC_012731.1	NC_012731.1_148	GCF_000009885.1	3004764	CBP-1	Klebsiella pneumoniae subsp. pneumoniae NTUH-K2044	yes
NC_012731.1	NC_012731.1_604	GCF_000009885.1	3004111	FosA6	Klebsiella pneumoniae subsp. pneumoniae NTUH-K2044	yes
NC_012731.1	NC_012731.1_741	GCF_000009885.1	3005059	LptD	Klebsiella pneumoniae subsp. pneumoniae NTUH-K2044	yes
NC_012731.1	NC_012731.1_1003	GCF_000009885.1	3004612	Escherichia coli ampH beta-lactamase	Klebsiella pneumoniae subsp. pneumoniae NTUH-K2044	yes
NC_012731.1	NC_012731.1_1131	GCF_000009885.1	3000216	acrB	Klebsiella pneumoniae subsp. pneumoniae NTUH-K2044	yes
NC_012731.1	NC_012731.1_1132	GCF_000009885.1	3004041	Klebsiella pneumoniae acrA	Klebsiella pneumoniae subsp. pneumoniae NTUH-K2044	yes
NC_012731.1	NC_012731.1_1423	GCF_000009885.1	3000173	tet(E)	Klebsiella pneumoniae subsp. pneumoniae NTUH-K2044	yes
NC_012731.1	NC_012731.1_1585	GCF_000009885.1	3001328	Escherichia coli mdfA	Klebsiella pneumoniae subsp. pneumoniae NTUH-K2044	yes
NC_012731.1	NC_012731.1_1653	GCF_000009885.1	3003950	msbA	Klebsiella pneumoniae subsp. pneumoniae NTUH-K2044	yes
NC_012731.1	NC_012731.1_1694	GCF_000009885.1	3005044	OmpA	Klebsiella pneumoniae subsp. pneumoniae NTUH-K2044	yes
NC_012731.1	NC_012731.1_2124	GCF_000009885.1	3004122	Klebsiella pneumoniae OmpK37	Klebsiella pneumoniae subsp. pneumoniae NTUH-K2044	yes
NC_012731.1	NC_012731.1_2235	GCF_000009885.1	3004580	Klebsiella pneumoniae KpnE	Klebsiella pneumoniae subsp. pneumoniae NTUH-K2044	yes
NC_012731.1	NC_012731.1_2236	GCF_000009885.1	3004583	Klebsiella pneumoniae KpnF	Klebsiella pneumoniae subsp. pneumoniae NTUH-K2044	yes
NC_012731.1	NC_012731.1_2278	GCF_000009885.1	3001070	SHV-11	Klebsiella pneumoniae subsp. pneumoniae NTUH-K2044	yes
NC_012731.1	NC_012731.1_2298	GCF_000009885.1	3000263	marA	Klebsiella pneumoniae subsp. pneumoniae NTUH-K2044	yes
NC_012731.1	NC_012731.1_3242	GCF_000009885.1	3000793	mdtB	Klebsiella pneumoniae subsp. pneumoniae NTUH-K2044	yes
NC_012731.1	NC_012731.1_3243	GCF_000009885.1	3000794	mdtC	Klebsiella pneumoniae subsp. pneumoniae NTUH-K2044	yes
NC_012731.1	NC_012731.1_3246	GCF_000009885.1	3000828	baeR	Klebsiella pneumoniae subsp. pneumoniae NTUH-K2044	yes
NC_012731.1	NC_012731.1_3512	GCF_000009885.1	3000491	acrD	Klebsiella pneumoniae subsp. pneumoniae NTUH-K2044	yes
NC_012731.1	NC_012731.1_3651	GCF_000009885.1	3003922	oqxA	Klebsiella pneumoniae subsp. pneumoniae NTUH-K2044	yes
NC_012731.1	NC_012731.1_3652	GCF_000009885.1	3003923	oqxB	Klebsiella pneumoniae subsp. pneumoniae NTUH-K2044	yes
NC_012731.1	NC_012731.1_3717	GCF_000009885.1	3000516	emrR	Klebsiella pneumoniae subsp. pneumoniae NTUH-K2044	yes
NC_012731.1	NC_012731.1_3718	GCF_000009885.1	3004588	Klebsiella pneumoniae KpnG	Klebsiella pneumoniae subsp. pneumoniae NTUH-K2044	yes
NC_012731.1	NC_012731.1_3719	GCF_000009885.1	3004597	Klebsiella pneumoniae KpnH	Klebsiella pneumoniae subsp. pneumoniae NTUH-K2044	yes
NC_012731.1	NC_012731.1_3727	GCF_000009885.1	3005069	rsmA	Klebsiella pneumoniae subsp. pneumoniae NTUH-K2044	yes
NC_012731.1	NC_012731.1_4405	GCF_000009885.1	3000518	CRP	Klebsiella pneumoniae subsp. pneumoniae NTUH-K2044	yes
NC_012731.1	NC_012731.1_4503	GCF_000009885.1	3005053	ArnT	Klebsiella pneumoniae subsp. pneumoniae NTUH-K2044	yes
NC_012731.1	NC_012731.1_4506	GCF_000009885.1	3003578	PmrF	Klebsiella pneumoniae subsp. pneumoniae NTUH-K2044	yes
NC_012731.1	NC_012731.1_4566	GCF_000009885.1	3005047	eptB	Klebsiella pneumoniae subsp. pneumoniae NTUH-K2044	yes
NC_012731.1	NC_012731.1_189	GCF_000009885.1	3003369	Escherichia coli EF-Tu mutants conferring resistance to Pulvomycin	Klebsiella pneumoniae subsp. pneumoniae NTUH-K2044	yes
NC_012731.1	NC_012731.1_778	GCF_000009885.1	3004446	Haemophilus influenzae PBP3 conferring resistance to beta-lactam antibiotics	Klebsiella pneumoniae subsp. pneumoniae NTUH-K2044	yes
NC_012731.1	NC_012731.1_4386	GCF_000009885.1	3003369	Escherichia coli EF-Tu mutants conferring resistance to Pulvomycin	Klebsiella pneumoniae subsp. pneumoniae NTUH-K2044	yes
NC_012731.1	NC_012731.1_4734	GCF_000009885.1	3003890	Escherichia coli UhpT with mutation conferring resistance to fosfomycin	Klebsiella pneumoniae subsp. pneumoniae NTUH-K2044	yes
NC_012731.1	NC_012731.1_2299	GCF_000009885.1	3003378	Escherichia coli marR mutant conferring antibiotic resistance	Klebsiella pneumoniae subsp. pneumoniae NTUH-K2044	yes
NC_006347.1	NC_006347.1_137	GCF_000009925.1	3000191	tetQ	Bacteroides fragilis YCH46	no
NC_006347.1	NC_006347.1_1190	GCF_000009925.1	3003559	cepA	Bacteroides fragilis YCH46	no
NC_006347.1	NC_006347.1_2288	GCF_000009925.1	3000777	adeF	Bacteroides fragilis YCH46	no
NC_006347.1	NC_006347.1_2969	GCF_000009925.1	3000777	adeF	Bacteroides fragilis YCH46	no
NC_007626.1	NC_007626.1_1899	GCF_000009985.1	3000777	adeF	Magnetospirillum magneticum AMB-1	no
NC_007626.1	NC_007626.1_3479	GCF_000009985.1	3000777	adeF	Magnetospirillum magneticum AMB-1	no
NC_007705.1	NC_007705.1_3330	GCF_000010025.1	3002091	CMY-78	Xanthomonas oryzae pv. oryzae MAFF 311018	no
NC_007907.1	NC_007907.1_1535	GCF_000010045.1	3003984	BahA	Desulfitobacterium hafniense Y51	no
NC_007907.1	NC_007907.1_2011	GCF_000010045.1	3003724	vanWI	Desulfitobacterium hafniense Y51	no
NC_007907.1	NC_007907.1_3959	GCF_000010045.1	3003728	vanRI	Desulfitobacterium hafniense Y51	no
NC_007907.1	NC_007907.1_3960	GCF_000010045.1	3003723	vanI	Desulfitobacterium hafniense Y51	no
NC_007907.1	NC_007907.1_3962	GCF_000010045.1	3003727	vanKI	Desulfitobacterium hafniense Y51	no
NC_007907.1	NC_007907.1_3964	GCF_000010045.1	3003725	vanXI	Desulfitobacterium hafniense Y51	no
NC_006576.1	NC_006576.1_2300	GCF_000010065.1	3004441	tet(59)	Synechococcus elongatus PCC 6301	no
NC_012490.1	NC_012490.1_823	GCF_000010105.1	3000165	tet(A)	Rhodococcus erythropolis PR4	no
NC_012490.1	NC_012490.1_2021	GCF_000010105.1	3002884	iri	Rhodococcus erythropolis PR4	no
NC_012490.1	NC_012490.1_3804	GCF_000010105.1	3004157	Mycobacterium tuberculosis folC with mutation conferring resistance to para-aminosalicylic acid	Rhodococcus erythropolis PR4	no
NC_007350.1	NC_007350.1_2156	GCF_000010125.1	3003731	fusD	Staphylococcus saprophyticus subsp. saprophyticus ATCC 15305 = NCTC 7292	yes
NC_012491.1	NC_012491.1_318	GCF_000010165.1	3004544	mphJ	Brevibacillus brevis NBRC 100599	no
NC_012491.1	NC_012491.1_596	GCF_000010165.1	3003723	vanI	Brevibacillus brevis NBRC 100599	no
NC_012491.1	NC_012491.1_1468	GCF_000010165.1	3004357	catV	Brevibacillus brevis NBRC 100599	no
NC_012491.1	NC_012491.1_3211	GCF_000010165.1	3004063	EdeQ	Brevibacillus brevis NBRC 100599	no
NC_012491.1	NC_012491.1_4492	GCF_000010165.1	3002815	clbB	Brevibacillus brevis NBRC 100599	no
NC_012491.1	NC_012491.1_4591	GCF_000010165.1	3000775	adeB	Brevibacillus brevis NBRC 100599	no
NC_010793.1	NC_010793.1_2194	GCF_000010205.1	3002656	APH(4)-Ib	Orientia tsutsugamushi str. Ikeda	yes
NC_009342.1	NC_009342.1_1553	GCF_000010225.1	3003923	oqxB	Corynebacterium glutamicum R	yes
NC_007779.1	NC_007779.1_365	GCF_000010245.2	3004612	Escherichia coli ampH beta-lactamase	Escherichia coli str. K-12 substr. W3110	yes
NC_007779.1	NC_007779.1_450	GCF_000010245.2	3000216	acrB	Escherichia coli str. K-12 substr. W3110	yes
NC_007779.1	NC_007779.1_451	GCF_000010245.2	3004043	Escherichia coli acrA	Escherichia coli str. K-12 substr. W3110	yes
NC_007779.1	NC_007779.1_528	GCF_000010245.2	3004039	Escherichia coli emrE	Escherichia coli str. K-12 substr. W3110	yes
NC_007779.1	NC_007779.1_675	GCF_000010245.2	3003841	kdpE	Escherichia coli str. K-12 substr. W3110	yes
NC_007779.1	NC_007779.1_817	GCF_000010245.2	3001328	Escherichia coli mdfA	Escherichia coli str. K-12 substr. W3110	yes
NC_007779.1	NC_007779.1_888	GCF_000010245.2	3003950	msbA	Escherichia coli str. K-12 substr. W3110	yes
NC_007779.1	NC_007779.1_1027	GCF_000010245.2	3001329	mdtG	Escherichia coli str. K-12 substr. W3110	yes
NC_007779.1	NC_007779.1_1039	GCF_000010245.2	3001216	mdtH	Escherichia coli str. K-12 substr. W3110	yes
NC_007779.1	NC_007779.1_1209	GCF_000010245.2	3000676	H-NS	Escherichia coli str. K-12 substr. W3110	yes
NC_007779.1	NC_007779.1_1508	GCF_000010245.2	3000263	marA	Escherichia coli str. K-12 substr. W3110	yes
NC_007779.1	NC_007779.1_1576	GCF_000010245.2	3004583	Klebsiella pneumoniae KpnF	Escherichia coli str. K-12 substr. W3110	yes
NC_007779.1	NC_007779.1_1577	GCF_000010245.2	3004580	Klebsiella pneumoniae KpnE	Escherichia coli str. K-12 substr. W3110	yes
NC_007779.1	NC_007779.1_1992	GCF_000010245.2	3003577	ugd	Escherichia coli str. K-12 substr. W3110	yes
NC_007779.1	NC_007779.1_2040	GCF_000010245.2	3000792	mdtA	Escherichia coli str. K-12 substr. W3110	yes
NC_007779.1	NC_007779.1_2041	GCF_000010245.2	3000793	mdtB	Escherichia coli str. K-12 substr. W3110	yes
NC_007779.1	NC_007779.1_2042	GCF_000010245.2	3000794	mdtC	Escherichia coli str. K-12 substr. W3110	yes
NC_007779.1	NC_007779.1_2044	GCF_000010245.2	3000829	baeS	Escherichia coli str. K-12 substr. W3110	yes
NC_007779.1	NC_007779.1_2045	GCF_000010245.2	3000828	baeR	Escherichia coli str. K-12 substr. W3110	yes
NC_007779.1	NC_007779.1_2178	GCF_000010245.2	3003952	YojI	Escherichia coli str. K-12 substr. W3110	yes
NC_007779.1	NC_007779.1_2225	GCF_000010245.2	3003578	PmrF	Escherichia coli str. K-12 substr. W3110	yes
NC_007779.1	NC_007779.1_2341	GCF_000010245.2	3000254	emrY	Escherichia coli str. K-12 substr. W3110	yes
NC_007779.1	NC_007779.1_2342	GCF_000010245.2	3000206	emrK	Escherichia coli str. K-12 substr. W3110	yes
NC_007779.1	NC_007779.1_2343	GCF_000010245.2	3000832	evgA	Escherichia coli str. K-12 substr. W3110	yes
NC_007779.1	NC_007779.1_2344	GCF_000010245.2	3000833	evgS	Escherichia coli str. K-12 substr. W3110	yes
NC_007779.1	NC_007779.1_2399	GCF_000010245.2	3004611	Escherichia coli ampC1 beta-lactamase	Escherichia coli str. K-12 substr. W3110	yes
NC_007779.1	NC_007779.1_2430	GCF_000010245.2	3000491	acrD	Escherichia coli str. K-12 substr. W3110	yes
NC_007779.1	NC_007779.1_2636	GCF_000010245.2	3000516	emrR	Escherichia coli str. K-12 substr. W3110	yes
NC_007779.1	NC_007779.1_2637	GCF_000010245.2	3000027	emrA	Escherichia coli str. K-12 substr. W3110	yes
NC_007779.1	NC_007779.1_2638	GCF_000010245.2	3000074	emrB	Escherichia coli str. K-12 substr. W3110	yes
NC_007779.1	NC_007779.1_2644	GCF_000010245.2	3005069	rsmA	Escherichia coli str. K-12 substr. W3110	yes
NC_007779.1	NC_007779.1_2975	GCF_000010245.2	3000237	TolC	Escherichia coli str. K-12 substr. W3110	yes
NC_007779.1	NC_007779.1_2997	GCF_000010245.2	3002986	bacA	Escherichia coli str. K-12 substr. W3110	yes
NC_007779.1	NC_007779.1_3196	GCF_000010245.2	3000656	AcrS	Escherichia coli str. K-12 substr. W3110	yes
NC_007779.1	NC_007779.1_3197	GCF_000010245.2	3000499	AcrE	Escherichia coli str. K-12 substr. W3110	yes
NC_007779.1	NC_007779.1_3198	GCF_000010245.2	3000502	AcrF	Escherichia coli str. K-12 substr. W3110	yes
NC_007779.1	NC_007779.1_3296	GCF_000010245.2	3000830	cpxA	Escherichia coli str. K-12 substr. W3110	yes
NC_007779.1	NC_007779.1_3688	GCF_000010245.2	3000508	gadX	Escherichia coli str. K-12 substr. W3110	yes
NC_007779.1	NC_007779.1_3689	GCF_000010245.2	3003838	gadW	Escherichia coli str. K-12 substr. W3110	yes
NC_007779.1	NC_007779.1_3690	GCF_000010245.2	3000796	mdtF	Escherichia coli str. K-12 substr. W3110	yes
NC_007779.1	NC_007779.1_3691	GCF_000010245.2	3000795	mdtE	Escherichia coli str. K-12 substr. W3110	yes
NC_007779.1	NC_007779.1_3847	GCF_000010245.2	3000518	CRP	Escherichia coli str. K-12 substr. W3110	yes
NC_007779.1	NC_007779.1_4003	GCF_000010245.2	3003550	mdtP	Escherichia coli str. K-12 substr. W3110	yes
NC_007779.1	NC_007779.1_4004	GCF_000010245.2	3003549	mdtO	Escherichia coli str. K-12 substr. W3110	yes
NC_007779.1	NC_007779.1_4005	GCF_000010245.2	3003548	mdtN	Escherichia coli str. K-12 substr. W3110	yes
NC_007779.1	NC_007779.1_4039	GCF_000010245.2	3003576	eptA	Escherichia coli str. K-12 substr. W3110	yes
NC_007779.1	NC_007779.1_4076	GCF_000010245.2	3004290	Escherichia coli ampC beta-lactamase	Escherichia coli str. K-12 substr. W3110	yes
NC_007779.1	NC_007779.1_4260	GCF_000010245.2	3001214	mdtM	Escherichia coli str. K-12 substr. W3110	yes
NC_007779.1	NC_007779.1_81	GCF_000010245.2	3004446	Haemophilus influenzae PBP3 conferring resistance to beta-lactam antibiotics	Escherichia coli str. K-12 substr. W3110	yes
NC_007779.1	NC_007779.1_3236	GCF_000010245.2	3003369	Escherichia coli EF-Tu mutants conferring resistance to Pulvomycin	Escherichia coli str. K-12 substr. W3110	yes
NC_007779.1	NC_007779.1_3866	GCF_000010245.2	3003369	Escherichia coli EF-Tu mutants conferring resistance to Pulvomycin	Escherichia coli str. K-12 substr. W3110	yes
NC_007779.1	NC_007779.1_452	GCF_000010245.2	3003807	Escherichia coli acrR with mutation conferring multidrug antibiotic resistance	Escherichia coli str. K-12 substr. W3110	yes
NC_007779.1	NC_007779.1_1507	GCF_000010245.2	3003378	Escherichia coli marR mutant conferring antibiotic resistance	Escherichia coli str. K-12 substr. W3110	yes
NC_007779.1	NC_007779.1_3984	GCF_000010245.2	3003511	Escherichia coli soxS with mutation conferring antibiotic resistance	Escherichia coli str. K-12 substr. W3110	yes
NC_007779.1	NC_007779.1_3985	GCF_000010245.2	3003381	Escherichia coli soxR with mutation conferring antibiotic resistance	Escherichia coli str. K-12 substr. W3110	yes
NC_011837.1	NC_011837.1_14	GCF_000010265.1	3003728	vanRI	Clostridium kluyveri NBRC 12016	no
NC_011837.1	NC_011837.1_3163	GCF_000010265.1	3002286	VIM-16	Clostridium kluyveri NBRC 12016	no
NC_011837.1	NC_011837.1_6	GCF_000010265.1	3004562	Clostridioides difficile gyrB conferring resistance to fluoroquinolones	Clostridium kluyveri NBRC 12016	no
NC_010617.1	NC_010617.1_1100	GCF_000010285.1	3004075	MuxC	Kocuria rhizophila DC2201	no
NC_009662.1	NC_009662.1_1814	GCF_000010325.1	3002262	IND-6	Nitratiruptor sp. SB155-2	no
NC_011415.1	NC_011415.1_386	GCF_000010385.1	3004612	Escherichia coli ampH beta-lactamase	Escherichia coli SE11	yes
NC_011415.1	NC_011415.1_473	GCF_000010385.1	3000216	acrB	Escherichia coli SE11	yes
NC_011415.1	NC_011415.1_474	GCF_000010385.1	3004043	Escherichia coli acrA	Escherichia coli SE11	yes
NC_011415.1	NC_011415.1_563	GCF_000010385.1	3004039	Escherichia coli emrE	Escherichia coli SE11	yes
NC_011415.1	NC_011415.1_733	GCF_000010385.1	3003841	kdpE	Escherichia coli SE11	yes
NC_011415.1	NC_011415.1_877	GCF_000010385.1	3001328	Escherichia coli mdfA	Escherichia coli SE11	yes
NC_011415.1	NC_011415.1_948	GCF_000010385.1	3003950	msbA	Escherichia coli SE11	yes
NC_011415.1	NC_011415.1_1082	GCF_000010385.1	3001329	mdtG	Escherichia coli SE11	yes
NC_011415.1	NC_011415.1_1094	GCF_000010385.1	3001216	mdtH	Escherichia coli SE11	yes
NC_011415.1	NC_011415.1_1245	GCF_000010385.1	3000676	H-NS	Escherichia coli SE11	yes
NC_011415.1	NC_011415.1_1575	GCF_000010385.1	3000263	marA	Escherichia coli SE11	yes
NC_011415.1	NC_011415.1_1679	GCF_000010385.1	3004583	Klebsiella pneumoniae KpnF	Escherichia coli SE11	yes
NC_011415.1	NC_011415.1_1680	GCF_000010385.1	3004580	Klebsiella pneumoniae KpnE	Escherichia coli SE11	yes
NC_011415.1	NC_011415.1_2122	GCF_000010385.1	3004039	Escherichia coli emrE	Escherichia coli SE11	yes
NC_011415.1	NC_011415.1_2259	GCF_000010385.1	3003577	ugd	Escherichia coli SE11	yes
NC_011415.1	NC_011415.1_2305	GCF_000010385.1	3000792	mdtA	Escherichia coli SE11	yes
NC_011415.1	NC_011415.1_2306	GCF_000010385.1	3000793	mdtB	Escherichia coli SE11	yes
NC_011415.1	NC_011415.1_2307	GCF_000010385.1	3000794	mdtC	Escherichia coli SE11	yes
NC_011415.1	NC_011415.1_2309	GCF_000010385.1	3000829	baeS	Escherichia coli SE11	yes
NC_011415.1	NC_011415.1_2310	GCF_000010385.1	3000828	baeR	Escherichia coli SE11	yes
NC_011415.1	NC_011415.1_2436	GCF_000010385.1	3003952	YojI	Escherichia coli SE11	yes
NC_011415.1	NC_011415.1_2469	GCF_000010385.1	3003578	PmrF	Escherichia coli SE11	yes
NC_011415.1	NC_011415.1_2621	GCF_000010385.1	3000254	emrY	Escherichia coli SE11	yes
NC_011415.1	NC_011415.1_2622	GCF_000010385.1	3000206	emrK	Escherichia coli SE11	yes
NC_011415.1	NC_011415.1_2623	GCF_000010385.1	3000832	evgA	Escherichia coli SE11	yes
NC_011415.1	NC_011415.1_2624	GCF_000010385.1	3000833	evgS	Escherichia coli SE11	yes
NC_011415.1	NC_011415.1_2676	GCF_000010385.1	3004611	Escherichia coli ampC1 beta-lactamase	Escherichia coli SE11	yes
NC_011415.1	NC_011415.1_2707	GCF_000010385.1	3000491	acrD	Escherichia coli SE11	yes
NC_011415.1	NC_011415.1_2889	GCF_000010385.1	3000516	emrR	Escherichia coli SE11	yes
NC_011415.1	NC_011415.1_2890	GCF_000010385.1	3000027	emrA	Escherichia coli SE11	yes
NC_011415.1	NC_011415.1_2891	GCF_000010385.1	3000074	emrB	Escherichia coli SE11	yes
NC_011415.1	NC_011415.1_2896	GCF_000010385.1	3005069	rsmA	Escherichia coli SE11	yes
NC_011415.1	NC_011415.1_3260	GCF_000010385.1	3000237	TolC	Escherichia coli SE11	yes
NC_011415.1	NC_011415.1_3280	GCF_000010385.1	3002986	bacA	Escherichia coli SE11	yes
NC_011415.1	NC_011415.1_3476	GCF_000010385.1	3000656	AcrS	Escherichia coli SE11	yes
NC_011415.1	NC_011415.1_3477	GCF_000010385.1	3000499	AcrE	Escherichia coli SE11	yes
NC_011415.1	NC_011415.1_3478	GCF_000010385.1	3000502	AcrF	Escherichia coli SE11	yes
NC_011415.1	NC_011415.1_3552	GCF_000010385.1	3000518	CRP	Escherichia coli SE11	yes
NC_011415.1	NC_011415.1_3710	GCF_000010385.1	3000795	mdtE	Escherichia coli SE11	yes
NC_011415.1	NC_011415.1_3711	GCF_000010385.1	3000796	mdtF	Escherichia coli SE11	yes
NC_011415.1	NC_011415.1_3714	GCF_000010385.1	3000508	gadX	Escherichia coli SE11	yes
NC_011415.1	NC_011415.1_4114	GCF_000010385.1	3000830	cpxA	Escherichia coli SE11	yes
NC_011415.1	NC_011415.1_4287	GCF_000010385.1	3003550	mdtP	Escherichia coli SE11	yes
NC_011415.1	NC_011415.1_4288	GCF_000010385.1	3003549	mdtO	Escherichia coli SE11	yes
NC_011415.1	NC_011415.1_4289	GCF_000010385.1	3003548	mdtN	Escherichia coli SE11	yes
NC_011415.1	NC_011415.1_4322	GCF_000010385.1	3003576	eptA	Escherichia coli SE11	yes
NC_011415.1	NC_011415.1_4360	GCF_000010385.1	3006875	EC-14	Escherichia coli SE11	yes
NC_011415.1	NC_011415.1_4514	GCF_000010385.1	3001214	mdtM	Escherichia coli SE11	yes
NC_011419.1	NC_011419.1_12	GCF_000010385.1	3000167	tet(C)	Escherichia coli SE11	yes
NC_011415.1	NC_011415.1_81	GCF_000010385.1	3004446	Haemophilus influenzae PBP3 conferring resistance to beta-lactam antibiotics	Escherichia coli SE11	yes
NC_011415.1	NC_011415.1_2458	GCF_000010385.1	3003889	Escherichia coli GlpT with mutation conferring resistance to fosfomycin	Escherichia coli SE11	yes
NC_011415.1	NC_011415.1_3533	GCF_000010385.1	3003369	Escherichia coli EF-Tu mutants conferring resistance to Pulvomycin	Escherichia coli SE11	yes
NC_011415.1	NC_011415.1_4180	GCF_000010385.1	3003369	Escherichia coli EF-Tu mutants conferring resistance to Pulvomycin	Escherichia coli SE11	yes
NC_011415.1	NC_011415.1_475	GCF_000010385.1	3003807	Escherichia coli acrR with mutation conferring multidrug antibiotic resistance	Escherichia coli SE11	yes
NC_011415.1	NC_011415.1_1574	GCF_000010385.1	3003378	Escherichia coli marR mutant conferring antibiotic resistance	Escherichia coli SE11	yes
NC_011415.1	NC_011415.1_4268	GCF_000010385.1	3003511	Escherichia coli soxS with mutation conferring antibiotic resistance	Escherichia coli SE11	yes
NC_011415.1	NC_011415.1_4269	GCF_000010385.1	3003381	Escherichia coli soxR with mutation conferring antibiotic resistance	Escherichia coli SE11	yes
NC_008618.1	NC_008618.1_250	GCF_000010425.1	3004075	MuxC	Bifidobacterium adolescentis ATCC 15703	no
NC_008618.1	NC_008618.1_1371	GCF_000010425.1	3004480	Bifidobacterium adolescentis rpoB mutants conferring resistance to rifampicin	Bifidobacterium adolescentis ATCC 15703	no
NC_009782.1	NC_009782.1_31	GCF_000010445.1	3003905	ANT(4')-Ib	Staphylococcus aureus subsp. aureus Mu3	yes
NC_009782.1	NC_009782.1_35	GCF_000010445.1	3000617	mecA	Staphylococcus aureus subsp. aureus Mu3	yes
NC_009782.1	NC_009782.1_36	GCF_000010445.1	3000215	mecR1	Staphylococcus aureus subsp. aureus Mu3	yes
NC_009782.1	NC_009782.1_37	GCF_000010445.1	3000124	mecI	Staphylococcus aureus subsp. aureus Mu3	yes
NC_009782.1	NC_009782.1_45	GCF_000010445.1	3000347	ErmA	Staphylococcus aureus subsp. aureus Mu3	yes
NC_009782.1	NC_009782.1_46	GCF_000010445.1	3002630	ANT(9)-Ia	Staphylococcus aureus subsp. aureus Mu3	yes
NC_009782.1	NC_009782.1_126	GCF_000010445.1	3000565	tet(38)	Staphylococcus aureus subsp. aureus Mu3	yes
NC_009782.1	NC_009782.1_319	GCF_000010445.1	3000746	mepR	Staphylococcus aureus subsp. aureus Mu3	yes
NC_009782.1	NC_009782.1_320	GCF_000010445.1	3000026	mepA	Staphylococcus aureus subsp. aureus Mu3	yes
NC_009782.1	NC_009782.1_382	GCF_000010445.1	3000186	tetM	Staphylococcus aureus subsp. aureus Mu3	yes
NC_009782.1	NC_009782.1_665	GCF_000010445.1	3000815	mgrA	Staphylococcus aureus subsp. aureus Mu3	yes
NC_009782.1	NC_009782.1_674	GCF_000010445.1	3004667	Staphylococcus aureus norA	Staphylococcus aureus subsp. aureus Mu3	yes
NC_009782.1	NC_009782.1_1387	GCF_000010445.1	3000839	arlS	Staphylococcus aureus subsp. aureus Mu3	yes
NC_009782.1	NC_009782.1_1388	GCF_000010445.1	3000838	arlR	Staphylococcus aureus subsp. aureus Mu3	yes
NC_009782.1	NC_009782.1_1621	GCF_000010445.1	3000347	ErmA	Staphylococcus aureus subsp. aureus Mu3	yes
NC_009782.1	NC_009782.1_1622	GCF_000010445.1	3002630	ANT(9)-Ia	Staphylococcus aureus subsp. aureus Mu3	yes
NC_009782.1	NC_009782.1_2116	GCF_000010445.1	3004572	Staphylococcus aureus LmrS	Staphylococcus aureus subsp. aureus Mu3	yes
NC_009782.1	NC_009782.1_2275	GCF_000010445.1	3004661	Staphylococcus aureus FosB	Staphylococcus aureus subsp. aureus Mu3	yes
NC_009782.1	NC_009782.1_6	GCF_000010445.1	3003296	Staphylococcus aureus gyrA conferring resistance to fluoroquinolones	Staphylococcus aureus subsp. aureus Mu3	yes
NC_009782.1	NC_009782.1_1330	GCF_000010445.1	3003312	Staphylococcus aureus parC conferring resistance to fluoroquinolones	Staphylococcus aureus subsp. aureus Mu3	yes
NC_009641.1	NC_009641.1_83	GCF_000010465.1	3000565	tet(38)	Staphylococcus aureus subsp. aureus str. Newman	yes
NC_009641.1	NC_009641.1_352	GCF_000010465.1	3000746	mepR	Staphylococcus aureus subsp. aureus str. Newman	yes
NC_009641.1	NC_009641.1_353	GCF_000010465.1	3000026	mepA	Staphylococcus aureus subsp. aureus str. Newman	yes
NC_009641.1	NC_009641.1_681	GCF_000010465.1	3000815	mgrA	Staphylococcus aureus subsp. aureus str. Newman	yes
NC_009641.1	NC_009641.1_690	GCF_000010465.1	3004667	Staphylococcus aureus norA	Staphylococcus aureus subsp. aureus str. Newman	yes
NC_009641.1	NC_009641.1_1374	GCF_000010465.1	3000839	arlS	Staphylococcus aureus subsp. aureus str. Newman	yes
NC_009641.1	NC_009641.1_1375	GCF_000010465.1	3000838	arlR	Staphylococcus aureus subsp. aureus str. Newman	yes
NC_009641.1	NC_009641.1_2151	GCF_000010465.1	3004572	Staphylococcus aureus LmrS	Staphylococcus aureus subsp. aureus str. Newman	yes
NC_009641.1	NC_009641.1_2314	GCF_000010465.1	3004661	Staphylococcus aureus FosB	Staphylococcus aureus subsp. aureus str. Newman	yes
NC_013654.1	NC_013654.1_328	GCF_000010485.1	3004612	Escherichia coli ampH beta-lactamase	Escherichia coli SE15	yes
NC_013654.1	NC_013654.1_412	GCF_000010485.1	3000216	acrB	Escherichia coli SE15	yes
NC_013654.1	NC_013654.1_413	GCF_000010485.1	3004043	Escherichia coli acrA	Escherichia coli SE15	yes
NC_013654.1	NC_013654.1_617	GCF_000010485.1	3003841	kdpE	Escherichia coli SE15	yes
NC_013654.1	NC_013654.1_758	GCF_000010485.1	3001328	Escherichia coli mdfA	Escherichia coli SE15	yes
NC_013654.1	NC_013654.1_826	GCF_000010485.1	3003950	msbA	Escherichia coli SE15	yes
NC_013654.1	NC_013654.1_940	GCF_000010485.1	3001329	mdtG	Escherichia coli SE15	yes
NC_013654.1	NC_013654.1_952	GCF_000010485.1	3001216	mdtH	Escherichia coli SE15	yes
NC_013654.1	NC_013654.1_1043	GCF_000010485.1	3004039	Escherichia coli emrE	Escherichia coli SE15	yes
NC_013654.1	NC_013654.1_1208	GCF_000010485.1	3000676	H-NS	Escherichia coli SE15	yes
NC_013654.1	NC_013654.1_1418	GCF_000010485.1	3000263	marA	Escherichia coli SE15	yes
NC_013654.1	NC_013654.1_1450	GCF_000010485.1	3004583	Klebsiella pneumoniae KpnF	Escherichia coli SE15	yes
NC_013654.1	NC_013654.1_1451	GCF_000010485.1	3004580	Klebsiella pneumoniae KpnE	Escherichia coli SE15	yes
NC_013654.1	NC_013654.1_1770	GCF_000010485.1	3004039	Escherichia coli emrE	Escherichia coli SE15	yes
NC_013654.1	NC_013654.1_1901	GCF_000010485.1	3003577	ugd	Escherichia coli SE15	yes
NC_013654.1	NC_013654.1_1945	GCF_000010485.1	3000792	mdtA	Escherichia coli SE15	yes
NC_013654.1	NC_013654.1_1946	GCF_000010485.1	3000793	mdtB	Escherichia coli SE15	yes
NC_013654.1	NC_013654.1_1947	GCF_000010485.1	3000794	mdtC	Escherichia coli SE15	yes
NC_013654.1	NC_013654.1_1949	GCF_000010485.1	3000829	baeS	Escherichia coli SE15	yes
NC_013654.1	NC_013654.1_1950	GCF_000010485.1	3000828	baeR	Escherichia coli SE15	yes
NC_013654.1	NC_013654.1_2076	GCF_000010485.1	3003952	YojI	Escherichia coli SE15	yes
NC_013654.1	NC_013654.1_2118	GCF_000010485.1	3003578	PmrF	Escherichia coli SE15	yes
NC_013654.1	NC_013654.1_2221	GCF_000010485.1	3000254	emrY	Escherichia coli SE15	yes
NC_013654.1	NC_013654.1_2222	GCF_000010485.1	3000206	emrK	Escherichia coli SE15	yes
NC_013654.1	NC_013654.1_2223	GCF_000010485.1	3000832	evgA	Escherichia coli SE15	yes
NC_013654.1	NC_013654.1_2224	GCF_000010485.1	3000833	evgS	Escherichia coli SE15	yes
NC_013654.1	NC_013654.1_2305	GCF_000010485.1	3000491	acrD	Escherichia coli SE15	yes
NC_013654.1	NC_013654.1_2465	GCF_000010485.1	3000516	emrR	Escherichia coli SE15	yes
NC_013654.1	NC_013654.1_2466	GCF_000010485.1	3000027	emrA	Escherichia coli SE15	yes
NC_013654.1	NC_013654.1_2467	GCF_000010485.1	3000074	emrB	Escherichia coli SE15	yes
NC_013654.1	NC_013654.1_2475	GCF_000010485.1	3005069	rsmA	Escherichia coli SE15	yes
NC_013654.1	NC_013654.1_2863	GCF_000010485.1	3000237	TolC	Escherichia coli SE15	yes
NC_013654.1	NC_013654.1_2886	GCF_000010485.1	3002986	bacA	Escherichia coli SE15	yes
NC_013654.1	NC_013654.1_3078	GCF_000010485.1	3000656	AcrS	Escherichia coli SE15	yes
NC_013654.1	NC_013654.1_3079	GCF_000010485.1	3000499	AcrE	Escherichia coli SE15	yes
NC_013654.1	NC_013654.1_3080	GCF_000010485.1	3000502	AcrF	Escherichia coli SE15	yes
NC_013654.1	NC_013654.1_3167	GCF_000010485.1	3000518	CRP	Escherichia coli SE15	yes
NC_013654.1	NC_013654.1_3325	GCF_000010485.1	3000795	mdtE	Escherichia coli SE15	yes
NC_013654.1	NC_013654.1_3326	GCF_000010485.1	3000796	mdtF	Escherichia coli SE15	yes
NC_013654.1	NC_013654.1_3327	GCF_000010485.1	3003838	gadW	Escherichia coli SE15	yes
NC_013654.1	NC_013654.1_3328	GCF_000010485.1	3000508	gadX	Escherichia coli SE15	yes
NC_013654.1	NC_013654.1_3746	GCF_000010485.1	3000830	cpxA	Escherichia coli SE15	yes
NC_013654.1	NC_013654.1_3934	GCF_000010485.1	3003550	mdtP	Escherichia coli SE15	yes
NC_013654.1	NC_013654.1_3935	GCF_000010485.1	3003549	mdtO	Escherichia coli SE15	yes
NC_013654.1	NC_013654.1_3936	GCF_000010485.1	3003548	mdtN	Escherichia coli SE15	yes
NC_013654.1	NC_013654.1_3969	GCF_000010485.1	3003576	eptA	Escherichia coli SE15	yes
NC_013654.1	NC_013654.1_4014	GCF_000010485.1	3003652	CMY-132	Escherichia coli SE15	yes
NC_013654.1	NC_013654.1_4255	GCF_000010485.1	3001214	mdtM	Escherichia coli SE15	yes
NC_013654.1	NC_013654.1_86	GCF_000010485.1	3004446	Haemophilus influenzae PBP3 conferring resistance to beta-lactam antibiotics	Escherichia coli SE15	yes
NC_013654.1	NC_013654.1_2103	GCF_000010485.1	3003889	Escherichia coli GlpT with mutation conferring resistance to fosfomycin	Escherichia coli SE15	yes
NC_013654.1	NC_013654.1_2263	GCF_000010485.1	3003899	Escherichia coli PtsI with mutation conferring resistance to fosfomycin	Escherichia coli SE15	yes
NC_013654.1	NC_013654.1_3148	GCF_000010485.1	3003369	Escherichia coli EF-Tu mutants conferring resistance to Pulvomycin	Escherichia coli SE15	yes
NC_013654.1	NC_013654.1_3492	GCF_000010485.1	3003890	Escherichia coli UhpT with mutation conferring resistance to fosfomycin	Escherichia coli SE15	yes
NC_013654.1	NC_013654.1_3810	GCF_000010485.1	3003369	Escherichia coli EF-Tu mutants conferring resistance to Pulvomycin	Escherichia coli SE15	yes
NC_013654.1	NC_013654.1_414	GCF_000010485.1	3003807	Escherichia coli acrR with mutation conferring multidrug antibiotic resistance	Escherichia coli SE15	yes
NC_013654.1	NC_013654.1_1417	GCF_000010485.1	3003378	Escherichia coli marR mutant conferring antibiotic resistance	Escherichia coli SE15	yes
NC_013654.1	NC_013654.1_3908	GCF_000010485.1	3003511	Escherichia coli soxS with mutation conferring antibiotic resistance	Escherichia coli SE15	yes
NC_013654.1	NC_013654.1_3909	GCF_000010485.1	3003381	Escherichia coli soxR with mutation conferring antibiotic resistance	Escherichia coli SE15	yes
NC_010729.1	NC_010729.1_487	GCF_000010505.1	3003920	pgpB	Porphyromonas gingivalis ATCC 33277	no
NC_009937.1	NC_009937.1_2740	GCF_000010525.1	3000777	adeF	Azorhizobium caulinodans ORS 571	no
NC_009937.1	NC_009937.1_3382	GCF_000010525.1	3000777	adeF	Azorhizobium caulinodans ORS 571	no
NC_009937.1	NC_009937.1_3998	GCF_000010525.1	3000777	adeF	Azorhizobium caulinodans ORS 571	no
NC_010804.1	NC_010804.1_1620	GCF_000010545.1	3002983	amrB	Burkholderia multivorans ATCC 17616	no
NC_010804.1	NC_010804.1_2548	GCF_000010545.1	3000777	adeF	Burkholderia multivorans ATCC 17616	no
NC_010805.1	NC_010805.1_1373	GCF_000010545.1	3002515	OCH-2	Burkholderia multivorans ATCC 17616	no
NC_010805.1	NC_010805.1_1394	GCF_000010545.1	3000777	adeF	Burkholderia multivorans ATCC 17616	no
NC_010805.1	NC_010805.1_1855	GCF_000010545.1	3004289	Vibrio cholerae varG	Burkholderia multivorans ATCC 17616	no
NC_010805.1	NC_010805.1_1964	GCF_000010545.1	3000777	adeF	Burkholderia multivorans ATCC 17616	no
NC_010805.1	NC_010805.1_1965	GCF_000010545.1	3003009	ceoA	Burkholderia multivorans ATCC 17616	no
NC_011996.1	NC_011996.1_29	GCF_000010585.1	3003440	mecB	Macrococcus caseolyticus JCSC5402	no
NC_011996.1	NC_011996.1_51	GCF_000010585.1	3002597	AAC(6')-Ie-APH(2'')-Ia	Macrococcus caseolyticus JCSC5402	no
NC_011996.1	NC_011996.1_52	GCF_000010585.1	3000375	ErmB	Macrococcus caseolyticus JCSC5402	no
NC_010572.1	NC_010572.1_225	GCF_000010605.1	3002638	APH(3'')-Ia	Streptomyces griseus subsp. griseus NBRC 13350	no
NC_010572.1	NC_010572.1_270	GCF_000010605.1	3002544	AAC(3)-Xa	Streptomyces griseus subsp. griseus NBRC 13350	no
NC_010572.1	NC_010572.1_5822	GCF_000010605.1	3002198	IMP-7	Streptomyces griseus subsp. griseus NBRC 13350	no
NC_010572.1	NC_010572.1_5920	GCF_000010605.1	3002657	APH(6)-Ia	Streptomyces griseus subsp. griseus NBRC 13350	no
NC_012796.1	NC_012796.1_407	GCF_000010665.1	3000777	adeF	Desulfovibrio magneticus RS-1	no
NC_012796.1	NC_012796.1_2786	GCF_000010665.1	3000777	adeF	Desulfovibrio magneticus RS-1	no
NC_012207.1	NC_012207.1_274	GCF_000010685.1	3002525	AAC(2')-Ic	Mycobacterium tuberculosis variant bovis BCG str. Tokyo 172	yes
NC_012207.1	NC_012207.1_2041	GCF_000010685.1	3000392	Erm(37)	Mycobacterium tuberculosis variant bovis BCG str. Tokyo 172	yes
NC_012207.1	NC_012207.1_2888	GCF_000010685.1	3003955	efpA	Mycobacterium tuberculosis variant bovis BCG str. Tokyo 172	yes
NC_012207.1	NC_012207.1_3306	GCF_000010685.1	3000816	mtrA	Mycobacterium tuberculosis variant bovis BCG str. Tokyo 172	yes
NC_012207.1	NC_012207.1_3472	GCF_000010685.1	3003035	mfpA	Mycobacterium tuberculosis variant bovis BCG str. Tokyo 172	yes
NC_012207.1	NC_012207.1_696	GCF_000010685.1	3003283	Mycobacterium tuberculosis rpoB mutants conferring resistance to rifampicin	Mycobacterium tuberculosis variant bovis BCG str. Tokyo 172	yes
NC_012207.1	NC_012207.1_1374	GCF_000010685.1	3003784	Mycobacterium tuberculosis intrinsic murA conferring resistance to fosfomycin	Mycobacterium tuberculosis variant bovis BCG str. Tokyo 172	yes
NC_012207.1	NC_012207.1_1906	GCF_000010685.1	3003461	Mycobacterium tuberculosis ndh with mutation conferring resistance to isoniazid	Mycobacterium tuberculosis variant bovis BCG str. Tokyo 172	yes
NC_012207.1	NC_012207.1_1967	GCF_000010685.1	3003392	Mycobacterium tuberculosis katG mutations conferring resistance to isoniazid	Mycobacterium tuberculosis variant bovis BCG str. Tokyo 172	yes
NC_012207.1	NC_012207.1_2104	GCF_000010685.1	3003394	Mycobacterium tuberculosis pncA mutations conferring resistance to pyrazinamide	Mycobacterium tuberculosis variant bovis BCG str. Tokyo 172	yes
NC_012207.1	NC_012207.1_3898	GCF_000010685.1	3003327	Mycobacterium tuberculosis embC mutant conferring resistance to ethambutol	Mycobacterium tuberculosis variant bovis BCG str. Tokyo 172	yes
NC_012207.1	NC_012207.1_3900	GCF_000010685.1	3003326	Mycobacterium tuberculosis embB mutant conferring resistance to ethambutol	Mycobacterium tuberculosis variant bovis BCG str. Tokyo 172	yes
NC_012891.1	NC_012891.1_1608	GCF_000010705.1	3002867	dfrF	Streptococcus dysgalactiae subsp. equisimilis GGS_124	yes
NC_012891.1	NC_012891.1_1899	GCF_000010705.1	3000025	patB	Streptococcus dysgalactiae subsp. equisimilis GGS_124	yes
NC_012891.1	NC_012891.1_1900	GCF_000010705.1	3000024	patA	Streptococcus dysgalactiae subsp. equisimilis GGS_124	yes
NC_012891.1	NC_012891.1_2011	GCF_000010705.1	3003969	lmrP	Streptococcus dysgalactiae subsp. equisimilis GGS_124	yes
NC_013856.1	NC_013856.1_636	GCF_000010725.1	3000777	adeF	Azospirillum sp. B510	no
NC_013353.1	NC_013353.1_343	GCF_000010745.1	3004612	Escherichia coli ampH beta-lactamase	Escherichia coli O103:H2 str. 12009	yes
NC_013353.1	NC_013353.1_429	GCF_000010745.1	3000216	acrB	Escherichia coli O103:H2 str. 12009	yes
NC_013353.1	NC_013353.1_430	GCF_000010745.1	3004043	Escherichia coli acrA	Escherichia coli O103:H2 str. 12009	yes
NC_013353.1	NC_013353.1_679	GCF_000010745.1	3003841	kdpE	Escherichia coli O103:H2 str. 12009	yes
NC_013353.1	NC_013353.1_876	GCF_000010745.1	3001328	Escherichia coli mdfA	Escherichia coli O103:H2 str. 12009	yes
NC_013353.1	NC_013353.1_947	GCF_000010745.1	3003950	msbA	Escherichia coli O103:H2 str. 12009	yes
NC_013353.1	NC_013353.1_1084	GCF_000010745.1	3001329	mdtG	Escherichia coli O103:H2 str. 12009	yes
NC_013353.1	NC_013353.1_1096	GCF_000010745.1	3001216	mdtH	Escherichia coli O103:H2 str. 12009	yes
NC_013353.1	NC_013353.1_1325	GCF_000010745.1	3000676	H-NS	Escherichia coli O103:H2 str. 12009	yes
NC_013353.1	NC_013353.1_1648	GCF_000010745.1	3000263	marA	Escherichia coli O103:H2 str. 12009	yes
NC_013353.1	NC_013353.1_1722	GCF_000010745.1	3004583	Klebsiella pneumoniae KpnF	Escherichia coli O103:H2 str. 12009	yes
NC_013353.1	NC_013353.1_1723	GCF_000010745.1	3004580	Klebsiella pneumoniae KpnE	Escherichia coli O103:H2 str. 12009	yes
NC_013353.1	NC_013353.1_2474	GCF_000010745.1	3003577	ugd	Escherichia coli O103:H2 str. 12009	yes
NC_013353.1	NC_013353.1_2519	GCF_000010745.1	3000792	mdtA	Escherichia coli O103:H2 str. 12009	yes
NC_013353.1	NC_013353.1_2520	GCF_000010745.1	3000793	mdtB	Escherichia coli O103:H2 str. 12009	yes
NC_013353.1	NC_013353.1_2521	GCF_000010745.1	3000794	mdtC	Escherichia coli O103:H2 str. 12009	yes
NC_013353.1	NC_013353.1_2523	GCF_000010745.1	3000829	baeS	Escherichia coli O103:H2 str. 12009	yes
NC_013353.1	NC_013353.1_2524	GCF_000010745.1	3000828	baeR	Escherichia coli O103:H2 str. 12009	yes
NC_013353.1	NC_013353.1_2656	GCF_000010745.1	3003952	YojI	Escherichia coli O103:H2 str. 12009	yes
NC_013353.1	NC_013353.1_2689	GCF_000010745.1	3003578	PmrF	Escherichia coli O103:H2 str. 12009	yes
NC_013353.1	NC_013353.1_2860	GCF_000010745.1	3000254	emrY	Escherichia coli O103:H2 str. 12009	yes
NC_013353.1	NC_013353.1_2861	GCF_000010745.1	3000206	emrK	Escherichia coli O103:H2 str. 12009	yes
NC_013353.1	NC_013353.1_2862	GCF_000010745.1	3000832	evgA	Escherichia coli O103:H2 str. 12009	yes
NC_013353.1	NC_013353.1_2863	GCF_000010745.1	3000833	evgS	Escherichia coli O103:H2 str. 12009	yes
NC_013353.1	NC_013353.1_2916	GCF_000010745.1	3004611	Escherichia coli ampC1 beta-lactamase	Escherichia coli O103:H2 str. 12009	yes
NC_013353.1	NC_013353.1_2947	GCF_000010745.1	3000491	acrD	Escherichia coli O103:H2 str. 12009	yes
NC_013353.1	NC_013353.1_3191	GCF_000010745.1	3000516	emrR	Escherichia coli O103:H2 str. 12009	yes
NC_013353.1	NC_013353.1_3192	GCF_000010745.1	3000027	emrA	Escherichia coli O103:H2 str. 12009	yes
NC_013353.1	NC_013353.1_3193	GCF_000010745.1	3000074	emrB	Escherichia coli O103:H2 str. 12009	yes
NC_013353.1	NC_013353.1_3198	GCF_000010745.1	3005069	rsmA	Escherichia coli O103:H2 str. 12009	yes
NC_013353.1	NC_013353.1_3680	GCF_000010745.1	3000237	TolC	Escherichia coli O103:H2 str. 12009	yes
NC_013353.1	NC_013353.1_3703	GCF_000010745.1	3002986	bacA	Escherichia coli O103:H2 str. 12009	yes
NC_013353.1	NC_013353.1_3968	GCF_000010745.1	3000656	AcrS	Escherichia coli O103:H2 str. 12009	yes
NC_013353.1	NC_013353.1_3969	GCF_000010745.1	3000499	AcrE	Escherichia coli O103:H2 str. 12009	yes
NC_013353.1	NC_013353.1_3970	GCF_000010745.1	3000502	AcrF	Escherichia coli O103:H2 str. 12009	yes
NC_013353.1	NC_013353.1_4044	GCF_000010745.1	3000518	CRP	Escherichia coli O103:H2 str. 12009	yes
NC_013353.1	NC_013353.1_4210	GCF_000010745.1	3000795	mdtE	Escherichia coli O103:H2 str. 12009	yes
NC_013353.1	NC_013353.1_4211	GCF_000010745.1	3000796	mdtF	Escherichia coli O103:H2 str. 12009	yes
NC_013353.1	NC_013353.1_4214	GCF_000010745.1	3000508	gadX	Escherichia coli O103:H2 str. 12009	yes
NC_013353.1	NC_013353.1_4587	GCF_000010745.1	3000830	cpxA	Escherichia coli O103:H2 str. 12009	yes
NC_013353.1	NC_013353.1_4810	GCF_000010745.1	3003550	mdtP	Escherichia coli O103:H2 str. 12009	yes
NC_013353.1	NC_013353.1_4811	GCF_000010745.1	3003549	mdtO	Escherichia coli O103:H2 str. 12009	yes
NC_013353.1	NC_013353.1_4812	GCF_000010745.1	3003548	mdtN	Escherichia coli O103:H2 str. 12009	yes
NC_013353.1	NC_013353.1_4846	GCF_000010745.1	3003576	eptA	Escherichia coli O103:H2 str. 12009	yes
NC_013353.1	NC_013353.1_4927	GCF_000010745.1	3006875	EC-14	Escherichia coli O103:H2 str. 12009	yes
NC_013353.1	NC_013353.1_5100	GCF_000010745.1	3001214	mdtM	Escherichia coli O103:H2 str. 12009	yes
NC_013353.1	NC_013353.1_82	GCF_000010745.1	3004446	Haemophilus influenzae PBP3 conferring resistance to beta-lactam antibiotics	Escherichia coli O103:H2 str. 12009	yes
NC_013353.1	NC_013353.1_2678	GCF_000010745.1	3003889	Escherichia coli GlpT with mutation conferring resistance to fosfomycin	Escherichia coli O103:H2 str. 12009	yes
NC_013353.1	NC_013353.1_4025	GCF_000010745.1	3003369	Escherichia coli EF-Tu mutants conferring resistance to Pulvomycin	Escherichia coli O103:H2 str. 12009	yes
NC_013353.1	NC_013353.1_4703	GCF_000010745.1	3003369	Escherichia coli EF-Tu mutants conferring resistance to Pulvomycin	Escherichia coli O103:H2 str. 12009	yes
NC_013353.1	NC_013353.1_431	GCF_000010745.1	3003807	Escherichia coli acrR with mutation conferring multidrug antibiotic resistance	Escherichia coli O103:H2 str. 12009	yes
NC_013353.1	NC_013353.1_1647	GCF_000010745.1	3003378	Escherichia coli marR mutant conferring antibiotic resistance	Escherichia coli O103:H2 str. 12009	yes
NC_013353.1	NC_013353.1_4790	GCF_000010745.1	3003511	Escherichia coli soxS with mutation conferring antibiotic resistance	Escherichia coli O103:H2 str. 12009	yes
NC_013353.1	NC_013353.1_4791	GCF_000010745.1	3003381	Escherichia coli soxR with mutation conferring antibiotic resistance	Escherichia coli O103:H2 str. 12009	yes
NC_013364.1	NC_013364.1_395	GCF_000010765.1	3004612	Escherichia coli ampH beta-lactamase	Escherichia coli O111:H- str. 11128	yes
NC_013364.1	NC_013364.1_482	GCF_000010765.1	3000216	acrB	Escherichia coli O111:H- str. 11128	yes
NC_013364.1	NC_013364.1_483	GCF_000010765.1	3004043	Escherichia coli acrA	Escherichia coli O111:H- str. 11128	yes
NC_013364.1	NC_013364.1_701	GCF_000010765.1	3003841	kdpE	Escherichia coli O111:H- str. 11128	yes
NC_013364.1	NC_013364.1_898	GCF_000010765.1	3001328	Escherichia coli mdfA	Escherichia coli O111:H- str. 11128	yes
NC_013364.1	NC_013364.1_970	GCF_000010765.1	3003950	msbA	Escherichia coli O111:H- str. 11128	yes
NC_013364.1	NC_013364.1_1303	GCF_000010765.1	3001329	mdtG	Escherichia coli O111:H- str. 11128	yes
NC_013364.1	NC_013364.1_1315	GCF_000010765.1	3001216	mdtH	Escherichia coli O111:H- str. 11128	yes
NC_013364.1	NC_013364.1_1531	GCF_000010765.1	3000676	H-NS	Escherichia coli O111:H- str. 11128	yes
NC_013364.1	NC_013364.1_1891	GCF_000010765.1	3000263	marA	Escherichia coli O111:H- str. 11128	yes
NC_013364.1	NC_013364.1_2021	GCF_000010765.1	3004583	Klebsiella pneumoniae KpnF	Escherichia coli O111:H- str. 11128	yes
NC_013364.1	NC_013364.1_2022	GCF_000010765.1	3004580	Klebsiella pneumoniae KpnE	Escherichia coli O111:H- str. 11128	yes
NC_013364.1	NC_013364.1_2467	GCF_000010765.1	3004039	Escherichia coli emrE	Escherichia coli O111:H- str. 11128	yes
NC_013364.1	NC_013364.1_2736	GCF_000010765.1	3000792	mdtA	Escherichia coli O111:H- str. 11128	yes
NC_013364.1	NC_013364.1_2737	GCF_000010765.1	3000793	mdtB	Escherichia coli O111:H- str. 11128	yes
NC_013364.1	NC_013364.1_2738	GCF_000010765.1	3000794	mdtC	Escherichia coli O111:H- str. 11128	yes
NC_013364.1	NC_013364.1_2740	GCF_000010765.1	3000829	baeS	Escherichia coli O111:H- str. 11128	yes
NC_013364.1	NC_013364.1_2741	GCF_000010765.1	3000828	baeR	Escherichia coli O111:H- str. 11128	yes
NC_013364.1	NC_013364.1_2887	GCF_000010765.1	3003952	YojI	Escherichia coli O111:H- str. 11128	yes
NC_013364.1	NC_013364.1_2935	GCF_000010765.1	3003578	PmrF	Escherichia coli O111:H- str. 11128	yes
NC_013364.1	NC_013364.1_3036	GCF_000010765.1	3000254	emrY	Escherichia coli O111:H- str. 11128	yes
NC_013364.1	NC_013364.1_3037	GCF_000010765.1	3000206	emrK	Escherichia coli O111:H- str. 11128	yes
NC_013364.1	NC_013364.1_3038	GCF_000010765.1	3000832	evgA	Escherichia coli O111:H- str. 11128	yes
NC_013364.1	NC_013364.1_3039	GCF_000010765.1	3000833	evgS	Escherichia coli O111:H- str. 11128	yes
NC_013364.1	NC_013364.1_3092	GCF_000010765.1	3004611	Escherichia coli ampC1 beta-lactamase	Escherichia coli O111:H- str. 11128	yes
NC_013364.1	NC_013364.1_3123	GCF_000010765.1	3000491	acrD	Escherichia coli O111:H- str. 11128	yes
NC_013364.1	NC_013364.1_3337	GCF_000010765.1	3000516	emrR	Escherichia coli O111:H- str. 11128	yes
NC_013364.1	NC_013364.1_3338	GCF_000010765.1	3000027	emrA	Escherichia coli O111:H- str. 11128	yes
NC_013364.1	NC_013364.1_3339	GCF_000010765.1	3000074	emrB	Escherichia coli O111:H- str. 11128	yes
NC_013364.1	NC_013364.1_3344	GCF_000010765.1	3005069	rsmA	Escherichia coli O111:H- str. 11128	yes
NC_013364.1	NC_013364.1_3791	GCF_000010765.1	3000237	TolC	Escherichia coli O111:H- str. 11128	yes
NC_013364.1	NC_013364.1_3812	GCF_000010765.1	3002986	bacA	Escherichia coli O111:H- str. 11128	yes
NC_013364.1	NC_013364.1_4021	GCF_000010765.1	3000656	AcrS	Escherichia coli O111:H- str. 11128	yes
NC_013364.1	NC_013364.1_4022	GCF_000010765.1	3000499	AcrE	Escherichia coli O111:H- str. 11128	yes
NC_013364.1	NC_013364.1_4023	GCF_000010765.1	3000502	AcrF	Escherichia coli O111:H- str. 11128	yes
NC_013364.1	NC_013364.1_4100	GCF_000010765.1	3000518	CRP	Escherichia coli O111:H- str. 11128	yes
NC_013364.1	NC_013364.1_4261	GCF_000010765.1	3000795	mdtE	Escherichia coli O111:H- str. 11128	yes
NC_013364.1	NC_013364.1_4262	GCF_000010765.1	3000796	mdtF	Escherichia coli O111:H- str. 11128	yes
NC_013364.1	NC_013364.1_4265	GCF_000010765.1	3000508	gadX	Escherichia coli O111:H- str. 11128	yes
NC_013364.1	NC_013364.1_4673	GCF_000010765.1	3000830	cpxA	Escherichia coli O111:H- str. 11128	yes
NC_013364.1	NC_013364.1_4902	GCF_000010765.1	3003550	mdtP	Escherichia coli O111:H- str. 11128	yes
NC_013364.1	NC_013364.1_4903	GCF_000010765.1	3003549	mdtO	Escherichia coli O111:H- str. 11128	yes
NC_013364.1	NC_013364.1_4904	GCF_000010765.1	3003548	mdtN	Escherichia coli O111:H- str. 11128	yes
NC_013364.1	NC_013364.1_4931	GCF_000010765.1	3003576	eptA	Escherichia coli O111:H- str. 11128	yes
NC_013364.1	NC_013364.1_5009	GCF_000010765.1	3006875	EC-14	Escherichia coli O111:H- str. 11128	yes
NC_013364.1	NC_013364.1_5142	GCF_000010765.1	3001214	mdtM	Escherichia coli O111:H- str. 11128	yes
NC_013365.1	NC_013365.1_111	GCF_000010765.1	3000166	tet(B)	Escherichia coli O111:H- str. 11128	yes
NC_013365.1	NC_013365.1_124	GCF_000010765.1	3002641	APH(3')-Ia	Escherichia coli O111:H- str. 11128	yes
NC_013365.1	NC_013365.1_126	GCF_000010765.1	3002660	APH(6)-Id	Escherichia coli O111:H- str. 11128	yes
NC_013365.1	NC_013365.1_127	GCF_000010765.1	3002639	APH(3'')-Ib	Escherichia coli O111:H- str. 11128	yes
NC_013365.1	NC_013365.1_128	GCF_000010765.1	3000412	sul2	Escherichia coli O111:H- str. 11128	yes
NC_013365.1	NC_013365.1_133	GCF_000010765.1	3000873	TEM-1	Escherichia coli O111:H- str. 11128	yes
NC_013365.1	NC_013365.1_138	GCF_000010765.1	3002683	catI	Escherichia coli O111:H- str. 11128	yes
NC_013364.1	NC_013364.1_80	GCF_000010765.1	3004446	Haemophilus influenzae PBP3 conferring resistance to beta-lactam antibiotics	Escherichia coli O111:H- str. 11128	yes
NC_013364.1	NC_013364.1_2924	GCF_000010765.1	3003889	Escherichia coli GlpT with mutation conferring resistance to fosfomycin	Escherichia coli O111:H- str. 11128	yes
NC_013364.1	NC_013364.1_4079	GCF_000010765.1	3003369	Escherichia coli EF-Tu mutants conferring resistance to Pulvomycin	Escherichia coli O111:H- str. 11128	yes
NC_013364.1	NC_013364.1_4736	GCF_000010765.1	3003369	Escherichia coli EF-Tu mutants conferring resistance to Pulvomycin	Escherichia coli O111:H- str. 11128	yes
NC_013364.1	NC_013364.1_484	GCF_000010765.1	3003807	Escherichia coli acrR with mutation conferring multidrug antibiotic resistance	Escherichia coli O111:H- str. 11128	yes
NC_013364.1	NC_013364.1_1890	GCF_000010765.1	3003378	Escherichia coli marR mutant conferring antibiotic resistance	Escherichia coli O111:H- str. 11128	yes
NC_013364.1	NC_013364.1_4882	GCF_000010765.1	3003511	Escherichia coli soxS with mutation conferring antibiotic resistance	Escherichia coli O111:H- str. 11128	yes
NC_013364.1	NC_013364.1_4883	GCF_000010765.1	3003381	Escherichia coli soxR with mutation conferring antibiotic resistance	Escherichia coli O111:H- str. 11128	yes
NC_013365.1	NC_013365.1_110	GCF_000010765.1	3003479	tetR	Escherichia coli O111:H- str. 11128	yes
NC_017482.1	NC_017482.1_2297	GCF_000011045.1	3002813	lmrB	Lacticaseibacillus rhamnosus GG	no
NC_004663.1	NC_004663.1_312	GCF_000011065.1	3000777	adeF	Bacteroides thetaiotaomicron VPI-5482	no
NC_004663.1	NC_004663.1_906	GCF_000011065.1	3000777	adeF	Bacteroides thetaiotaomicron VPI-5482	no
NC_002570.2	NC_002570.2_388	GCF_000011145.1	3004643	Erm(K)	Alkalihalobacillus halodurans C-125	no
NC_003923.1	NC_003923.1_30	GCF_000011265.1	3000617	mecA	Staphylococcus aureus subsp. aureus MW2	yes
NC_003923.1	NC_003923.1_31	GCF_000011265.1	3000215	mecR1	Staphylococcus aureus subsp. aureus MW2	yes
NC_003923.1	NC_003923.1_107	GCF_000011265.1	3000565	tet(38)	Staphylococcus aureus subsp. aureus MW2	yes
NC_003923.1	NC_003923.1_307	GCF_000011265.1	3000746	mepR	Staphylococcus aureus subsp. aureus MW2	yes
NC_003923.1	NC_003923.1_308	GCF_000011265.1	3000026	mepA	Staphylococcus aureus subsp. aureus MW2	yes
NC_003923.1	NC_003923.1_640	GCF_000011265.1	3000815	mgrA	Staphylococcus aureus subsp. aureus MW2	yes
NC_003923.1	NC_003923.1_649	GCF_000011265.1	3004667	Staphylococcus aureus norA	Staphylococcus aureus subsp. aureus MW2	yes
NC_003923.1	NC_003923.1_1283	GCF_000011265.1	3000839	arlS	Staphylococcus aureus subsp. aureus MW2	yes
NC_003923.1	NC_003923.1_1284	GCF_000011265.1	3000838	arlR	Staphylococcus aureus subsp. aureus MW2	yes
NC_003923.1	NC_003923.1_2039	GCF_000011265.1	3004572	Staphylococcus aureus LmrS	Staphylococcus aureus subsp. aureus MW2	yes
NC_004606.1	NC_004606.1_167	GCF_000011285.1	3000024	patA	Streptococcus pyogenes SSI-1	yes
NC_004606.1	NC_004606.1_168	GCF_000011285.1	3000025	patB	Streptococcus pyogenes SSI-1	yes
NC_004606.1	NC_004606.1_1823	GCF_000011285.1	3003969	lmrP	Streptococcus pyogenes SSI-1	yes
NC_004113.1	NC_004113.1_1029	GCF_000011345.1	3002982	amrA	Thermosynechococcus vestitus BP-1	no
NC_004113.1	NC_004113.1_1653	GCF_000011345.1	3000777	adeF	Thermosynechococcus vestitus BP-1	no
NC_004463.1	NC_004463.1_1005	GCF_000011365.1	3000777	adeF	Bradyrhizobium diazoefficiens USDA 110	no
NC_004463.1	NC_004463.1_3881	GCF_000011365.1	3000777	adeF	Bradyrhizobium diazoefficiens USDA 110	no
NC_004463.1	NC_004463.1_6377	GCF_000011365.1	3000856	BJP-1	Bradyrhizobium diazoefficiens USDA 110	no
NC_004463.1	NC_004463.1_6885	GCF_000011365.1	3000777	adeF	Bradyrhizobium diazoefficiens USDA 110	no
NC_004463.1	NC_004463.1_7140	GCF_000011365.1	3003730	Bifidobacterium bifidum ileS conferring resistance to mupirocin	Bradyrhizobium diazoefficiens USDA 110	no
NC_005125.1	NC_005125.1_2892	GCF_000011385.1	3000777	adeF	Gloeobacter violaceus PCC 7421	no
NC_005125.1	NC_005125.1_4062	GCF_000011385.1	3000777	adeF	Gloeobacter violaceus PCC 7421	no
NC_017463.1	NC_017463.1_945	GCF_000011405.1	3004801	FTU-1	Francisella tularensis subsp. holarctica OSU18	yes
NC_002952.2	NC_002952.2_31	GCF_000011505.1	3003905	ANT(4')-Ib	Staphylococcus aureus subsp. aureus MRSA252	yes
NC_002952.2	NC_002952.2_35	GCF_000011505.1	3000617	mecA	Staphylococcus aureus subsp. aureus MRSA252	yes
NC_002952.2	NC_002952.2_36	GCF_000011505.1	3000215	mecR1	Staphylococcus aureus subsp. aureus MRSA252	yes
NC_002952.2	NC_002952.2_37	GCF_000011505.1	3000124	mecI	Staphylococcus aureus subsp. aureus MRSA252	yes
NC_002952.2	NC_002952.2_45	GCF_000011505.1	3000347	ErmA	Staphylococcus aureus subsp. aureus MRSA252	yes
NC_002952.2	NC_002952.2_46	GCF_000011505.1	3002630	ANT(9)-Ia	Staphylococcus aureus subsp. aureus MRSA252	yes
NC_002952.2	NC_002952.2_131	GCF_000011505.1	3000565	tet(38)	Staphylococcus aureus subsp. aureus MRSA252	yes
NC_002952.2	NC_002952.2_317	GCF_000011505.1	3000746	mepR	Staphylococcus aureus subsp. aureus MRSA252	yes
NC_002952.2	NC_002952.2_318	GCF_000011505.1	3000026	mepA	Staphylococcus aureus subsp. aureus MRSA252	yes
NC_002952.2	NC_002952.2_700	GCF_000011505.1	3000815	mgrA	Staphylococcus aureus subsp. aureus MRSA252	yes
NC_002952.2	NC_002952.2_709	GCF_000011505.1	3004667	Staphylococcus aureus norA	Staphylococcus aureus subsp. aureus MRSA252	yes
NC_002952.2	NC_002952.2_1362	GCF_000011505.1	3000839	arlS	Staphylococcus aureus subsp. aureus MRSA252	yes
NC_002952.2	NC_002952.2_1363	GCF_000011505.1	3000838	arlR	Staphylococcus aureus subsp. aureus MRSA252	yes
NC_002952.2	NC_002952.2_1661	GCF_000011505.1	3000347	ErmA	Staphylococcus aureus subsp. aureus MRSA252	yes
NC_002952.2	NC_002952.2_1662	GCF_000011505.1	3002630	ANT(9)-Ia	Staphylococcus aureus subsp. aureus MRSA252	yes
NC_002952.2	NC_002952.2_1756	GCF_000011505.1	3000621	PC1 beta-lactamase (blaZ)	Staphylococcus aureus subsp. aureus MRSA252	yes
NC_002952.2	NC_002952.2_2154	GCF_000011505.1	3004572	Staphylococcus aureus LmrS	Staphylococcus aureus subsp. aureus MRSA252	yes
NC_002952.2	NC_002952.2_2155	GCF_000011505.1	3004572	Staphylococcus aureus LmrS	Staphylococcus aureus subsp. aureus MRSA252	yes
NC_002952.2	NC_002952.2_2313	GCF_000011505.1	3004661	Staphylococcus aureus FosB	Staphylococcus aureus subsp. aureus MRSA252	yes
NC_002952.2	NC_002952.2_6	GCF_000011505.1	3003296	Staphylococcus aureus gyrA conferring resistance to fluoroquinolones	Staphylococcus aureus subsp. aureus MRSA252	yes
NC_002952.2	NC_002952.2_320	GCF_000011505.1	3003901	Staphylococcus aureus GlpT with mutation conferring resistance to fosfomycin	Staphylococcus aureus subsp. aureus MRSA252	yes
NC_002952.2	NC_002952.2_1304	GCF_000011505.1	3003312	Staphylococcus aureus parC conferring resistance to fluoroquinolones	Staphylococcus aureus subsp. aureus MRSA252	yes
NC_002952.2	NC_002952.2_2089	GCF_000011505.1	3003776	Staphylococcus aureus murA with mutation conferring resistance to fosfomycin	Staphylococcus aureus subsp. aureus MRSA252	yes
NC_002953.3	NC_002953.3_42	GCF_000011525.1	3003733	fusC	Staphylococcus aureus subsp. aureus MSSA476	yes
NC_002953.3	NC_002953.3_107	GCF_000011525.1	3000565	tet(38)	Staphylococcus aureus subsp. aureus MSSA476	yes
NC_002953.3	NC_002953.3_304	GCF_000011525.1	3000746	mepR	Staphylococcus aureus subsp. aureus MSSA476	yes
NC_002953.3	NC_002953.3_305	GCF_000011525.1	3000026	mepA	Staphylococcus aureus subsp. aureus MSSA476	yes
NC_002953.3	NC_002953.3_636	GCF_000011525.1	3000815	mgrA	Staphylococcus aureus subsp. aureus MSSA476	yes
NC_002953.3	NC_002953.3_645	GCF_000011525.1	3004667	Staphylococcus aureus norA	Staphylococcus aureus subsp. aureus MSSA476	yes
NC_002953.3	NC_002953.3_1322	GCF_000011525.1	3000839	arlS	Staphylococcus aureus subsp. aureus MSSA476	yes
NC_002953.3	NC_002953.3_1323	GCF_000011525.1	3000838	arlR	Staphylococcus aureus subsp. aureus MSSA476	yes
NC_002953.3	NC_002953.3_2017	GCF_000011525.1	3004572	Staphylococcus aureus LmrS	Staphylococcus aureus subsp. aureus MSSA476	yes
NC_005951.1	NC_005951.1_20	GCF_000011525.1	3000621	PC1 beta-lactamase (blaZ)	Staphylococcus aureus subsp. aureus MSSA476	yes
NC_006350.1	NC_006350.1_823	GCF_000011545.1	3000777	adeF	Burkholderia pseudomallei K96243	yes
NC_006350.1	NC_006350.1_1816	GCF_000011545.1	3002983	amrB	Burkholderia pseudomallei K96243	yes
NC_006350.1	NC_006350.1_1817	GCF_000011545.1	3002982	amrA	Burkholderia pseudomallei K96243	yes
NC_006351.1	NC_006351.1_309	GCF_000011545.1	3000777	adeF	Burkholderia pseudomallei K96243	yes
NC_006351.1	NC_006351.1_916	GCF_000011545.1	3004123	Burkholderia pseudomallei Omp38	Burkholderia pseudomallei K96243	yes
NC_006351.1	NC_006351.1_2084	GCF_000011545.1	3001772	OXA-59	Burkholderia pseudomallei K96243	yes
NC_005861.2	NC_005861.2_549	GCF_000011565.2	3000777	adeF	Candidatus Protochlamydia amoebophila UWE25	no
NC_004547.2	NC_004547.2_1157	GCF_000011605.1	3000777	adeF	Pectobacterium atrosepticum SCRI1043	no
NC_004547.2	NC_004547.2_2517	GCF_000011605.1	3003950	msbA	Pectobacterium atrosepticum SCRI1043	no
NC_004547.2	NC_004547.2_2808	GCF_000011605.1	3006903	CAR-1	Pectobacterium atrosepticum SCRI1043	no
NC_004547.2	NC_004547.2_3327	GCF_000011605.1	3005069	rsmA	Pectobacterium atrosepticum SCRI1043	no
NC_004547.2	NC_004547.2_3403	GCF_000011605.1	3000777	adeF	Pectobacterium atrosepticum SCRI1043	no
NC_004547.2	NC_004547.2_3469	GCF_000011605.1	3004597	Klebsiella pneumoniae KpnH	Pectobacterium atrosepticum SCRI1043	no
NC_004547.2	NC_004547.2_4018	GCF_000011605.1	3000518	CRP	Pectobacterium atrosepticum SCRI1043	no
NC_004547.2	NC_004547.2_4083	GCF_000011605.1	3000777	adeF	Pectobacterium atrosepticum SCRI1043	no
NC_004547.2	NC_004547.2_212	GCF_000011605.1	3003369	Escherichia coli EF-Tu mutants conferring resistance to Pulvomycin	Pectobacterium atrosepticum SCRI1043	no
NC_004547.2	NC_004547.2_1945	GCF_000011605.1	3004045	Escherichia coli fabI mutations conferring resistance to isoniazid and triclosan	Pectobacterium atrosepticum SCRI1043	no
NC_004547.2	NC_004547.2_3778	GCF_000011605.1	3004446	Haemophilus influenzae PBP3 conferring resistance to beta-lactam antibiotics	Pectobacterium atrosepticum SCRI1043	no
NC_004547.2	NC_004547.2_3989	GCF_000011605.1	3003369	Escherichia coli EF-Tu mutants conferring resistance to Pulvomycin	Pectobacterium atrosepticum SCRI1043	no
NC_006274.1	NC_006274.1_1486	GCF_000011625.1	3003072	mphL	Bacillus cereus E33L	yes
NC_006274.1	NC_006274.1_1902	GCF_000011625.1	3000172	FosB	Bacillus cereus E33L	yes
NC_006274.1	NC_006274.1_2321	GCF_000011625.1	3000090	Bla1	Bacillus cereus E33L	yes
NC_006274.1	NC_006274.1_3271	GCF_000011625.1	3004189	Bla2	Bacillus cereus E33L	yes
NC_006274.1	NC_006274.1_3272	GCF_000011625.1	3002878	BcII	Bacillus cereus E33L	yes
NC_006086.1	NC_006086.1_218	GCF_000011665.1	3000024	patA	Streptococcus pyogenes MGAS10394	yes
NC_006086.1	NC_006086.1_219	GCF_000011665.1	3000025	patB	Streptococcus pyogenes MGAS10394	yes
NC_006086.1	NC_006086.1_1135	GCF_000011665.1	3000616	mel	Streptococcus pyogenes MGAS10394	yes
NC_006086.1	NC_006086.1_1754	GCF_000011665.1	3003969	lmrP	Streptococcus pyogenes MGAS10394	yes
NC_006348.1	NC_006348.1_285	GCF_000011705.1	3000777	adeF	Burkholderia mallei ATCC 23344	yes
NC_006349.2	NC_006349.2_1197	GCF_000011705.1	3004123	Burkholderia pseudomallei Omp38	Burkholderia mallei ATCC 23344	yes
NC_006349.2	NC_006349.2_1297	GCF_000011705.1	3000777	adeF	Burkholderia mallei ATCC 23344	yes
NC_017382.1	NC_017382.1_581	GCF_000011725.1	3004470	poxtA	Helicobacter pylori 51	yes
NC_017382.1	NC_017382.1_1123	GCF_000011725.1	3003964	hp1181	Helicobacter pylori 51	yes
NC_007292.1	NC_007292.1_167	GCF_000011745.1	3005069	rsmA	Candidatus Blochmannia pennsylvanicus str. BPEN	no
NC_007292.1	NC_007292.1_131	GCF_000011745.1	3004446	Haemophilus influenzae PBP3 conferring resistance to beta-lactam antibiotics	Candidatus Blochmannia pennsylvanicus str. BPEN	no
NC_006840.2	NC_006840.2_530	GCF_000011805.1	3005069	rsmA	Aliivibrio fischeri ES114	no
NC_006840.2	NC_006840.2_2303	GCF_000011805.1	3000518	CRP	Aliivibrio fischeri ES114	no
NC_006841.2	NC_006841.2_915	GCF_000011805.1	3000777	adeF	Aliivibrio fischeri ES114	no
NC_006841.2	NC_006841.2_1161	GCF_000011805.1	3000777	adeF	Aliivibrio fischeri ES114	no
NC_006449.1	NC_006449.1_754	GCF_000011845.1	3002485	LRA-2	Streptococcus thermophilus CNRZ1066	yes
NC_003912.7	NC_003912.7_337	GCF_000011865.1	3003616	OXA-460	Campylobacter jejuni RM1221	yes
NC_003912.7	NC_003912.7_404	GCF_000011865.1	3000785	cmeC	Campylobacter jejuni RM1221	yes
NC_003912.7	NC_003912.7_405	GCF_000011865.1	3000784	cmeB	Campylobacter jejuni RM1221	yes
NC_003912.7	NC_003912.7_406	GCF_000011865.1	3000783	cmeA	Campylobacter jejuni RM1221	yes
NC_003912.7	NC_003912.7_407	GCF_000011865.1	3000526	cmeR	Campylobacter jejuni RM1221	yes
NC_006511.1	NC_006511.1_387	GCF_000011885.1	3000491	acrD	Salmonella enterica subsp. enterica serovar Paratyphi A str. ATCC 9150	yes
NC_006511.1	NC_006511.1_390	GCF_000011885.1	3004611	Escherichia coli ampC1 beta-lactamase	Salmonella enterica subsp. enterica serovar Paratyphi A str. ATCC 9150	yes
NC_006511.1	NC_006511.1_562	GCF_000011885.1	3003578	PmrF	Salmonella enterica subsp. enterica serovar Paratyphi A str. ATCC 9150	yes
NC_006511.1	NC_006511.1_728	GCF_000011885.1	3000828	baeR	Salmonella enterica subsp. enterica serovar Paratyphi A str. ATCC 9150	yes
NC_006511.1	NC_006511.1_731	GCF_000011885.1	3000794	mdtC	Salmonella enterica subsp. enterica serovar Paratyphi A str. ATCC 9150	yes
NC_006511.1	NC_006511.1_732	GCF_000011885.1	3000793	mdtB	Salmonella enterica subsp. enterica serovar Paratyphi A str. ATCC 9150	yes
NC_006511.1	NC_006511.1_787	GCF_000011885.1	3003577	ugd	Salmonella enterica subsp. enterica serovar Paratyphi A str. ATCC 9150	yes
NC_006511.1	NC_006511.1_856	GCF_000011885.1	3001327	MdtK	Salmonella enterica subsp. enterica serovar Paratyphi A str. ATCC 9150	yes
NC_006511.1	NC_006511.1_857	GCF_000011885.1	3001327	MdtK	Salmonella enterica subsp. enterica serovar Paratyphi A str. ATCC 9150	yes
NC_006511.1	NC_006511.1_908	GCF_000011885.1	3000826	sdiA	Salmonella enterica subsp. enterica serovar Paratyphi A str. ATCC 9150	yes
NC_006511.1	NC_006511.1_1227	GCF_000011885.1	3002569	AAC(6')-Iy	Salmonella enterica subsp. enterica serovar Paratyphi A str. ATCC 9150	yes
NC_006511.1	NC_006511.1_1316	GCF_000011885.1	3000263	marA	Salmonella enterica subsp. enterica serovar Paratyphi A str. ATCC 9150	yes
NC_006511.1	NC_006511.1_1354	GCF_000011885.1	3004580	Klebsiella pneumoniae KpnE	Salmonella enterica subsp. enterica serovar Paratyphi A str. ATCC 9150	yes
NC_006511.1	NC_006511.1_1786	GCF_000011885.1	3003950	msbA	Salmonella enterica subsp. enterica serovar Paratyphi A str. ATCC 9150	yes
NC_006511.1	NC_006511.1_1869	GCF_000011885.1	3001328	Escherichia coli mdfA	Salmonella enterica subsp. enterica serovar Paratyphi A str. ATCC 9150	yes
NC_006511.1	NC_006511.1_2009	GCF_000011885.1	3003841	kdpE	Salmonella enterica subsp. enterica serovar Paratyphi A str. ATCC 9150	yes
NC_006511.1	NC_006511.1_2113	GCF_000011885.1	3000929	TEM-60	Salmonella enterica subsp. enterica serovar Paratyphi A str. ATCC 9150	yes
NC_006511.1	NC_006511.1_2214	GCF_000011885.1	3004043	Escherichia coli acrA	Salmonella enterica subsp. enterica serovar Paratyphi A str. ATCC 9150	yes
NC_006511.1	NC_006511.1_2215	GCF_000011885.1	3000216	acrB	Salmonella enterica subsp. enterica serovar Paratyphi A str. ATCC 9150	yes
NC_006511.1	NC_006511.1_2315	GCF_000011885.1	3004612	Escherichia coli ampH beta-lactamase	Salmonella enterica subsp. enterica serovar Paratyphi A str. ATCC 9150	yes
NC_006511.1	NC_006511.1_2336	GCF_000011885.1	3000791	mdsC	Salmonella enterica subsp. enterica serovar Paratyphi A str. ATCC 9150	yes
NC_006511.1	NC_006511.1_2655	GCF_000011885.1	3000516	emrR	Salmonella enterica subsp. enterica serovar Paratyphi A str. ATCC 9150	yes
NC_006511.1	NC_006511.1_2656	GCF_000011885.1	3000027	emrA	Salmonella enterica subsp. enterica serovar Paratyphi A str. ATCC 9150	yes
NC_006511.1	NC_006511.1_2657	GCF_000011885.1	3000074	emrB	Salmonella enterica subsp. enterica serovar Paratyphi A str. ATCC 9150	yes
NC_006511.1	NC_006511.1_2663	GCF_000011885.1	3005069	rsmA	Salmonella enterica subsp. enterica serovar Paratyphi A str. ATCC 9150	yes
NC_006511.1	NC_006511.1_3043	GCF_000011885.1	3002986	bacA	Salmonella enterica subsp. enterica serovar Paratyphi A str. ATCC 9150	yes
NC_006511.1	NC_006511.1_3294	GCF_000011885.1	3000518	CRP	Salmonella enterica subsp. enterica serovar Paratyphi A str. ATCC 9150	yes
NC_006511.1	NC_006511.1_3869	GCF_000011885.1	3000830	cpxA	Salmonella enterica subsp. enterica serovar Paratyphi A str. ATCC 9150	yes
NC_006511.1	NC_006511.1_122	GCF_000011885.1	3004446	Haemophilus influenzae PBP3 conferring resistance to beta-lactam antibiotics	Salmonella enterica subsp. enterica serovar Paratyphi A str. ATCC 9150	yes
NC_006511.1	NC_006511.1_577	GCF_000011885.1	3003889	Escherichia coli GlpT with mutation conferring resistance to fosfomycin	Salmonella enterica subsp. enterica serovar Paratyphi A str. ATCC 9150	yes
NC_006511.1	NC_006511.1_3273	GCF_000011885.1	3003369	Escherichia coli EF-Tu mutants conferring resistance to Pulvomycin	Salmonella enterica subsp. enterica serovar Paratyphi A str. ATCC 9150	yes
NC_006511.1	NC_006511.1_3944	GCF_000011885.1	3003369	Escherichia coli EF-Tu mutants conferring resistance to Pulvomycin	Salmonella enterica subsp. enterica serovar Paratyphi A str. ATCC 9150	yes
NC_006511.1	NC_006511.1_1315	GCF_000011885.1	3003378	Escherichia coli marR mutant conferring antibiotic resistance	Salmonella enterica subsp. enterica serovar Paratyphi A str. ATCC 9150	yes
NC_006511.1	NC_006511.1_2213	GCF_000011885.1	3003807	Escherichia coli acrR with mutation conferring multidrug antibiotic resistance	Salmonella enterica subsp. enterica serovar Paratyphi A str. ATCC 9150	yes
NC_006511.1	NC_006511.1_4037	GCF_000011885.1	3003511	Escherichia coli soxS with mutation conferring antibiotic resistance	Salmonella enterica subsp. enterica serovar Paratyphi A str. ATCC 9150	yes
NC_006511.1	NC_006511.1_4038	GCF_000011885.1	3003381	Escherichia coli soxR with mutation conferring antibiotic resistance	Salmonella enterica subsp. enterica serovar Paratyphi A str. ATCC 9150	yes
NC_002976.3	NC_002976.3_317	GCF_000011925.1	3000815	mgrA	Staphylococcus epidermidis RP62A	yes
NC_002976.3	NC_002976.3_325	GCF_000011925.1	3000391	norA	Staphylococcus epidermidis RP62A	yes
NC_002976.3	NC_002976.3_942	GCF_000011925.1	3002865	dfrC	Staphylococcus epidermidis RP62A	yes
NC_002976.3	NC_002976.3_1149	GCF_000011925.1	3000347	ErmA	Staphylococcus epidermidis RP62A	yes
NC_002976.3	NC_002976.3_1150	GCF_000011925.1	3002630	ANT(9)-Ia	Staphylococcus epidermidis RP62A	yes
NC_002976.3	NC_002976.3_1268	GCF_000011925.1	3000347	ErmA	Staphylococcus epidermidis RP62A	yes
NC_002976.3	NC_002976.3_1269	GCF_000011925.1	3002630	ANT(9)-Ia	Staphylococcus epidermidis RP62A	yes
NC_002976.3	NC_002976.3_1383	GCF_000011925.1	3000621	PC1 beta-lactamase (blaZ)	Staphylococcus epidermidis RP62A	yes
NC_002976.3	NC_002976.3_1498	GCF_000011925.1	3002865	dfrC	Staphylococcus epidermidis RP62A	yes
NC_002976.3	NC_002976.3_1502	GCF_000011925.1	3002597	AAC(6')-Ie-APH(2'')-Ia	Staphylococcus epidermidis RP62A	yes
NC_002976.3	NC_002976.3_2364	GCF_000011925.1	3002630	ANT(9)-Ia	Staphylococcus epidermidis RP62A	yes
NC_002976.3	NC_002976.3_2365	GCF_000011925.1	3000347	ErmA	Staphylococcus epidermidis RP62A	yes
NC_002976.3	NC_002976.3_2373	GCF_000011925.1	3000124	mecI	Staphylococcus epidermidis RP62A	yes
NC_002976.3	NC_002976.3_2374	GCF_000011925.1	3000215	mecR1	Staphylococcus epidermidis RP62A	yes
NC_002976.3	NC_002976.3_2375	GCF_000011925.1	3000617	mecA	Staphylococcus epidermidis RP62A	yes
NC_006663.1	NC_006663.1_3	GCF_000011925.1	3000621	PC1 beta-lactamase (blaZ)	Staphylococcus epidermidis RP62A	yes
NC_006663.1	NC_006663.1_10	GCF_000011925.1	3002647	APH(3')-IIIa	Staphylococcus epidermidis RP62A	yes
NC_006663.1	NC_006663.1_11	GCF_000011925.1	3002897	SAT-4	Staphylococcus epidermidis RP62A	yes
NC_006663.1	NC_006663.1_12	GCF_000011925.1	3002628	aad(6)	Staphylococcus epidermidis RP62A	yes
NC_003911.12	NC_003911.12_1416	GCF_000011965.2	3000777	adeF	Ruegeria pomeroyi DSS-3	no
NC_007606.1	NC_007606.1_402	GCF_000012005.1	3004612	Escherichia coli ampH beta-lactamase	Shigella dysenteriae Sd197	no
NC_007606.1	NC_007606.1_497	GCF_000012005.1	3004043	Escherichia coli acrA	Shigella dysenteriae Sd197	no
NC_007606.1	NC_007606.1_498	GCF_000012005.1	3000216	acrB	Shigella dysenteriae Sd197	no
NC_007606.1	NC_007606.1_664	GCF_000012005.1	3003841	kdpE	Shigella dysenteriae Sd197	no
NC_007606.1	NC_007606.1_897	GCF_000012005.1	3001328	Escherichia coli mdfA	Shigella dysenteriae Sd197	no
NC_007606.1	NC_007606.1_920	GCF_000012005.1	3003952	YojI	Shigella dysenteriae Sd197	no
NC_007606.1	NC_007606.1_1387	GCF_000012005.1	3000676	H-NS	Shigella dysenteriae Sd197	no
NC_007606.1	NC_007606.1_1683	GCF_000012005.1	3004580	Klebsiella pneumoniae KpnE	Shigella dysenteriae Sd197	no
NC_007606.1	NC_007606.1_1684	GCF_000012005.1	3004583	Klebsiella pneumoniae KpnF	Shigella dysenteriae Sd197	no
NC_007606.1	NC_007606.1_1734	GCF_000012005.1	3000263	marA	Shigella dysenteriae Sd197	no
NC_007606.1	NC_007606.1_2287	GCF_000012005.1	3001216	mdtH	Shigella dysenteriae Sd197	no
NC_007606.1	NC_007606.1_2406	GCF_000012005.1	3000828	baeR	Shigella dysenteriae Sd197	no
NC_007606.1	NC_007606.1_2407	GCF_000012005.1	3000829	baeS	Shigella dysenteriae Sd197	no
NC_007606.1	NC_007606.1_2438	GCF_000012005.1	3003577	ugd	Shigella dysenteriae Sd197	no
NC_007606.1	NC_007606.1_2521	GCF_000012005.1	3001329	mdtG	Shigella dysenteriae Sd197	no
NC_007606.1	NC_007606.1_2526	GCF_000012005.1	3001329	mdtG	Shigella dysenteriae Sd197	no
NC_007606.1	NC_007606.1_2575	GCF_000012005.1	3003950	msbA	Shigella dysenteriae Sd197	no
NC_007606.1	NC_007606.1_2695	GCF_000012005.1	3003578	PmrF	Shigella dysenteriae Sd197	no
NC_007606.1	NC_007606.1_2696	GCF_000012005.1	3003578	PmrF	Shigella dysenteriae Sd197	no
NC_007606.1	NC_007606.1_2819	GCF_000012005.1	3000254	emrY	Shigella dysenteriae Sd197	no
NC_007606.1	NC_007606.1_2820	GCF_000012005.1	3000206	emrK	Shigella dysenteriae Sd197	no
NC_007606.1	NC_007606.1_2821	GCF_000012005.1	3000832	evgA	Shigella dysenteriae Sd197	no
NC_007606.1	NC_007606.1_2824	GCF_000012005.1	3000832	evgA	Shigella dysenteriae Sd197	no
NC_007606.1	NC_007606.1_2825	GCF_000012005.1	3000833	evgS	Shigella dysenteriae Sd197	no
NC_007606.1	NC_007606.1_2828	GCF_000012005.1	3000833	evgS	Shigella dysenteriae Sd197	no
NC_007606.1	NC_007606.1_2891	GCF_000012005.1	3004611	Escherichia coli ampC1 beta-lactamase	Shigella dysenteriae Sd197	no
NC_007606.1	NC_007606.1_2894	GCF_000012005.1	3004611	Escherichia coli ampC1 beta-lactamase	Shigella dysenteriae Sd197	no
NC_007606.1	NC_007606.1_2927	GCF_000012005.1	3000491	acrD	Shigella dysenteriae Sd197	no
NC_007606.1	NC_007606.1_3166	GCF_000012005.1	3000516	emrR	Shigella dysenteriae Sd197	no
NC_007606.1	NC_007606.1_3167	GCF_000012005.1	3000027	emrA	Shigella dysenteriae Sd197	no
NC_007606.1	NC_007606.1_3168	GCF_000012005.1	3000074	emrB	Shigella dysenteriae Sd197	no
NC_007606.1	NC_007606.1_3169	GCF_000012005.1	3000074	emrB	Shigella dysenteriae Sd197	no
NC_007606.1	NC_007606.1_3176	GCF_000012005.1	3005069	rsmA	Shigella dysenteriae Sd197	no
NC_007606.1	NC_007606.1_3509	GCF_000012005.1	3000237	TolC	Shigella dysenteriae Sd197	no
NC_007606.1	NC_007606.1_3546	GCF_000012005.1	3002986	bacA	Shigella dysenteriae Sd197	no
NC_007606.1	NC_007606.1_3547	GCF_000012005.1	3002986	bacA	Shigella dysenteriae Sd197	no
NC_007606.1	NC_007606.1_3755	GCF_000012005.1	3000499	AcrE	Shigella dysenteriae Sd197	no
NC_007606.1	NC_007606.1_3756	GCF_000012005.1	3000502	AcrF	Shigella dysenteriae Sd197	no
NC_007606.1	NC_007606.1_3757	GCF_000012005.1	3000502	AcrF	Shigella dysenteriae Sd197	no
NC_007606.1	NC_007606.1_3833	GCF_000012005.1	3000518	CRP	Shigella dysenteriae Sd197	no
NC_007606.1	NC_007606.1_3847	GCF_000012005.1	3000508	gadX	Shigella dysenteriae Sd197	no
NC_007606.1	NC_007606.1_3851	GCF_000012005.1	3003838	gadW	Shigella dysenteriae Sd197	no
NC_007606.1	NC_007606.1_3853	GCF_000012005.1	3000796	mdtF	Shigella dysenteriae Sd197	no
NC_007606.1	NC_007606.1_3854	GCF_000012005.1	3000795	mdtE	Shigella dysenteriae Sd197	no
NC_007606.1	NC_007606.1_4166	GCF_000012005.1	3000830	cpxA	Shigella dysenteriae Sd197	no
NC_007606.1	NC_007606.1_4439	GCF_000012005.1	3003576	eptA	Shigella dysenteriae Sd197	no
NC_007606.1	NC_007606.1_4781	GCF_000012005.1	3006876	EC-15	Shigella dysenteriae Sd197	no
NC_007606.1	NC_007606.1_4869	GCF_000012005.1	3000832	evgA	Shigella dysenteriae Sd197	no
NC_007606.1	NC_007606.1_4870	GCF_000012005.1	3000833	evgS	Shigella dysenteriae Sd197	no
NC_007606.1	NC_007606.1_5012	GCF_000012005.1	3001214	mdtM	Shigella dysenteriae Sd197	no
NC_007606.1	NC_007606.1_124	GCF_000012005.1	3004446	Haemophilus influenzae PBP3 conferring resistance to beta-lactam antibiotics	Shigella dysenteriae Sd197	no
NC_007606.1	NC_007606.1_2676	GCF_000012005.1	3003889	Escherichia coli GlpT with mutation conferring resistance to fosfomycin	Shigella dysenteriae Sd197	no
NC_007606.1	NC_007606.1_3813	GCF_000012005.1	3003369	Escherichia coli EF-Tu mutants conferring resistance to Pulvomycin	Shigella dysenteriae Sd197	no
NC_007606.1	NC_007606.1_4082	GCF_000012005.1	3003369	Escherichia coli EF-Tu mutants conferring resistance to Pulvomycin	Shigella dysenteriae Sd197	no
NC_007606.1	NC_007606.1_496	GCF_000012005.1	3003807	Escherichia coli acrR with mutation conferring multidrug antibiotic resistance	Shigella dysenteriae Sd197	no
NC_007606.1	NC_007606.1_1735	GCF_000012005.1	3003378	Escherichia coli marR mutant conferring antibiotic resistance	Shigella dysenteriae Sd197	no
NC_007606.1	NC_007606.1_4901	GCF_000012005.1	3003381	Escherichia coli soxR with mutation conferring antibiotic resistance	Shigella dysenteriae Sd197	no
NC_007606.1	NC_007606.1_4902	GCF_000012005.1	3003511	Escherichia coli soxS with mutation conferring antibiotic resistance	Shigella dysenteriae Sd197	no
NC_007613.1	NC_007613.1_271	GCF_000012025.1	3004612	Escherichia coli ampH beta-lactamase	Shigella boydii Sb227	no
NC_007613.1	NC_007613.1_363	GCF_000012025.1	3000216	acrB	Shigella boydii Sb227	no
NC_007613.1	NC_007613.1_364	GCF_000012025.1	3004043	Escherichia coli acrA	Shigella boydii Sb227	no
NC_007613.1	NC_007613.1_562	GCF_000012025.1	3003841	kdpE	Shigella boydii Sb227	no
NC_007613.1	NC_007613.1_754	GCF_000012025.1	3001328	Escherichia coli mdfA	Shigella boydii Sb227	no
NC_007613.1	NC_007613.1_927	GCF_000012025.1	3000792	mdtA	Shigella boydii Sb227	no
NC_007613.1	NC_007613.1_928	GCF_000012025.1	3000793	mdtB	Shigella boydii Sb227	no
NC_007613.1	NC_007613.1_929	GCF_000012025.1	3000794	mdtC	Shigella boydii Sb227	no
NC_007613.1	NC_007613.1_931	GCF_000012025.1	3000829	baeS	Shigella boydii Sb227	no
NC_007613.1	NC_007613.1_932	GCF_000012025.1	3000828	baeR	Shigella boydii Sb227	no
NC_007613.1	NC_007613.1_1628	GCF_000012025.1	3004580	Klebsiella pneumoniae KpnE	Shigella boydii Sb227	no
NC_007613.1	NC_007613.1_1629	GCF_000012025.1	3004583	Klebsiella pneumoniae KpnF	Shigella boydii Sb227	no
NC_007613.1	NC_007613.1_1754	GCF_000012025.1	3000263	marA	Shigella boydii Sb227	no
NC_007613.1	NC_007613.1_1949	GCF_000012025.1	3000676	H-NS	Shigella boydii Sb227	no
NC_007613.1	NC_007613.1_2123	GCF_000012025.1	3001216	mdtH	Shigella boydii Sb227	no
NC_007613.1	NC_007613.1_2139	GCF_000012025.1	3001329	mdtG	Shigella boydii Sb227	no
NC_007613.1	NC_007613.1_2230	GCF_000012025.1	3003952	YojI	Shigella boydii Sb227	no
NC_007613.1	NC_007613.1_2338	GCF_000012025.1	3003950	msbA	Shigella boydii Sb227	no
NC_007613.1	NC_007613.1_2431	GCF_000012025.1	3003578	PmrF	Shigella boydii Sb227	no
NC_007613.1	NC_007613.1_2538	GCF_000012025.1	3000254	emrY	Shigella boydii Sb227	no
NC_007613.1	NC_007613.1_2539	GCF_000012025.1	3000206	emrK	Shigella boydii Sb227	no
NC_007613.1	NC_007613.1_2540	GCF_000012025.1	3000832	evgA	Shigella boydii Sb227	no
NC_007613.1	NC_007613.1_2541	GCF_000012025.1	3000833	evgS	Shigella boydii Sb227	no
NC_007613.1	NC_007613.1_2595	GCF_000012025.1	3004611	Escherichia coli ampC1 beta-lactamase	Shigella boydii Sb227	no
NC_007613.1	NC_007613.1_2596	GCF_000012025.1	3004611	Escherichia coli ampC1 beta-lactamase	Shigella boydii Sb227	no
NC_007613.1	NC_007613.1_2628	GCF_000012025.1	3000491	acrD	Shigella boydii Sb227	no
NC_007613.1	NC_007613.1_2629	GCF_000012025.1	3000491	acrD	Shigella boydii Sb227	no
NC_007613.1	NC_007613.1_2630	GCF_000012025.1	3000491	acrD	Shigella boydii Sb227	no
NC_007613.1	NC_007613.1_2974	GCF_000012025.1	3005069	rsmA	Shigella boydii Sb227	no
NC_007613.1	NC_007613.1_2979	GCF_000012025.1	3000074	emrB	Shigella boydii Sb227	no
NC_007613.1	NC_007613.1_2980	GCF_000012025.1	3000027	emrA	Shigella boydii Sb227	no
NC_007613.1	NC_007613.1_2981	GCF_000012025.1	3000516	emrR	Shigella boydii Sb227	no
NC_007613.1	NC_007613.1_3043	GCF_000012025.1	3000237	TolC	Shigella boydii Sb227	no
NC_007613.1	NC_007613.1_3063	GCF_000012025.1	3002986	bacA	Shigella boydii Sb227	no
NC_007613.1	NC_007613.1_3421	GCF_000012025.1	3000656	AcrS	Shigella boydii Sb227	no
NC_007613.1	NC_007613.1_3422	GCF_000012025.1	3000499	AcrE	Shigella boydii Sb227	no
NC_007613.1	NC_007613.1_3423	GCF_000012025.1	3000502	AcrF	Shigella boydii Sb227	no
NC_007613.1	NC_007613.1_3504	GCF_000012025.1	3000518	CRP	Shigella boydii Sb227	no
NC_007613.1	NC_007613.1_3685	GCF_000012025.1	3000795	mdtE	Shigella boydii Sb227	no
NC_007613.1	NC_007613.1_3686	GCF_000012025.1	3000796	mdtF	Shigella boydii Sb227	no
NC_007613.1	NC_007613.1_3689	GCF_000012025.1	3000508	gadX	Shigella boydii Sb227	no
NC_007613.1	NC_007613.1_4116	GCF_000012025.1	3000830	cpxA	Shigella boydii Sb227	no
NC_007613.1	NC_007613.1_4297	GCF_000012025.1	3003550	mdtP	Shigella boydii Sb227	no
NC_007613.1	NC_007613.1_4298	GCF_000012025.1	3003550	mdtP	Shigella boydii Sb227	no
NC_007613.1	NC_007613.1_4299	GCF_000012025.1	3003549	mdtO	Shigella boydii Sb227	no
NC_007613.1	NC_007613.1_4300	GCF_000012025.1	3003548	mdtN	Shigella boydii Sb227	no
NC_007613.1	NC_007613.1_4329	GCF_000012025.1	3003576	eptA	Shigella boydii Sb227	no
NC_007613.1	NC_007613.1_4497	GCF_000012025.1	3004290	Escherichia coli ampC beta-lactamase	Shigella boydii Sb227	no
NC_007613.1	NC_007613.1_4587	GCF_000012025.1	3001214	mdtM	Shigella boydii Sb227	no
NC_007613.1	NC_007613.1_69	GCF_000012025.1	3004446	Haemophilus influenzae PBP3 conferring resistance to beta-lactam antibiotics	Shigella boydii Sb227	no
NC_007613.1	NC_007613.1_2182	GCF_000012025.1	3003889	Escherichia coli GlpT with mutation conferring resistance to fosfomycin	Shigella boydii Sb227	no
NC_007613.1	NC_007613.1_3481	GCF_000012025.1	3003369	Escherichia coli EF-Tu mutants conferring resistance to Pulvomycin	Shigella boydii Sb227	no
NC_007613.1	NC_007613.1_4182	GCF_000012025.1	3003369	Escherichia coli EF-Tu mutants conferring resistance to Pulvomycin	Shigella boydii Sb227	no
NC_007613.1	NC_007613.1_365	GCF_000012025.1	3003807	Escherichia coli acrR with mutation conferring multidrug antibiotic resistance	Shigella boydii Sb227	no
NC_007613.1	NC_007613.1_1753	GCF_000012025.1	3003378	Escherichia coli marR mutant conferring antibiotic resistance	Shigella boydii Sb227	no
NC_002951.2	NC_002951.2_33	GCF_000012045.1	3000617	mecA	Staphylococcus aureus subsp. aureus COL	yes
NC_002951.2	NC_002951.2_34	GCF_000012045.1	3000215	mecR1	Staphylococcus aureus subsp. aureus COL	yes
NC_002951.2	NC_002951.2_113	GCF_000012045.1	3000565	tet(38)	Staphylococcus aureus subsp. aureus COL	yes
NC_002951.2	NC_002951.2_384	GCF_000012045.1	3000746	mepR	Staphylococcus aureus subsp. aureus COL	yes
NC_002951.2	NC_002951.2_385	GCF_000012045.1	3000026	mepA	Staphylococcus aureus subsp. aureus COL	yes
NC_002951.2	NC_002951.2_715	GCF_000012045.1	3000815	mgrA	Staphylococcus aureus subsp. aureus COL	yes
NC_002951.2	NC_002951.2_723	GCF_000012045.1	3004667	Staphylococcus aureus norA	Staphylococcus aureus subsp. aureus COL	yes
NC_002951.2	NC_002951.2_1379	GCF_000012045.1	3000839	arlS	Staphylococcus aureus subsp. aureus COL	yes
NC_002951.2	NC_002951.2_1380	GCF_000012045.1	3000838	arlR	Staphylococcus aureus subsp. aureus COL	yes
NC_002951.2	NC_002951.2_2067	GCF_000012045.1	3004572	Staphylococcus aureus LmrS	Staphylococcus aureus subsp. aureus COL	yes
NC_002951.2	NC_002951.2_2232	GCF_000012045.1	3004661	Staphylococcus aureus FosB	Staphylococcus aureus subsp. aureus COL	yes
NC_006629.2	NC_006629.2_2	GCF_000012045.1	3000178	tet(K)	Staphylococcus aureus subsp. aureus COL	yes
NC_007086.1	NC_007086.1_1437	GCF_000012105.1	3000777	adeF	Xanthomonas campestris pv. campestris str. 8004	no
NC_007086.1	NC_007086.1_2806	GCF_000012105.1	3000777	adeF	Xanthomonas campestris pv. campestris str. 8004	no
NC_007429.1	NC_007429.1_477	GCF_000012125.1	3003785	Chlamydia trachomatis intrinsic murA conferring resistance to fosfomycin	Chlamydia trachomatis A/HAR-13	yes
NC_007296.2	NC_007296.2_181	GCF_000012165.2	3000024	patA	Streptococcus pyogenes MGAS6180	yes
NC_007296.2	NC_007296.2_182	GCF_000012165.2	3000025	patB	Streptococcus pyogenes MGAS6180	yes
NC_007296.2	NC_007296.2_1714	GCF_000012165.2	3003969	lmrP	Streptococcus pyogenes MGAS6180	yes
NC_007146.2	NC_007146.2_129	GCF_000012185.1	3000873	TEM-1	Haemophilus influenzae 86-028NP	yes
NC_007146.2	NC_007146.2_837	GCF_000012185.1	3005052	LpsA	Haemophilus influenzae 86-028NP	yes
NC_007146.2	NC_007146.2_965	GCF_000012185.1	3004597	Klebsiella pneumoniae KpnH	Haemophilus influenzae 86-028NP	yes
NC_007146.2	NC_007146.2_1288	GCF_000012185.1	3003953	hmrM	Haemophilus influenzae 86-028NP	yes
NC_007146.2	NC_007146.2_645	GCF_000012185.1	3003369	Escherichia coli EF-Tu mutants conferring resistance to Pulvomycin	Haemophilus influenzae 86-028NP	yes
NC_007146.2	NC_007146.2_680	GCF_000012185.1	3003369	Escherichia coli EF-Tu mutants conferring resistance to Pulvomycin	Haemophilus influenzae 86-028NP	yes
NC_005773.3	NC_005773.3_2350	GCF_000012205.1	3000777	adeF	Pseudomonas savastanoi pv. phaseolicola 1448A	yes
NC_005773.3	NC_005773.3_2461	GCF_000012205.1	3000777	adeF	Pseudomonas savastanoi pv. phaseolicola 1448A	yes
NC_005773.3	NC_005773.3_3629	GCF_000012205.1	3005069	rsmA	Pseudomonas savastanoi pv. phaseolicola 1448A	yes
NC_005773.3	NC_005773.3_3693	GCF_000012205.1	3004574	Acinetobacter baumannii AbaQ	Pseudomonas savastanoi pv. phaseolicola 1448A	yes
NC_005773.3	NC_005773.3_4138	GCF_000012205.1	3000777	adeF	Pseudomonas savastanoi pv. phaseolicola 1448A	yes
NC_007005.1	NC_007005.1_1732	GCF_000012245.1	3004574	Acinetobacter baumannii AbaQ	Pseudomonas syringae pv. syringae B728a	yes
NC_007005.1	NC_007005.1_2707	GCF_000012245.1	3002639	APH(3'')-Ib	Pseudomonas syringae pv. syringae B728a	yes
NC_007005.1	NC_007005.1_2708	GCF_000012245.1	3002660	APH(6)-Id	Pseudomonas syringae pv. syringae B728a	yes
NC_007005.1	NC_007005.1_2921	GCF_000012245.1	3000777	adeF	Pseudomonas syringae pv. syringae B728a	yes
NC_007005.1	NC_007005.1_3025	GCF_000012245.1	3000777	adeF	Pseudomonas syringae pv. syringae B728a	yes
NC_007005.1	NC_007005.1_3615	GCF_000012245.1	3005069	rsmA	Pseudomonas syringae pv. syringae B728a	yes
NC_007005.1	NC_007005.1_4071	GCF_000012245.1	3000777	adeF	Pseudomonas syringae pv. syringae B728a	yes
NC_004129.6	NC_004129.6_1332	GCF_000012265.1	3000777	adeF	Pseudomonas protegens Pf-5	yes
NC_004129.6	NC_004129.6_3247	GCF_000012265.1	3000777	adeF	Pseudomonas protegens Pf-5	yes
NC_004129.6	NC_004129.6_3277	GCF_000012265.1	3000777	adeF	Pseudomonas protegens Pf-5	yes
NC_004129.6	NC_004129.6_4530	GCF_000012265.1	3005069	rsmA	Pseudomonas protegens Pf-5	yes
NC_003910.7	NC_003910.7_914	GCF_000012325.1	3005069	rsmA	Colwellia psychrerythraea 34H	no
NC_003910.7	NC_003910.7_1188	GCF_000012325.1	3000777	adeF	Colwellia psychrerythraea 34H	no
NC_003910.7	NC_003910.7_1355	GCF_000012325.1	3000777	adeF	Colwellia psychrerythraea 34H	no
NC_007651.1	NC_007651.1_674	GCF_000012365.1	3000777	adeF	Burkholderia thailandensis E264	no
NC_007651.1	NC_007651.1_2422	GCF_000012365.1	3002983	amrB	Burkholderia thailandensis E264	no
NC_007651.1	NC_007651.1_2423	GCF_000012365.1	3002982	amrA	Burkholderia thailandensis E264	no
NC_007650.1	NC_007650.1_378	GCF_000012365.1	3001769	OXA-42	Burkholderia thailandensis E264	no
NC_007650.1	NC_007650.1_1519	GCF_000012365.1	3004123	Burkholderia pseudomallei Omp38	Burkholderia thailandensis E264	no
NC_007650.1	NC_007650.1_2098	GCF_000012365.1	3000777	adeF	Burkholderia thailandensis E264	no
NC_007492.2	NC_007492.2_2658	GCF_000012445.1	3000777	adeF	Pseudomonas fluorescens Pf0-1	yes
NC_007492.2	NC_007492.2_2894	GCF_000012445.1	3000777	adeF	Pseudomonas fluorescens Pf0-1	yes
NC_007492.2	NC_007492.2_3220	GCF_000012445.1	3004574	Acinetobacter baumannii AbaQ	Pseudomonas fluorescens Pf0-1	yes
NC_007492.2	NC_007492.2_3918	GCF_000012445.1	3004107	Pseudomonas aeruginosa soxR	Pseudomonas fluorescens Pf0-1	yes
NC_007492.2	NC_007492.2_4271	GCF_000012445.1	3005069	rsmA	Pseudomonas fluorescens Pf0-1	yes
NC_007512.1	NC_007512.1_1983	GCF_000012485.1	3004470	poxtA	Pelodictyon luteolum DSM 273	no
NC_008095.1	NC_008095.1_417	GCF_000012685.1	3006955	MYX-1	Myxococcus xanthus DK 1622	no
NC_008095.1	NC_008095.1_1698	GCF_000012685.1	3003704	mexM	Myxococcus xanthus DK 1622	no
NC_008095.1	NC_008095.1_4928	GCF_000012685.1	3000777	adeF	Myxococcus xanthus DK 1622	no
NC_008095.1	NC_008095.1_7074	GCF_000012685.1	3000777	adeF	Myxococcus xanthus DK 1622	no
NC_007432.1	NC_007432.1_2007	GCF_000012705.1	3003774	Streptococcus agalactiae mprF	Streptococcus agalactiae A909	yes
NC_007406.1	NC_007406.1_1528	GCF_000012725.1	3002593	AAC(6')-Ib-SK	Nitrobacter winogradskyi Nb-255	no
NC_007406.1	NC_007406.1_1693	GCF_000012725.1	3002593	AAC(6')-Ib-SK	Nitrobacter winogradskyi Nb-255	no
NC_007633.1	NC_007633.1_254	GCF_000012765.1	3002909	vanG	Mycoplasma capricolum subsp. capricolum ATCC 27343	no
NC_007434.1	NC_007434.1_930	GCF_000012785.1	3000777	adeF	Burkholderia pseudomallei 1710b	yes
NC_007434.1	NC_007434.1_1944	GCF_000012785.1	3002982	amrA	Burkholderia pseudomallei 1710b	yes
NC_007434.1	NC_007434.1_1945	GCF_000012785.1	3002983	amrB	Burkholderia pseudomallei 1710b	yes
NC_007435.1	NC_007435.1_1029	GCF_000012785.1	3001771	OXA-57	Burkholderia pseudomallei 1710b	yes
NC_007435.1	NC_007435.1_1701	GCF_000012785.1	3000777	adeF	Burkholderia pseudomallei 1710b	yes
NC_007435.1	NC_007435.1_2291	GCF_000012785.1	3004123	Burkholderia pseudomallei Omp38	Burkholderia pseudomallei 1710b	yes
NC_007484.1	NC_007484.1_994	GCF_000012805.1	3005069	rsmA	Nitrosococcus oceani ATCC 19707	no
NC_007484.1	NC_007484.1_1209	GCF_000012805.1	3000777	adeF	Nitrosococcus oceani ATCC 19707	no
NC_007484.1	NC_007484.1_1950	GCF_000012805.1	3000777	adeF	Nitrosococcus oceani ATCC 19707	no
NC_009614.1	NC_009614.1_328	GCF_000012825.1	3000777	adeF	Phocaeicola vulgatus ATCC 8482	no
NC_009614.1	NC_009614.1_3814	GCF_000012825.1	3000777	adeF	Phocaeicola vulgatus ATCC 8482	no
NC_009615.1	NC_009615.1_386	GCF_000012845.1	3000195	tetB(P)	Parabacteroides distasonis ATCC 8503	no
NC_009615.1	NC_009615.1_1515	GCF_000012845.1	3000777	adeF	Parabacteroides distasonis ATCC 8503	no
NC_009615.1	NC_009615.1_1769	GCF_000012845.1	3000777	adeF	Parabacteroides distasonis ATCC 8503	no
NC_007498.2	NC_007498.2_1143	GCF_000012885.1	3000777	adeF	Syntrophotalea carbinolica DSM 2380	no
NC_007498.2	NC_007498.2_3190	GCF_000012885.1	3000777	adeF	Syntrophotalea carbinolica DSM 2380	no
NC_007517.1	NC_007517.1_1685	GCF_000012925.1	3000777	adeF	Geobacter metallireducens GS-15	no
NC_007517.1	NC_007517.1_2556	GCF_000012925.1	3000510	Staphylococcus aureus mupB conferring resistance to mupirocin	Geobacter metallireducens GS-15	no
NC_007510.1	NC_007510.1_669	GCF_000012945.1	3000168	tet(D)	Burkholderia lata	no
NC_007510.1	NC_007510.1_1579	GCF_000012945.1	3002982	amrA	Burkholderia lata	no
NC_007510.1	NC_007510.1_1580	GCF_000012945.1	3002983	amrB	Burkholderia lata	no
NC_007511.1	NC_007511.1_297	GCF_000012945.1	3003009	ceoA	Burkholderia lata	no
NC_007511.1	NC_007511.1_298	GCF_000012945.1	3003010	ceoB	Burkholderia lata	no
NC_007511.1	NC_007511.1_1013	GCF_000012945.1	3000777	adeF	Burkholderia lata	no
NC_007509.1	NC_007509.1_89	GCF_000012945.1	3000777	adeF	Burkholderia lata	no
NC_007509.1	NC_007509.1_792	GCF_000012945.1	3001766	OXA-192	Burkholderia lata	no
NC_007575.1	NC_007575.1_549	GCF_000012965.1	3000777	adeF	Sulfurimonas denitrificans DSM 1251	no
NC_007645.1	NC_007645.1_1320	GCF_000012985.1	3004107	Pseudomonas aeruginosa soxR	Hahella chejuensis KCTC 2396	no
NC_007645.1	NC_007645.1_4682	GCF_000012985.1	3005069	rsmA	Hahella chejuensis KCTC 2396	no
NC_007645.1	NC_007645.1_6269	GCF_000012985.1	3000777	adeF	Hahella chejuensis KCTC 2396	no
NC_008358.1	NC_008358.1_2075	GCF_000013025.1	3000777	adeF	Hyphomonas neptunium ATCC 15444	no
NC_011969.1	NC_011969.1_1943	GCF_000013065.1	3000172	FosB	Bacillus cereus Q1	yes
NC_011969.1	NC_011969.1_3173	GCF_000013065.1	3002878	BcII	Bacillus cereus Q1	yes
NC_011971.1	NC_011971.1_51	GCF_000013065.1	3002116	CMY-104	Bacillus cereus Q1	yes
NC_007643.1	NC_007643.1_907	GCF_000013085.1	3000777	adeF	Rhodospirillum rubrum ATCC 11170	no
NC_007797.1	NC_007797.1_1055	GCF_000013125.1	3002701	Rhodococcus fascians cmr	Anaplasma phagocytophilum str. HZ	no
NC_007775.1	NC_007775.1_417	GCF_000013205.1	3000777	adeF	Synechococcus sp. JA-3-3Ab	no
NC_007776.1	NC_007776.1_304	GCF_000013225.1	3004470	poxtA	Synechococcus sp. JA-2-3B'a(2-13)	no
NC_008086.1	NC_008086.1_731	GCF_000013245.1	3004470	poxtA	Helicobacter pylori HPAG1	yes
NC_008086.1	NC_008086.1_1090	GCF_000013245.1	3003964	hp1181	Helicobacter pylori HPAG1	yes
NC_007946.1	NC_007946.1_354	GCF_000013265.1	3004612	Escherichia coli ampH beta-lactamase	Escherichia coli UTI89	yes
NC_007946.1	NC_007946.1_438	GCF_000013265.1	3000216	acrB	Escherichia coli UTI89	yes
NC_007946.1	NC_007946.1_439	GCF_000013265.1	3004043	Escherichia coli acrA	Escherichia coli UTI89	yes
NC_007946.1	NC_007946.1_627	GCF_000013265.1	3003841	kdpE	Escherichia coli UTI89	yes
NC_007946.1	NC_007946.1_756	GCF_000013265.1	3001328	Escherichia coli mdfA	Escherichia coli UTI89	yes
NC_007946.1	NC_007946.1_884	GCF_000013265.1	3003950	msbA	Escherichia coli UTI89	yes
NC_007946.1	NC_007946.1_1062	GCF_000013265.1	3001329	mdtG	Escherichia coli UTI89	yes
NC_007946.1	NC_007946.1_1074	GCF_000013265.1	3001216	mdtH	Escherichia coli UTI89	yes
NC_007946.1	NC_007946.1_1287	GCF_000013265.1	3000676	H-NS	Escherichia coli UTI89	yes
NC_007946.1	NC_007946.1_1580	GCF_000013265.1	3000263	marA	Escherichia coli UTI89	yes
NC_007946.1	NC_007946.1_1617	GCF_000013265.1	3004583	Klebsiella pneumoniae KpnF	Escherichia coli UTI89	yes
NC_007946.1	NC_007946.1_1618	GCF_000013265.1	3004580	Klebsiella pneumoniae KpnE	Escherichia coli UTI89	yes
NC_007946.1	NC_007946.1_1935	GCF_000013265.1	3004039	Escherichia coli emrE	Escherichia coli UTI89	yes
NC_007946.1	NC_007946.1_2086	GCF_000013265.1	3003577	ugd	Escherichia coli UTI89	yes
NC_007946.1	NC_007946.1_2131	GCF_000013265.1	3000792	mdtA	Escherichia coli UTI89	yes
NC_007946.1	NC_007946.1_2132	GCF_000013265.1	3000793	mdtB	Escherichia coli UTI89	yes
NC_007946.1	NC_007946.1_2133	GCF_000013265.1	3000794	mdtC	Escherichia coli UTI89	yes
NC_007946.1	NC_007946.1_2135	GCF_000013265.1	3000829	baeS	Escherichia coli UTI89	yes
NC_007946.1	NC_007946.1_2136	GCF_000013265.1	3000828	baeR	Escherichia coli UTI89	yes
NC_007946.1	NC_007946.1_2266	GCF_000013265.1	3003952	YojI	Escherichia coli UTI89	yes
NC_007946.1	NC_007946.1_2308	GCF_000013265.1	3003578	PmrF	Escherichia coli UTI89	yes
NC_007946.1	NC_007946.1_2463	GCF_000013265.1	3000254	emrY	Escherichia coli UTI89	yes
NC_007946.1	NC_007946.1_2464	GCF_000013265.1	3000206	emrK	Escherichia coli UTI89	yes
NC_007946.1	NC_007946.1_2465	GCF_000013265.1	3000832	evgA	Escherichia coli UTI89	yes
NC_007946.1	NC_007946.1_2466	GCF_000013265.1	3000833	evgS	Escherichia coli UTI89	yes
NC_007946.1	NC_007946.1_2547	GCF_000013265.1	3000491	acrD	Escherichia coli UTI89	yes
NC_007946.1	NC_007946.1_2774	GCF_000013265.1	3000516	emrR	Escherichia coli UTI89	yes
NC_007946.1	NC_007946.1_2775	GCF_000013265.1	3000027	emrA	Escherichia coli UTI89	yes
NC_007946.1	NC_007946.1_2776	GCF_000013265.1	3000074	emrB	Escherichia coli UTI89	yes
NC_007946.1	NC_007946.1_2784	GCF_000013265.1	3005069	rsmA	Escherichia coli UTI89	yes
NC_007946.1	NC_007946.1_3168	GCF_000013265.1	3000237	TolC	Escherichia coli UTI89	yes
NC_007946.1	NC_007946.1_3191	GCF_000013265.1	3002986	bacA	Escherichia coli UTI89	yes
NC_007946.1	NC_007946.1_3379	GCF_000013265.1	3000656	AcrS	Escherichia coli UTI89	yes
NC_007946.1	NC_007946.1_3380	GCF_000013265.1	3000499	AcrE	Escherichia coli UTI89	yes
NC_007946.1	NC_007946.1_3381	GCF_000013265.1	3000502	AcrF	Escherichia coli UTI89	yes
NC_007946.1	NC_007946.1_3502	GCF_000013265.1	3000518	CRP	Escherichia coli UTI89	yes
NC_007946.1	NC_007946.1_3674	GCF_000013265.1	3000795	mdtE	Escherichia coli UTI89	yes
NC_007946.1	NC_007946.1_3675	GCF_000013265.1	3000796	mdtF	Escherichia coli UTI89	yes
NC_007946.1	NC_007946.1_3677	GCF_000013265.1	3003838	gadW	Escherichia coli UTI89	yes
NC_007946.1	NC_007946.1_3678	GCF_000013265.1	3000508	gadX	Escherichia coli UTI89	yes
NC_007946.1	NC_007946.1_4078	GCF_000013265.1	3000830	cpxA	Escherichia coli UTI89	yes
NC_007946.1	NC_007946.1_4242	GCF_000013265.1	3003550	mdtP	Escherichia coli UTI89	yes
NC_007946.1	NC_007946.1_4243	GCF_000013265.1	3003549	mdtO	Escherichia coli UTI89	yes
NC_007946.1	NC_007946.1_4244	GCF_000013265.1	3003548	mdtN	Escherichia coli UTI89	yes
NC_007946.1	NC_007946.1_4278	GCF_000013265.1	3003576	eptA	Escherichia coli UTI89	yes
NC_007946.1	NC_007946.1_4315	GCF_000013265.1	3006880	EC-5	Escherichia coli UTI89	yes
NC_007946.1	NC_007946.1_83	GCF_000013265.1	3004446	Haemophilus influenzae PBP3 conferring resistance to beta-lactam antibiotics	Escherichia coli UTI89	yes
NC_007946.1	NC_007946.1_2293	GCF_000013265.1	3003889	Escherichia coli GlpT with mutation conferring resistance to fosfomycin	Escherichia coli UTI89	yes
NC_007946.1	NC_007946.1_3450	GCF_000013265.1	3003369	Escherichia coli EF-Tu mutants conferring resistance to Pulvomycin	Escherichia coli UTI89	yes
NC_007946.1	NC_007946.1_3483	GCF_000013265.1	3003369	Escherichia coli EF-Tu mutants conferring resistance to Pulvomycin	Escherichia coli UTI89	yes
NC_007946.1	NC_007946.1_440	GCF_000013265.1	3003807	Escherichia coli acrR with mutation conferring multidrug antibiotic resistance	Escherichia coli UTI89	yes
NC_007946.1	NC_007946.1_1579	GCF_000013265.1	3003378	Escherichia coli marR mutant conferring antibiotic resistance	Escherichia coli UTI89	yes
NC_007946.1	NC_007946.1_4216	GCF_000013265.1	3003511	Escherichia coli soxS with mutation conferring antibiotic resistance	Escherichia coli UTI89	yes
NC_007946.1	NC_007946.1_4217	GCF_000013265.1	3003381	Escherichia coli soxR with mutation conferring antibiotic resistance	Escherichia coli UTI89	yes
NC_008261.1	NC_008261.1_1803	GCF_000013285.1	3003773	Clostridium perfringens mprF	Clostridium perfringens ATCC 13124	yes
NC_008261.1	NC_008261.1_1804	GCF_000013285.1	3003773	Clostridium perfringens mprF	Clostridium perfringens ATCC 13124	yes
NC_008253.1	NC_008253.1_404	GCF_000013305.1	3004612	Escherichia coli ampH beta-lactamase	Escherichia coli 536	yes
NC_008253.1	NC_008253.1_489	GCF_000013305.1	3000216	acrB	Escherichia coli 536	yes
NC_008253.1	NC_008253.1_490	GCF_000013305.1	3004043	Escherichia coli acrA	Escherichia coli 536	yes
NC_008253.1	NC_008253.1_675	GCF_000013305.1	3003841	kdpE	Escherichia coli 536	yes
NC_008253.1	NC_008253.1_808	GCF_000013305.1	3001328	Escherichia coli mdfA	Escherichia coli 536	yes
NC_008253.1	NC_008253.1_876	GCF_000013305.1	3003950	msbA	Escherichia coli 536	yes
NC_008253.1	NC_008253.1_992	GCF_000013305.1	3001329	mdtG	Escherichia coli 536	yes
NC_008253.1	NC_008253.1_1004	GCF_000013305.1	3001216	mdtH	Escherichia coli 536	yes
NC_008253.1	NC_008253.1_1223	GCF_000013305.1	3000676	H-NS	Escherichia coli 536	yes
NC_008253.1	NC_008253.1_1448	GCF_000013305.1	3000263	marA	Escherichia coli 536	yes
NC_008253.1	NC_008253.1_1478	GCF_000013305.1	3004583	Klebsiella pneumoniae KpnF	Escherichia coli 536	yes
NC_008253.1	NC_008253.1_1479	GCF_000013305.1	3004580	Klebsiella pneumoniae KpnE	Escherichia coli 536	yes
NC_008253.1	NC_008253.1_1796	GCF_000013305.1	3004039	Escherichia coli emrE	Escherichia coli 536	yes
NC_008253.1	NC_008253.1_1976	GCF_000013305.1	3003577	ugd	Escherichia coli 536	yes
NC_008253.1	NC_008253.1_2019	GCF_000013305.1	3000792	mdtA	Escherichia coli 536	yes
NC_008253.1	NC_008253.1_2020	GCF_000013305.1	3000793	mdtB	Escherichia coli 536	yes
NC_008253.1	NC_008253.1_2021	GCF_000013305.1	3000794	mdtC	Escherichia coli 536	yes
NC_008253.1	NC_008253.1_2023	GCF_000013305.1	3000829	baeS	Escherichia coli 536	yes
NC_008253.1	NC_008253.1_2024	GCF_000013305.1	3000828	baeR	Escherichia coli 536	yes
NC_008253.1	NC_008253.1_2159	GCF_000013305.1	3003952	YojI	Escherichia coli 536	yes
NC_008253.1	NC_008253.1_2160	GCF_000013305.1	3003952	YojI	Escherichia coli 536	yes
NC_008253.1	NC_008253.1_2202	GCF_000013305.1	3003578	PmrF	Escherichia coli 536	yes
NC_008253.1	NC_008253.1_2299	GCF_000013305.1	3000254	emrY	Escherichia coli 536	yes
NC_008253.1	NC_008253.1_2300	GCF_000013305.1	3000206	emrK	Escherichia coli 536	yes
NC_008253.1	NC_008253.1_2301	GCF_000013305.1	3000832	evgA	Escherichia coli 536	yes
NC_008253.1	NC_008253.1_2302	GCF_000013305.1	3000833	evgS	Escherichia coli 536	yes
NC_008253.1	NC_008253.1_2383	GCF_000013305.1	3000491	acrD	Escherichia coli 536	yes
NC_008253.1	NC_008253.1_2549	GCF_000013305.1	3000516	emrR	Escherichia coli 536	yes
NC_008253.1	NC_008253.1_2550	GCF_000013305.1	3000027	emrA	Escherichia coli 536	yes
NC_008253.1	NC_008253.1_2551	GCF_000013305.1	3000074	emrB	Escherichia coli 536	yes
NC_008253.1	NC_008253.1_2557	GCF_000013305.1	3005069	rsmA	Escherichia coli 536	yes
NC_008253.1	NC_008253.1_3010	GCF_000013305.1	3000237	TolC	Escherichia coli 536	yes
NC_008253.1	NC_008253.1_3030	GCF_000013305.1	3002986	bacA	Escherichia coli 536	yes
NC_008253.1	NC_008253.1_3229	GCF_000013305.1	3000656	AcrS	Escherichia coli 536	yes
NC_008253.1	NC_008253.1_3230	GCF_000013305.1	3000499	AcrE	Escherichia coli 536	yes
NC_008253.1	NC_008253.1_3231	GCF_000013305.1	3000502	AcrF	Escherichia coli 536	yes
NC_008253.1	NC_008253.1_3322	GCF_000013305.1	3000518	CRP	Escherichia coli 536	yes
NC_008253.1	NC_008253.1_3485	GCF_000013305.1	3000795	mdtE	Escherichia coli 536	yes
NC_008253.1	NC_008253.1_3486	GCF_000013305.1	3000796	mdtF	Escherichia coli 536	yes
NC_008253.1	NC_008253.1_3488	GCF_000013305.1	3003838	gadW	Escherichia coli 536	yes
NC_008253.1	NC_008253.1_3489	GCF_000013305.1	3000508	gadX	Escherichia coli 536	yes
NC_008253.1	NC_008253.1_3968	GCF_000013305.1	3000830	cpxA	Escherichia coli 536	yes
NC_008253.1	NC_008253.1_4162	GCF_000013305.1	3003550	mdtP	Escherichia coli 536	yes
NC_008253.1	NC_008253.1_4163	GCF_000013305.1	3003549	mdtO	Escherichia coli 536	yes
NC_008253.1	NC_008253.1_4164	GCF_000013305.1	3003548	mdtN	Escherichia coli 536	yes
NC_008253.1	NC_008253.1_4198	GCF_000013305.1	3003576	eptA	Escherichia coli 536	yes
NC_008253.1	NC_008253.1_4234	GCF_000013305.1	3006880	EC-5	Escherichia coli 536	yes
NC_008253.1	NC_008253.1_82	GCF_000013305.1	3004446	Haemophilus influenzae PBP3 conferring resistance to beta-lactam antibiotics	Escherichia coli 536	yes
NC_008253.1	NC_008253.1_2187	GCF_000013305.1	3003889	Escherichia coli GlpT with mutation conferring resistance to fosfomycin	Escherichia coli 536	yes
NC_008253.1	NC_008253.1_3302	GCF_000013305.1	3003369	Escherichia coli EF-Tu mutants conferring resistance to Pulvomycin	Escherichia coli 536	yes
NC_008253.1	NC_008253.1_4037	GCF_000013305.1	3003369	Escherichia coli EF-Tu mutants conferring resistance to Pulvomycin	Escherichia coli 536	yes
NC_008253.1	NC_008253.1_492	GCF_000013305.1	3003807	Escherichia coli acrR with mutation conferring multidrug antibiotic resistance	Escherichia coli 536	yes
NC_008253.1	NC_008253.1_1447	GCF_000013305.1	3003378	Escherichia coli marR mutant conferring antibiotic resistance	Escherichia coli 536	yes
NC_008253.1	NC_008253.1_4134	GCF_000013305.1	3003511	Escherichia coli soxS with mutation conferring antibiotic resistance	Escherichia coli 536	yes
NC_008253.1	NC_008253.1_4135	GCF_000013305.1	3003381	Escherichia coli soxR with mutation conferring antibiotic resistance	Escherichia coli 536	yes
NC_007777.1	NC_007777.1_1184	GCF_000013345.1	3002246	CARB-7	Frankia casuarinae	no
NC_007777.1	NC_007777.1_4474	GCF_000013345.1	3002286	VIM-16	Frankia casuarinae	no
NC_007778.1	NC_007778.1_2577	GCF_000013365.1	3000777	adeF	Rhodopseudomonas palustris HaA2	yes
NC_007778.1	NC_007778.1_3321	GCF_000013365.1	3000777	adeF	Rhodopseudomonas palustris HaA2	yes
NC_007760.1	NC_007760.1_531	GCF_000013385.1	3000777	adeF	Anaeromyxobacter dehalogenans 2CP-C	no
NC_007759.1	NC_007759.1_195	GCF_000013405.1	3000410	sul1	Syntrophus aciditrophicus SB	no
NC_007759.1	NC_007759.1_196	GCF_000013405.1	3005010	qacEdelta1	Syntrophus aciditrophicus SB	no
NC_007759.1	NC_007759.1_712	GCF_000013405.1	3000777	adeF	Syntrophus aciditrophicus SB	no
NC_007795.1	NC_007795.1_83	GCF_000013425.1	3000565	tet(38)	Staphylococcus aureus subsp. aureus NCTC 8325	yes
NC_007795.1	NC_007795.1_274	GCF_000013425.1	3000746	mepR	Staphylococcus aureus subsp. aureus NCTC 8325	yes
NC_007795.1	NC_007795.1_275	GCF_000013425.1	3000026	mepA	Staphylococcus aureus subsp. aureus NCTC 8325	yes
NC_007795.1	NC_007795.1_596	GCF_000013425.1	3000815	mgrA	Staphylococcus aureus subsp. aureus NCTC 8325	yes
NC_007795.1	NC_007795.1_605	GCF_000013425.1	3004667	Staphylococcus aureus norA	Staphylococcus aureus subsp. aureus NCTC 8325	yes
NC_007795.1	NC_007795.1_1228	GCF_000013425.1	3000839	arlS	Staphylococcus aureus subsp. aureus NCTC 8325	yes
NC_007795.1	NC_007795.1_1229	GCF_000013425.1	3000838	arlR	Staphylococcus aureus subsp. aureus NCTC 8325	yes
NC_007795.1	NC_007795.1_2083	GCF_000013425.1	3004572	Staphylococcus aureus LmrS	Staphylococcus aureus subsp. aureus NCTC 8325	yes
NC_007795.1	NC_007795.1_2247	GCF_000013425.1	3004661	Staphylococcus aureus FosB	Staphylococcus aureus subsp. aureus NCTC 8325	yes
NC_007793.1	NC_007793.1_31	GCF_000013465.1	3000617	mecA	Staphylococcus aureus subsp. aureus USA300_FPR3757	yes
NC_007793.1	NC_007793.1_32	GCF_000013465.1	3000215	mecR1	Staphylococcus aureus subsp. aureus USA300_FPR3757	yes
NC_007793.1	NC_007793.1_139	GCF_000013465.1	3000565	tet(38)	Staphylococcus aureus subsp. aureus USA300_FPR3757	yes
NC_007793.1	NC_007793.1_339	GCF_000013465.1	3000746	mepR	Staphylococcus aureus subsp. aureus USA300_FPR3757	yes
NC_007793.1	NC_007793.1_340	GCF_000013465.1	3000026	mepA	Staphylococcus aureus subsp. aureus USA300_FPR3757	yes
NC_007793.1	NC_007793.1_679	GCF_000013465.1	3000815	mgrA	Staphylococcus aureus subsp. aureus USA300_FPR3757	yes
NC_007793.1	NC_007793.1_687	GCF_000013465.1	3004667	Staphylococcus aureus norA	Staphylococcus aureus subsp. aureus USA300_FPR3757	yes
NC_007793.1	NC_007793.1_1336	GCF_000013465.1	3000839	arlS	Staphylococcus aureus subsp. aureus USA300_FPR3757	yes
NC_007793.1	NC_007793.1_1337	GCF_000013465.1	3000838	arlR	Staphylococcus aureus subsp. aureus USA300_FPR3757	yes
NC_007793.1	NC_007793.1_2149	GCF_000013465.1	3004572	Staphylococcus aureus LmrS	Staphylococcus aureus subsp. aureus USA300_FPR3757	yes
NC_007793.1	NC_007793.1_2313	GCF_000013465.1	3004661	Staphylococcus aureus FosB	Staphylococcus aureus subsp. aureus USA300_FPR3757	yes
NC_007791.1	NC_007791.1_1	GCF_000013465.1	3000178	tet(K)	Staphylococcus aureus subsp. aureus USA300_FPR3757	yes
NC_007792.1	NC_007792.1_3	GCF_000013465.1	3000521	Staphylococcus aureus mupA conferring resistance to mupirocin	Staphylococcus aureus subsp. aureus USA300_FPR3757	yes
NC_007792.1	NC_007792.1_7	GCF_000013465.1	3000250	ErmC	Staphylococcus aureus subsp. aureus USA300_FPR3757	yes
NC_007793.1	NC_007793.1_6	GCF_000013465.1	3003296	Staphylococcus aureus gyrA conferring resistance to fluoroquinolones	Staphylococcus aureus subsp. aureus USA300_FPR3757	yes
NC_007793.1	NC_007793.1_1277	GCF_000013465.1	3003312	Staphylococcus aureus parC conferring resistance to fluoroquinolones	Staphylococcus aureus subsp. aureus USA300_FPR3757	yes
NC_007793.1	NC_007793.1_2084	GCF_000013465.1	3003776	Staphylococcus aureus murA with mutation conferring resistance to fosfomycin	Staphylococcus aureus subsp. aureus USA300_FPR3757	yes
NC_008021.1	NC_008021.1_186	GCF_000013485.1	3000024	patA	Streptococcus pyogenes MGAS9429	yes
NC_008021.1	NC_008021.1_187	GCF_000013485.1	3000025	patB	Streptococcus pyogenes MGAS9429	yes
NC_008021.1	NC_008021.1_1694	GCF_000013485.1	3003969	lmrP	Streptococcus pyogenes MGAS9429	yes
NC_008022.1	NC_008022.1_183	GCF_000013505.1	3000024	patA	Streptococcus pyogenes MGAS10270	yes
NC_008022.1	NC_008022.1_184	GCF_000013505.1	3000025	patB	Streptococcus pyogenes MGAS10270	yes
NC_008022.1	NC_008022.1_1771	GCF_000013505.1	3003969	lmrP	Streptococcus pyogenes MGAS10270	yes
NC_008022.1	NC_008022.1_1772	GCF_000013505.1	3003969	lmrP	Streptococcus pyogenes MGAS10270	yes
NC_008024.1	NC_008024.1_181	GCF_000013545.1	3000024	patA	Streptococcus pyogenes MGAS10750	yes
NC_008024.1	NC_008024.1_182	GCF_000013545.1	3000025	patB	Streptococcus pyogenes MGAS10750	yes
NC_008024.1	NC_008024.1_1627	GCF_000013545.1	3005099	23S rRNA (adenine(2058)-N(6))-methyltransferase Erm(A)	Streptococcus pyogenes MGAS10750	yes
NC_008024.1	NC_008024.1_1809	GCF_000013545.1	3003969	lmrP	Streptococcus pyogenes MGAS10750	yes
NC_008258.1	NC_008258.1_365	GCF_000013585.1	3004612	Escherichia coli ampH beta-lactamase	Shigella flexneri 5 str. 8401	no
NC_008258.1	NC_008258.1_466	GCF_000013585.1	3000216	acrB	Shigella flexneri 5 str. 8401	no
NC_008258.1	NC_008258.1_467	GCF_000013585.1	3004043	Escherichia coli acrA	Shigella flexneri 5 str. 8401	no
NC_008258.1	NC_008258.1_688	GCF_000013585.1	3003841	kdpE	Shigella flexneri 5 str. 8401	no
NC_008258.1	NC_008258.1_886	GCF_000013585.1	3001328	Escherichia coli mdfA	Shigella flexneri 5 str. 8401	no
NC_008258.1	NC_008258.1_978	GCF_000013585.1	3003950	msbA	Shigella flexneri 5 str. 8401	no
NC_008258.1	NC_008258.1_1157	GCF_000013585.1	3001329	mdtG	Shigella flexneri 5 str. 8401	no
NC_008258.1	NC_008258.1_1169	GCF_000013585.1	3001216	mdtH	Shigella flexneri 5 str. 8401	no
NC_008258.1	NC_008258.1_1351	GCF_000013585.1	3000676	H-NS	Shigella flexneri 5 str. 8401	no
NC_008258.1	NC_008258.1_1724	GCF_000013585.1	3000263	marA	Shigella flexneri 5 str. 8401	no
NC_008258.1	NC_008258.1_1750	GCF_000013585.1	3004583	Klebsiella pneumoniae KpnF	Shigella flexneri 5 str. 8401	no
NC_008258.1	NC_008258.1_1751	GCF_000013585.1	3004580	Klebsiella pneumoniae KpnE	Shigella flexneri 5 str. 8401	no
NC_008258.1	NC_008258.1_2142	GCF_000013585.1	3004039	Escherichia coli emrE	Shigella flexneri 5 str. 8401	no
NC_008258.1	NC_008258.1_2253	GCF_000013585.1	3003577	ugd	Shigella flexneri 5 str. 8401	no
NC_008258.1	NC_008258.1_2254	GCF_000013585.1	3003577	ugd	Shigella flexneri 5 str. 8401	no
NC_008258.1	NC_008258.1_2308	GCF_000013585.1	3000792	mdtA	Shigella flexneri 5 str. 8401	no
NC_008258.1	NC_008258.1_2309	GCF_000013585.1	3000793	mdtB	Shigella flexneri 5 str. 8401	no
[truncated: 344,268+ more rows]
