# Supplementary material for: Assessment of global health risk of antibiotic resistance genes
Source: Nat Commun. 2022 Mar 23;13:1553. doi: 10.1038/s41467-022-29283-8 (PMC8943045; doi:10.1038/s41467-022-29283-8)
Supplement: Supplementary file 10 — Supplementary Data 7 [file 41467_2022_29283_MOESM10_ESM.xlsx]

## Sheet: Sheet1
ARG	MGE			ARG	Mobility
H-NS	WP_140245121.1~transposase			tolC	24
ugd	WP_087760817.1~transposase			OprM	3
mdtM	WP_149516847.1~transposase			Pseudomonas aeruginosa CpxR	0
cmx	WP_011273865.1~transposase			mexY	7
cmx	WP_071575331.1~transposase			mexX	0
patA	WP_041174382.1~transposase			MexD	4
lmrP	WP_194092157.1~integrase			MexC	3
mtrD	WP_082394135.1~transposase			OprJ	2
macB	WP_192391412.1~transposase			MexB	3
macA	WP_192391412.1~transposase			MexA	3
patB	WP_054407386.1~transposase			ArmR	0
patA	WP_054407386.1~transposase			H-NS	54
mdtG	WP_112367901.1~transposase			Klebsiella pneumoniae KpnG	0
H-NS	WP_171767752.1~transposase			Klebsiella pneumoniae KpnH	0
marA	WP_077128240.1~transposase			marA	85
mdtA	WP_021573818.1~transposase			ramA	16
mdtB	WP_021573818.1~transposase			acrB	83
mdtC	WP_021573818.1~transposase			acrS	48
emrY	WP_171991306.1~transposase			sdiA	15
mdtE	WP_171767752.1~transposase			Pseudomonas aeruginosa soxR	0
gadX	WP_011069565.1~transposase			Escherichia coli acrA	0
gadW	WP_128882147.1~transposase			Enterobacter cloacae acrA	0
gadW	WP_011069565.1~transposase			Klebsiella pneumoniae acrA	0
mdtF	WP_011069565.1~transposase			mgrA	10
cpxA	WP_112367901.1~transposase			evgS	67
mdtP	WP_011069565.1~transposase			evgA	52
mdtO	WP_011069565.1~transposase			acrF	64
mdtN	WP_011069565.1~transposase			acrE	57
sdiA	WP_186792631.1~integrase			CRP	43
mdtM	WP_127201215.1~transposase			mdtE	38
adeF	WP_125869684.1~transposase			mdtF	40
tetM	WP_172635456.1~integrase			gadX	26
tetM	WP_002566154.1~transposase			gadW	21
dfrF	WP_009880742.1~integrase			smeB	1
sul2	WP_134802560.1~transposase			smeS	1
sul2	WP_210388691.1~transposase			smeC	0
mdtE	WP_011069565.1~transposase			smeR	0
H-NS	WP_061090178.1~transposase			smeA	0
emrY	WP_080071001.1~integrase			mdsB	7
bacA	WP_201473705.1~transposase			mdsC	11
mdtM	WP_079775631.1~transposase			golS	3
ErmB	WP_185954126.1~transposase			mdsA	0
qacH	WP_185954126.1~transposase			PER-2	3
qacH	WP_016634563.1~transposase			Klebsiella pneumoniae OmpK37	0
AAC(6')-Ie-APH(2'')-Ia	WP_010726307.1~transposase			Burkholderia pseudomallei Omp38	0
mtrA	WP_029245379.1~transposase			PER-6	0
mdtG	WP_098122948.1~transposase			PER-7	5
msbA	WP_175268405.1~transposase			PER-3	2
mdtM	WP_175268405.1~transposase			GIM-2	0
tet(A)	WP_172686713.1~transposase			PER-5	0
APH(3')-Ia	WP_000935451.1~integrase/transposase			GIM-1	4
APH(3')-Ia	WP_208185703.1~integrase			PER-1	9
dfrA12	WP_208185703.1~integrase			PER-4	1
aadA2	WP_208185703.1~integrase			KPC-15	0
sul1	WP_208185703.1~integrase			KPC-14	4
sul3	WP_149012296.1~transposase			KPC-10	0
sul3	WP_208543845.1~transposase			KPC-4	6
ANT(3'')-IIa	WP_208543845.1~transposase			KPC-13	0
ANT(3'')-IIa	WP_185831717.1~integrase			KPC-17	0
cmlA1	WP_208543845.1~transposase			KPC-1	0
cmlA1	WP_208185703.1~integrase			KPC-11	0
AAC(3)-Ib	WP_208185703.1~integrase			KPC-16	10
APH(3'')-Ib	WP_202864762.1~transposase			KPC-3	14
CMY-2	WP_117088288.1~transposase			KPC-6	5
bcrA	WP_129622150.1~transposase			KPC-24	0
adeF	WP_133130693.1~transposase			KPC-5	0
macA	WP_079885932.1~transposase			KPC-12	4
macB	WP_079885932.1~transposase			IMP-13	3
macB	WP_148040208.1~transposase			VIM-29	0
mtrD	WP_002236027.1~transposase			VIM-4	9
ugd	WP_104726872.1~transposase			VIM-43	0
tet(W/N/W)	WP_195195452.1~integrase			VIM-14	0
tetW	WP_195195452.1~integrase			VIM-37	0
FTU-1	WP_190409807.1~transposase			VIM-19	0
CRP	WP_057728281.1~transposase			VIM-28	0
macA	WP_100206427.1~transposase			VIM-35	0
macB	WP_100206427.1~transposase			VIM-42	0
macB	WP_147251692.1~transposase			VIM-26	0
adeF	WP_205205239.1~transposase			VIM-1	28
APH(6)-Id	WP_003830779.1~integrase/transposase			VIM-32	2
APH(6)-Id	WP_056379599.1~transposase			VIM-39	0
APH(3'')-Ib	WP_003830779.1~integrase/transposase			VIM-33	0
APH(3'')-Ib	WP_056379599.1~transposase			VIM-34	0
cdeA	WP_180335275.1~transposase			VIM-13	0
OpmD	WP_210477999.1~transposase			VIM-12	0
macB	WP_144265180.1~transposase			VIM-27	3
adeF	WP_152778065.1~transposase			VIM-5	0
sdiA	WP_000385823.1~integrase			VIM-24	2
ugd	WP_146625817.1~transposase			VIM-10	0
baeR	WP_148934632.1~transposase			VIM-23	0
YojI	WP_202864762.1~transposase			VIM-31	0
mdtM	WP_000181203.1~transposase			VIM-17	0
mecA	WP_210145638.1~transposase			VIM-2	16
tet(K)	WP_210145638.1~transposase			VIM-30	0
ANT(4')-Ib	WP_210145638.1~transposase			VIM-20	0
mecR1	WP_001106059.1~transposase			VIM-11	0
ErmA	WP_200265449.1~integrase			VIM-15	0
ANT(9)-Ia	WP_200265449.1~integrase			VIM-25	0
tetM	WP_192942714.1~integrase			VIM-8	0
AAC(6')-Ie-APH(2'')-Ia	WP_210145638.1~transposase			VIM-38	0
qacA	WP_210145638.1~transposase			VIM-9	0
Erm(34)	WP_212954277.1~transposase			VIM-36	0
CBP-1	WP_200549919.1~integrase			VIM-16	0
CMY-78	WP_146090523.1~transposase			VIM-3	0
CMY-78	WP_198971791.1~transposase			KHM-1 beta-lactamase	0
mdtO	WP_087760817.1~transposase			IMP-12	0
mdtN	WP_087760817.1~transposase			IMP-33	0
vanRI	WP_080283463.1~transposase			IMP-16	0
mdtM	WP_096974366.1~transposase			IMP-41	0
tet(C)	WP_137557452.1~integrase			IMP-44	0
mdtM	WP_011069565.1~transposase			IMP-22	0
mecB	WP_148184323.1~transposase			IMP-28	0
AAC(6')-Ie-APH(2'')-Ia	WP_133422215.1~transposase			VIM-6	1
AAC(6')-Ie-APH(2'')-Ia	WP_081123593.1~transposase			IMP-11	3
ErmB	WP_133422215.1~transposase			IMP-2	0
ErmB	WP_081123593.1~transposase			IMP-9	0
adeF	WP_149274103.1~transposase			IMP-21	0
tet(B)	WP_128995419.1~transposase			IMP-24	0
tet(B)	WP_202864762.1~transposase			IMP-8	10
APH(3')-Ia	WP_133301771.1~transposase			IMP-19	0
APH(6)-Id	WP_000935451.1~integrase/transposase			IMP-20	0
APH(6)-Id	WP_072118985.1~transposase			IMP-30	0
APH(3'')-Ib	WP_000935451.1~integrase/transposase			IMP-37	0
APH(3'')-Ib	WP_072118985.1~transposase			IMP-10	2
sul2	WP_072118985.1~transposase			IMP-3	0
TEM-1	WP_072118985.1~transposase			IMP-1	25
TEM-1	WP_181728332.1~transposase			IMP-25	0
catI	WP_181728332.1~transposase			IMP-52	0
catI	WP_086528290.1~transposase			IMP-5	0
Erm(K)	WP_134228516.1~transposase			IMP-14	5
Erm(K)	WP_131261710.1~transposase			IMP-15	4
mecA	WP_195832423.1~transposase			IMP-27	4
mecR1	WP_164026521.1~transposase			VIM-7	0
mecR1	WP_195832423.1~transposase			IMP-26	4
arlS	WP_031920709.1~transposase			IMP-31	0
arlR	WP_031920709.1~transposase			IMP-35	0
adeF	WP_210208708.1~transposase			IMP-6	5
msbA	WP_107192271.1~transposase			IMP-55	0
adeF	WP_207997515.1~transposase			IMP-48	0
CRP	WP_127807191.1~integrase			IMP-34	3
LRA-2	WP_111679066.1~integrase			IMP-42	0
ErmA	WP_106884304.1~transposase			IMP-40	2
ANT(9)-Ia	WP_106884304.1~transposase			IMP-32	0
dfrC	WP_210145638.1~transposase			IMP-7	1
dfrC	WP_010726307.1~transposase			IMP-51	0
APH(3')-IIIa	WP_210145638.1~transposase			IMP-45	2
SAT-4	WP_210145638.1~transposase			IMP-49	0
aad(6)	WP_210145638.1~transposase			IMP-18	2
acrB	WP_112367901.1~transposase			SHV-11	36
YojI	WP_000204989.1~transposase			SHV-66	85
YojI	WP_134802560.1~transposase			SHV-1	15
marA	WP_202864762.1~transposase			SHV-53	11
marA	WP_131670485.1~transposase			SHV-7	14
mdtH	WP_131670485.1~transposase			SHV-2A	11
baeR	WP_134802560.1~transposase			SHV-105	7
baeR	WP_021573818.1~transposase			SHV-5	11
baeS	WP_134802560.1~transposase			SHV-51	3
baeS	WP_021573818.1~transposase			SHV-44	3
mdtG	WP_148141196.1~transposase			SHV-12	4
mdtG	WP_134810070.1~transposase			SHV-28	2
PmrF	WP_202864762.1~transposase			ACT-8	5
emrY	WP_131670485.1~transposase			SHV-30	7
emrK	WP_202864762.1~transposase			SHV-31	6
evgA	WP_202864762.1~transposase			SHV-154	6
evgA	WP_131670485.1~transposase			SHV-64	4
evgS	WP_131670485.1~transposase			SHV-46	4
evgS	WP_202864762.1~transposase			SHV-15	3
acrD	WP_131670485.1~transposase			SHV-2	8
emrR	WP_131670485.1~transposase			SHV-149	4
emrA	WP_131670485.1~transposase			OXA-2	29
TolC	WP_131670485.1~transposase			ACT-38	1
bacA	WP_131670485.1~transposase			SHV-152	1
AcrE	WP_202864762.1~transposase			SHV-29	1
AcrF	WP_202864762.1~transposase			SHV-4	1
gadX	WP_131670485.1~transposase			SHV-35	1
gadW	WP_131670485.1~transposase			SHV-123	9
mdtF	WP_131670485.1~transposase			SHV-36	1
mdtF	WP_202864762.1~transposase			SHV-134	3
mdtE	WP_131670485.1~transposase			ACT-9	1
mdtE	WP_202864762.1~transposase			ACT-5	1
eptA	WP_202864762.1~transposase			Bla2	1
mdtM	WP_156670324.1~transposase			NDM-23	5
marA	WP_198408985.1~transposase			NmcR	3
mdtG	WP_171767752.1~transposase			GES-23	0
PmrF	WP_011069565.1~transposase			ACT-22	0
emrY	WP_021562798.1~transposase			ACT-4	0
emrK	WP_021562798.1~transposase			ACT-21	0
evgA	WP_021562798.1~transposase			ACT-29	0
bacA	WP_011069565.1~transposase			ACT-6	0
CRP	WP_021573818.1~transposase			SHV-108	0
mdtM	WP_198408985.1~transposase			SHV-188	0
TEM-1	WP_200761786.1~transposase			ACT-14	0
APH(3'')-Ib	WP_105275812.1~transposase			ACT-18	0
APH(3'')-Ib	WP_143360359.1~transposase			ACT-3	0
APH(6)-Id	WP_105275812.1~transposase			ACT-23	0
OXA-42	WP_148669077.1~transposase			THIN-B beta-lactamase	0
adeF	WP_146090523.1~transposase			Rm3 beta-lactamase	0
tet(D)	WP_080381593.1~transposase			EBR-2	0
adeF	WP_011646949.1~transposase			CGB-1 beta-lactamase	0
adeF	WP_011429344.1~transposase			ACT-2	0
CARB-7	WP_131622171.1~integrase			GES-7	4
adeF	WP_011442186.1~integrase			GES-22	0
adeF	WP_011417071.1~transposase			GES-11	2
arlS	WP_108892108.1~transposase			GES-1	8
arlR	WP_108892108.1~transposase			GES-20	6
ErmC	WP_210145638.1~transposase			GES-16	0
patA	WP_136270583.1~transposase			GES-15	4
H-NS	WP_001121444.1~transposase			GES-18	0
marA	WP_011069565.1~transposase			GES-24	12
mdtE	WP_149004716.1~transposase			GES-21	0
adeF	WP_012079424.1~transposase			GES-3	0
adeF	WP_182676585.1~transposase			GES-4	2
msbA	WP_057728281.1~transposase			GES-2	0
tet(59)	WP_044663225.1~transposase			GES-6	4
tet(59)	WP_193360640.1~transposase			GES-9	0
mtrA	WP_119571711.1~transposase			GES-14	0
MexC	WP_123490686.1~transposase			GES-12	0
lmrD	WP_081196048.1~transposase			GES-13	0
MCR-4.3	WP_211006961.1~transposase			GES-19	3
MCR-4.3	WP_102367674.1~integrase			GES-17	0
adeF	WP_203390576.1~transposase			GES-8	0
tet(C)	WP_172686713.1~transposase			GOB-10	0
ANT(3'')-IIa	WP_172686713.1~transposase			EBR-1 beta-lactamase	0
ANT(3'')-IIa	WP_111978116.1~transposase			ACT-17	0
AAC(3)-VIa	WP_172686713.1~transposase			GOB-1 beta-lactamase	0
AAC(3)-VIa	WP_111978116.1~transposase			ACT-35	0
sul1	WP_111978116.1~transposase			ACT-28	0
sul1	WP_056379599.1~transposase			ACT-32	0
adeF	WP_020912047.1~transposase			GOB-2	0
AAC(2')-Id	WP_003892636.1~transposase			ACT-30	0
arr-1	WP_003891398.1~transposase			ACT-36	0
vanRA	WP_161508591.1~transposase			ACT-31	0
adeF	WP_140930925.1~transposase			ACT-27	0
adeF	WP_157933640.1~transposase			ACT-12	0
adeC	WP_011754564.1~integrase			ACT-24	0
poxtA	WP_196373757.1~transposase			ACT-7	0
adeF	WP_011800700.1~transposase			PNGM-1	0
adeF	WP_210477999.1~transposase			SMB-1 beta-lactamase	0
amrB	WP_134298089.1~integrase/transposase			ACT-10	0
MdtK	WP_202099504.1~integrase			GOB-3	0
cpxA	WP_161527353.1~integrase			GOB-6	0
floR	WP_210388691.1~transposase			GOB-18	0
floR	WP_181861440.1~transposase			GOB-9	0
tet(A)	WP_210388691.1~transposase			ACT-13	0
tet(A)	WP_181861440.1~transposase			ACT-1	0
APH(6)-Id	WP_181861440.1~transposase			ACT-16	0
APH(3'')-Ib	WP_181861440.1~transposase			ACT-19	0
sul2	WP_181861440.1~transposase			SHV-41	0
aadA24	WP_172686713.1~transposase			SHV-48	0
aadA24	WP_111978116.1~transposase			GOB-16	0
sul1	WP_096006777.1~transposase			GOB-7	0
SHV-66	WP_175284833.1~transposase			JOHN-1 beta-lactamase	0
SHV-66	WP_148745050.1~transposase			GOB-12	0
AAC(6')-Ib10	WP_200761786.1~transposase			GOB-15	0
AAC(6')-Ib10	WP_000935451.1~integrase/transposase			GOB-11	0
ANT(3'')-IIa	WP_200761786.1~transposase			GOB-14	0
ANT(3'')-IIa	WP_000935451.1~integrase/transposase			GOB-13	0
OXA-9	WP_200761786.1~transposase			ACT-25	0
OXA-9	WP_000935451.1~integrase/transposase			ACT-20	0
TEM-1	WP_130236376.1~transposase			ACT-37	0
TEM-1	WP_000935451.1~integrase/transposase			ACT-15	0
APH(3'')-Ib	WP_175212252.1~transposase			SHV-120	0
APH(3'')-Ib	WP_083369954.1~transposase			ACT-33	0
APH(6)-Id	WP_175212252.1~transposase			SHV-126	0
APH(6)-Id	WP_083369954.1~transposase			SHV-97	0
sul2	WP_083369954.1~transposase			SHV-76	0
APH(3')-Ia	WP_023304007.1~transposase			FEZ-1 beta-lactamase	0
APH(3')-Ia	WP_079393736.1~transposase			SHV-133	0
sul1	WP_079393736.1~transposase			SHV-20	0
cmlA5	WP_079393736.1~transposase			GOB-5	0
cmlA5	WP_208185703.1~integrase			SHV-86	0
ANT(2'')-Ia	WP_079393736.1~transposase			SHV-159	0
ANT(2'')-Ia	WP_208185703.1~integrase			CAM-1	0
catI	WP_130953848.1~transposase			SHV-92	0
PmrF	WP_198155309.1~transposase			SHV-121	0
emrR	WP_174343875.1~integrase			GES-10	0
adeF	WP_073410211.1~transposase			GES-5	10
AAC(6')-It	WP_211477140.1~transposase			SHV-187	0
mecR1	WP_210145638.1~transposase			SHV-173	0
tetB(P)	WP_054249069.1~transposase			SHV-151	0
mphL	WP_041721426.1~transposase			SHV-61	0
msrA	WP_210145638.1~transposase			SHV-147	0
mphC	WP_210145638.1~transposase			SHV-65	0
MexV	WP_199063738.1~transposase			SHV-80	0
MexW	WP_126633648.1~transposase			SHV-148	0
APH(3'')-Ib	WP_130066277.1~transposase			SHV-74	0
APH(3'')-Ib	WP_057663107.1~transposase			SHV-26	0
APH(6)-Id	WP_130066277.1~transposase			SHV-145	0
APH(6)-Id	WP_057663107.1~transposase			SHV-137	0
sul1	WP_057663107.1~transposase			SHV-167	0
adeF	WP_128115303.1~transposase			SHV-186	0
marA	WP_141023180.1~transposase			SHV-150	0
mdtM	WP_148934632.1~transposase			SHV-43	0
kdpE	WP_202864762.1~transposase			SHV-103	0
OpmB	WP_011069565.1~transposase			SHV-143	0
bacA	WP_202864762.1~transposase			SHV-111	0
MdtK	WP_000517112.1~integrase			SHV-142	0
AAC(6')-Ib10	WP_208185703.1~integrase			SHV-23	0
OXA-20	WP_208185703.1~integrase			SHV-8	0
sul1	WP_201521583.1~transposase			SHV-38	0
ADC-8	WP_172687402.1~integrase/transposase			SHV-72	0
OXA-58	WP_125624903.1~transposase			SHV-57	0
OXA-58	WP_004910191.1~transposase			SHV-135	0
mdtM	WP_072117540.1~transposase			SHV-45	0
adeF	WP_063598178.1~integrase			SHV-40	0
eptA	WP_107316596.1~integrase			SHV-50	0
adeF	WP_057728281.1~transposase			SHV-178	0
adeF	WP_012228761.1~transposase			SHV-179	0
ErmB	WP_152701061.1~transposase			SHV-60	0
ErmB	WP_031403785.1~transposase			SHV-6	0
mdtB	WP_202864762.1~transposase			SHV-125	0
mdtA	WP_202864762.1~transposase			SHV-24	0
ugd	WP_202864762.1~transposase			SHV-101	0
dfrA14	WP_208185703.1~integrase			SHV-32	0
dfrA14	WP_083369954.1~transposase			SHV-78	0
sul2	WP_107358366.1~integrase			SHV-75	0
APH(3'')-Ib	WP_107358366.1~integrase			SHV-33	0
APH(6)-Id	WP_117259887.1~transposase			SHV-71	0
APH(6)-Id	WP_107358366.1~integrase			SHV-59	0
TEM-1	WP_181711880.1~transposase			SHV-63	0
TEM-1	WP_107358366.1~integrase			SHV-95	0
AAC(3)-Ib	WP_107358366.1~integrase			SHV-27	0
AAC(3)-Ib	WP_185907490.1~transposase			SHV-98	0
aadA2	WP_107358366.1~integrase			SHV-3	0
aadA2	WP_064759257.1~transposase			SHV-16	0
tet(A)	WP_110391769.1~transposase			SHV-128	0
APH(3')-Ia	WP_110391769.1~transposase			SHV-180	0
APH(3')-Ia	WP_154232960.1~transposase			SHV-84	0
ErmB	WP_191980670.1~transposase			SHV-162	0
ceoB	WP_160932487.1~transposase			SHV-153	0
ceoA	WP_160932487.1~transposase			SHV-158	0
adeF	WP_144765882.1~integrase			SHV-155	0
adeF	WP_056484636.1~transposase			SHV-165	0
tetM	WP_081123593.1~transposase			SHV-79	0
ErmB	WP_010724625.1~transposase			SHV-56	0
SAT-4	WP_031403785.1~transposase			SHV-89	0
APH(3')-IIIa	WP_031403785.1~transposase			SHV-83	0
adeF	WP_201122666.1~transposase			SHV-185	0
cfrC	WP_144022096.1~transposase			SHV-82	0
cfrC	WP_198254507.1~transposase			SHV-161	0
mtrE	WP_082394135.1~transposase			SHV-106	0
kdpE	WP_077128240.1~transposase			SHV-77	0
marA	WP_112367901.1~transposase			SHV-25	0
msbA	WP_137428940.1~transposase			SHV-81	0
emrY	WP_134810070.1~transposase			SHV-107	0
emrK	WP_134810070.1~transposase			SHV-104	0
evgA	WP_000564134.1~transposase			SHV-122	0
acrD	WP_202864762.1~transposase			SHV-109	0
emrB	WP_202864762.1~transposase			SHV-96	0
emrA	WP_202864762.1~transposase			SHV-163	0
emrR	WP_202864762.1~transposase			SHV-55	0
TolC	WP_202864762.1~transposase			SHV-34	0
CRP	WP_112367901.1~transposase			SHV-69	0
gadX	WP_202864762.1~transposase			SHV-67	0
eptA	WP_011069565.1~transposase			SHV-102	0
linG	WP_012663356.1~transposase			SHV-99	0
tet(B)	WP_072194852.1~transposase			SHV-100	0
sul2	WP_170452943.1~transposase			SHV-127	0
APH(3'')-Ib	WP_170452943.1~transposase			SHV-42	0
ROB-1	WP_187378130.1~transposase			SHV-49	0
smeF	WP_087923666.1~transposase			SHV-156	0
smeE	WP_087923666.1~transposase			SHV-168	0
smeE	WP_127807191.1~integrase			SHV-119	0
smeD	WP_127807191.1~integrase			SHV-85	0
APH(3'')-Ib	WP_085967404.1~transposase			SHV-110	0
APH(3'')-Ib	WP_155511942.1~transposase			SHV-144	0
APH(6)-Id	WP_085967404.1~transposase			SHV-183	0
APH(6)-Id	WP_155511942.1~transposase			SHV-14	0
TEM-1	WP_155511942.1~transposase			SHV-13	0
TEM-1	WP_081092603.1~transposase			SHV-70	0
sul1	WP_081092603.1~transposase			SHV-189	0
sul1	WP_172687402.1~integrase/transposase			SHV-19	1
tet(B)	WP_194242965.1~transposase			SHV-124	0
tet(B)	WP_087760817.1~transposase			SHV-52	0
MdtK	WP_028685677.1~integrase			SHV-182	0
MdtK	WP_049009442.1~integrase			SHV-129	0
tet(A)	WP_113828190.1~transposase			SHV-172	0
TEM-1	WP_104772719.1~transposase			SHV-93	0
sul3	WP_181336013.1~transposase			SHV-160	0
aadA2	WP_208543845.1~transposase			SHV-140	0
APH(6)-Id	WP_202864762.1~transposase			SHV-22	0
APH(3'')-Ib	WP_181664833.1~transposase			GOB-4	0
sul2	WP_202864762.1~transposase			SHV-9	0
BahA	WP_085931202.1~transposase			SHV-73	0
APH(6)-Id	WP_141116988.1~transposase			SHV-164	0
APH(3'')-Ib	WP_141116988.1~transposase			SHV-141	0
sul2	WP_141116988.1~transposase			SHV-157	0
catIII	WP_181861440.1~transposase			SHV-18	5
catIII	WP_141116988.1~transposase			GOB-8	0
smeS	WP_052292595.1~transposase			SHV-94	0
adeF	WP_201765946.1~integrase			SHV-62	0
AcrF	WP_155164502.1~transposase			SHV-21	0
sul1	WP_016914035.1~transposase			SHV-37	0
catI	WP_113828190.1~transposase			SIM-1 beta-lactamase	0
catI	WP_200761786.1~transposase			GES-26	0
TEM-1	WP_145476036.1~transposase			NDM-18	0
APH(3')-Ia	WP_145476036.1~transposase			abcA	7
AAC(3)-Ia	WP_208185703.1~integrase			OCH-3	0
ANT(3'')-IIa	WP_208185703.1~integrase			OCH-2	0
OXA-23	WP_141629357.1~transposase			OCH-8	0
tet(W/N/W)	WP_195495204.1~transposase			OCH-6	0
tet(W/N/W)	WP_010724625.1~transposase			OCH-7	0
AAC(6')-Ii	WP_166519698.1~integrase			OCH-5	0
mexY	WP_008579339.1~transposase			OCH-1	0
adeF	WP_106650160.1~transposase			OCH-4	0
adeF	WP_043746921.1~transposase			OXY-1-1	1
opmE	WP_131803978.1~integrase			OXY-2-10	1
FomB	WP_012631188.1~transposase			ACC-1	2
tet(B)	WP_208185703.1~integrase			OXY-3-1	0
ANT(3'')-IIa	WP_202864762.1~transposase			ACC-3	0
ANT(3'')-IIa	WP_134892839.1~transposase			OXY-2-9	0
OXA-1	WP_202864762.1~transposase			OXY-2-8	0
OXA-1	WP_181728332.1~transposase			OXY-1-4	0
catI	WP_124062598.1~transposase			OXY-6-3	0
dfrA1	WP_171767752.1~transposase			OXY-1-2	0
dfrA1	WP_039080634.1~transposase			OXY-1-3	0
H-NS	WP_202864762.1~transposase			OXY-5-1	0
APH(3')-Ia	WP_114064013.1~transposase			OXY-2-3	0
vanRA	WP_098661872.1~transposase			OXY-2-2	0
dfrA1	WP_119474481.1~integrase			OXY-2-7	0
sul2	WP_143360359.1~transposase			BEL-1	0
tet(A)	WP_143360359.1~transposase			BEL-2	0
floR	WP_203347285.1~transposase			BEL-3	0
catB9	WP_189017992.1~integrase			ACC-5	0
OXA-195	WP_015875667.1~transposase			OXY-6-2	0
adeF	WP_043766449.1~transposase			OXY-1-6	0
CBP-1	WP_091401441.1~transposase			OXY-2-5	0
adeF	WP_139569465.1~transposase			OXY-2-1	0
TEM-116	WP_010724625.1~transposase			OXY-2-6	0
mphH	WP_210050577.1~transposase			OXY-2-4	0
tet(B)	WP_070127175.1~transposase			OXA-51	2
TEM-116	WP_010726307.1~transposase			OXY-5-2	0
tetM	WP_010726307.1~transposase			ACC-4	0
tetM	WP_082160338.1~transposase			ACC-2	0
vanRI	WP_015756129.1~transposase			OXY-6-4	0
adeF	WP_013033203.1~transposase			OXY-6-1	0
adeF	WP_013032191.1~transposase			OXY-4-1	0
ugd	WP_096250579.1~transposase			SCO-1	8
mdtM	WP_059258764.1~transposase			ACI-1	4
tetO	WP_180344410.1~transposase			OXA-1	132
OXA-299	WP_077637242.1~transposase			OXA-4	7
oqxB	WP_114139386.1~transposase			OXA-10	46
sul2	WP_200095710.1~transposase			OXA-21	9
CRP	WP_094085277.1~transposase			OXA-50	7
mdtM	WP_038181415.1~transposase			OXA-486	2
TEM-1	WP_129554187.1~transposase			BcII	6
tet(B)	WP_129554187.1~transposase			BcI	5
APH(3'')-Ib	WP_072194852.1~transposase			OXA-320	2
APH(3'')-Ib	WP_182058455.1~transposase			OXA-60	2
APH(6)-Id	WP_072194852.1~transposase			OXA-334	2
APH(6)-Id	WP_040118529.1~integrase			OXA-444	1
acrB	WP_198408985.1~transposase			OXA-17	10
marA	WP_164968695.1~integrase			OXA-309	1
emrR	WP_171767752.1~transposase			OXA-246	6
emrA	WP_171767752.1~transposase			OXA-264	2
emrB	WP_171767752.1~transposase			OXA-398	2
H-NS	WP_123225444.1~transposase			OXA-57	1
mdtA	WP_097450691.1~transposase			AIM-1	0
mdtB	WP_097450691.1~transposase			LRA-8	0
emrA	WP_097450691.1~transposase			TRU-1	6
emrB	WP_097450691.1~transposase			OXA-34	0
ANT(6)-Ia	WP_129215731.1~transposase			Escherichia coli ampH	0
tetO	WP_077850216.1~transposase			OXA-210	1
ANT(6)-Ia	WP_010724625.1~transposase			OXA-415	0
ANT(6)-Ia	WP_077850216.1~transposase			Escherichia coli ampC	0
tet(L)	WP_010724625.1~transposase			OXA-724	0
tet(L)	WP_131058392.1~integrase			OXA-226	0
ANT(9)-Ia	WP_095231729.1~transposase			OXA-15	0
ErmA	WP_095231729.1~transposase			OXA-141	0
mecR1	WP_124747962.1~transposase			OKP-B-5	0
dfrG	WP_199576793.1~transposase			OXA-85	1
dfrG	WP_052995928.1~transposase			OXA-59	3
APH(3')-IIIa	WP_010726307.1~transposase			OXA-22	0
SAT-4	WP_010726307.1~transposase			OXA-209	5
aad(6)	WP_010726307.1~transposase			OXA-443	0
qacA	WP_200265601.1~integrase/transposase			OXA-459	0
kdpE	WP_188474042.1~transposase			LRA-3	0
mdtH	WP_012904434.1~transposase			LRA-13	1
mdtM	WP_012908692.1~transposase			OXA-280	0
PmrF	WP_176563619.1~transposase			OXA-474	0
catI	WP_202864762.1~transposase			OXA-488	0
ANT(3'')-IIa	WP_181728332.1~transposase			OXA-485	0
ANT(3'')-IIa	WP_096006777.1~transposase			OXA-118	0
sul1	WP_181336013.1~transposase			OXA-286	0
tet(A)	WP_202864762.1~transposase			MOX-5	0
cpxA	WP_106873762.1~transposase			AST-1	0
mdtM	WP_146756179.1~transposase			OXA-119	0
patA	WP_084976030.1~transposase			OXA-455	0
patB	WP_084976030.1~transposase			MOX-7	0
APH(3')-IIIa	WP_197537080.1~integrase			OXA-114a	0
SAT-4	WP_197537080.1~integrase			LRA-10	1
aad(6)	WP_197537080.1~integrase			Escherichia coli ampC1 beta-lactamase	0
tet(L)	WP_113784567.1~transposase			OXA-275	0
CRP	WP_119804124.1~transposase			OXA-3	0
ADC-11	WP_141629357.1~transposase			OXA-161	0
ANT(3'')-IIa	WP_079393736.1~transposase			OXA-288	0
OXA-10	WP_079393736.1~transposase			MOX-8	2
OXA-10	WP_181715002.1~transposase			OXA-198	0
cmlA5	WP_181715002.1~transposase			OXA-304	0
arr-2	WP_181715002.1~transposase			OXA-274	0
ANT(2'')-Ia	WP_079261366.1~transposase			OXA-181	16
VEB-1	WP_079261366.1~transposase			OXA-281	0
AAC(6')-Ian	WP_079261366.1~transposase			OXA-211	0
tet(D)	WP_079261366.1~transposase			OXA-347	7
dfrA1	WP_104452523.1~transposase			OXA-14	0
APH(6)-Id	WP_208185703.1~integrase			OXA-251	0
APH(6)-Id	WP_104452523.1~transposase			OXA-31	0
APH(3'')-Ib	WP_208185703.1~integrase			Rhodobacter sphaeroides ampC beta-lactamase	0
APH(3'')-Ib	WP_104452523.1~transposase			OXA-16	0
APH(3')-Ia	WP_105275812.1~transposase			OXA-256	0
APH(3')-Ia	WP_211359447.1~transposase			OXA-233	0
APH(3'')-Ib	WP_100651935.1~transposase			OXA-663	0
APH(3'')-Ib	WP_196972333.1~transposase			OXA-240	0
APH(6)-Id	WP_196972333.1~transposase			OXA-11	0
cmx	WP_196972333.1~transposase			OXA-454	0
ErmX	WP_115597865.1~transposase			OXA-74	0
smeD	WP_180853626.1~integrase			OXA-20	2
macB	WP_146092061.1~transposase			OXA-470	0
farB	WP_137426531.1~transposase			OXA-9	57
farA	WP_137426531.1~transposase			OXA-224	0
AcrF	WP_199917377.1~transposase			OXA-276	0
APH(3')-Ia	WP_124063100.1~transposase			OKP-B-8	0
adeF	WP_013040337.1~integrase			OXA-140	0
CRP	WP_102258520.1~transposase			OXA-142	0
tet(W/N/W)	WP_207401700.1~integrase/transposase			OXA-33	0
tet(W/N/W)	WP_012472065.1~transposase			OXA-46	2
mexN	WP_143876344.1~transposase			OXA-37	0
adeF	WP_013169125.1~integrase			OXA-368	0
adeF	WP_036501020.1~transposase			OXA-63	0
lnuC	WP_057039080.1~transposase			OXA-137	0
vanG	WP_084689267.1~transposase			OXA-32	5
tet(W/N/W)	WP_034421010.1~transposase			OXA-96	8
arlS	WP_010726307.1~transposase			OKP-B-7	0
arlR	WP_010726307.1~transposase			LRA-1	0
qacA	WP_010726307.1~transposase			MOX-9	6
adeF	WP_096104608.1~integrase			OXA-390	0
APH(3')-IIc	WP_155520447.1~transposase			OXA-203	0
adeF	WP_003376746.1~integrase			OXA-364	0
catB11	WP_148507036.1~transposase			OXA-178	0
hmrM	WP_039767366.1~transposase			OXA-388	0
vanXO	WP_018327086.1~transposase			OXA-259	0
adeF	WP_125978424.1~transposase			y56 beta-lactamase	0
adeL	WP_083135047.1~transposase			OXA-350	0
tet(W/N/W)	WP_098039536.1~integrase			OXA-326	0
lnuA	WP_078009557.1~transposase			OXA-270	0
mepR	WP_047551511.1~transposase			OXA-417	0
mepA	WP_047551511.1~transposase			MOX-4	0
tet(W/N/W)	WP_150225737.1~integrase			MOX-2	0
tet(W/N/W)	WP_002566154.1~transposase			MOX-3	0
tetW	WP_129236748.1~transposase			MOX-6	0
tetW	WP_060868095.1~transposase			OXA-232	2
floR	WP_072118985.1~transposase			OXA-535	0
APH(6)-Id	WP_210388691.1~transposase			OXA-427	0
APH(6)-Id	WP_123327419.1~transposase			OXA-247	0
APH(3'')-Ib	WP_095041480.1~transposase			OXA-373	0
APH(3'')-Ib	WP_123327419.1~transposase			OXA-464	0
sul2	WP_123327419.1~transposase			OXA-473	0
mdtG	WP_198408985.1~transposase			OKP-B-20	0
YojI	WP_069915512.1~transposase			OXA-164	6
TEM-93	WP_155164502.1~transposase			OKP-B-10	0
TEM-93	WP_113050309.1~transposase			OXA-53	2
TEM-185	WP_155164502.1~transposase			OXA-363	0
TEM-185	WP_113050309.1~transposase			OXA-372	0
tetM	WP_185954126.1~transposase			OXA-205	2
tet(L)	WP_165481911.1~transposase			OXA-36	1
SAT-4	WP_185954126.1~transposase			LRA-12	0
APH(3')-IIIa	WP_172892720.1~transposase			OXA-284	0
APH(3')-IIIa	WP_133175772.1~transposase			OXA-13	0
SAT-4	WP_172892720.1~transposase			OXA-147	0
aad(6)	WP_172892720.1~transposase			OXA-28	0
aad(6)	WP_133175772.1~transposase			OXA-7	0
ErmB	WP_133175772.1~transposase			OXA-101	5
ErmB	WP_087625765.1~transposase			LCR-1	3
ANT(3'')-IIa	WP_056379599.1~transposase			OXA-19	0
ANT(3'')-IIa	WP_104452523.1~transposase			OXA-361	0
adeF	WP_184253509.1~transposase			OXA-56	3
OXA-29	WP_013578518.1~transposase			OXA-145	0
OXA-29	WP_198152126.1~transposase			OXA-129	7
RlmA(II)	WP_000436286.1~transposase			OXA-212	0
tet(A)	WP_104772719.1~transposase			OXA-282	0
catI	WP_104772719.1~transposase			OXA-360	0
TEM-1	WP_032414349.1~transposase			OXA-335	0
sul2	WP_208185703.1~integrase			OXA-133	0
dfrA1	WP_208185703.1~integrase			OXA-421	0
dfrA1	WP_096006777.1~transposase			OXA-278	0
mphB	WP_208970980.1~transposase			OXA-285	0
mphB	WP_000935451.1~integrase/transposase			OXA-103	0
aadA	WP_041764193.1~transposase			OXA-271	0
tet(40)	WP_010724625.1~transposase			OXA-273	0
APH(3')-IIIa	WP_070654355.1~transposase			OXA-333	0
SAT-4	WP_070654355.1~transposase			OXA-258	0
aad(6)	WP_197697103.1~transposase			OXA-18	0
ErmB	WP_105154910.1~transposase			OXA-457	0
adeB	WP_005135939.1~transposase			OXA-362	0
ADC-82	WP_141629357.1~transposase			OXA-277	1
AAC(6')-Ib9	WP_015057121.1~integrase			OXA-283	0
AAC(6')-Ib9	WP_079393736.1~transposase			OXA-287	0
catB8	WP_015057121.1~integrase			SFB-1	0
catB8	WP_079393736.1~transposase			OXA-664	0
ANT(3'')-IIa	WP_015057121.1~integrase			OXA-55	0
sul1	WP_015057121.1~integrase			OKP-B-13	0
armA	WP_079393736.1~transposase			OKP-B-19	0
armA	WP_079393747.1~transposase			OXA-322	0
msrE	WP_079393747.1~transposase			OXA-330	0
msrE	WP_057786195.1~transposase			OXA-358	0
mphE	WP_079393747.1~transposase			OXA-267	1
mphE	WP_057786195.1~transposase			OXA-332	0
AAC(3)-Ia	WP_032428971.1~integrase			OXA-328	0
APH(3'')-Ib	WP_210388691.1~transposase			OXA-324	0
tet(B)	WP_210388691.1~transposase			OXA-353	0
sul2	WP_139844372.1~integrase/transposase			OXA-352	0
sul2	WP_038349302.1~integrase/transposase			OXA-354	0
OXA-225	WP_141629357.1~transposase			OXA-29	4
APH(6)-Id	WP_000813355.1~transposase			OXA-329	0
APH(3'')-Ib	WP_000813355.1~transposase			OXA-325	0
PER-1	WP_000813355.1~transposase			OXA-349	0
PER-1	WP_106470163.1~transposase			OXA-268	0
aadA	WP_096006777.1~transposase			LRA-7	0
aadA	WP_015057121.1~integrase			OXA-12	0
AAC(6')-Iaf	WP_015057121.1~integrase			LRA-9	0
AAC(6')-Iaf	WP_149012296.1~transposase			Sed1 beta-lactamase	0
ANT(3'')-IIa	WP_149012296.1~transposase			LRA-17	0
AAC(3)-Ia	WP_149012296.1~transposase			LRA-18	0
OXA-109	WP_141629357.1~transposase			LRA-19	0
ADC-31	WP_141629357.1~transposase			OXA-43	0
APH(3')-IIIa	WP_044677297.1~transposase			OXA-42	3
SAT-4	WP_044677297.1~transposase			OXA-297	0
SAT-4	WP_133175772.1~transposase			OXA-298	0
aad(6)	WP_191561161.1~transposase			LRA-5	0
adeF	WP_095074696.1~transposase			OXA-299	1
adeF	WP_013617332.1~transposase			OXA-296	0
ErmF	WP_005936349.1~transposase			OKP-A-16	0
tet(W/N/W)	WP_087712898.1~transposase			OXA-228	0
tet(W/N/W)	WP_180936783.1~integrase			OXA-355	0
APH(2'')-Ie	WP_137600990.1~transposase			OXA-301	0
tet(W/N/W)	WP_002590585.1~integrase			OXA-418	0
AAC(2')-Ie	WP_196231333.1~transposase			OXA-230	0
dfrA14	WP_056379599.1~transposase			OKP-A-14	0
dfrA14	WP_172686713.1~transposase			OKP-A-13	0
sul2	WP_000935451.1~integrase/transposase			OXA-45	0
tet(B)	WP_181711880.1~transposase			OXA-213	0
CRP	WP_113027247.1~transposase			OXA-305	0
adeF	WP_011218074.1~transposase			OXA-5	0
adeF	WP_011221656.1~transposase			OXA-392	0
adeF	WP_075114328.1~transposase			OXA-47	0
tet(E)	WP_201896742.1~transposase			OXA-35	4
sul1	WP_000935451.1~integrase/transposase			OXA-294	0
sul1	WP_176461984.1~transposase			OXA-295	0
ANT(3'')-IIa	WP_176461984.1~transposase			LRA-2	1
MexJ	WP_144031411.1~transposase			OKP-A-11	0
APH(3')-IIb	WP_190756422.1~transposase			ROB-1	5
AAC(3)-Xa	WP_117405974.1~transposase			OXA-134	0
FosX	WP_205352752.1~integrase			OXA-300	0
tet(E)	WP_146100140.1~transposase			OXA-266	0
tet(E)	WP_041753401.1~transposase			OXA-397	0
tet(W/N/W)	WP_013646115.1~integrase			OXA-420	8
tet(45)	WP_010724625.1~transposase			OXA-436	1
tet(45)	WP_047936536.1~integrase/transposase			OXA-400	0
AAC(3)-IIc	WP_011747348.1~transposase			OXA-237	2
ErmA	WP_010726307.1~transposase			OXA-279	0
ANT(9)-Ia	WP_010726307.1~transposase			OXA-58	50
ErmB	WP_099202186.1~transposase			OXA-155	4
tmrB	WP_181751701.1~transposase			OXA-236	0
ANT(6)-Ia	WP_197537080.1~integrase			OXA-235	4
ANT(6)-Ib	WP_010724625.1~transposase			OXA-243	0
ErmB	WP_029731711.1~integrase			NPS-1	4
AAC(6')-Im	WP_007516537.1~transposase			OXA-152	0
APH(2'')-IIa	WP_007516537.1~transposase			OXA-183	0
mdtG	WP_202864762.1~transposase			OXA-192	0
adeF	WP_014258903.1~transposase			OXA-465	0
aadA2	WP_172686713.1~transposase			OXA-449	0
aadA2	WP_011977801.1~integrase			OXA-448	0
cmlA5	WP_181336013.1~transposase			OXA-54	0
cmlA5	WP_180668627.1~transposase			OXA-23	25
aadA3	WP_208185703.1~integrase			OXA-423	0
aadA3	WP_096006777.1~transposase			OXA-440	0
sul1	WP_202585993.1~integrase			OXA-306	0
adeF	WP_209022719.1~transposase			OXA-292	0
CMY-132	WP_142367535.1~transposase			Acinetobacter baumannii AmpC beta-lactamase	0
QnrVC1	WP_140066276.1~transposase			OXA-426	0
AAC(3)-IV	WP_008293534.1~transposase			OXA-117	0
FPH-1	WP_025464306.1~transposase			OXA-386	0
AAC(3)-IId	WP_102082781.1~transposase			OXA-206	0
TEM-1	WP_102082781.1~transposase			OXA-107	0
TEM-1	WP_202864762.1~transposase			OXA-109	2
APH(3')-Ia	WP_149012296.1~transposase			OXA-125	0
sul2	WP_149012296.1~transposase			OXA-168	3
oqxA	WP_079404010.1~transposase			OXA-27	0
oqxA	WP_149012296.1~transposase			OXA-366	3
oqxB	WP_149012296.1~transposase			OXA-225	4
oqxB	WP_208185703.1~integrase			OXA-171	0
dfrA17	WP_149012296.1~transposase			OXA-169	0
dfrA17	WP_181728332.1~transposase			OXA-73	0
tet(B)	WP_149012296.1~transposase			OXA-49	0
catI	WP_072194852.1~transposase			OXA-167	0
catI	WP_149012296.1~transposase			OXA-483	3
patA	WP_165623705.1~transposase			OXA-435	0
patB	WP_165623705.1~transposase			OXA-166	3
AAC(3)-VIIIa	WP_035860054.1~transposase			OXA-165	0
adeF	WP_144737027.1~integrase			OXA-482	0
pmrA	WP_114865818.1~transposase			OXA-239	2
RlmA(II)	WP_172922465.1~transposase			OXA-422	0
smeD	WP_167649913.1~integrase			OXA-170	0
adeF	WP_083816284.1~integrase			OXA-146	0
oqxB	WP_172400277.1~transposase			OXA-272	0
tetW	WP_007516537.1~transposase			OXA-380	0
ADC-30	WP_141629357.1~transposase			OXA-65	2
sul1	WP_171255655.1~transposase			OXA-124	0
ANT(3'')-IIa	WP_171255655.1~transposase			OKP-A-9	0
AAC(3)-Ia	WP_171255655.1~transposase			OXA-217	0
adeN	WP_141629357.1~transposase			OXA-106	0
APH(3')-Ia	WP_015057121.1~integrase			OXA-68	3
marA	WP_172750747.1~integrase			OXA-384	0
BES-1	WP_014778458.1~transposase			OXA-172	0
adeF	WP_041447199.1~transposase			OXA-442	0
ACI-1	WP_014128546.1~transposase			OXA-431	0
ErmB	WP_014735267.1~transposase			OXA-303	0
vanI	WP_006524453.1~transposase			OKP-A-8	0
vanI	WP_161821469.1~transposase			OXA-215	0
facT	WP_197700454.1~transposase			OXA-250	0
APH(3')-Ia	WP_187378130.1~transposase			OXA-216	0
APH(3')-Ia	WP_091232359.1~transposase			OXA-180	0
APH(6)-Id	WP_187378130.1~transposase			OXA-430	0
APH(6)-Id	WP_091232359.1~transposase			OXA-342	0
APH(3'')-Ib	WP_187378130.1~transposase			OKP-A-15	0
APH(3'')-Ib	WP_091232359.1~transposase			OKP-B-12	0
sul2	WP_091232359.1~transposase			OKP-B-6	0
floR	WP_091232359.1~transposase			OKP-A-3	0
Erm(42)	WP_210388691.1~transposase			OKP-B-18	0
Erm(42)	WP_187378130.1~transposase			OKP-A-4	2
OXA-2	WP_149012296.1~transposase			OKP-B-4	0
msrE	WP_079821002.1~transposase			OKP-A-6	0
mphE	WP_079821002.1~transposase			OXA-229	0
tet(H)	WP_149012296.1~transposase			OXA-356	0
tet(H)	WP_079821002.1~transposase			OXA-90	2
lmrD	WP_146315455.1~transposase			OXA-200	0
arlS	WP_195758624.1~transposase			OXA-132	0
qacA	WP_195832423.1~transposase			OXA-346	0
vanRI	WP_014254904.1~transposase			OXA-432	0
mecA	WP_123213647.1~transposase			OXA-345	0
tet(38)	WP_020976868.1~transposase			OXA-458	0
BcII	WP_212935333.1~transposase			OXA-128	0
fusB	WP_210145638.1~transposase			OXA-84	0
CTX-M-14	WP_130066277.1~transposase			OXA-402	0
CTX-M-14	WP_117088288.1~transposase			OXA-120	0
TEM-1	WP_191608668.1~transposase			OXA-86	0
rmtB	WP_130236376.1~transposase			OXA-87	0
rmtB	WP_191608668.1~transposase			OXA-100	0
tet(D)	WP_191608668.1~transposase			OXA-67	2
sul1	WP_176283660.1~transposase			OXA-208	0
AAC(3)-IIc	WP_208185703.1~integrase			OXA-112	0
AAC(3)-IIc	WP_102082781.1~transposase			OXA-371	2
APH(6)-Id	WP_102082781.1~transposase			OXA-130	0
APH(3'')-Ib	WP_102082781.1~transposase			OXA-248	0
sul2	WP_102082781.1~transposase			OXA-339	0
oqxA	WP_157443176.1~transposase			OXA-69	0
oqxB	WP_145584571.1~transposase			OXA-98	0
sul1	WP_014317959.1~integrase/transposase			OXA-92	1
sul1	WP_071575331.1~transposase			OXA-108	0
tet(W/N/W)	WP_014317959.1~integrase/transposase			OXA-404	0
tet(W/N/W)	WP_056379599.1~transposase			OXA-433	0
cmx	WP_056379599.1~transposase			OXA-376	0
OprA	WP_157579517.1~transposase			OXA-93	0
TEM-1	WP_149781337.1~transposase			OXA-88	0
sdiA	WP_072194852.1~transposase			OXA-110	0
acrD	WP_176193104.1~integrase			OXA-315	0
adeF	WP_078002456.1~transposase			OXA-249	0
cfrC	WP_118691515.1~integrase/transposase			OXA-91	0
macB	WP_118819790.1~transposase			OXA-374	0
mdtN	WP_072194852.1~transposase			OXA-387	0
mdtO	WP_072194852.1~transposase			OXA-194	0
marA	WP_072194852.1~transposase			OXA-391	0
CRP	WP_130843081.1~transposase			OXA-83	0
sul1	WP_030093096.1~transposase			OXA-150	0
adeF	WP_174823046.1~transposase			OXA-144	0
tet(A)	WP_180867563.1~transposase			OXA-77	0
tetM	WP_010724625.1~transposase			OXA-385	0
tet(45)	WP_185954126.1~transposase			OXA-138	0
tetW	WP_025529723.1~transposase			OXA-94	2
ERP-1	WP_195796000.1~transposase			OXA-316	0
AxyX	WP_144408417.1~transposase			OXA-95	0
cpxA	WP_193823644.1~integrase			OXA-82	2
CMY-132	WP_117088288.1~transposase			OXA-223	0
CMY-2	WP_124063100.1~transposase			OXA-313	0
AAC(3)-IId	WP_208185703.1~integrase			OXA-382	0
dfrA17	WP_208185703.1~integrase			OXA-99	0
dfrA17	WP_086060345.1~transposase			OXA-131	0
aadA5	WP_208185703.1~integrase			OXA-375	0
aadA5	WP_056379599.1~transposase			OXA-76	0
mphA	WP_056379599.1~transposase			OXA-379	0
mphA	WP_000935451.1~integrase/transposase			OXA-480	0
TEM-214	WP_181728332.1~transposase			OXA-261	0
TEM-214	WP_163461534.1~integrase			OXA-403	0
APH(3')-Ia	WP_063924105.1~transposase			OXA-408	0
sul1	WP_210761463.1~integrase/transposase			OXA-126	0
sul1	WP_172804374.1~transposase			OXA-127	0
AAC(3)-IId	WP_203417205.1~transposase			OXA-413	0
AAC(3)-IId	WP_072194852.1~transposase			OXA-414	0
mphE	WP_127676354.1~transposase			OXA-337	0
msrE	WP_108193582.1~transposase			OXA-341	0
sul1	WP_202864762.1~transposase			OXA-343	0
aadA2	WP_079393736.1~transposase			OXA-344	0
aadA2	WP_202864762.1~transposase			OXA-317	0
dfrA12	WP_079393736.1~transposase			OXA-262	0
dfrA12	WP_202864762.1~transposase			OXA-257	0
CTX-M-3	WP_202864762.1~transposase			OXA-196	0
CTX-M-3	WP_200761786.1~transposase			OXA-201	0
arr-3	WP_200761786.1~transposase			OXA-173	0
arr-3	WP_172686713.1~transposase			OXA-424	0
AAC(6')-Ib10	WP_172686713.1~transposase			OXA-409	0
FosA3	WP_121554128.1~integrase/transposase			OXA-197	0
SHV-66	WP_110391769.1~transposase			OXA-174	0
sul2	WP_110391769.1~transposase			OXA-202	0
sul2	WP_159351777.1~transposase			OXA-115	0
APH(3'')-Ib	WP_110391769.1~transposase			OXA-175	0
APH(3'')-Ib	WP_159351777.1~transposase			OXA-314	0
APH(6)-Id	WP_159351777.1~transposase			OXA-71	0
QnrS1	WP_159351777.1~transposase			OXA-70	0
QnrS1	WP_016538291.1~transposase			OXA-66	2
dfrA1	WP_079393736.1~transposase			OXA-80	0
aadA5	WP_079393736.1~transposase			OXA-336	0
oqxA	WP_141122729.1~transposase			OXA-116	0
oqxB	WP_141122729.1~transposase			OXA-195	2
ErmB	WP_109864883.1~transposase			OXA-79	0
aadA2	WP_015057121.1~integrase			OXA-383	0
aadA2	WP_056379599.1~transposase			OXA-381	0
KPC-3	WP_208065722.1~transposase			OXA-64	0
KPC-3	WP_004220811.1~transposase			OXA-365	0
OXA-9	WP_145527723.1~transposase			OXA-425	0
TEM-1	WP_145527723.1~transposase			OXA-401	0
AAC(6')-Ib10	WP_072114952.1~transposase			OXA-122	0
ANT(3'')-IIa	WP_072114952.1~transposase			OXA-406	0
dfrA12	WP_181728332.1~transposase			OXA-411	0
dfrA12	WP_142244144.1~transposase			OXA-260	0
aadA2	WP_134892839.1~transposase			OXA-123	0
mphA	WP_044268792.1~transposase			OXA-407	0
APH(3')-Ia	WP_056379599.1~transposase			OXA-97	0
APH(3')-Ia	WP_044268792.1~transposase			OXA-269	0
adeF	WP_201016125.1~transposase			OXA-219	0
vanI	WP_014118982.1~transposase			OXA-412	0
mexY	WP_057700077.1~transposase			OXA-377	0
smeD	WP_014442062.1~integrase			OXA-179	0
TEM-1	WP_096244951.1~transposase			OXA-338	0
TEM-1	WP_208185703.1~integrase			OXA-254	0
IMP-1	WP_208185703.1~integrase			OXA-89	0
MexG	WP_179062919.1~transposase			OXA-340	0
MexH	WP_179062919.1~transposase			OXA-242	0
MexI	WP_179062919.1~transposase			OXA-241	0
CMY-23	WP_117088288.1~transposase			OXA-111	0
CMY-23	WP_148141196.1~transposase			OXA-441	0
TEM-1	WP_117088288.1~transposase			OXA-429	0
mphA	WP_200761786.1~transposase			OXA-234	0
CTX-M-15	WP_056379599.1~transposase			OXA-293	0
CTX-M-15	WP_200761786.1~transposase			OXA-359	2
catB3	WP_200761786.1~transposase			OXA-323	0
catB3	WP_140427083.1~transposase			OXA-351	0
OXA-1	WP_200761786.1~transposase			OKP-B-1	0
OXA-1	WP_140427083.1~transposase			OKP-B-2	0
tet(A)	WP_140427083.1~transposase			OKP-B-3	0
oqxA	WP_135734180.1~integrase			OKP-B-17	0
oqxB	WP_128340218.1~integrase			OXA-121	0
MOX-9	WP_108716773.1~transposase			OXA-78	2
MCR-3.6	WP_115485318.1~transposase			OXA-312	0
tet(E)	WP_201035197.1~transposase			OKP-B-9	0
tet(E)	WP_143237454.1~transposase			OXA-357	0
adeF	WP_198497617.1~transposase			OXA-378	0
BcI	WP_098506459.1~integrase			OXA-149	0
BcI	WP_097879728.1~transposase			OXA-148	0
OXA-136	WP_147530160.1~transposase			OXA-389	0
tet(A)	WP_134633729.1~integrase/transposase			OXA-479	0
dfrA7	WP_208185703.1~integrase			OXA-302	0
dfrA7	WP_104772719.1~transposase			OXA-177	0
sul1	WP_181728332.1~transposase			OXA-308	0
tet(A)	WP_121865310.1~transposase			OXA-255	0
sul1	WP_134892839.1~transposase			OXA-253	0
dfrA7	WP_181728332.1~transposase			OKP-A-7	0
CTX-M-15	WP_117088288.1~transposase			OKP-A-1	0
adeF	WP_203987283.1~transposase			OXA-348	0
AAC(3)-IV	WP_130821980.1~transposase			OXA-75	0
FomB	WP_181884906.1~transposase			OKP-A-12	0
lin	WP_072219640.1~transposase			OKP-A-2	0
BcI	WP_080634144.1~transposase			OKP-A-10	0
adeF	WP_015127871.1~transposase			OKP-A-5	0
adeF	WP_071880604.1~transposase			OXA-176	0
poxtA	WP_015174069.1~transposase			OXA-475	0
adeF	WP_051038540.1~integrase/transposase			OXA-113	2
LRA-10	WP_015220214.1~transposase			OXA-263	0
adeF	WP_015215593.1~transposase			OXA-471	0
lmrP	WP_003089382.1~transposase			OXA-450	0
adeF	WP_148267202.1~transposase			OXA-291	0
tet(A)	WP_208185703.1~integrase			OXA-439	0
APH(6)-Id	WP_193834281.1~transposase			OXA-204	7
APH(3'')-Ib	WP_193834281.1~transposase			OXA-331	0
APH(3')-Ia	WP_143360359.1~transposase			OXA-327	0
APH(3')-Ia	WP_150073296.1~transposase			OXA-185	0
cmlA5	WP_000935451.1~integrase/transposase			OXA-162	0
ANT(3'')-IIa	WP_108943531.1~transposase			OXA-158	0
AAC(6')-Ib8	WP_208185703.1~integrase			OXA-151	0
VIM-1	WP_208185703.1~integrase			OXA-461	0
ANT(2'')-Ia	WP_105275812.1~transposase			OXA-438	0
APH(2'')-Ie	WP_015287230.1~integrase/transposase			OXA-477	0
rmtA	WP_137132659.1~transposase			OXA-153	0
APH(3')-VIIIa	WP_201263074.1~transposase			OXA-405	0
oqxA	WP_171893715.1~transposase			MOX-1	3
OpmH	WP_074166419.1~transposase			OXA-416	0
sul2	WP_181664833.1~transposase			OXA-484	5
TEM-24	WP_200761786.1~transposase			OXA-199	0
TEM-24	WP_208185703.1~integrase			OXA-245	0
AAC(6')-Ib10	WP_081092603.1~transposase			OXA-370	0
AAC(6')-Ic	WP_199560475.1~integrase			OXA-48	14
adeF	WP_122563836.1~transposase			OXA-163	4
APH(3'')-Ib	WP_099407463.1~transposase			OXA-244	7
APH(6)-Id	WP_099407463.1~transposase			OXA-252	3
cmx	WP_099407463.1~transposase			Laribacter hongkongensis ampC beta-lactamase	0
ErmX	WP_115737547.1~transposase			OXA-453	0
tet(35)	WP_007553544.1~transposase			OXA-452	0
MdtK	WP_201263877.1~integrase			OXA-451	0
adeF	WP_181884906.1~transposase			OXA-460	0
tet(H)	WP_187378130.1~transposase			OXA-61	0
ErmF	WP_187378130.1~transposase			OXA-154	0
ErmF	WP_210388691.1~transposase			OKP-B-11	0
msrE	WP_143360359.1~transposase			OXA-472	0
msrE	WP_149012296.1~transposase			OXA-136	1
mphE	WP_143360359.1~transposase			OXA-478	0
mphE	WP_149012296.1~transposase			OXA-476	0
sul1	WP_015460387.1~transposase			OXA-182	0
QnrVC1	WP_110097191.1~transposase			OXA-156	0
mphA	WP_141142998.1~integrase/transposase			OXA-447	0
mphA	WP_180867563.1~transposase			OXA-184	0
QnrB9	WP_179191763.1~transposase			OXA-157	0
QnrB9	WP_181715798.1~transposase			OXA-139	0
SHV-11	WP_071659898.1~integrase/transposase			SLB-1	0
OXA-1	WP_210638599.1~transposase			OXA-72	3
catB3	WP_210638599.1~transposase			OXA-26	0
AAC(3)-IIe	WP_200761786.1~transposase			OXA-62	0
APH(6)-Id	WP_117088288.1~transposase			OXA-437	0
APH(3'')-Ib	WP_117088288.1~transposase			OXA-207	0
ANT(3'')-IIa	WP_130236376.1~transposase			mtrD	11
AAC(6')-Ib10	WP_202864762.1~transposase			mtrC	7
AAC(6')-Ib10	WP_130236376.1~transposase			mtrA	8
CMY-6	WP_117088288.1~transposase			mtrE	2
sul2	WP_187378130.1~transposase			Corynebacterium striatum tetA	0
ErmC	WP_142297111.1~transposase			CAU-1 beta-lactamase	0
AAC(6')-Ie-APH(2'')-Ia	WP_142297111.1~transposase			Chryseobacterium meningosepticum BlaB	0
dfrC	WP_185954126.1~transposase			LEN-14	7
ErmB	WP_181399701.1~transposase			LEN-4	3
poxtA	WP_001970928.1~transposase			LEN-26	0
ANT(3'')-IIa	WP_142243513.1~transposase			LEN-39	0
SHV-66	WP_008169784.1~transposase			LEN-1	0
LEN-14	WP_162905071.1~transposase			LEN-12	0
AAC(6')-Ib9	WP_200761786.1~transposase			LEN-21	0
AAC(6')-Ib9	WP_072114952.1~transposase			LEN-2	0
cpxA	WP_020455930.1~integrase			LEN-51	0
cpxA	WP_008742115.1~transposase			LEN-58	0
TEM-10	WP_200761786.1~transposase			LEN-34	0
TEM-10	WP_072114952.1~transposase			LEN-6	0
SHV-66	WP_124063100.1~transposase			LEN-13	0
KPC-3	WP_200761786.1~transposase			LEN-11	0
AAC(6')-Ib9	WP_204787028.1~integrase			LEN-15	0
ANT(3'')-IIa	WP_204787028.1~integrase			LEN-9	0
OXA-9	WP_204787028.1~integrase			LEN-16	0
aad(6)	WP_044677297.1~transposase			LEN-10	0
tet(W/N/W)	WP_192942714.1~integrase			LEN-18	0
mgrA	WP_010726307.1~transposase			LEN-41	0
OXA-23	WP_121640949.1~transposase			LEN-42	0
ADC-30	WP_121640949.1~transposase			LEN-43	0
APH(3')-Ia	WP_057786195.1~transposase			LEN-55	0
tet(B)	WP_038349302.1~integrase/transposase			LEN-17	0
APH(3')-VIa	WP_099143683.1~transposase			LEN-35	0
OXA-58	WP_201604224.1~transposase			LEN-30	0
OXA-58	WP_208011771.1~transposase			LEN-36	0
TEM-1	WP_149012296.1~transposase			LEN-32	0
AAC(3)-VIa	WP_134892839.1~transposase			LEN-37	0
AAC(3)-IId	WP_181728332.1~transposase			LEN-38	0
TEM-1	WP_128863884.1~transposase			LEN-7	0
ANT(3'')-IIa	WP_130066277.1~transposase			LEN-25	0
tet(A)	WP_130066277.1~transposase			LEN-3	0
tet(A)	WP_113842158.1~transposase			LEN-8	0
MdtK	WP_080210711.1~integrase			LEN-5	0
tet(A)	WP_194298263.1~transposase			LEN-22	0
sul2	WP_194298263.1~transposase			LEN-24	0
adeF	WP_208856733.1~transposase			LEN-20	0
PmrF	WP_206167572.1~transposase			LEN-23	0
MdtK	WP_072117540.1~transposase			LEN-40	0
OXA-59	WP_172409067.1~transposase			LEN-19	0
lnuC	WP_039694402.1~transposase			mecA	31
ErmB	WP_187540764.1~integrase			mecR1	31
tet(C)	WP_009873366.1~transposase			mecI	9
sul1	WP_135651639.1~transposase			CARB-16	14
aadA5	WP_135651639.1~transposase			CBP-1	3
TEM-1	WP_139357024.1~integrase			CARB-3	28
baeR	WP_164725800.1~transposase			BLA1	1
arlR	WP_142257227.1~transposase			mecB	3
arlS	WP_031879417.1~transposase			blaF	1
adeF	WP_154978265.1~transposase			AER-1	0
ANT(4')-Ib	WP_201454788.1~transposase			CKO-1	0
mecA	WP_201454788.1~transposase			CARB-14	0
mecR1	WP_201454788.1~transposase			r39 beta-lactamase	0
tet32	WP_007516537.1~transposase			FTU-1	4
adeF	WP_159364958.1~transposase			CARB-5	0
APH(2'')-Ig	WP_010724625.1~transposase			CARB-8	0
FTU-1	WP_197196810.1~integrase			PC1 beta-lactamase (blaZ)	0
APH(3')-IIIa	WP_195690109.1~transposase			CARB-4	6
tetO	WP_195690109.1~transposase			EXO beta-lactamase	0
emrY	WP_072194852.1~transposase			CARB-6	0
emrK	WP_072194852.1~transposase			HERA-2	0
evgA	WP_072194852.1~transposase			ERP-1	3
evgS	WP_072194852.1~transposase			CARB-10	0
mecA	WP_142297111.1~transposase			CARB-2	0
MexG	WP_033997609.1~transposase			CARB-1	0
MexH	WP_033997609.1~transposase			mecD	4
MexI	WP_033997609.1~transposase			CARB-12	9
mecR1	WP_166517812.1~transposase			CGA-1	0
arlS	WP_057520599.1~transposase			mecC	0
arlR	WP_057520599.1~transposase			ARL-4	0
cpxA	WP_079828389.1~integrase			FONA-3	0
MdtK	WP_006883189.1~integrase			FAR-1	0
ugd	WP_107192271.1~transposase			BES-1	1
ugd	WP_183059291.1~transposase			BPU-1	0
mdsB	WP_149866881.1~transposase			blaR1	1
mdsC	WP_149866881.1~transposase			RCP-1	0
cpxA	WP_107192271.1~transposase			CME-1	3
cpxA	WP_161668312.1~integrase			CARB-22	0
emrR	WP_050437320.1~transposase			CARB-17	0
emrA	WP_107192271.1~transposase			CARB-23	0
emrB	WP_107192271.1~transposase			CARB-19	0
TEM-1	WP_101973099.1~transposase			CARB-20	0
tet(A)	WP_130236376.1~transposase			CARB-21	0
APH(3'')-Ib	WP_113828190.1~transposase			DES-1	0
APH(6)-Id	WP_113828190.1~transposase			HERA-4	0
mdtM	WP_002955120.1~integrase			HERA-8	0
catB3	WP_145527723.1~transposase			ARL-1	0
catB3	WP_130236376.1~transposase			ARL-2	0
OXA-1	WP_145527723.1~transposase			ARL-6	0
OXA-1	WP_130236376.1~transposase			CARB-9	2
aadS	WP_185265415.1~transposase			CARB-7	3
aadS	WP_089770027.1~transposase			HERA-6	0
sul1	WP_132706232.1~transposase			BRO-1	0
abeM	WP_101964354.1~transposase			FONA-2	0
OXA-23	WP_019384800.1~integrase			FRI-1	4
OXA-23	WP_101964354.1~transposase			BCL-1	0
sul1	WP_169838959.1~integrase			HERA-1	0
aadA	WP_149012296.1~transposase			HERA-5	0
AAC(6')-Iaf	WP_169838959.1~integrase			HERA-3	0
ANT(3'')-IIa	WP_169838959.1~integrase			FONA-6	1
adeI	WP_141629357.1~transposase			FONA-5	0
adeJ	WP_141629357.1~transposase			FONA-1	0
aadA	WP_169838959.1~integrase			BRO-2	0
APH(3')-VI	WP_140157891.1~transposase			CARB-18	0
APH(3')-VI	WP_099143683.1~transposase			FRI-2	0
sul2	WP_210373398.1~transposase			FPH-1	4
sul2	WP_201604224.1~transposase			FONA-4	0
tet(B)	WP_210373398.1~transposase			FRI-3	0
tet(B)	WP_201604224.1~transposase			adeJ	12
adeF	WP_188868813.1~transposase			adeI	15
adeF	WP_125842648.1~transposase			adeK	7
vanF	WP_077995375.1~transposase			adeN	19
vanHF	WP_077995375.1~transposase			AxyY	2
acrB	WP_136770735.1~transposase			AxyX	3
AcrF	WP_179077905.1~transposase			OprZ	1
AcrE	WP_179077905.1~transposase			Klebsiella pneumoniae KpnE	0
AcrS	WP_047201671.1~integrase			Klebsiella pneumoniae KpnF	0
emrR	WP_107192271.1~transposase			cmeB	0
baeR	WP_202864762.1~transposase			cmeA	0
baeS	WP_202864762.1~transposase			cmeC	0
mdtB	WP_208629773.1~transposase			cmeR	0
mdtA	WP_208629773.1~transposase			oprA	3
aadA6	WP_053100665.1~integrase			smeE	3
dfrA15b	WP_208185703.1~integrase			mexW	4
dfrA15b	WP_052273609.1~transposase			smeD	5
cmlA4	WP_208185703.1~integrase			smeF	3
cmlA4	WP_079393736.1~transposase			mexV	1
CTX-M-2	WP_079393736.1~transposase			TLA-2	0
CTX-M-2	WP_142380629.1~integrase			TLA-1	0
sul2	WP_206641027.1~transposase			TLA-3	0
rmtG	WP_103756456.1~integrase			efrA	23
rmtG	WP_210388691.1~transposase			efrB	2
SHV-66	WP_200761786.1~transposase			efmA	9
SHV-66	WP_114140217.1~transposase			mexQ	6
tet(B)	WP_110168452.1~transposase			opmE	10
CRP	WP_038469058.1~transposase			mexP	1
emrY	WP_208091572.1~integrase			OpmB	9
acrD	WP_198408985.1~transposase			MuxC	0
AcrS	WP_198408985.1~transposase			MuxB	0
AcrE	WP_198408985.1~transposase			MuxA	0
AcrF	WP_198408985.1~transposase			mexK	4
tet(D)	WP_079821002.1~transposase			mexJ	1
ykkC	WP_003660253.1~integrase			mexL	0
ykkD	WP_003660253.1~integrase			LAP-2	27
tet(C)	WP_003660253.1~integrase			LAP-1	3
tet(L)	WP_003660253.1~integrase			msrA	21
TEM-1	WP_003660253.1~integrase			mel	9
tetW	WP_207851086.1~transposase			lsaA	6
tetW	WP_106628505.1~transposase			lsaE	29
clbA	WP_155645326.1~transposase			vgaA	5
aad(6)	WP_010724625.1~transposase			msrC	12
SAT-4	WP_010724625.1~transposase			poxtA	19
APH(3')-IIIa	WP_010724625.1~transposase			lsaC	3
OXA-59	WP_124508826.1~transposase			msrE	156
mdtM	WP_202864762.1~transposase			optrA	25
APH(3')-Ia	WP_202864762.1~transposase			oleB	1
APH(3')-Ia	WP_072118985.1~transposase			lsaB	4
TEM-95	WP_202864762.1~transposase			lmrC	3
tet(A)	WP_072118985.1~transposase			vgaE	1
TEM-10	WP_124063100.1~transposase			vgaD	2
AAC(6')-Ib9	WP_072118985.1~transposase			tlrC	0
ANT(3'')-IIa	WP_072118985.1~transposase			carA	0
OXA-9	WP_072118985.1~transposase			srmB	0
dfrA14	WP_124063100.1~transposase			vgaB	0
TEM-169	WP_130236376.1~transposase			vgaC	0
APH(3')-Ia	WP_135651639.1~transposase			salA	0
kdpE	WP_107192271.1~transposase			tva(A)	1
ugd	WP_050437320.1~transposase			vmlR	0
acrD	WP_106873762.1~transposase			vga(E) Staphylococcus cohnii	0
TolC	WP_162541271.1~transposase			vgaALC	0
kdpE	WP_025263387.1~transposase			oqxB	103
tet(W/N/W)	WP_018134184.1~integrase			oqxA	101
tet(W/N/W)	WP_025296208.1~integrase			lmrP	7
mdtM	WP_165467206.1~transposase			hp1181	0
mdtG	WP_072194852.1~transposase			adeF	608
emrY	WP_187168810.1~integrase			mexI	6
adeF	WP_197272861.1~integrase			mexH	5
floR	WP_208185703.1~integrase			mexG	5
floR	WP_079261366.1~transposase			opmD	3
tet(D)	WP_192467960.1~integrase			adeL	9
CARB-3	WP_079261366.1~transposase			adeH	5
CARB-3	WP_056379599.1~transposase			adeG	7
adeF	WP_039385724.1~transposase			PDC-3	2
ANT(2'')-Ia	WP_181728332.1~transposase			PDC-8	2
catB3	WP_104772719.1~transposase			PDC-92	0
catB3	WP_079393736.1~transposase			PDC-75	0
dfrA19	WP_079393736.1~transposase			PDC-80	0
dfrA19	WP_208185703.1~integrase			PDC-1	0
OXA-1	WP_079393736.1~transposase			PDC-79	0
mdtM	WP_110498764.1~transposase			PDC-86	0
QnrB12	WP_202864762.1~transposase			PDC-73	0
baeR	WP_180256177.1~integrase			PDC-85	0
PmrF	WP_159121004.1~transposase			PDC-90	0
FOX-5	WP_041206399.1~transposase			PDC-87	0
ANT(2'')-Ia	WP_172686713.1~transposase			PDC-89	0
ANT(2'')-Ia	WP_056379599.1~transposase			PDC-74	0
sul1	WP_172686713.1~transposase			PDC-81	0
msrE	WP_056379599.1~transposase			PDC-83	0
msrE	WP_015057121.1~integrase			PDC-10	0
mphE	WP_056379599.1~transposase			PDC-7	0
mphE	WP_015057121.1~integrase			PDC-78	0
SHV-5	WP_208185703.1~integrase			PDC-82	0
AAC(6')-Ib10	WP_079393736.1~transposase			PDC-77	0
AAC(3)-Ia	WP_079393736.1~transposase			PDC-76	0
QnrA1	WP_079393736.1~transposase			PDC-93	0
QnrA1	WP_096006777.1~transposase			PDC-5	0
poxtA	WP_078296053.1~integrase			PDC-2	0
mphE	WP_000154900.1~integrase/transposase			PDC-9	0
msrE	WP_000154900.1~integrase/transposase			PDC-84	0
armA	WP_005351915.1~transposase			PDC-6	0
APH(3')-Ia	WP_130236376.1~transposase			PDC-4	0
acrB	WP_006122277.1~transposase			PDC-91	0
AAC(6')-Ib10	WP_096006777.1~transposase			PDC-88	0
AAC(3)-Ia	WP_096006777.1~transposase			TMB-2	0
ANT(2'')-Ia	WP_192432201.1~integrase			DIM-1 beta-lactamase	0
ANT(2'')-Ia	WP_130236376.1~transposase			TUS-1 beta-lactamase	0
TEM-1	WP_192432201.1~integrase			TMB-1	2
SHV-66	WP_192432201.1~integrase			RSA-2	0
SHV-66	WP_117088288.1~transposase			RSA-1	4
QnrB19	WP_117088288.1~transposase			CIA-3	0
catI	WP_117088288.1~transposase			CIA-2	0
catI	WP_129587097.1~transposase			CIA-1	1
adeF	WP_165587259.1~transposase			CIA-4	0
ErmF	WP_195252503.1~transposase			TEM-1	319
tet(W/N/W)	WP_195252503.1~transposase			TEM-95	32
mdtC	WP_080783605.1~transposase			TEM-135	20
evgS	WP_201159151.1~integrase			TEM-206	21
mdtC	WP_089438313.1~transposase			TEM-214	24
mdtB	WP_096859845.1~integrase			TEM-112	28
mdtB	WP_089438313.1~transposase			TEM-163	12
CARB-3	WP_172686713.1~transposase			TEM-196	12
aadA3	WP_172686713.1~transposase			TEM-215	10
cmlA6	WP_058135314.1~integrase			TEM-10	9
cmlA6	WP_079393736.1~transposase			TEM-185	22
catB11	WP_079393736.1~transposase			TEM-68	13
catB3	WP_056379599.1~transposase			TEM-93	20
mphE	WP_149795617.1~integrase			TEM-81	12
vgaA	WP_144274058.1~integrase			TEM-2	22
sul2	WP_201405653.1~transposase			TEM-176	6
APH(3'')-Ib	WP_004220811.1~transposase			TEM-57	6
APH(6)-Id	WP_004220811.1~transposase			TEM-122	4
AAC(6')-Ib9	WP_130236376.1~transposase			TEM-141	4
OXA-9	WP_130236376.1~transposase			TEM-71	11
OXA-9	WP_208065722.1~transposase			TEM-33	2
TEM-95	WP_130236376.1~transposase			TEM-30	3
TEM-95	WP_208065722.1~transposase			TEM-169	3
aadA2	WP_173676350.1~transposase			TEM-156	4
cmlA1	WP_087760817.1~transposase			TEM-54	4
ANT(3'')-IIa	WP_087760817.1~transposase			TEM-190	8
sul3	WP_087760817.1~transposase			TEM-116	5
AAC(3)-IV	WP_087760817.1~transposase			TEM-26	4
AAC(3)-IV	WP_114456745.1~transposase			TEM-59	13
APH(4)-Ia	WP_149012296.1~transposase			TEM-209	2
APH(4)-Ia	WP_114456745.1~transposase			TEM-150	2
dfrA12	WP_130066277.1~transposase			TEM-84	5
aadA2	WP_117083127.1~transposase			TEM-42	5
acrD	WP_072194852.1~transposase			TEM-60	5
TEM-1	WP_204787028.1~integrase			TEM-160	2
ANT(2'')-Ia	WP_133122653.1~transposase			TEM-6	1
catB3	WP_208185703.1~integrase			TEM-121	2
catB3	WP_133122653.1~transposase			TEM-162	1
sul1	WP_123656507.1~transposase			TEM-52	1
APH(3')-Ia	WP_181710277.1~transposase			TEM-83	2
APH(3')-Ia	WP_117064774.1~transposase			TEM-20	1
catII	WP_025227642.1~transposase			TEM-72	1
adeI	WP_186993026.1~integrase			MIR-11	0
ErmF	WP_044300877.1~transposase			MIR-15	0
ErmF	WP_132140920.1~transposase			TEM-217	0
EreD	WP_050551106.1~transposase			VEB-9	4
EreD	WP_118060260.1~transposase			MIR-5	0
aadS	WP_050551106.1~transposase			MIR-4	0
aadS	WP_118060260.1~transposase			MIR-1	1
ErmF	WP_118060260.1~transposase			MIR-23	0
OXA-347	WP_118060260.1~transposase			TEM-123	0
CfxA3	WP_118354577.1~transposase			TEM-171	0
adeI	WP_005807245.1~integrase			TEM-157	0
CfxA2	WP_175353511.1~transposase			TEM-187	0
catB3	WP_206054906.1~transposase			TEM-29	0
OXA-1	WP_187651950.1~transposase			TEM-201	0
dfrA1	WP_087760817.1~transposase			TEM-120	0
APH(3')-VI	WP_063924105.1~transposase			TEM-96	0
APH(3')-VI	WP_072117540.1~transposase			TEM-186	0
QnrB1	WP_076606901.1~transposase			TEM-80	0
OXA-1	WP_076606901.1~transposase			TEM-8	0
OXA-1	WP_128863884.1~transposase			TEM-183	0
catB3	WP_087525853.1~integrase/transposase			TEM-195	0
AAC(3)-Ib/AAC(6')-Ib''	WP_208185703.1~integrase			TEM-142	0
dfrA12	WP_172686713.1~transposase			TEM-134	0
AAC(6')-Ib10	WP_087760817.1~transposase			TEM-45	0
OXA-9	WP_087760817.1~transposase			TEM-115	0
OXA-9	WP_202864762.1~transposase			TEM-220	0
TEM-1	WP_208215229.1~transposase			TEM-102	0
TEM-1	WP_040118529.1~integrase			TEM-208	0
sul2	WP_108193582.1~transposase			TEM-90	0
APH(3'')-Ib	WP_108193582.1~transposase			TEM-149	0
APH(6)-Id	WP_108193582.1~transposase			TEM-40	2
cmlA5	WP_056379599.1~transposase			TEM-154	0
EreA2	WP_056379599.1~transposase			TEM-197	0
EreA2	WP_208185703.1~integrase			TEM-158	0
arr-2	WP_208185703.1~integrase			TEM-207	0
SHV-11	WP_087760817.1~transposase			TEM-216	0
SHV-11	WP_076606901.1~transposase			TEM-147	0
AAC(3)-IId	WP_076606901.1~transposase			TEM-118	0
AAC(3)-IId	WP_200761786.1~transposase			TEM-205	0
APH(3')-IIIa	WP_081123593.1~transposase			TEM-213	0
APH(3'')-Ib	WP_101170467.1~transposase			TEM-91	0
APH(6)-Id	WP_149012296.1~transposase			TEM-155	0
cmx	WP_149012296.1~transposase			TEM-152	0
tet(D)	WP_000907653.1~transposase			TEM-177	0
tet(D)	WP_002213256.1~transposase			TEM-15	0
APH(6)-Id	WP_200761786.1~transposase			TEM-53	0
QnrB6	WP_056379599.1~transposase			TEM-117	0
QnrB6	WP_079393736.1~transposase			TEM-198	0
aadA16	WP_079393736.1~transposase			TEM-138	0
aadA16	WP_208185703.1~integrase			TEM-87	0
dfrA27	WP_079393736.1~transposase			TEM-151	0
dfrA27	WP_208185703.1~integrase			TEM-110	0
arr-3	WP_079393736.1~transposase			TEM-125	0
arr-3	WP_208185703.1~integrase			TEM-79	0
TEM-1	WP_142908367.1~transposase			TEM-168	0
OXA-9	WP_117088288.1~transposase			TEM-194	0
ANT(3'')-IIa	WP_117088288.1~transposase			TEM-12	0
AAC(6')-Ib10	WP_117088288.1~transposase			TEM-131	0
QnrS1	WP_200761786.1~transposase			TEM-4	0
APH(3')-VI	WP_159351777.1~transposase			TEM-106	0
APH(3')-VI	WP_006122277.1~transposase			TEM-76	0
tet(B)	WP_011069565.1~transposase			TEM-11	0
mdtE	WP_111779247.1~transposase			TEM-67	0
mecA	WP_010726307.1~transposase			TEM-132	0
rmtG	WP_161468459.1~transposase			TEM-191	0
APH(3'')-Ib	WP_141629357.1~transposase			TEM-178	0
APH(6)-Id	WP_141629357.1~transposase			TEM-86	0
sul2	WP_180083695.1~transposase			TEM-114	0
sul2	WP_141629357.1~transposase			TEM-22	0
adeB	WP_141629357.1~transposase			TEM-47	0
adeA	WP_141629357.1~transposase			TEM-16	0
adeR	WP_141629357.1~transposase			TEM-128	0
adeS	WP_141629357.1~transposase			TEM-55	0
ADC-5	WP_141629357.1~transposase			TEM-146	0
adeI	WP_180082648.1~transposase			TEM-3	0
AAC(3)-IIe	WP_000093022.1~transposase			TEM-133	0
TEM-1	WP_000093022.1~transposase			TEM-73	0
AAC(6')-Ian	WP_000093022.1~transposase			TEM-104	0
AAC(6')-Ian	WP_180083695.1~transposase			VEB-1	14
sul2	WP_106470258.1~transposase			VEB-5	2
OXA-23	WP_005262459.1~transposase			VEB-4	0
adeF	WP_132844755.1~transposase			VEB-8	3
ACT-5	WP_069597929.1~integrase/transposase			VEB-2	2
FosA2	WP_000907653.1~transposase			TEM-34	0
SHV-66	WP_210388691.1~transposase			TEM-219	0
FosA2	WP_134810070.1~transposase			TEM-48	0
tet(B)	WP_024024122.1~transposase			TEM-82	0
CRP	WP_131522966.1~transposase			TEM-143	0
sul2	WP_148495221.1~transposase			TEM-184	0
adeF	WP_105760936.1~transposase			TEM-153	0
adeF	WP_195845726.1~transposase			MIR-6	0
adeF	WP_144245036.1~transposase			MIR-14	0
amrB	WP_162490681.1~transposase			MIR-13	0
OXA-65	WP_141629357.1~transposase			TEM-189	0
sul2	WP_000093022.1~transposase			TEM-75	0
adeF	WP_172666953.1~integrase			TEM-136	0
adeF	WP_082638728.1~transposase			TEM-19	0
OXA-56	WP_208185703.1~integrase			TEM-148	0
OXA-56	WP_079261366.1~transposase			TEM-159	0
aadA7	WP_208185703.1~integrase			TEM-111	0
aadA7	WP_079261366.1~transposase			TEM-108	0
sul1	WP_209939309.1~transposase			MIR-16	0
sul1	WP_079261366.1~transposase			VEB-3	10
rmtD	WP_079261366.1~transposase			TEM-109	0
cmx	WP_079261366.1~transposase			TEM-139	0
SPM-1	WP_019726295.1~transposase			TEM-166	0
OXA-209	WP_140688510.1~integrase/transposase			TEM-130	0
tet(D)	WP_181711880.1~transposase			TEM-24	3
tet(D)	WP_200761786.1~transposase			TEM-85	0
APH(6)-Id	WP_145527723.1~transposase			TEM-70	0
APH(3'')-Ib	WP_145527723.1~transposase			TEM-167	0
catB3	WP_139561671.1~transposase			TEM-105	0
OXA-1	WP_139561671.1~transposase			TEM-188	0
QnrB1	WP_148719306.1~transposase			TEM-107	0
msrE	WP_185920753.1~transposase			TEM-88	0
mphE	WP_200761786.1~transposase			TEM-137	0
APH(6)-Id	WP_203347285.1~transposase			TEM-28	0
APH(3'')-Ib	WP_203347285.1~transposase			TEM-144	0
sul2	WP_203347285.1~transposase			TEM-193	0
TEM-1	WP_210388691.1~transposase			TEM-127	0
AAC(3)-IIc	WP_130236376.1~transposase			TEM-92	0
AAC(3)-IIc	WP_210388691.1~transposase			MIR-3	0
dfrA27	WP_172686713.1~transposase			TEM-43	0
dfrA27	WP_176691726.1~transposase			TEM-78	0
aadA16	WP_134892839.1~transposase			TEM-145	0
sul1	WP_107358366.1~integrase			TEM-126	0
CTX-M-2	WP_181711880.1~transposase			MIR-9	0
mphA	WP_181711880.1~transposase			MIR-10	0
AAC(6')-Ie-APH(2'')-Ia	WP_210134649.1~transposase			MIR-17	0
adeF	WP_126720819.1~transposase			TEM-17	0
lmrP	WP_136271106.1~transposase			MIR-2	0
adeF	WP_160964099.1~transposase			TEM-113	0
dfrA14	WP_015057121.1~integrase			TEM-89	0
SHV-66	WP_015057121.1~integrase			TEM-199	0
dfrA12	WP_181711880.1~transposase			TEM-182	0
aadA2	WP_181711880.1~transposase			TEM-63	0
sul1	WP_181711880.1~transposase			TEM-49	0
oqxB	WP_167565583.1~integrase			TEM-101	0
oqxA	WP_167565583.1~integrase			TEM-164	0
TEM-116	WP_003660253.1~integrase			TEM-192	0
oqxA	WP_200095710.1~transposase			TEM-124	0
adeF	WP_200095710.1~transposase			TEM-7	0
FosA2	WP_181710277.1~transposase			TEM-129	0
H-NS	WP_167878089.1~transposase			TEM-21	0
mdtM	WP_115489380.1~transposase			TEM-94	0
PmrF	WP_086529428.1~transposase			TEM-211	0
adeF	WP_173676898.1~transposase			MIR-12	0
adeF	WP_197970309.1~integrase			VEB-6	2
TEM-1	WP_113828190.1~transposase			VEB-7	0
tet(A)	WP_200761786.1~transposase			VEB-1b	0
QnrB19	WP_080439281.1~integrase			CfxA2	11
catI	WP_192856363.1~transposase			CfxA3	6
QnrA1	WP_056379599.1~transposase			CfxA5	3
AAC(6')-Ib10	WP_052273609.1~transposase			CfxA4	3
H-NS	WP_171765223.1~transposase			CTX-M-15	86
APH(6)-Id	WP_172686713.1~transposase			FOX-5	7
APH(3'')-Ib	WP_172686713.1~transposase			CTX-M-55	43
sul2	WP_032414349.1~transposase			CTX-M-14	62
ErmB	WP_079261366.1~transposase			CTX-M-3	35
ErmB	WP_116680181.1~transposase			CTX-M-65	34
mphA	WP_079261366.1~transposase			CTX-M-27	23
sul1	WP_058135314.1~integrase			ADC-8	23
aadA5	WP_058135314.1~integrase			CTX-M-144	6
dfrA17	WP_058135314.1~integrase			CTX-M-24	12
mdtB	WP_006122277.1~transposase			CTX-M-157	4
AAC(6')-Ib9	WP_154232960.1~transposase			CTX-M-117	4
ANT(3'')-IIa	WP_154232960.1~transposase			CTX-M-123	7
OXA-9	WP_154232960.1~transposase			CMY-2	37
TEM-71	WP_130236376.1~transposase			CTX-M-104	6
TEM-71	WP_154232960.1~transposase			CMY-37	2
dfrA1	WP_056379599.1~transposase			CTX-M-101	2
acrB	WP_072114952.1~transposase			CTX-M-142	2
OXA-1	WP_130953848.1~transposase			CTX-M-125	5
tet(A)	WP_192856363.1~transposase			CTX-M-90	4
QnrB1	WP_145527723.1~transposase			CTX-M-1	15
QnrB1	WP_208185703.1~integrase			CMY-82	2
OXA-36	WP_156144020.1~integrase/transposase			CTX-M-132	2
adeF	WP_036018220.1~transposase			CTX-M-32	4
QnrVC6	WP_122055343.1~transposase			CTX-M-64	6
adeF	WP_172656967.1~transposase			CTX-M-9	10
APH(3'')-Ib	WP_121640949.1~transposase			CMY-42	7
APH(6)-Id	WP_121640949.1~transposase			CTX-M-23	5
adeK	WP_079284010.1~transposase			CMY-132	16
adeJ	WP_079284010.1~transposase			CMY-4	5
adeI	WP_158650774.1~transposase			CTX-M-30	4
adeI	WP_079284010.1~transposase			CTX-M-62	2
ADC-76	WP_141629357.1~transposase			CTX-M-2	16
OXA-235	WP_141629357.1~transposase			CMY-65	1
OXA-68	WP_141629357.1~transposase			CMY-32	2
tet(42)	WP_173631612.1~transposase			CTX-M-8	4
APH(3')-Ia	WP_198143247.1~transposase			CMY-6	2
macB	WP_085558163.1~transposase			CMY-23	5
tet(W/N/W)	WP_039197933.1~transposase			CMY-51	2
mdtA	WP_072252291.1~integrase			CMY-111	2
mdtB	WP_072252291.1~integrase			CMY-45	2
mdtC	WP_024244673.1~integrase			CMY-16	3
macB	WP_142142715.1~integrase			ADC-18	2
ramA	WP_117088288.1~transposase			DHA-1	24
oqxA	WP_117088288.1~transposase			CMY-44	1
oqxB	WP_117088288.1~transposase			AQU-2	2
mdtB	WP_069597929.1~integrase/transposase			CMY-136	1
mdtC	WP_086528264.1~integrase			CMY-78	4
adeF	WP_137713188.1~transposase			CTX-M-44	2
AAC(6')-Ib9	WP_117088288.1~transposase			CTX-M-63	2
QnrB19	WP_081058653.1~integrase			CTX-M-39	2
TEM-1	WP_002353199.1~integrase			DHA-22	1
FosA2	WP_080338185.1~integrase			DHA-19	1
QnrS1	WP_103826259.1~transposase			CTX-M-82	0
LAP-2	WP_159351777.1~transposase			DHA-5	0
tet(D)	WP_208185703.1~integrase			AQU-3	0
AAC(3)-VIa	WP_208185703.1~integrase			CMY-83	0
mphA	WP_170869807.1~transposase			CMY-70	0
TEM-1	WP_124063100.1~transposase			CMY-104	0
KPC-4	WP_004220811.1~transposase			CMY-74	0
KPC-4	WP_012699612.1~transposase			CTX-M-78	0
arr-3	WP_140435493.1~transposase			L1 beta-lactamase	0
arr-3	WP_121846929.1~integrase			CMY-1	0
catB3	WP_140435493.1~transposase			ADC-5	2
OXA-1	WP_056379599.1~transposase			SRT-2	0
OXA-1	WP_039272567.1~transposase			CMH-1	0
arnA	WP_137192924.1~transposase			CfxA	0
ugd	WP_212732942.1~transposase			CfxA6	0
APH(6)-Id	WP_079393736.1~transposase			DHA-15	0
APH(3'')-Ib	WP_079393736.1~transposase			DHA-16	0
QnrB20	WP_079393736.1~transposase			AQU-1	0
AAC(6')-IIc	WP_208185703.1~integrase			ADC-20	0
AAC(6')-IIc	WP_099231065.1~transposase			CMY-9	0
EreA2	WP_099231065.1~transposase			ADC-79	2
sul2	WP_146755813.1~transposase			DHA-10	0
AcrS	WP_202864762.1~transposase			ADC-11	2
dfrA7	WP_201524404.1~transposase			ADC-6	0
dfrA7	WP_056379599.1~transposase			ADC-10	0
TEM-1	WP_057728281.1~transposase			CMY-93	0
APH(3'')-Ib	WP_000093022.1~transposase			ADC-1	2
APH(6)-Id	WP_000093022.1~transposase			ADC-43	0
AAC(6')-Ian	WP_165539465.1~transposase			ADC-3	0
tet(B)	WP_181715002.1~transposase			ADC-58	0
sul1	WP_210388691.1~transposase			CTX-M-114	0
aadA10	WP_056379599.1~transposase			CTX-M-74	0
aadA10	WP_208185703.1~integrase			ADC-23	0
dfrA1	WP_192460173.1~transposase			SRT-1	0
catI	WP_181711880.1~transposase			DHA-7	7
adeF	WP_174498944.1~transposase			DHA-18	0
oqxB	WP_141396001.1~transposase			CMY-40	0
oqxA	WP_107326708.1~transposase			ADC-2	0
QnrB20	WP_056379599.1~transposase			ADC-13	0
QnrB20	WP_145527723.1~transposase			ADC-15	0
dfrB3	WP_052273609.1~transposase			ADC-16	0
dfrB3	WP_172686713.1~transposase			ADC-42	0
baeR	WP_179374030.1~transposase			ADC-44	0
AAC(3)-IV	WP_149012296.1~transposase			CTX-M-19	0
tet(W/N/W)	WP_158551679.1~transposase			CTX-M-85	0
AAC(6')-Isa	WP_203232665.1~transposase			CTX-M-122	1
ErmB	WP_088791477.1~transposase			ADC-21	0
SAT-4	WP_088791477.1~transposase			BUT-1	0
APH(3')-IIIa	WP_088791477.1~transposase			ADC-22	0
pmrA	WP_172922364.1~transposase			ADC-12	0
patB	WP_152160852.1~transposase			ADC-7	0
RlmA(II)	WP_172922364.1~transposase			ADC-41	0
adeF	WP_039800927.1~transposase			ADC-56	2
OXA-50	WP_133590646.1~transposase			ADC-76	4
OXA-50	WP_082045541.1~transposase			FOX-9	0
adeF	WP_106442149.1~transposase			FOX-1	0
mdtG	WP_001121444.1~transposase			FOX-2	0
emrY	WP_171766709.1~transposase			FOX-7	0
msbA	WP_114139386.1~transposase			FOX-4	0
msbA	WP_210983436.1~transposase			FOX-3	0
adeF	WP_153247073.1~transposase			CepS beta-lactamase	0
CRP	WP_210983436.1~transposase			FOX-10	0
ugd	WP_096178437.1~transposase			FOX-8	0
TEM-1	WP_001312933.1~transposase			CMY-101	0
AAC(3)-IId	WP_124062598.1~transposase			CMY-100	0
mphA	WP_116680181.1~transposase			CMY-59	0
FosA3	WP_116680181.1~transposase			cepA beta-lactamase	0
FosA3	WP_185907490.1~transposase			CblA-1	0
mphE	WP_185907490.1~transposase			CTX-M-89	0
msrE	WP_185907490.1~transposase			CMY-19	0
OXA-1	WP_197167626.1~integrase			CMY-11	0
sul2	WP_001303397.1~transposase			CTX-M-81	0
APH(3'')-Ib	WP_001303397.1~transposase			CTX-M-152	0
APH(6)-Id	WP_001303397.1~transposase			CTX-M-75	0
tet(A)	WP_181664833.1~transposase			CTX-M-41	0
floR	WP_181664833.1~transposase			DHA-2	0
aadA2	WP_144583794.1~transposase			CMY-15	0
sul1	WP_165471384.1~transposase			ADC-82	2
msrA	WP_137075571.1~integrase/transposase			CTX-M-47	0
mphC	WP_137075571.1~integrase/transposase			CMY-8	1
FosA7	WP_149002197.1~integrase			CTX-M-147	0
AAC(6')-Ic	WP_013364696.1~integrase			CTX-M-48	0
IMP-1	WP_079393736.1~transposase			CTX-M-26	0
IMP-1	WP_058135314.1~integrase			CTX-M-13	2
CMY-8	WP_079393736.1~transposase			CTX-M-111	0
adeN	WP_000773620.1~integrase			ADC-17	0
msrE	WP_181715002.1~transposase			CFE-1	0
PER-7	WP_079393736.1~transposase			CMY-119	0
cmlA5	WP_015057121.1~integrase			LAT-1	0
arr-2	WP_079393736.1~transposase			ADC-14	0
arr-2	WP_015057121.1~integrase			CTX-M-94	0
sul1	WP_134299625.1~transposase			CTX-M-100	0
IMP-34	WP_000935451.1~integrase/transposase			CTX-M-17	0
IMP-34	WP_195883315.1~transposase			ADC-4	0
aadA6	WP_195883315.1~transposase			ADC-39	0
aadA6	WP_000935451.1~integrase/transposase			CTX-M-50	0
APH(3'')-Ib	WP_094010833.1~integrase/transposase			CTX-M-87	0
APH(6)-Id	WP_094010833.1~integrase/transposase			CTX-M-91	0
adeF	WP_084709886.1~transposase			ADC-77	0
sul2	WP_072194852.1~transposase			CMY-10	0
emrY	WP_189759786.1~integrase			CTX-M-102	0
MSI-OXA	WP_159026400.1~transposase			BAT-1	0
MSI-OXA	WP_052498822.1~transposase			CTX-M-158	0
catI	WP_208185703.1~integrase			CMY-55	0
vanRA	WP_173927931.1~transposase			DHA-17	0
dfrF	WP_136116552.1~integrase			DHA-13	0
FosA2	WP_077827410.1~transposase			DHA-6	0
FosA2	WP_021555874.1~transposase			DHA-9	0
msbA	WP_150055048.1~transposase			DHA-20	0
tet(42)	WP_070146285.1~transposase			DHA-3	0
mdtG	WP_000502100.1~transposase			DHA-14	0
FTU-1	WP_051494569.1~transposase			CTX-M-159	0
FPH-1	WP_044526392.1~integrase			CTX-M-25	2
FPH-1	WP_042523102.1~transposase			CTX-M-137	0
cmx	WP_115737547.1~transposase			CTX-M-60	0
APH(6)-Id	WP_115737547.1~transposase			CTX-M-151	0
APH(3'')-Ib	WP_115737547.1~transposase			ADC-81	2
APH(3'')-Ib	WP_149012296.1~transposase			CMY-7	0
mdtO	WP_149004716.1~transposase			ADC-30	5
mdtP	WP_149004716.1~transposase			CMY-34	0
H-NS	WP_072194852.1~transposase			CMY-102	0
adeF	WP_107192271.1~transposase			CMY-20	0
adeF	WP_202864376.1~transposase			CMY-61	0
VIM-2	WP_208185703.1~integrase			CMY-87	0
adeF	WP_202634501.1~transposase			CMY-25	0
sul2	WP_016654432.1~transposase			CMY-105	0
OXA-237	WP_141629357.1~transposase			CMY-28	0
ANT(4')-Ib	WP_201319400.1~transposase			CMY-58	0
tet(C)	WP_015057121.1~integrase			CMY-69	0
tet(C)	WP_117088288.1~transposase			CMY-14	0
imiH	WP_139396446.1~transposase			CMY-17	0
vanRB	WP_044663225.1~transposase			CMY-47	0
TEM-206	WP_003660253.1~integrase			CMY-18	0
H-NS	WP_087760817.1~transposase			CMY-33	0
poxtA	WP_120357406.1~transposase			CMY-30	0
MdtK	WP_087683839.1~integrase			CMY-114	0
adeF	WP_154231720.1~transposase			CMY-48	0
sul1	WP_108943531.1~transposase			CMY-21	0
sul1	WP_121846929.1~integrase			CMY-110	0
dfrA7	WP_108943531.1~transposase			CMY-60	0
dfrA7	WP_121846929.1~integrase			CMY-95	0
AAC(6')-Ib3	WP_108943531.1~transposase			CMY-27	0
AAC(6')-Ib3	WP_121846929.1~integrase			CMY-24	0
GES-11	WP_108943531.1~transposase			CMY-41	0
GES-11	WP_121846929.1~integrase			CMY-53	0
APH(6)-Id	WP_121846929.1~integrase			CMY-62	0
APH(3'')-Ib	WP_121846929.1~integrase			CMY-73	0
aadA3	WP_121846929.1~integrase			CMY-31	0
cmlA5	WP_121846929.1~integrase			CMY-57	0
ANT(2'')-Ia	WP_116704445.1~integrase			CMY-67	0
dfrA7	WP_072118985.1~transposase			CMY-5	0
sul1	WP_072118985.1~transposase			CMY-54	0
tet(A)	WP_001338345.1~transposase			CMY-133	0
catB3	WP_000935451.1~integrase/transposase			CMY-103	0
catB3	WP_198155309.1~transposase			CMY-81	0
AAC(6')-31	WP_000935451.1~integrase/transposase			ADC-19	0
AAC(6')-31	WP_198155309.1~transposase			ADC-25	5
aadA3	WP_056379599.1~transposase			ADC-78	0
mphA	WP_172686713.1~transposase			ADC-74	0
qacA	WP_044677297.1~transposase			ADC-61	0
msbA	WP_099138501.1~transposase			ADC-59	0
TEM-206	WP_072118985.1~transposase			ADC-31	2
CRP	WP_017016915.1~transposase			ADC-73	3
catII	WP_072194852.1~transposase			CMY-118	0
catII	WP_198070700.1~transposase			CMY-108	0
adeF	WP_046933000.1~transposase			CMY-98	0
aadA11	WP_081008511.1~integrase			ADC-75	0
chrB	WP_038255925.1~transposase			CMY-26	0
APH(3')-IIa	WP_149516847.1~transposase			BIL-1	0
kdpE	WP_148934632.1~transposase			CMY-71	0
tet(45)	WP_036641598.1~transposase			CMY-36	0
tet(45)	WP_074083097.1~transposase			CMY-46	0
baeR	WP_050938774.1~transposase			CMY-49	0
VIM-2	WP_104772719.1~transposase			ADC-62	0
VIM-2	WP_000935451.1~integrase/transposase			CMY-39	0
CARB-3	WP_132706232.1~transposase			CMY-86	0
adeF	WP_202864762.1~transposase			CMY-77	0
OprM	WP_004795013.1~integrase			CMY-80	0
ROB-1	WP_116743767.1~transposase			CMY-64	0
sul2	WP_116743767.1~transposase			CMY-13	0
APH(3'')-Ib	WP_116743767.1~transposase			CMY-63	0
APH(3')-Ia	WP_116743767.1~transposase			CMY-99	0
msrE	WP_186971467.1~transposase			CMY-35	0
mphE	WP_186971467.1~transposase			ADC-60	0
sul2	WP_186971467.1~transposase			CMY-12	0
floR	WP_186971467.1~transposase			ADC-67	0
tet(D)	WP_186971467.1~transposase			CMY-84	0
tet(D)	WP_116743767.1~transposase			CTX-M-38	0
oqxB	WP_180963365.1~transposase			CTX-M-67	0
aadA2	WP_149012296.1~transposase			CFE-2	0
dfrA12	WP_149012296.1~transposase			CMY-135	0
mdtA	WP_042189526.1~transposase			CMY-115	0
mdtB	WP_042189526.1~transposase			CMY-38	0
sul2	WP_155164502.1~transposase			CTX-M-10	0
sul2	WP_206734200.1~transposase			CTX-M-53	0
APH(3'')-Ib	WP_155164502.1~transposase			CTX-M-34	0
APH(3'')-Ib	WP_171766191.1~transposase			CTX-M-103	0
APH(6)-Id	WP_149010963.1~transposase			CTX-M-96	0
APH(6)-Id	WP_171766191.1~transposase			CTX-M-136	0
adeF	WP_074907062.1~integrase			CMY-112	0
aadA2	WP_108943531.1~transposase			CMY-116	0
dfrA12	WP_108943531.1~transposase			CTX-M-113	0
lmrP	WP_168625106.1~transposase			CTX-M-110	0
dfrF	WP_002990094.1~integrase			CTX-M-134	0
emrY	WP_050490185.1~integrase			CTX-M-77	0
emrK	WP_199917377.1~transposase			CTX-M-5	0
evgA	WP_199917377.1~transposase			CTX-M-76	0
evgS	WP_199917377.1~transposase			CTX-M-124	0
mdtM	WP_176268651.1~transposase			CTX-M-115	6
ugd	WP_212591392.1~transposase			CTX-M-56	0
mecR1	WP_139723512.1~transposase			CTX-M-92	0
mdtF	WP_143698289.1~transposase			CTX-M-20	0
tet(D)	WP_096006777.1~transposase			CTX-M-31	0
sul1	WP_087779351.1~transposase			CTX-M-7	0
sul1	WP_042469028.1~integrase/transposase			CTX-M-95	0
ANT(3'')-IIa	WP_087779351.1~transposase			CTX-M-43	0
ANT(3'')-IIa	WP_042469028.1~integrase/transposase			CTX-M-6	1
AAC(3)-IIe	WP_210638599.1~transposase			CTX-M-131	0
aadA	WP_087779351.1~transposase			CTX-M-59	0
adeF	WP_087760817.1~transposase			CTX-M-4	0
oqxA	WP_087760817.1~transposase			CTX-M-141	0
FosA2	WP_149856878.1~transposase			CTX-M-35	0
emrR	WP_162121142.1~transposase			CTX-M-16	0
aadA16	WP_056379599.1~transposase			DHA-21	0
OXA-2	WP_208185703.1~integrase			CTX-M-69	0
OXA-2	WP_056379599.1~transposase			CTX-M-61	0
OXA-1	WP_132706232.1~transposase			CTX-M-52	0
arr-3	WP_056379599.1~transposase			CTX-M-37	0
SHV-30	WP_181710277.1~transposase			CTX-M-105	0
SHV-30	WP_145527723.1~transposase			CMY-85	0
sul1	WP_099231065.1~transposase			CTX-M-40	0
sul1	WP_083369954.1~transposase			CTX-M-42	0
TEM-1	WP_181710277.1~transposase			CMY-79	0
tet(D)	WP_145527723.1~transposase			CMY-76	0
AAC(6')-Ib9	WP_208185703.1~integrase			CMY-50	0
aadA24	WP_208185703.1~integrase			CMY-68	0
aadA24	WP_079393736.1~transposase			CMY-72	0
SHV-30	WP_079393736.1~transposase			CMY-75	0
AAC(3)-IIe	WP_136705973.1~transposase			CMY-113	0
AAC(3)-IIe	WP_208185703.1~integrase			CMY-117	0
OXA-1	WP_208185703.1~integrase			CMY-90	0
TEM-1	WP_056379599.1~transposase			CTX-M-108	0
oqxB	WP_080925477.1~transposase			CTX-M-58	0
AAC(6')-Ib9	WP_157946887.1~transposase			CTX-M-88	0
ANT(3'')-IIa	WP_157946887.1~transposase			CTX-M-36	0
OXA-9	WP_167878089.1~transposase			CTX-M-66	0
SHV-7	WP_157946887.1~transposase			CTX-M-12	0
SHV-7	WP_181710277.1~transposase			DHA-12	0
AAC(6')-Ic	WP_201621400.1~transposase			CTX-M-126	0
OXA-9	WP_109547143.1~transposase			CTX-M-68	0
ANT(3'')-IIa	WP_109547143.1~transposase			CTX-M-51	0
AAC(6')-Ib9	WP_109547143.1~transposase			CTX-M-86	0
msrE	WP_109547143.1~transposase			CMY-66	0
msrE	WP_115485318.1~transposase			CTX-M-49	0
mphE	WP_109547143.1~transposase			CTX-M-112	0
mphE	WP_115485318.1~transposase			CTX-M-21	0
sul1	WP_004220811.1~transposase			CTX-M-93	0
dfrA5	WP_004220811.1~transposase			CTX-M-148	0
dfrA5	WP_208185703.1~integrase			CTX-M-129	0
AAC(3)-Ib	WP_130066277.1~transposase			CTX-M-99	0
AAC(3)-Ib	WP_208543845.1~transposase			CTX-M-106	0
SHV-66	WP_115155786.1~transposase			CTX-M-80	0
PmrF	WP_153227262.1~transposase			CTX-M-71	0
msrE	WP_137557452.1~integrase			CTX-M-45	0
mphE	WP_137557452.1~integrase			CTX-M-155	0
tet(A)	WP_137557452.1~integrase			CTX-M-98	0
sul1	WP_145527723.1~transposase			CTX-M-54	0
tet(W/N/W)	WP_207389102.1~transposase			CTX-M-46	0
tet(W/N/W)	WP_101549592.1~integrase			CTX-M-84	0
OXA-66	WP_141629357.1~transposase			CTX-M-116	0
marA	WP_134810070.1~transposase			CTX-M-160	0
ceoA	WP_059684137.1~transposase			CTX-M-83	0
adeF	WP_059684137.1~transposase			CTX-M-107	0
acrB	WP_202864762.1~transposase			CTX-M-121	0
marA	WP_128860927.1~transposase			CTX-M-22	0
YojI	WP_080317404.1~transposase			CTX-M-28	0
APH(3')-Ia	WP_181711880.1~transposase			CTX-M-156	0
oqxB	WP_192989021.1~transposase			CTX-M-79	0
oqxA	WP_192989021.1~transposase			CMY-29	0
aadA5	WP_104772719.1~transposase			CMY-56	0
aadA5	WP_149781337.1~transposase			CTX-M-72	0
AAC(3)-IId	WP_070749928.1~integrase			CTX-M-29	0
AAC(3)-IId	WP_181710277.1~transposase			CTX-M-11	0
ceoB	WP_051983609.1~transposase			CTX-M-33	0
mdtC	WP_071667048.1~integrase			CTX-M-139	0
mdtG	WP_087760817.1~transposase			CMY-22	0
acrB	WP_086076726.1~integrase			CMY-43	0
cpxA	WP_200095710.1~transposase			CTX-M-130	0
KPC-3	WP_145527723.1~transposase			CTX-M-109	0
PmrF	WP_060683510.1~transposase			CMY-94	0
mdtM	WP_159137118.1~transposase			Staphylococcys aureus LmrS	0
cpxA	WP_061069463.1~integrase			abeS	11
AAC(3)-IId	WP_149012296.1~transposase			mphA	175
aadA5	WP_181711880.1~transposase			mphC	19
dfrA17	WP_181711880.1~transposase			mphB	4
QnrB56	WP_144414387.1~transposase			macB	12
emrY	WP_202864762.1~transposase			Mef(En2)	2
VIM-32	WP_048532407.1~transposase			mphE	158
VIM-32	WP_048534420.1~transposase			macA	3
adeF	WP_060718544.1~transposase			EreA2	25
tet(W/N/W)	WP_080786174.1~transposase			mefE	1
catB3	WP_114649170.1~transposase			oleC	1
aadA3	WP_021250920.1~transposase			EreA	19
EreA	WP_021250920.1~transposase			mphL	1
adeF	WP_099143683.1~transposase			mphF	4
adeG	WP_099143683.1~transposase			LpeB	1
adeL	WP_099143683.1~transposase			mefC	7
abeS	WP_099143683.1~transposase			mphG	10
adeS	WP_099143683.1~transposase			EreD	13
mphE	WP_165488513.1~transposase			mefB	0
ANT(3'')-IIc	WP_201949866.1~transposase			gimA	0
adeN	WP_005135939.1~transposase			mphJ	0
adeF	WP_049713578.1~transposase			mphO	0
erm(46)	WP_070955784.1~transposase			oleD	2
chrB	WP_146644888.1~integrase			oleI	1
APH(3')-IIIa	WP_007516537.1~transposase			Acinetobacter baumannii AmvA	0
SAT-4	WP_007516537.1~transposase			mphH	1
ErmB	WP_057039080.1~transposase			mphM	3
ErmB	WP_123160840.1~integrase/transposase			EreB	5
smeF	WP_180867746.1~transposase			Escherichia coli emrE	0
smeE	WP_180867746.1~transposase			mgtA	0
smeD	WP_193396465.1~transposase			LpeA	0
dfrF	WP_136069533.1~integrase			mphK	0
MCR-6.1	WP_007706431.1~integrase			mphN	1
AAC(2')-IIb	WP_176543093.1~integrase			mphI	0
adeF	WP_053552719.1~transposase			PmpM	5
EreA2	WP_143360359.1~transposase			ceoB	12
SHV-66	WP_083369954.1~transposase			ceoA	4
CMY-44	WP_203681845.1~transposase			opcM	0
vanZA	WP_104844515.1~transposase			AAC(6')-Ib-cr	0
vanYA	WP_104844515.1~transposase			ykkD	2
vanXA	WP_104844515.1~transposase			ykkC	3
vanXA	WP_143344255.1~integrase/transposase			mdtM	93
vanI	WP_185954126.1~transposase			MexF	3
vanHA	WP_185954126.1~transposase			MexE	6
vanSA	WP_185954126.1~transposase			OprN	1
vanRA	WP_185954126.1~transposase			bmr	1
AAC(6')-Ie-APH(2'')-Ia	WP_176747819.1~transposase			ErmB	176
emrY	WP_181654605.1~transposase			ErmF	22
dfrA5	WP_130066277.1~transposase			ErmX	36
dfrA5	WP_072118985.1~transposase			ErmC	9
dfrA17	WP_000935451.1~integrase/transposase			ErmT	34
aadA5	WP_000935451.1~integrase/transposase			ErmA	26
AAC(3)-IId	WP_110168452.1~transposase			Erm(33)	2
TEM-1	WP_110168452.1~transposase			Erm(42)	23
sul2	WP_110168452.1~transposase			Erm(35)	0
CTX-M-14	WP_075262608.1~transposase			ErmR	0
mdtM	WP_096100258.1~transposase			ErmE	0
ErmX	WP_165482954.1~transposase			ErmH	0
ErmX	WP_083317368.1~transposase			erm(32)	0
catI	WP_203417205.1~transposase			ErmV	0
tet(W/N/W)	WP_117405974.1~transposase			Erm(O)-lrm	0
CMY-2	WP_087760817.1~transposase			Erm(38)	0
sul3	WP_000935451.1~integrase/transposase			Erm(31)	1
sul3	WP_058135314.1~integrase			ErmO	0
lsaE	WP_002325147.1~transposase			ErmG	12
lsaE	WP_205352752.1~integrase			ErmN	1
ANT(6)-Ia	WP_205352752.1~integrase			ErmS	2
ANT(6)-Ia	WP_210145638.1~transposase			ErmY	13
fexA	WP_107522759.1~integrase			Erm(47)	0
APH(3')-IVa	WP_180895714.1~integrase			Erm(48)	0
tet(40)	WP_200820166.1~transposase			Erm(43)	0
tet(40)	WP_007516537.1~transposase			Erm(36)	0
tet(W/N/W)	WP_200820166.1~transposase			Erm(49)	0
APH(3')-IIIa	WP_199602688.1~transposase			Erm(39)	1
ACI-1	WP_173022085.1~transposase			ErmQ	4
tetA(P)	WP_110023535.1~transposase			Erm(30)	3
tetB(P)	WP_110023535.1~transposase			erm45	0
aad(6)	WP_158185518.1~transposase			Erm(37)	2
FosD	WP_142758409.1~integrase/transposase			ErmW	0
AAC(2')-Ib	WP_157888958.1~transposase			Erm(K)	4
adeF	WP_127807191.1~integrase			erm(40)	0
adeF	WP_117513696.1~transposase			ErmD	0
AAC(3)-IIe	WP_193144118.1~transposase			ErmU	0
catB3	WP_132706232.1~transposase			erm(46)	1
OXA-1	WP_083369954.1~transposase			erm(44)	0
FosA6	WP_117088288.1~transposase			Erm(34)	1
DHA-7	WP_079393736.1~transposase			Erm(41)	0
mphE	WP_072118985.1~transposase			RlmA(II)	7
APH(6)-Id	WP_181711880.1~transposase			abeM	16
APH(3'')-Ib	WP_181711880.1~transposase			myrA	3
sul2	WP_181711880.1~transposase			emtA	6
LRA-13	WP_029428153.1~transposase			chrB	4
sul2	WP_035334875.1~transposase			tlrB conferring tylosin resistance	0
APH(3')-Ia	WP_180083695.1~transposase			emrR	48
APH(3')-Ia	WP_141629357.1~transposase			emrA	39
adeF	WP_182344321.1~transposase			emrB	42
ceoB	WP_059684137.1~transposase			mdtH	17
aadS	WP_211145434.1~transposase			qacA	18
vanXB	WP_002317260.1~integrase			qacB	7
vanB	WP_002317260.1~integrase			mdtK	29
vanHB	WP_002317260.1~integrase			patB	30
vanHB	WP_066535524.1~transposase			patA	20
vanWB	WP_066535524.1~transposase			norA	2
vanYB	WP_066535524.1~transposase			arlR	12
vanSB	WP_066535524.1~transposase			QnrS1	88
vanRB	WP_066535524.1~transposase			arlS	13
mdtG	WP_115187378.1~transposase			pmrA	2
marA	WP_148141196.1~transposase			QnrS4	10
ugd	WP_006122277.1~transposase			QnrB19	19
dfrA1	WP_172686713.1~transposase			QnrB1	39
TolC	WP_199917377.1~transposase			QepA2	10
sul2	WP_077903760.1~transposase			QnrS11	2
APH(3')-Ia	WP_072194852.1~transposase			cdeA	2
TEM-1	WP_101170467.1~transposase			QepA4	7
TEM-1	WP_128881852.1~transposase			qacH	7
TEM-72	WP_142440802.1~transposase			QnrB6	13
OXA-85	WP_147004551.1~transposase			qnrE2	4
aadA	WP_136697971.1~transposase			hmrM	1
emrR	WP_072194852.1~transposase			QnrB9	11
emrA	WP_072194852.1~transposase			QnrS2	22
emrB	WP_072194852.1~transposase			QnrB20	9
eptA	WP_072194852.1~transposase			QnrB5	2
acrB	WP_072194852.1~transposase			QnrB38	2
adeF	WP_082598481.1~integrase			QnrB2	5
vanI	WP_203349144.1~transposase			QnrVC4	11
TEM-1	WP_111978116.1~transposase			QnrB30	5
AAC(3)-VIa	WP_200761786.1~transposase			QnrA1	18
rphB	WP_042375012.1~transposase			QnrB10	4
APH(3'')-Ib	WP_193556668.1~integrase			QnrVC1	28
acrB	WP_107192271.1~transposase			QnrB61	2
OXA-181	WP_117088288.1~transposase			QnrB4	17
arr-2	WP_111978116.1~transposase			QnrB67	2
AAC(6')-Ib	WP_208185703.1~integrase			QnrB56	1
AAC(6')-Ib	WP_111978116.1~transposase			QnrS5	2
rmtF	WP_208185703.1~integrase			QnrVC5	3
rmtF	WP_111978116.1~transposase			qepA	0
dfrA12	WP_140427083.1~transposase			lrfA	0
aadA2	WP_140427083.1~transposase			mfpA	0
aadA2	WP_111978116.1~transposase			QnrB14	0
AAC(6')-Ib	WP_032428971.1~integrase			CrpP	0
rmtF	WP_208231551.1~integrase			Acinetobacter baumannii AbaQ	0
sul2	WP_095647624.1~integrase			QnrD2	0
CTX-M-15	WP_208185703.1~integrase			QnrVC6	19
ErmT	WP_185954126.1~transposase			Staphylococcus aureus norA	0
ErmT	WP_167510369.1~transposase			blt	5
tetX	WP_185673571.1~transposase			norB	0
tetX	WP_182628801.1~transposase			qnrE1	0
OXA-347	WP_182628801.1~transposase			QnrB27	0
sul2	WP_185673571.1~transposase			QnrC	0
sul2	WP_143751812.1~transposase			QnrA2	0
EreD	WP_131541105.1~transposase			QnrB48	0
aadS	WP_131541105.1~transposase			QnrB65	0
aadS	WP_182628801.1~transposase			QnrB22	0
adeF	WP_058836925.1~integrase			QnrB59	0
adeF	WP_138637255.1~transposase			QnrB16	0
ceoB	WP_105760936.1~transposase			QnrB73	0
OXA-57	WP_094148710.1~transposase			QnrB29	0
APH(3'')-Ib	WP_140157891.1~transposase			QnrB28	0
APH(3'')-Ib	WP_187168746.1~transposase			QnrB33	0
APH(6)-Id	WP_140157891.1~transposase			QnrS6	0
tet(Y)	WP_140157891.1~transposase			QnrVC3	0
tet(Y)	WP_105275812.1~transposase			QnrD1	0
PER-1	WP_079393736.1~transposase			QnrB71	0
AAC(3)-IId	WP_171249746.1~transposase			QnrB50	0
mphE	WP_076754343.1~transposase			QnrB7	0
msrE	WP_076754343.1~transposase			QnrB32	0
OXA-58	WP_140157891.1~transposase			QnrB17	0
OXA-58	WP_104513596.1~transposase			QnrB54	0
CTX-M-14	WP_181710277.1~transposase			QnrB41	0
TEM-214	WP_000255910.1~transposase			QnrB23	0
TEM-214	WP_058135314.1~integrase			QnrB44	0
mphA	WP_202864762.1~transposase			QnrB15	0
tet(B)	WP_124062598.1~transposase			QnrB47	0
aadA5	WP_096006777.1~transposase			QnrB68	0
aadA5	WP_015057121.1~integrase			QnrB64	0
dfrA17	WP_096006777.1~transposase			QnrB40	0
dfrA17	WP_015057121.1~integrase			QnrB58	0
AAC(6')-Ib9	WP_149012296.1~transposase			QnrB49	0
catB8	WP_149012296.1~transposase			QnrB3	0
sul1	WP_149012296.1~transposase			QnrB26	0
ANT(9)-Ia	WP_210834115.1~integrase			QnrB13	0
ErmA	WP_210834115.1~integrase			QnrS3	4
AAC(3)-IIc	WP_128860927.1~transposase			QnrS8	0
AAC(3)-IIc	WP_100852789.1~integrase			QnrS12	0
ANT(9)-Ia	WP_119650956.1~integrase			QnrA7	0
ErmA	WP_119650956.1~integrase			QnrB21	0
MexF	WP_079990887.1~transposase			QnrB25	0
MexE	WP_079990887.1~transposase			QnrB11	0
sul1	WP_096244951.1~transposase			QnrB69	0
opmE	WP_155678964.1~transposase			QnrB62	0
mexQ	WP_155678964.1~transposase			QnrB36	0
tet(A)	WP_124173908.1~transposase			QnrB72	0
bcr-1	WP_167644246.1~transposase			QnrB66	0
mexM	WP_167644246.1~transposase			QnrB42	0
tetM	WP_055201281.1~integrase			QnrB55	0
dfrF	WP_161334400.1~transposase			QnrB18	0
AAC(6')-Ie-APH(2'')-Ia	WP_080376307.1~transposase			QnrB12	7
AAC(6')-Ie-APH(2'')-Ia	WP_099137577.1~transposase			QnrB34	0
vanYA	WP_113805676.1~transposase			QnrB8	0
vanZA	WP_113805676.1~transposase			QnrB70	0
ErmB	WP_061573511.1~transposase			QnrB37	0
ErmB	WP_069314794.1~transposase			QnrB35	0
APH(3')-IIIa	WP_185954126.1~transposase			QnrB60	0
APH(3')-IIIa	WP_069314794.1~transposase			QnrB31	5
QnrS2	WP_076606901.1~transposase			QnrB45	0
acrB	WP_087760817.1~transposase			QnrS9	0
ramA	WP_011069565.1~transposase			QnrS7	0
baeR	WP_200095710.1~transposase			QnrB43	0
tet(E)	WP_087760817.1~transposase			QnrB57	0
dfrA12	WP_200761786.1~transposase			QnrB24	0
aadA2	WP_200761786.1~transposase			QnrS10	0
adeF	WP_108034003.1~transposase			QnrS15	0
mexM	WP_059469480.1~integrase/transposase			QnrA4	0
lmrC	WP_202864762.1~transposase			QnrVC7	1
oqxA	WP_106777727.1~transposase			QnrB46	0
OprA	WP_168318071.1~integrase/transposase			QnrA3	5
OprA	WP_108523715.1~transposase			QnrA6	0
adeF	WP_155642279.1~transposase			QnrB74	0
tet(45)	WP_068450231.1~transposase			tetX	24
aad(6)	WP_167797350.1~transposase			Tet(X4)	27
lsaE	WP_212725300.1~transposase			Tet(X3)	22
mel	WP_082704876.1~transposase			mepA	5
ErmQ	WP_201023043.1~transposase			mepR	9
ErmQ	WP_157633943.1~transposase			adeB	30
tetB(P)	WP_068759609.1~transposase			adeR	18
tetB(P)	WP_157633943.1~transposase			adeA	20
abeM	WP_035375195.1~transposase			adeS	20
catB8	WP_079393747.1~transposase			adeC	14
AAC(6')-Ib9	WP_079393747.1~transposase			Escherichia coli mdfA	0
OXA-4	WP_208185703.1~integrase			tetO	35
IMP-1	WP_083369954.1~transposase			tetM	135
ERP-1	WP_166737508.1~transposase			emrY	63
adeF	WP_042892291.1~transposase			tetQ	16
opmE	WP_079388745.1~integrase			tet(W/N/W)	96
mexM	WP_169907639.1~transposase			emrK	46
sul1	WP_116680181.1~transposase			tet(B)	141
sul1	WP_105275812.1~transposase			tet(A)	161
APH(3'')-Ib	WP_119701364.1~transposase			tet(40)	4
APH(6)-Id	WP_119701364.1~transposase			tet(K)	12
ANT(2'')-Ia	WP_121846929.1~integrase			tet(L)	48
QnrVC1	WP_121846929.1~integrase			tetW	24
QnrVC1	WP_105275812.1~transposase			tet(C)	51
OXA-210	WP_084782715.1~transposase			tet(D)	157
farB	WP_082755787.1~transposase			tetA(P)	3
farB	WP_208083534.1~transposase			tet32	1
vanG	WP_144245597.1~transposase			tetS	23
adeF	WP_165106191.1~transposase			tetU	5
ANT(3'')-IIa	WP_039080634.1~transposase			tet(42)	5
ANT(3'')-IIa	WP_053100665.1~integrase			tet(38)	6
dfrA1	WP_053100665.1~integrase			tetB(P)	10
PmrF	WP_061068206.1~transposase			tet(33)	7
TEM-162	WP_192474819.1~integrase			tet(E)	43
ANT(3'')-IIa	WP_192474819.1~integrase			tet(J)	2
TEM-93	WP_208231551.1~integrase			tet(39)	17
tetM	WP_057039080.1~transposase			tetB(60)	2
adeF	WP_062115489.1~transposase			tetA(60)	1
TEM-156	WP_208185703.1~integrase			tet(45)	47
TEM-156	WP_072118985.1~transposase			tet(Z)	3
msbA	WP_202864762.1~transposase			tap	2
mphA	WP_143360359.1~transposase			tet(59)	11
sul2	WP_141142998.1~integrase/transposase			tet(41)	2
APH(6)-Id	WP_058135314.1~integrase			tet(G)	1
tet(A)	WP_058135314.1~integrase			tet(Y)	11
TEM-1	WP_072194852.1~transposase			tet(30)	2
ANT(3'')-IIa	WP_104772719.1~transposase			tcr3	0
dfrA1	WP_181728332.1~transposase			tetA(48)	0
floR	WP_194298263.1~transposase			otrC	0
ErmB	WP_194964069.1~transposase			otr(B)	0
ADC-73	WP_141629357.1~transposase			tetB(48)	0
tet(D)	WP_210388691.1~transposase			tet(V)	0
tet(D)	WP_121640949.1~transposase			otr(A)	1
OXA-366	WP_121640949.1~transposase			tet36	3
OXA-366	WP_141629357.1~transposase			tet(43)	0
tet(B)	WP_141629357.1~transposase			tet44	0
abeS	WP_141629357.1~transposase			tet(35)	4
adeL	WP_141629357.1~transposase			tetA(46)	0
adeG	WP_141629357.1~transposase			tet(55)	0
adeF	WP_141629357.1~transposase			tetT	0
adeH	WP_141629357.1~transposase			tet(49)	0
OXA-58	WP_208276683.1~transposase			tet(H)	9
OXA-58	WP_153227668.1~transposase			tet(31)	4
APH(3'')-Ib	WP_111813216.1~transposase			tetB(46)	0
APH(6)-Id	WP_111813216.1~transposase			tet(57)	0
AAC(3)-IId	WP_111813216.1~transposase			tet(56)	3
tet(D)	WP_154232960.1~transposase			Tet(47)	0
OXA-398	WP_141629357.1~transposase			tet(50)	0
ADC-76	WP_099143683.1~transposase			tet(48)	2
adeF	WP_156080642.1~transposase			tet(54)	0
APH(3')-IIIa	WP_142297111.1~transposase			tet(51)	0
SAT-4	WP_142297111.1~transposase			tet(53)	0
mphC	WP_142297111.1~transposase			tet(52)	0
[truncated: 13,532 more rows]
