# Supplementary material for: Assessment of global health risk of antibiotic resistance genes
Source: Nat Commun. 2022 Mar 23;13:1553. doi: 10.1038/s41467-022-29283-8 (PMC8943045; doi:10.1038/s41467-022-29283-8)
Supplement: Supplementary file 11 — Supplementary Data 8 [file 41467_2022_29283_MOESM11_ESM.xlsx]

## Sheet: Sheet1
Genome	ARGs	Pathogen			ARGs	Total	Pathogen	Proportion
NZ_OU943334.1	adeF	yes			adeF	12276	4565	0.371864
NZ_OU943334.1	smeF	yes			smeF	142	120	0.84507
NZ_OU943334.1	smeE	yes			smeE	170	134	0.788235
NZ_OU943334.1	smeD	yes			smeD	156	128	0.820513
NZ_OU745391.1	Streptococcus agalactiae mprF	no			Streptococcus agalactiae mprF	136	88	0.647059
NZ_OU745390.1	adeF	yes			Acinetobacter baumannii AbaQ	866	844	0.974596
NZ_OU745390.1	Acinetobacter baumannii AbaQ	yes			CRP	6782	5054	0.745208
NZ_OU659204.1	CRP	no			Klebsiella pneumoniae KpnH	2422	1576	0.650702
NZ_OU659204.1	Klebsiella pneumoniae KpnH	no			Klebsiella pneumoniae KpnF	5850	4734	0.809231
NZ_OU659204.1	Klebsiella pneumoniae KpnF	no			catB11	30	16	0.533333
NZ_OU659162.1	CRP	no			ANT(9)-Ia	217	192	0.884793
NZ_OU659162.1	Klebsiella pneumoniae KpnH	no			ErmA	221	196	0.886878
NZ_OU659162.1	Klebsiella pneumoniae KpnF	no			fexA	110	66	0.6
NZ_OU659150.1	CRP	no			optrA	78	52	0.666667
NZ_OU659150.1	Klebsiella pneumoniae KpnH	no			PmrF	5002	4328	0.865254
NZ_OU659150.1	Klebsiella pneumoniae KpnF	no			Klebsiella pneumoniae KpnG	1283	1000	0.779423
NZ_OU659131.1	Klebsiella pneumoniae KpnH	no			emrR	5804	4677	0.805824
NZ_OU659130.1	CRP	no			oqxB	1514	1062	0.701453
NZ_OU659130.1	Klebsiella pneumoniae KpnF	no			oqxA	1639	1076	0.656498
NZ_OU659125.1	CRP	no			baeR	5289	4510	0.852713
NZ_OU659125.1	Klebsiella pneumoniae KpnH	no			mdtC	5296	4493	0.848376
NZ_OU659125.1	Klebsiella pneumoniae KpnF	no			mdtB	5314	4500	0.84682
NZ_OU659120.1	CRP	no			marA	5371	4508	0.839322
NZ_OU659120.1	Klebsiella pneumoniae KpnF	no			SHV-11	529	527	0.996219
NZ_OU659120.1	Klebsiella pneumoniae KpnH	no			Klebsiella pneumoniae KpnE	5494	4543	0.826902
NZ_OU659118.1	CRP	no			Klebsiella pneumoniae OmpK37	623	479	0.76886
NZ_OU659118.1	Klebsiella pneumoniae KpnH	no			msbA	6127	4776	0.779501
NZ_OU659118.1	Klebsiella pneumoniae KpnF	no			Escherichia coli mdfA	5106	4475	0.87642
NZ_OU659113.1	CRP	no			Klebsiella pneumoniae acrA	890	883	0.992135
NZ_OU659113.1	Klebsiella pneumoniae KpnH	no			acrB	5420	4526	0.835055
NZ_OU659113.1	Klebsiella pneumoniae KpnF	no			FosA6	938	840	0.895522
NZ_OU594967.1	catB11	no			catI	438	356	0.812785
NZ_OU594967.1	CRP	no			APH(3')-Ia	880	733	0.832955
NZ_OU538996.1	ANT(9)-Ia	yes			Brucella suis mprF	475	361	0.76
NZ_OU538996.1	ErmA	yes			CBP-1	540	441	0.816667
NZ_OU538996.1	fexA	yes			Vibrio anguillarum chloramphenicol acetyltransferase	4	1	0.25
NZ_OU538996.1	optrA	yes			kdpE	3422	3301	0.964641
NZ_OU453210.1	PmrF	yes			Escherichia coli emrE	1413	1359	0.961783
NZ_OU453210.1	CRP	yes			Escherichia coli acrA	3452	3317	0.960892
NZ_OU453210.1	Klebsiella pneumoniae KpnH	yes			mdtM	3104	2970	0.95683
NZ_OU453210.1	Klebsiella pneumoniae KpnG	yes			eptA	2132	2034	0.954034
NZ_OU453210.1	emrR	yes			mdtN	2131	2045	0.959643
NZ_OU453210.1	oqxB	yes			mdtO	2064	2025	0.981105
NZ_OU453210.1	oqxA	yes			mdtP	2093	2032	0.970855
NZ_OU453210.1	baeR	yes			cpxA	3544	3359	0.947799
NZ_OU453210.1	mdtC	yes			gadX	2030	1974	0.972414
NZ_OU453210.1	mdtB	yes			mdtF	2149	2012	0.936249
NZ_OU453210.1	marA	yes			mdtE	2081	2006	0.96396
NZ_OU453210.1	SHV-11	yes			AcrF	2138	2007	0.938728
NZ_OU453210.1	Klebsiella pneumoniae KpnF	yes			AcrE	2085	2014	0.965947
NZ_OU453210.1	Klebsiella pneumoniae KpnE	yes			AcrS	2027	1973	0.97336
NZ_OU453210.1	Klebsiella pneumoniae OmpK37	yes			bacA	4121	3575	0.867508
NZ_OU453210.1	msbA	yes			TolC	2163	2035	0.940823
NZ_OU453210.1	Escherichia coli mdfA	yes			emrB	4086	3480	0.851689
NZ_OU453210.1	Klebsiella pneumoniae acrA	yes			emrA	3637	3345	0.919714
NZ_OU453210.1	acrB	yes			acrD	5437	4521	0.831525
NZ_OU453210.1	FosA6	yes			Escherichia coli ampC1 beta-lactamase	2894	2663	0.92018
NZ_OU453210.1	catI	yes			evgS	2051	1994	0.972209
NZ_OU453210.1	APH(3')-Ia	yes			evgA	2033	1984	0.975898
NZ_OU453210.1	Brucella suis mprF	yes			emrK	2020	1972	0.976238
NZ_OU453210.1	CBP-1	yes			emrY	2029	1965	0.968457
NZ_OU343031.1	Vibrio anguillarum chloramphenicol acetyltransferase	no			YojI	2148	2016	0.938547
NZ_OU342919.1	Escherichia coli mdfA	yes			baeS	2163	2025	0.9362
NZ_OU342919.1	kdpE	yes			mdtA	2124	2011	0.946798
NZ_OU342919.1	Escherichia coli emrE	yes			H-NS	2512	2266	0.90207
NZ_OU342919.1	Escherichia coli acrA	yes			mdtH	2121	2041	0.962282
NZ_OU342919.1	acrB	yes			mdtG	2537	2370	0.934174
NZ_OU342919.1	mdtM	yes			msrE	437	387	0.885584
NZ_OU342919.1	eptA	yes			mphE	444	385	0.867117
NZ_OU342919.1	mdtN	yes			VIM-1	68	31	0.455882
NZ_OU342919.1	mdtO	yes			AAC(6')-Ib8	66	34	0.515152
NZ_OU342919.1	mdtP	yes			dfrB1	6	2	0.333333
NZ_OU342919.1	cpxA	yes			ANT(3'')-IIa	1001	844	0.843157
NZ_OU342919.1	gadX	yes			catB2	28	17	0.607143
NZ_OU342919.1	mdtF	yes			sul1	2326	1984	0.852966
NZ_OU342919.1	mdtE	yes			SHV-66	215	177	0.823256
NZ_OU342919.1	CRP	yes			tet(D)	620	315	0.508065
NZ_OU342919.1	AcrF	yes			catII from Escherichia coli K-12	240	192	0.8
NZ_OU342919.1	AcrE	yes			APH(6)-Id	1820	1541	0.846703
NZ_OU342919.1	AcrS	yes			APH(3'')-Ib	1820	1536	0.843956
NZ_OU342919.1	bacA	yes			sul2	1834	1567	0.854417
NZ_OU342919.1	TolC	yes			QnrA1	76	38	0.5
NZ_OU342919.1	emrB	yes			TEM-1	1805	1625	0.900277
NZ_OU342919.1	emrA	yes			OXA-9	183	162	0.885246
NZ_OU342919.1	emrR	yes			AAC(6')-Ib10	295	259	0.877966
NZ_OU342919.1	acrD	yes			SCO-1	10	8	0.8
NZ_OU342919.1	Escherichia coli ampC1 beta-lactamase	yes			AAC(3)-IIe	212	196	0.924528
NZ_OU342919.1	evgS	yes			SAT-4	338	303	0.89645
NZ_OU342919.1	evgA	yes			aad(6)	298	260	0.872483
NZ_OU342919.1	emrK	yes			ErmB	604	506	0.837748
NZ_OU342919.1	emrY	yes			Enterococcus faecalis chloramphenicol acetyltransferase	24	22	0.916667
NZ_OU342919.1	PmrF	yes			vanZA	131	126	0.961832
NZ_OU342919.1	YojI	yes			vanYA	131	125	0.954198
NZ_OU342919.1	baeR	yes			vanXA	141	134	0.950355
NZ_OU342919.1	baeS	yes			vanA	141	134	0.950355
NZ_OU342919.1	mdtC	yes			vanHA	142	137	0.964789
NZ_OU342919.1	mdtB	yes			vanSA	139	135	0.971223
NZ_OU342919.1	mdtA	yes			vanRA	186	157	0.844086
NZ_OU342919.1	Klebsiella pneumoniae KpnE	yes			AAC(6')-Ie-APH(2'')-Ia	415	361	0.86988
NZ_OU342919.1	Klebsiella pneumoniae KpnF	yes			efmA	223	217	0.973094
NZ_OU342919.1	marA	yes			tetM	744	619	0.831989
NZ_OU342919.1	H-NS	yes			dfrF	134	124	0.925373
NZ_OU342919.1	mdtH	yes			efrA	422	352	0.834123
NZ_OU342919.1	mdtG	yes			AAC(6')-Ii	263	230	0.874525
NZ_OU342919.1	msbA	yes			dfrG	220	186	0.845455
NZ_OU342709.1	catI	yes			msrC	173	163	0.942197
NZ_OU342709.1	msrE	yes			APH(3')-IIIa	414	368	0.888889
NZ_OU342709.1	mphE	yes			lsaE	83	62	0.746988
NZ_OU342709.1	VIM-1	yes			vanXD	6	3	0.5
NZ_OU342709.1	AAC(6')-Ib8	yes			vanD	5	1	0.2
NZ_OU342709.1	dfrB1	yes			vanSD	6	3	0.5
NZ_OU342709.1	ANT(3'')-IIa	yes			vanRD	8	3	0.375
NZ_OU342709.1	catB2	yes			tet(B)	689	593	0.860668
NZ_OU342709.1	sul1	yes			ugd	2851	2746	0.963171
NZ_OU342708.1	SHV-66	yes			MdtK	999	994	0.994995
NZ_OU342708.1	tet(D)	yes			sdiA	1044	1039	0.995211
NZ_OU342708.1	catII from Escherichia coli K-12	yes			TEM-60	806	798	0.990074
NZ_OU342708.1	APH(6)-Id	yes			golS	904	897	0.992257
NZ_OU342708.1	APH(3'')-Ib	yes			mdsA	883	883	1
NZ_OU342708.1	sul2	yes			mdsB	904	885	0.978982
NZ_OU342708.1	sul1	yes			mdsC	990	988	0.99798
NZ_OU342708.1	QnrA1	yes			floR	845	713	0.843787
NZ_OU342708.1	TEM-1	yes			tet(A)	1239	1109	0.895077
NZ_OU342708.1	OXA-9	yes			AAC(3)-IId	521	453	0.869482
NZ_OU342708.1	ANT(3'')-IIa	yes			tet(L)	163	75	0.460123
NZ_OU342708.1	AAC(6')-Ib10	yes			QnrS1	500	423	0.846
NZ_OU342707.1	SCO-1	yes			CTX-M-55	145	138	0.951724
NZ_OU342707.1	AAC(3)-IIe	yes			MCR-3.2	2	2	1
NZ_OU342707.1	TEM-1	yes			dfrA12	520	472	0.907692
NZ_OU342706.1	PmrF	yes			aadA2	902	808	0.895787
NZ_OU342706.1	CRP	yes			cmlA1	228	215	0.942982
NZ_OU342706.1	adeF	yes			sul3	284	260	0.915493
NZ_OU342706.1	Klebsiella pneumoniae KpnH	yes			emeA	114	114	1
NZ_OU342706.1	Klebsiella pneumoniae KpnG	yes			dfrE	114	112	0.982456
NZ_OU342706.1	emrR	yes			lsaA	121	114	0.942149
NZ_OU342706.1	oqxB	yes			efrB	114	109	0.95614
NZ_OU342706.1	oqxA	yes			catA8	37	20	0.540541
NZ_OU342706.1	acrD	yes			ANT(6)-Ia	124	95	0.766129
NZ_OU342706.1	baeR	yes			lnuG	30	23	0.766667
NZ_OU342706.1	mdtC	yes			Chlamydia trachomatis intrinsic murA conferring resistance to fosfomycin	125	91	0.728
NZ_OU342706.1	mdtB	yes			tet(C)	115	71	0.617391
NZ_OU342706.1	marA	yes			arlR	686	669	0.975219
NZ_OU342706.1	SHV-11	yes			arlS	686	670	0.976676
NZ_OU342706.1	Klebsiella pneumoniae KpnF	yes			Staphylococcus aureus norA	686	669	0.975219
NZ_OU342706.1	Klebsiella pneumoniae KpnE	yes			mgrA	813	775	0.95326
NZ_OU342706.1	msbA	yes			mepA	679	669	0.985272
NZ_OU342706.1	Escherichia coli mdfA	yes			mepR	689	669	0.970972
NZ_OU342706.1	Klebsiella pneumoniae acrA	yes			tet(38)	690	668	0.968116
NZ_OU342706.1	acrB	yes			Staphylococcus aureus FosB	467	457	0.978587
NZ_OU342706.1	FosA6	yes			tet(33)	18	2	0.111111
NZ_OU342706.1	CBP-1	yes			FosA2	515	212	0.41165
NZ_OU016039.1	SAT-4	yes			Enterobacter cloacae acrA	147	39	0.265306
NZ_OU016039.1	aad(6)	yes			ramA	373	71	0.190349
NZ_OU016039.1	ErmB	yes			catB9	68	54	0.794118
NZ_OU016039.1	Enterococcus faecalis chloramphenicol acetyltransferase	yes			almG	107	97	0.906542
NZ_OU016039.1	vanZA	yes			Vibrio cholerae varG	134	82	0.61194
NZ_OU016039.1	vanYA	yes			mecR1	374	341	0.911765
NZ_OU016039.1	vanXA	yes			mecA	456	425	0.932018
NZ_OU016039.1	vanA	yes			PC1 beta-lactamase (blaZ)	585	541	0.924786
NZ_OU016039.1	vanHA	yes			dfrK	8	4	0.5
NZ_OU016039.1	vanSA	yes			tet(K)	111	96	0.864865
NZ_OU016039.1	vanRA	yes			vgaE	11	10	0.909091
NZ_OU016037.1	AAC(6')-Ie-APH(2'')-Ia	yes			VIM-4	13	6	0.461538
NZ_OU016036.1	efmA	yes			dfrA1	324	266	0.820988
NZ_OU016036.1	tetM	yes			ANT(2'')-Ia	242	191	0.789256
NZ_OU016036.1	dfrF	yes			ACT-27	10	1	0.1
NZ_OU016036.1	efrA	yes			tet(W/N/W)	246	88	0.357724
NZ_OU016036.1	AAC(6')-Ii	yes			tetW	220	2	0.00909091
NZ_OU016029.1	aad(6)	yes			lin	276	262	0.949275
NZ_OU016029.1	SAT-4	yes			Listeria monocytogenes mprF	294	261	0.887755
NZ_OU016029.1	vanRA	yes			FosX	279	261	0.935484
NZ_OU016029.1	vanSA	yes			norB	271	262	0.96679
NZ_OU016029.1	vanHA	yes			APH(3')-IIc	18	16	0.888889
NZ_OU016029.1	vanA	yes			TriA	349	344	0.985673
NZ_OU016029.1	vanXA	yes			TriB	363	349	0.961433
NZ_OU016029.1	vanYA	yes			TriC	357	345	0.966387
NZ_OU016029.1	vanZA	yes			MexA	347	345	0.994236
NZ_OU016029.1	Enterococcus faecalis chloramphenicol acetyltransferase	yes			MexB	359	356	0.991643
NZ_OU016029.1	ErmB	yes			OprM	355	347	0.977465
NZ_OU016028.1	AAC(6')-Ie-APH(2'')-Ia	yes			OpmD	359	345	0.961003
NZ_OU016027.1	efmA	yes			MexI	359	341	0.949861
NZ_OU016027.1	tetM	yes			MexH	341	341	1
NZ_OU016027.1	dfrF	yes			MexG	342	341	0.997076
NZ_OU016027.1	efrA	yes			bcr-1	370	338	0.913514
NZ_OU016027.1	AAC(6')-Ii	yes			APH(3')-IIb	341	336	0.985337
NZ_OU015948.1	Enterococcus faecalis chloramphenicol acetyltransferase	yes			PDC-1	27	27	1
NZ_OU015948.1	ErmB	yes			MexL	346	345	0.99711
NZ_OU015948.1	aad(6)	yes			MexJ	352	348	0.988636
NZ_OU015948.1	SAT-4	yes			MexK	365	346	0.947945
NZ_OU015948.1	vanRA	yes			arnA	354	343	0.968927
NZ_OU015948.1	vanSA	yes			mexP	340	338	0.994118
NZ_OU015948.1	vanHA	yes			mexQ	355	342	0.96338
NZ_OU015948.1	vanA	yes			opmE	347	338	0.974063
NZ_OU015948.1	vanXA	yes			Pseudomonas aeruginosa CpxR	351	350	0.997151
NZ_OU015948.1	vanYA	yes			MuxA	343	342	0.997085
NZ_OU015948.1	vanZA	yes			MuxB	357	346	0.969188
NZ_OU015947.1	AAC(6')-Ie-APH(2'')-Ia	yes			MuxC	413	344	0.83293
NZ_OU015946.1	efmA	yes			OpmB	376	373	0.992021
NZ_OU015946.1	tetM	yes			OprN	344	339	0.985465
NZ_OU015946.1	dfrF	yes			MexF	347	345	0.994236
NZ_OU015946.1	efrA	yes			MexE	345	338	0.97971
NZ_OU015946.1	AAC(6')-Ii	yes			Pseudomonas aeruginosa soxR	767	650	0.847458
NZ_OU015711.1	SAT-4	yes			mexY	354	344	0.971751
NZ_OU015711.1	aad(6)	yes			PmpM	453	420	0.927152
NZ_OU015711.1	ErmB	yes			mexN	347	341	0.982709
NZ_OU015711.1	Enterococcus faecalis chloramphenicol acetyltransferase	yes			mexM	348	332	0.954023
NZ_OU015711.1	vanZA	yes			FosA	340	339	0.997059
NZ_OU015711.1	vanYA	yes			Pseudomonas aeruginosa catB7	336	333	0.991071
NZ_OU015711.1	vanXA	yes			MexV	348	345	0.991379
NZ_OU015711.1	vanA	yes			MexW	378	349	0.92328
NZ_OU015711.1	vanHA	yes			OprJ	345	338	0.97971
NZ_OU015711.1	vanSA	yes			MexD	357	345	0.966387
NZ_OU015711.1	vanRA	yes			MexC	351	346	0.985755
NZ_OU015709.1	AAC(6')-Ie-APH(2'')-Ia	yes			basS	394	358	0.908629
NZ_OU015708.1	efmA	yes			OpmH	359	345	0.961003
NZ_OU015708.1	dfrG	yes			Pseudomonas aeruginosa emrE	345	345	1
NZ_OU015708.1	efrA	yes			fusD	24	23	0.958333
NZ_OU015708.1	AAC(6')-Ii	yes			cfrC	57	44	0.77193
NZ_OU015708.1	msrC	yes			patB	585	565	0.965812
NZ_OU015430.1	adeF	no			tmrB	201	167	0.830846
NZ_OU015353.1	ErmB	yes			OXA-205	13	1	0.0769231
NZ_OU015353.1	APH(3')-IIIa	yes			tetO	209	159	0.760766
NZ_OU015353.1	SAT-4	yes			mtrA	570	289	0.507018
NZ_OU015353.1	aad(6)	yes			cmx	75	33	0.44
NZ_OU015353.1	lsaE	yes			ErmX	90	34	0.377778
NZ_OU015351.1	AAC(6')-Ie-APH(2'')-Ia	yes			Corynebacterium striatum tetA	17	12	0.705882
NZ_OU015350.1	efmA	yes			AAC(6')-Iz	25	21	0.84
NZ_OU015350.1	dfrF	yes			smeC	57	57	1
NZ_OU015350.1	tetM	yes			smeB	113	101	0.893805
NZ_OU015350.1	efrA	yes			smeA	63	63	1
NZ_OU015350.1	AAC(6')-Ii	yes			smeS	72	60	0.833333
NZ_OU015350.1	vanXD	yes			smeR	111	100	0.900901
NZ_OU015350.1	vanD	yes			gadW	1489	1458	0.979181
NZ_OU015350.1	vanSD	yes			mtrE	85	72	0.847059
NZ_OU015350.1	vanRD	yes			mtrD	208	194	0.932692
NZ_OU015348.1	ErmB	yes			mtrC	196	193	0.984694
NZ_OU015348.1	APH(3')-IIIa	yes			macB	214	199	0.929907
NZ_OU015348.1	SAT-4	yes			macA	210	198	0.942857
NZ_OU015348.1	aad(6)	yes			farB	220	198	0.9
NZ_OU015348.1	lsaE	yes			farA	200	196	0.98
NZ_OU015346.1	AAC(6')-Ie-APH(2'')-Ia	yes			tetX	52	6	0.115385
NZ_OU015345.1	efrA	yes			EreD	20	0	0
NZ_OU015345.1	tetM	yes			OXA-464	6	1	0.166667
NZ_OU015345.1	dfrF	yes			patA	574	567	0.987805
NZ_OU015345.1	efmA	yes			Bacillus pumilus cat86	56	2	0.0357143
NZ_OU015345.1	AAC(6')-Ii	yes			OXA-154	6	0	0
NZ_OU015342.1	CRP	yes			OXA-295	4	0	0
NZ_OU015342.1	bacA	yes			APH(4)-Ia	245	221	0.902041
NZ_OU015342.1	emrB	yes			PDC-8	39	39	1
NZ_OU015342.1	emrA	yes			OXA-50	94	76	0.808511
NZ_OU015342.1	emrR	yes			CTX-M-15	536	511	0.953358
NZ_OU015342.1	tet(B)	yes			dfrA7	68	67	0.985294
NZ_OU015342.1	sul2	yes			poxtA	548	258	0.470803
NZ_OU015342.1	APH(3'')-Ib	yes			hp1181	236	232	0.983051
NZ_OU015342.1	APH(6)-Id	yes			OXA-48	120	116	0.966667
NZ_OU015342.1	TEM-1	yes			vanXI	13	6	0.461538
NZ_OU015342.1	acrD	yes			KPC-3	93	83	0.892473
NZ_OU015342.1	Escherichia coli ampC1 beta-lactamase	yes			mphA	831	739	0.88929
NZ_OU015342.1	PmrF	yes			CTX-M-1	33	32	0.969697
NZ_OU015342.1	baeR	yes			aadA	138	109	0.789855
NZ_OU015342.1	mdtC	yes			aadA23	60	58	0.966667
NZ_OU015342.1	mdtB	yes			AAC(6')-Ib7	42	34	0.809524
NZ_OU015342.1	ugd	yes			AAC(3)-IV	293	228	0.778157
NZ_OU015342.1	MdtK	yes			OXA-1	516	462	0.895349
NZ_OU015342.1	sdiA	yes			catB3	569	502	0.88225
NZ_OU015342.1	marA	yes			arr-3	346	289	0.83526
NZ_OU015342.1	Klebsiella pneumoniae KpnF	yes			fusC	30	26	0.866667
NZ_OU015342.1	Klebsiella pneumoniae KpnE	yes			chrB	83	8	0.0963855
NZ_OU015342.1	msbA	yes			PEDO-1	12	0	0
NZ_OU015342.1	Escherichia coli mdfA	yes			L1 beta-lactamase	14	4	0.285714
NZ_OU015342.1	kdpE	yes			OXA-488	69	45	0.652174
NZ_OU015342.1	TEM-60	yes			CPS-1	9	0	0
NZ_OU015342.1	Escherichia coli acrA	yes			ANT(3'')-IIc	324	324	1
NZ_OU015342.1	acrB	yes			abeM	466	445	0.954936
NZ_OU015342.1	golS	yes			Acinetobacter baumannii AbaF	310	291	0.93871
NZ_OU015342.1	mdsA	yes			OXA-340	1	1	1
NZ_OU015342.1	mdsB	yes			adeB	360	342	0.95
NZ_OU015342.1	mdsC	yes			adeA	332	328	0.987952
NZ_OU015342.1	mdtM	yes			adeR	321	320	0.996885
NZ_OU015342.1	cpxA	yes			adeS	271	271	1
NZ_OU015341.1	floR	yes			adeN	301	296	0.983389
NZ_OU015341.1	tet(A)	yes			Acinetobacter baumannii AmvA	511	504	0.986301
NZ_OU015341.1	APH(6)-Id	yes			abeS	441	440	0.997732
NZ_OU015341.1	APH(3'')-Ib	yes			adeL	399	392	0.982456
NZ_OU015341.1	sul2	yes			adeG	414	410	0.990338
NZ_OU015341.1	AAC(3)-IId	yes			adeH	371	368	0.991914
NZ_OU015341.1	tet(L)	yes			adeI	453	448	0.988962
NZ_OU015341.1	QnrS1	yes			adeJ	480	461	0.960417
NZ_OU015341.1	CTX-M-55	yes			adeK	447	445	0.995526
NZ_OU015341.1	catII from Escherichia coli K-12	yes			bcrC	28	1	0.0357143
NZ_OU015341.1	TEM-1	yes			bcrB	24	0	0
NZ_OU015340.1	baeR	yes			bcrA	40	1	0.025
NZ_OU015340.1	mdtC	yes			lmrD	84	1	0.0119048
NZ_OU015340.1	mdtB	yes			vanRB	29	27	0.931034
NZ_OU015340.1	ugd	yes			vanSB	32	27	0.84375
NZ_OU015340.1	MdtK	yes			vanYB	42	26	0.619048
NZ_OU015340.1	sdiA	yes			vanWB	30	28	0.933333
NZ_OU015340.1	Klebsiella pneumoniae KpnF	yes			vanHB	29	27	0.931034
NZ_OU015340.1	Klebsiella pneumoniae KpnE	yes			vanB	30	27	0.9
NZ_OU015340.1	msbA	yes			vanXB	32	28	0.875
NZ_OU015340.1	Escherichia coli mdfA	yes			ADC-82	5	3	0.6
NZ_OU015340.1	kdpE	yes			adeC	250	247	0.988
NZ_OU015340.1	TEM-60	yes			OXA-66	136	136	1
NZ_OU015340.1	Escherichia coli acrA	yes			AAC(3)-Ia	66	56	0.848485
NZ_OU015340.1	acrB	yes			OXA-23	189	189	1
NZ_OU015340.1	golS	yes			TEM-135	24	24	1
NZ_OU015340.1	mdsA	yes			ErmC	52	50	0.961538
NZ_OU015340.1	mdsB	yes			norA	100	91	0.91
NZ_OU015340.1	mdsC	yes			dfrC	105	104	0.990476
NZ_OU015340.1	mdtM	yes			fusB	59	54	0.915254
NZ_OU015340.1	cpxA	yes			mecI	163	147	0.90184
NZ_OU015340.1	CRP	yes			ANT(4')-Ib	121	98	0.809917
NZ_OU015340.1	bacA	yes			tet(48)	93	0	0
NZ_OU015340.1	emrB	yes			CMY-132	166	117	0.704819
NZ_OU015340.1	emrA	yes			ACT-17	56	6	0.107143
NZ_OU015340.1	emrR	yes			OXA-2	45	23	0.511111
NZ_OU015340.1	acrD	yes			AAC(6')-Ib4	37	20	0.540541
NZ_OU015340.1	Escherichia coli ampC1 beta-lactamase	yes			GIM-1	5	1	0.2
NZ_OU015340.1	PmrF	yes			dfrA14	389	334	0.858612
NZ_OU015329.1	APH(3')-Ia	yes			PDC-3	66	66	1
NZ_OU015329.1	APH(6)-Id	yes			CARB-7	4	1	0.25
NZ_OU015329.1	APH(3'')-Ib	yes			dfrA17	303	292	0.963696
NZ_OU015329.1	MCR-3.2	yes			aadA5	301	282	0.936877
NZ_OU015329.1	tet(A)	yes			CMY-2	185	184	0.994595
NZ_OU015329.1	dfrA12	yes			arr-2	163	150	0.920245
NZ_OU015329.1	aadA2	yes			cmlA5	144	134	0.930556
NZ_OU015329.1	cmlA1	yes			OXA-10	106	93	0.877358
NZ_OU015329.1	ANT(3'')-IIa	yes			armA	275	250	0.909091
NZ_OU015329.1	sul3	yes			QnrB67	8	8	1
NZ_OU015329.1	AAC(3)-IId	yes			CMY-48	24	24	1
NZ_OU015329.1	Brucella suis mprF	yes			QnrB19	38	31	0.815789
NZ_OU015328.1	CRP	yes			QnrB61	20	20	1
NZ_OU015328.1	bacA	yes			TEM-52	1	1	1
NZ_OU015328.1	emrB	yes			mphB	120	111	0.925
NZ_OU015328.1	emrA	yes			LRA-1	28	0	0
NZ_OU015328.1	emrR	yes			rosA	18	1	0.0555556
NZ_OU015328.1	tet(B)	yes			catB8	85	80	0.941176
NZ_OU015328.1	acrD	yes			myrA	51	3	0.0588235
NZ_OU015328.1	Escherichia coli ampC1 beta-lactamase	yes			RlmA(II)	137	101	0.737226
NZ_OU015328.1	PmrF	yes			pmrA	94	92	0.978723
NZ_OU015328.1	baeR	yes			lmrP	267	263	0.985019
NZ_OU015328.1	mdtC	yes			TEM-116	39	16	0.410256
NZ_OU015328.1	mdtB	yes			vanG	67	4	0.0597015
NZ_OU015328.1	ugd	yes			DHA-1	117	96	0.820513
NZ_OU015328.1	MdtK	yes			hmrM	113	89	0.787611
NZ_OU015328.1	marA	yes			cmlA8	13	8	0.615385
NZ_OU015328.1	Klebsiella pneumoniae KpnF	yes			ADC-11	11	11	1
NZ_OU015328.1	Klebsiella pneumoniae KpnE	yes			OXA-69	19	19	1
NZ_OU015328.1	msbA	yes			Clostridium perfringens mprF	51	48	0.941176
NZ_OU015328.1	Escherichia coli mdfA	yes			Lactobacillus reuteri cat-TC	41	37	0.902439
NZ_OU015328.1	kdpE	yes			ICR-Mc	20	13	0.65
NZ_OU015328.1	TEM-60	yes			tetB(46)	8	7	0.875
NZ_OU015328.1	Escherichia coli acrA	yes			tetA(46)	12	10	0.833333
NZ_OU015328.1	golS	yes			tet(45)	439	195	0.444191
NZ_OU015328.1	mdsA	yes			tet(59)	58	24	0.413793
NZ_OU015328.1	mdsB	yes			LpeA	16	11	0.6875
NZ_OU015328.1	mdsC	yes			LpeB	20	15	0.75
NZ_OU015328.1	mdtM	yes			APH(3')-VIIa	8	3	0.375
NZ_OU015328.1	cpxA	yes			OprZ	64	41	0.640625
NZ_OU015324.1	floR	yes			AxyY	62	49	0.790323
NZ_OU015324.1	tet(A)	yes			AxyX	41	38	0.926829
NZ_OU015324.1	APH(6)-Id	yes			mefE	9	9	1
NZ_OU015324.1	APH(3'')-Ib	yes			tetA(60)	11	4	0.363636
NZ_OU015324.1	sul2	yes			cmeC	243	231	0.950617
NZ_OU015324.1	QnrS1	yes			cmeB	261	244	0.934866
NZ_OU015324.1	tet(L)	yes			cmeA	243	234	0.962963
NZ_OU015324.1	catII from Escherichia coli K-12	yes			cmeR	241	232	0.962656
NZ_OU015324.1	CTX-M-55	yes			salA	19	0	0
NZ_OU015324.1	TEM-1	yes			tet(E)	383	376	0.981723
NZ_OU015323.1	baeR	yes			FosA5	385	159	0.412987
NZ_OU015323.1	mdtC	yes			CTX-M-14	201	185	0.920398
NZ_OU015323.1	mdtB	yes			vanWI	5	2	0.4
NZ_OU015323.1	ugd	yes			EreA	28	17	0.607143
NZ_OU015323.1	MdtK	yes			CARB-3	78	75	0.961538
NZ_OU015323.1	sdiA	yes			SHV-2A	9	8	0.888889
NZ_OU015323.1	marA	yes			SHV-28	91	90	0.989011
NZ_OU015323.1	Klebsiella pneumoniae KpnF	yes			QnrB1	141	123	0.87234
NZ_OU015323.1	Klebsiella pneumoniae KpnE	yes			SHV-108	4	4	1
NZ_OU015323.1	msbA	yes			SHV-40	4	4	1
NZ_OU015323.1	Escherichia coli mdfA	yes			SHV-1	224	224	1
NZ_OU015323.1	kdpE	yes			SHV-27	25	25	1
NZ_OU015323.1	TEM-60	yes			dfrA23	19	18	0.947368
NZ_OU015323.1	Escherichia coli acrA	yes			VEB-1	18	15	0.833333
NZ_OU015323.1	acrB	yes			rmtB	207	198	0.956522
NZ_OU015323.1	golS	yes			CTX-M-27	47	47	1
NZ_OU015323.1	mdsA	yes			SHV-187	20	20	1
NZ_OU015323.1	mdsB	yes			SRT-2	63	58	0.920635
NZ_OU015323.1	mdsC	yes			tet(41)	100	83	0.83
NZ_OU015323.1	cpxA	yes			AAC(6')-Ic	121	103	0.85124
NZ_OU015323.1	CRP	yes			AAC(3)-Ib	66	60	0.909091
NZ_OU015323.1	bacA	yes			PDC-5	56	56	1
NZ_OU015323.1	emrB	yes			LAP-2	121	94	0.77686
NZ_OU015323.1	emrA	yes			CTX-M-3	53	44	0.830189
NZ_OU015323.1	emrR	yes			SHV-33	12	12	1
NZ_OU015323.1	acrD	yes			QepA4	15	12	0.8
NZ_OU015323.1	Escherichia coli ampC1 beta-lactamase	yes			ceoA	117	12	0.102564
NZ_OU015323.1	PmrF	yes			ceoB	85	18	0.211765
NZ_OD940440.2	aad(6)	yes			amrA	291	160	0.549828
NZ_OD940440.2	SAT-4	yes			amrB	368	165	0.44837
NZ_OD940440.2	APH(3')-IIIa	yes			TEM-2	55	53	0.963636
NZ_OD940440.2	ErmB	yes			VEB-6	1	1	1
NZ_OD940440.2	emeA	yes			AAC(3)-Ib/AAC(6')-Ib''	63	51	0.809524
NZ_OD940440.2	dfrE	yes			QnrB20	38	19	0.5
NZ_OD940440.2	lsaA	yes			CTX-M-62	4	3	0.75
NZ_OD940440.2	efrB	yes			CTX-M-24	21	18	0.857143
NZ_OD940440.2	efrA	yes			SHV-186	1	1	1
NZ_OD940440.2	tetM	yes			FRI-1	7	4	0.571429
NZ_OD940439.1	catA8	yes			APH(6)-Ia	108	37	0.342593
NZ_OD940439.1	optrA	yes			SHV-71	5	5	1
NZ_OD940439.1	fexA	yes			CMY-136	8	6	0.75
NZ_OD940437.1	dfrG	yes			SHV-75	5	5	1
NZ_OD940437.1	tetM	yes			AAC(6')-If	7	7	1
NZ_OD940437.1	emeA	yes			ErmH	17	0	0
NZ_OD940437.1	dfrE	yes			dfrA15	16	10	0.625
NZ_OD940437.1	ErmB	yes			AAC(2')-Ic	306	286	0.934641
NZ_OD940437.1	catA8	yes			efpA	291	287	0.986254
NZ_OD940437.1	lsaA	yes			mfpA	291	285	0.979381
NZ_OD940437.1	efrB	yes			Erm(37)	283	281	0.992933
NZ_OD940437.1	efrA	yes			TEM-95	27	25	0.925926
NZ_OD940436.1	catA8	yes			TEM-163	13	12	0.923077
NZ_OD940436.1	tet(L)	yes			linG	77	64	0.831169
NZ_OD940436.1	tetM	yes			ACT-8	106	59	0.556604
NZ_OD940436.1	ErmB	yes			aadA11	12	3	0.25
NZ_OD940435.1	fexA	yes			LRA-2	9	7	0.777778
NZ_OD940435.1	optrA	yes			tetS	41	21	0.512195
NZ_OD940434.1	emeA	yes			tet36	16	0	0
NZ_OD940434.1	dfrE	yes			AAC(2')-IIa	35	7	0.2
NZ_OD940434.1	lsaA	yes			qacA	101	100	0.990099
NZ_OD940434.1	efrB	yes			qacB	26	23	0.884615
NZ_OD940434.1	efrA	yes			msrA	110	95	0.863636
NZ_OD940433.1	fexA	yes			mphC	102	91	0.892157
NZ_OD940433.1	optrA	yes			tet(G)	11	1	0.0909091
NZ_OD940432.1	catA8	yes			catP	8	2	0.25
NZ_OD940432.1	tet(L)	yes			ACC-3	11	2	0.181818
NZ_OD940432.1	tetM	yes			CFE-1	9	8	0.888889
NZ_OD940432.1	ErmB	yes			QnrB28	6	6	1
NZ_OD940432.1	APH(3')-IIIa	yes			tetQ	143	26	0.181818
NZ_OD940432.1	SAT-4	yes			vanRE	246	0	0
NZ_OD940432.1	aad(6)	yes			aadA3	60	45	0.75
NZ_OD940432.1	lsaE	yes			dfrA27	116	87	0.75
NZ_OD940432.1	ANT(6)-Ia	yes			aadA16	120	88	0.733333
NZ_OD940432.1	AAC(6')-Ie-APH(2'')-Ia	yes			erm(46)	7	0	0
NZ_OD940432.1	dfrG	yes			cdeA	96	94	0.979167
NZ_OD940431.1	emeA	yes			vanXYG	109	64	0.587156
NZ_OD940431.1	dfrE	yes			tet(31)	5	0	0
NZ_OD940431.1	lsaA	yes			lmrB	245	178	0.726531
NZ_OD940431.1	efrB	yes			Burkholderia pseudomallei Omp38	190	153	0.805263
NZ_OD940431.1	efrA	yes			OXA-57	62	61	0.983871
NZ_OD940428.1	ErmB	yes			OXA-59	65	65	1
NZ_OD940425.1	aad(6)	yes			OXA-181	52	52	1
NZ_OD940425.1	AAC(6')-Ie-APH(2'')-Ia	yes			vatB	5	0	0
NZ_OD940425.1	ANT(6)-Ia	yes			OXY-6-4	10	0	0
NZ_OD940425.1	ErmB	yes			AAC(6')-Ib-Hangzhou	1	0	0
NZ_OD940425.1	APH(3')-IIIa	yes			OXA-15	1	0	0
NZ_OD940425.1	SAT-4	yes			y56 beta-lactamase	23	20	0.869565
NZ_OD940424.1	AAC(6')-Ie-APH(2'')-Ia	yes			vatF	24	20	0.833333
NZ_OD940423.1	fexA	yes			rosB	11	1	0.0909091
NZ_OD940423.1	optrA	yes			abcA	49	9	0.183673
NZ_OD940423.1	ErmA	yes			OXA-42	24	2	0.0833333
NZ_OD940422.1	lsaA	yes			tet32	36	3	0.0833333
NZ_OD940422.1	dfrG	yes			CfxA2	76	35	0.460526
NZ_OD940422.1	efrB	yes			vmlR	191	174	0.910995
NZ_OD940422.1	efrA	yes			IND-2	11	0	0
NZ_OD940422.1	tet(L)	yes			CIA-3	6	0	0
NZ_OD940422.1	tetM	yes			tap	9	2	0.222222
NZ_OD940422.1	emeA	yes			EreB	8	3	0.375
NZ_OD940422.1	dfrE	yes			TEM-40	1	0	0
NZ_OD940421.1	tet(L)	yes			tetU	46	46	1
NZ_OD940421.1	tetM	yes			mel	19	11	0.578947
NZ_OD940421.1	optrA	yes			ErmT	40	24	0.6
NZ_OD940421.1	fexA	yes			APH(2'')-IVa	2	2	1
NZ_OD940421.1	ErmB	yes			cfr(B)	2	2	1
NZ_OD940420.1	emeA	yes			AAC(6')-Im	7	6	0.857143
NZ_OD940420.1	dfrE	yes			APH(2'')-IIa	13	6	0.461538
NZ_OD940420.1	lsaA	yes			APH(9)-Ib	8	1	0.125
NZ_OD940420.1	efrB	yes			OXA-447	56	56	1
NZ_OD940420.1	efrA	yes			OXA-61	2	2	1
NZ_OD940420.1	lnuG	yes			OXA-460	8	8	1
NZ_LT999999.1	Chlamydia trachomatis intrinsic murA conferring resistance to fosfomycin	no			FONA-6	6	1	0.166667
NZ_LT999999.1	tet(C)	no			dfrA18	11	3	0.272727
NZ_LT999998.1	Chlamydia trachomatis intrinsic murA conferring resistance to fosfomycin	no			FomB	53	4	0.0754717
NZ_LT996891.1	arlR	yes			OXA-327	1	0	0
NZ_LT996891.1	arlS	yes			vanSO	40	8	0.2
NZ_LT996891.1	Staphylococcus aureus norA	yes			AAC(2')-Ia	15	10	0.666667
NZ_LT996891.1	mgrA	yes			AQU-1	6	2	0.333333
NZ_LT996891.1	mepA	yes			vanSN	11	1	0.0909091
NZ_LT996891.1	mepR	yes			IND-7	8	0	0
NZ_LT996891.1	tet(38)	yes			facT	139	35	0.251799
NZ_LT996891.1	Staphylococcus aureus FosB	yes			TRU-1	72	69	0.958333
NZ_LT996890.1	arlR	yes			RbpA	31	0	0
NZ_LT996890.1	arlS	yes			mphJ	27	1	0.037037
NZ_LT996890.1	Staphylococcus aureus norA	yes			cphA6	11	3	0.272727
NZ_LT996890.1	mgrA	yes			clbB	19	1	0.0526316
NZ_LT996890.1	mepA	yes			EdeQ	10	0	0
NZ_LT996890.1	mepR	yes			catV	8	0	0
NZ_LT996890.1	tet(38)	yes			vanI	164	3	0.0182927
NZ_LT996890.1	Staphylococcus aureus FosB	yes			OXY-2-2	1	1	1
NZ_LT996889.1	arlR	yes			VIM-2	24	24	1
NZ_LT996889.1	arlS	yes			cipA	13	0	0
NZ_LT996889.1	Staphylococcus aureus norA	yes			OXA-486	50	50	1
NZ_LT996889.1	mgrA	yes			AAC(6')-Iid	25	19	0.76
NZ_LT996889.1	mepA	yes			CGA-1	1	0	0
NZ_LT996889.1	mepR	yes			LEN-34	3	0	0
NZ_LT996889.1	tet(38)	yes			QnrB9	24	24	1
NZ_LT996889.1	Staphylococcus aureus FosB	yes			CMY-34	14	14	1
NZ_LT996886.1	sul1	no			catA4	72	71	0.986111
NZ_LT996886.1	ANT(3'')-IIa	no			tet(J)	78	76	0.974359
NZ_LT996886.1	tet(33)	no			ACT-38	46	27	0.586957
NZ_LT992502.1	FosA2	no			OKP-B-5	6	1	0.166667
NZ_LT992502.1	acrB	no			tet(56)	12	2	0.166667
NZ_LT992502.1	Enterobacter cloacae acrA	no			ErmD	23	0	0
NZ_LT992502.1	ramA	no			OXY-2-10	3	3	1
NZ_LT992502.1	Escherichia coli mdfA	no			vatD	7	4	0.571429
NZ_LT992502.1	msbA	no			FosA4	21	12	0.571429
NZ_LT992502.1	Klebsiella pneumoniae KpnE	no			TEM-215	14	12	0.857143
NZ_LT992502.1	Klebsiella pneumoniae KpnF	no			LEN-25	1	0	0
NZ_LT992502.1	oqxA	no			SHV-44	1	1	1
NZ_LT992502.1	oqxB	no			LEN-13	7	0	0
NZ_LT992502.1	marA	no			LEN-16	16	0	0
NZ_LT992502.1	H-NS	no			tet(40)	26	16	0.615385
NZ_LT992502.1	mdtB	no			Rhodobacter sphaeroides ampC beta-lactamase	18	0	0
NZ_LT992502.1	mdtC	no			ErmG	14	0	0
NZ_LT992502.1	baeR	no			APH(7'')-Ia	83	41	0.493976
NZ_LT992502.1	acrD	no			cmlA6	81	76	0.938272
NZ_LT992502.1	emrR	no			Enterococcus faecium chloramphenicol acetyltransferase	7	6	0.857143
NZ_LT992502.1	emrA	no			clbA	209	3	0.0143541
NZ_LT992502.1	emrB	no			OXA-64	15	15	1
NZ_LT992502.1	bacA	no			Clostridium butyricum catB	9	0	0
NZ_LT992502.1	adeF	no			oleB	20	1	0.05
NZ_LT992502.1	CRP	no			APH(2'')-IIIa	34	0	0
NZ_LT992502.1	PmrF	no			IMP-14	5	5	1
NZ_LT992493.1	catB9	yes			ANT(4')-IIb	28	15	0.535714
NZ_LT992492.1	CRP	yes			FAR-1	4	0	0
NZ_LT992492.1	almG	yes			OXA-180	2	2	1
NZ_LT992492.1	Vibrio cholerae varG	yes			carA	19	9	0.473684
NZ_LT992490.1	CRP	yes			AAC(2')-Id	11	0	0
NZ_LT992490.1	almG	yes			arr-1	17	0	0
NZ_LT992489.1	catB9	yes			tet(V)	9	1	0.111111
NZ_LT992488.1	CRP	yes			Erm(49)	6	1	0.166667
NZ_LT992488.1	almG	yes			AAC(6')-Ib	46	46	1
NZ_LT992488.1	Vibrio cholerae varG	yes			rmtF	51	47	0.921569
NZ_LT992487.1	catB9	yes			RSA-2	6	0	0
NZ_LT992486.1	CRP	yes			mphK	202	175	0.866337
NZ_LT992486.1	almG	yes			Bacillus subtilis mprF	223	175	0.784753
NZ_LT992486.1	Vibrio cholerae varG	yes			ykkC	187	174	0.930481
NZ_LT992477.1	arlR	yes			ykkD	201	176	0.875622
NZ_LT992477.1	arlS	yes			bmr	198	177	0.893939
NZ_LT992477.1	tetM	yes			blt	180	169	0.938889
NZ_LT992477.1	Staphylococcus aureus norA	yes			aadK	184	165	0.896739
NZ_LT992477.1	mgrA	yes			QnrVC6	17	10	0.588235
NZ_LT992477.1	mepA	yes			tet(35)	128	0	0
NZ_LT992477.1	mepR	yes			CMY-23	1	1	1
NZ_LT992477.1	tet(38)	yes			IMP-7	91	0	0
NZ_LT992477.1	mecR1	yes			DHA-17	2	1	0.5
NZ_LT992477.1	mecA	yes			dfrA24	8	1	0.125
NZ_LT992477.1	AAC(6')-Ie-APH(2'')-Ia	yes			FosA3	217	195	0.898618
NZ_LT992477.1	PC1 beta-lactamase (blaZ)	yes			CMY-78	41	2	0.0487805
NZ_LT992477.1	dfrK	yes			ERP-1	21	15	0.714286
NZ_LT992476.1	tet(38)	yes			AAC(6')-Ib9	201	174	0.865672
NZ_LT992476.1	PC1 beta-lactamase (blaZ)	yes			IMP-45	5	5	1
NZ_LT992476.1	dfrG	yes			Mef(En2)	61	4	0.0655738
NZ_LT992476.1	tet(K)	yes			tetB(P)	166	7	0.0421687
NZ_LT992476.1	mecA	yes			vanTN	3	3	1
NZ_LT992476.1	ANT(9)-Ia	yes			CfxA3	19	10	0.526316
NZ_LT992476.1	ErmA	yes			SHV-12	2	2	1
NZ_LT992476.1	vgaE	yes			SHV-15	1	1	1
NZ_LT992476.1	arlR	yes			CTX-M-65	174	165	0.948276
NZ_LT992476.1	arlS	yes			TEM-123	3	0	0
NZ_LT992476.1	tetM	yes			OXA-129	9	4	0.444444
NZ_LT992476.1	Staphylococcus aureus norA	yes			AAC(6')-Il	25	11	0.44
NZ_LT992476.1	mgrA	yes			OXY-1-2	4	0	0
NZ_LT992476.1	mepA	yes			QnrB12	9	7	0.777778
NZ_LT992476.1	mepR	yes			APH(3')-VIa	129	117	0.906977
NZ_LT992475.1	ANT(9)-Ia	yes			dfrA19	69	35	0.507246
NZ_LT992475.1	ErmA	yes			AAC(6')-IIc	50	21	0.42
NZ_LT992475.1	vgaE	yes			EreA2	62	33	0.532258
NZ_LT992475.1	arlR	yes			AAC(3)-IIa	5	0	0
NZ_LT992475.1	arlS	yes			CTX-M-23	2	2	1
NZ_LT992475.1	tetM	yes			CMY-51	5	5	1
NZ_LT992475.1	Staphylococcus aureus norA	yes			QnrB72	28	27	0.964286
NZ_LT992475.1	mgrA	yes			aadA22	24	21	0.875
NZ_LT992475.1	mepA	yes			dfrB3	2	1	0.5
NZ_LT992475.1	mepR	yes			cphA5	18	18	1
NZ_LT992475.1	tet(38)	yes			SHV-19	1	0	0
NZ_LT992475.1	PC1 beta-lactamase (blaZ)	yes			FosB	314	150	0.477707
NZ_LT992475.1	dfrG	yes			BcI	98	46	0.469388
NZ_LT992475.1	tet(K)	yes			AAC(2')-IIb	22	12	0.545455
NZ_LT992475.1	mecA	yes			BcII	127	44	0.346457
NZ_LT992474.1	mecA	yes			QnrD1	17	10	0.588235
NZ_LT992474.1	tet(K)	yes			PER-3	4	2	0.5
NZ_LT992474.1	dfrG	yes			QnrS2	48	31	0.645833
NZ_LT992474.1	PC1 beta-lactamase (blaZ)	yes			TEM-206	17	15	0.882353
NZ_LT992474.1	tet(38)	yes			pexA	11	3	0.272727
NZ_LT992474.1	mepR	yes			MOX-3	5	4	0.8
NZ_LT992474.1	mepA	yes			Agrobacterium fabrum chloramphenicol acetyltransferase	22	0	0
NZ_LT992474.1	mgrA	yes			CblA-1	43	0	0
NZ_LT992474.1	Staphylococcus aureus norA	yes			NmcR	11	4	0.363636
NZ_LT992474.1	tetM	yes			IMI-1	1	1	1
NZ_LT992474.1	arlS	yes			CMY-42	28	28	1
NZ_LT992474.1	arlR	yes			BPU-1	47	38	0.808511
NZ_LT992474.1	vgaE	yes			CTX-M-9	18	8	0.444444
NZ_LT992474.1	ErmA	yes			lnuA	61	9	0.147541
NZ_LT992474.1	ANT(9)-Ia	yes			ADC-18	17	17	1
NZ_LT992473.1	ANT(9)-Ia	yes			vanTG	11	4	0.363636
NZ_LT992473.1	ErmA	yes			QnrB6	35	23	0.657143
NZ_LT992473.1	vgaE	yes			OKP-A-3	3	0	0
NZ_LT992473.1	arlR	yes			OKP-A-2	1	0	0
NZ_LT992473.1	arlS	yes			OKP-A-5	3	0	0
NZ_LT992473.1	tetM	yes			OKP-A-11	4	0	0
NZ_LT992473.1	Staphylococcus aureus norA	yes			SHV-5	17	11	0.647059
NZ_LT992473.1	mgrA	yes			OKP-B-8	4	0	0
NZ_LT992473.1	mepA	yes			LEN-38	1	0	0
NZ_LT992473.1	mepR	yes			LEN-17	7	0	0
NZ_LT992473.1	tet(38)	yes			FosA7	102	99	0.970588
NZ_LT992473.1	PC1 beta-lactamase (blaZ)	yes			ADC-73	40	40	1
NZ_LT992473.1	dfrG	yes			vanHO	6	0	0
NZ_LT992473.1	tet(K)	yes			mphL	139	100	0.719424
NZ_LT992473.1	mecA	yes			ACT-29	11	4	0.363636
NZ_LT992472.1	PC1 beta-lactamase (blaZ)	yes			qnrE1	17	8	0.470588
NZ_LT992472.1	mecA	yes			QnrB4	93	76	0.817204
NZ_LT992472.1	tet(K)	yes			AAC(3)-IIc	32	18	0.5625
NZ_LT992472.1	tet(38)	yes			PDC-80	1	1	1
NZ_LT992472.1	mepR	yes			dfrA5	47	45	0.957447
NZ_LT992472.1	mepA	yes			APH(3')-VI	73	69	0.945205
NZ_LT992472.1	mgrA	yes			AAC(6')-Ian	29	23	0.793103
NZ_LT992472.1	Staphylococcus aureus norA	yes			AAC(3)-Xa	18	0	0
NZ_LT992472.1	tetM	yes			cphA2	15	14	0.933333
NZ_LT992472.1	arlS	yes			imiH	29	29	1
NZ_LT992472.1	arlR	yes			AQU-2	6	3	0.5
NZ_LT992471.1	mecA	yes			LnuP	10	4	0.4
NZ_LT992471.1	mecR1	yes			Tet(X3)	44	28	0.636364
NZ_LT992471.1	tet(38)	yes			ANT(3'')-IIb	18	15	0.833333
NZ_LT992471.1	mepR	yes			OXA-58	52	52	1
NZ_LT992471.1	mepA	yes			Tet(X4)	79	56	0.708861
NZ_LT992471.1	mgrA	yes			OXA-232	45	45	1
NZ_LT992471.1	Staphylococcus aureus norA	yes			LlmA 23S ribosomal RNA methyltransferase	56	5	0.0892857
NZ_LT992471.1	tetM	yes			TEM-81	9	7	0.777778
NZ_LT992471.1	arlS	yes			lnuC	110	17	0.154545
NZ_LT992471.1	arlR	yes			QnrB10	15	13	0.866667
NZ_LT992471.1	dfrK	yes			OXA-20	5	2	0.4
NZ_LT992471.1	PC1 beta-lactamase (blaZ)	yes			TEM-84	2	2	1
NZ_LT992471.1	AAC(6')-Ie-APH(2'')-Ia	yes			CTX-M-117	2	2	1
NZ_LT992470.1	ANT(9)-Ia	yes			LEN-9	5	0	0
NZ_LT992470.1	ErmA	yes			aadA17	12	9	0.75
NZ_LT992470.1	vgaE	yes			aadA7	14	11	0.785714
NZ_LT992470.1	arlR	yes			AAC(3)-Id	6	4	0.666667
NZ_LT992470.1	arlS	yes			ACT-12	16	1	0.0625
NZ_LT992470.1	tetM	yes			OKP-B-1	2	0	0
NZ_LT992470.1	Staphylococcus aureus norA	yes			mecD	23	0	0
NZ_LT992470.1	mgrA	yes			PER-1	26	25	0.961538
NZ_LT992470.1	mepA	yes			ICR-Mo	32	0	0
NZ_LT992470.1	mepR	yes			APH(2'')-If	25	22	0.88
NZ_LT992470.1	tet(38)	yes			Campylobacter coli chloramphenicol acetyltransferase	19	15	0.789474
NZ_LT992470.1	PC1 beta-lactamase (blaZ)	yes			ErmY	10	0	0
NZ_LT992470.1	dfrG	yes			aadA10	7	4	0.571429
NZ_LT992470.1	tet(K)	yes			APH(3')-IIa	101	85	0.841584
NZ_LT992470.1	mecA	yes			APH(6)-Ic	28	11	0.392857
NZ_LT992469.1	arlR	yes			CARB-18	39	0	0
NZ_LT992469.1	arlS	yes			mgtA	20	0	0
NZ_LT992469.1	tetM	yes			tet(H)	63	0	0
NZ_LT992469.1	Staphylococcus aureus norA	yes			catIII	23	12	0.521739
NZ_LT992469.1	mgrA	yes			OXA-120	3	3	1
NZ_LT992469.1	mepA	yes			aadA8	3	3	1
NZ_LT992469.1	mepR	yes			OXA-94	3	3	1
NZ_LT992469.1	tet(38)	yes			Tet(47)	4	0	0
NZ_LT992469.1	tet(K)	yes			tetB(60)	10	2	0.2
NZ_LT992469.1	mecA	yes			OXA-29	13	3	0.230769
NZ_LT992468.1	PC1 beta-lactamase (blaZ)	yes			OprA	35	7	0.2
NZ_LT992468.1	mecA	yes			CTX-M-40	1	0	0
NZ_LT992468.1	tet(K)	yes			vatH	4	0	0
NZ_LT992468.1	tet(38)	yes			OXA-192	31	3	0.0967742
NZ_LT992468.1	mepR	yes			OKP-B-6	27	0	0
NZ_LT992468.1	mepA	yes			OXY-4-1	5	0	0
NZ_LT992468.1	mgrA	yes			ARL-2	2	0	0
NZ_LT992468.1	Staphylococcus aureus norA	yes			aadA14	3	0	0
NZ_LT992468.1	tetM	yes			vanC	45	1	0.0222222
NZ_LT992468.1	arlS	yes			IMP-51	8	0	0
NZ_LT992468.1	arlR	yes			blaR1	7	0	0
NZ_LT992467.1	arlS	yes			ROB-1	13	0	0
NZ_LT992467.1	arlR	yes			lnuB	10	7	0.7
NZ_LT992467.1	PC1 beta-lactamase (blaZ)	yes			ACT-28	10	4	0.4
NZ_LT992467.1	AAC(6')-Ie-APH(2'')-Ia	yes			SHV-7	10	6	0.6
NZ_LT992467.1	mecA	yes			aadS	50	0	0
NZ_LT992467.1	tet(K)	yes			ErmF	70	13	0.185714
NZ_LT992467.1	tet(38)	yes			vanRG	7	2	0.285714
NZ_LT992467.1	mepR	yes			CfxA5	3	2	0.666667
NZ_LT992467.1	mepA	yes			SHV-168	2	2	1
NZ_LT992467.1	mgrA	yes			vanTE	8	0	0
NZ_LT992467.1	Staphylococcus aureus norA	yes			TEM-176	4	3	0.75
NZ_LT992467.1	tetM	yes			blaF	10	1	0.1
NZ_LT992466.1	tet(38)	yes			dfrA25	8	5	0.625
NZ_LT992466.1	tet(K)	yes			OXY-1-1	25	6	0.24
NZ_LT992466.1	mecA	yes			KPC-16	3	3	1
NZ_LT992466.1	PC1 beta-lactamase (blaZ)	yes			GES-5	9	6	0.666667
NZ_LT992466.1	arlR	yes			aphA15	21	15	0.714286
NZ_LT992466.1	arlS	yes			FosK	4	4	1
NZ_LT992466.1	tetM	yes			CMY-37	1	1	1
NZ_LT992466.1	Staphylococcus aureus norA	yes			IMP-10	1	1	1
NZ_LT992466.1	mgrA	yes			QnrVC1	26	18	0.692308
NZ_LT992466.1	mepA	yes			Bla1	93	81	0.870968
NZ_LT992466.1	mepR	yes			Bla2	89	77	0.865169
NZ_LT992465.1	ANT(9)-Ia	yes			Erm(39)	7	0	0
NZ_LT992465.1	arlR	yes			IND-6	44	6	0.136364
NZ_LT992465.1	arlS	yes			OXA-283	5	5	1
NZ_LT992465.1	tetM	yes			lmrC	18	2	0.111111
NZ_LT992465.1	Staphylococcus aureus norA	yes			OXA-84	6	1	0.166667
NZ_LT992465.1	mgrA	yes			vatE	28	2	0.0714286
NZ_LT992465.1	mepA	yes			OXA-362	1	1	1
NZ_LT992465.1	mepR	yes			CMY-82	7	7	1
NZ_LT992465.1	tet(38)	yes			SHV-53	6	5	0.833333
NZ_LT992465.1	tet(K)	yes			dfrA16	38	25	0.657895
NZ_LT992465.1	mecA	yes			QnrS5	3	1	0.333333
NZ_LT992465.1	PC1 beta-lactamase (blaZ)	yes			ErmE	14	2	0.142857
NZ_LT992465.1	ErmA	yes			rphA	15	2	0.133333
NZ_LT992464.1	ANT(9)-Ia	yes			cfrA	35	21	0.6
NZ_LT992464.1	ErmA	yes			TEM-196	7	6	0.857143
NZ_LT992464.1	vgaE	yes			dfrA8	30	21	0.7
NZ_LT992464.1	arlR	yes			OKP-A-4	4	0	0
NZ_LT992464.1	arlS	yes			qacH	7	3	0.428571
NZ_LT992464.1	tetM	yes			mecB	58	34	0.586207
NZ_LT992464.1	Staphylococcus aureus norA	yes			vanXYL	1	0	0
NZ_LT992464.1	mgrA	yes			OXA-225	6	6	1
NZ_LT992464.1	mepA	yes			OXA-166	4	4	1
NZ_LT992464.1	mepR	yes			OXA-259	12	12	1
NZ_LT992464.1	tet(38)	yes			OXA-353	3	0	0
NZ_LT992464.1	PC1 beta-lactamase (blaZ)	yes			CMY-4	28	27	0.964286
NZ_LT992464.1	dfrG	yes			OXA-211	2	2	1
NZ_LT992464.1	tet(K)	yes			QnrB2	17	14	0.823529
NZ_LT992464.1	mecA	yes			OXY-6-1	4	0	0
NZ_LT992463.1	mecA	yes			CMY-1	2	2	1
NZ_LT992463.1	tet(K)	yes			MCR-3.6	9	9	1
NZ_LT992463.1	dfrG	yes			OXA-299	17	6	0.352941
NZ_LT992463.1	PC1 beta-lactamase (blaZ)	yes			IMP-8	8	4	0.5
NZ_LT992463.1	tet(38)	yes			dfrB4	5	1	0.2
NZ_LT992463.1	mepR	yes			SHV-123	25	6	0.24
NZ_LT992463.1	mepA	yes			SHV-154	4	4	1
NZ_LT992463.1	mgrA	yes			OXA-209	5	0	0
NZ_LT992463.1	Staphylococcus aureus norA	yes			PEDO-2	4	0	0
NZ_LT992463.1	tetM	yes			LRA-7	7	0	0
NZ_LT992463.1	arlS	yes			ACT-6	13	4	0.307692
NZ_LT992463.1	arlR	yes			LEN-7	1	0	0
NZ_LT992463.1	vgaE	yes			OXA-17	9	6	0.666667
NZ_LT992463.1	ErmA	yes			OXA-436	4	0	0
NZ_LT992463.1	ANT(9)-Ia	yes			QnrB13	5	5	1
NZ_LT992462.1	arlR	yes			QnrVC4	16	13	0.8125
NZ_LT992462.1	arlS	yes			AAC(6')-IIa	28	20	0.714286
NZ_LT992462.1	tetM	yes			FosD	16	3	0.1875
NZ_LT992462.1	dfrG	yes			SHV-110	3	3	1
NZ_LT992462.1	Staphylococcus aureus norA	yes			dfrA26	6	0	0
NZ_LT992462.1	mgrA	yes			cmrA	9	3	0.333333
NZ_LT992462.1	mepA	yes			MIR-23	5	0	0
NZ_LT992462.1	mepR	yes			OXA-12	10	8	0.8
NZ_LT992462.1	PC1 beta-lactamase (blaZ)	yes			cphA7	7	7	1
NZ_LT992462.1	mecA	yes			CMY-38	1	1	1
NZ_LT992462.1	tet(K)	yes			MOX-8	4	4	1
NZ_LT992462.1	tet(38)	yes			OXA-363	9	9	1
NZ_LT992461.1	mecA	yes			OXA-282	5	5	1
NZ_LT992461.1	tet(K)	yes			MCR-4.3	9	5	0.555556
NZ_LT992461.1	dfrG	yes			AAC(6')-Iih	8	0	0
NZ_LT992461.1	PC1 beta-lactamase (blaZ)	yes			ACT-37	6	1	0.166667
NZ_LT992461.1	tet(38)	yes			QnrB68	1	1	1
NZ_LT992461.1	mepR	yes			CMY-70	21	21	1
NZ_LT992461.1	mepA	yes			CMY-100	1	1	1
NZ_LT992461.1	mgrA	yes			OXA-272	2	1	0.5
NZ_LT992461.1	Staphylococcus aureus norA	yes			AAC(6')-Iaf	15	14	0.933333
NZ_LT992461.1	tetM	yes			sul4	2	1	0.5
NZ_LT992461.1	arlS	yes			RSA-1	7	2	0.285714
NZ_LT992461.1	arlR	yes			TaeA	15	6	0.4
NZ_LT992461.1	vgaE	yes			SHV-121	1	1	1
NZ_LT992461.1	ErmA	yes			vanTC	16	2	0.125
NZ_LT992461.1	ANT(9)-Ia	yes			catQ	10	5	0.5
NZ_LT992460.1	Staphylococcus aureus norA	yes			QnrB60	1	1	1
NZ_LT992460.1	mgrA	yes			TEM-54	2	2	1
NZ_LT992460.1	mepA	yes			FPH-1	13	0	0
NZ_LT992460.1	mepR	yes			rphB	12	2	0.166667
NZ_LT992460.1	tet(38)	yes			AAC(3)-IIb	12	1	0.0833333
NZ_LT992460.1	PC1 beta-lactamase (blaZ)	yes			OXA-484	2	2	1
NZ_LT992460.1	dfrG	yes			OXA-184	5	5	1
NZ_LT992460.1	tet(K)	yes			QepA2	13	12	0.923077
NZ_LT992460.1	mecA	yes			TEM-145	1	0	0
NZ_LT992460.1	ANT(9)-Ia	yes			VEB-8	1	1	1
NZ_LT992460.1	ErmA	yes			tetA(P)	33	25	0.757576
NZ_LT992460.1	vgaE	yes			OXA-473	4	4	1
NZ_LT992460.1	arlR	yes			vgbC	20	0	0
NZ_LT992460.1	arlS	yes			Streptococcus suis chloramphenicol acetyltransferase	8	2	0.25
NZ_LT992460.1	tetM	yes			OXY-1-3	3	1	0.333333
NZ_LT992458.1	mepA	yes			MOX-9	10	10	1
NZ_LT992458.1	mepR	yes			TEM-141	1	1	1
NZ_LT992458.1	tet(38)	yes			ADC-30	83	83	1
NZ_LT992458.1	PC1 beta-lactamase (blaZ)	yes			gimA	7	1	0.142857
NZ_LT992458.1	dfrG	yes			oleI	10	0	0
NZ_LT992458.1	tet(K)	yes			CTX-M-104	2	2	1
NZ_LT992458.1	mecA	yes			LEN-4	3	1	0.333333
NZ_LT992458.1	ANT(9)-Ia	yes			ACT-4	7	0	0
NZ_LT992458.1	ErmA	yes			CTX-M-101	1	1	1
NZ_LT992458.1	vgaE	yes			ACT-2	11	1	0.0909091
NZ_LT992458.1	arlR	yes			FONA-5	6	0	0
NZ_LT992458.1	arlS	yes			SFH-1	5	0	0
NZ_LT992458.1	tetM	yes			dfrA32	17	15	0.882353
NZ_LT992458.1	Staphylococcus aureus norA	yes			PER-7	19	19	1
NZ_LT992458.1	mgrA	yes			SHV-46	1	1	1
NZ_LT992456.1	tetM	yes			SHV-51	1	1	1
NZ_LT992456.1	Staphylococcus aureus norA	yes			SHV-29	2	2	1
NZ_LT992456.1	mgrA	yes			AAC(3)-VIIa	14	2	0.142857
NZ_LT992456.1	mepA	yes			AIM-1	16	6	0.375
NZ_LT992456.1	mepR	yes			OXA-279	1	0	0
NZ_LT992456.1	tet(38)	yes			OXA-4	13	12	0.923077
NZ_LT992456.1	tet(K)	yes			rmtD2	2	0	0
NZ_LT992456.1	mecA	yes			TEM-214	18	15	0.833333
NZ_LT992456.1	PC1 beta-lactamase (blaZ)	yes			lnuF	35	27	0.771429
NZ_LT992456.1	arlR	yes			pgpB	40	0	0
NZ_LT992456.1	arlS	yes			GES-1	8	8	1
NZ_LT992436.1	arlS	yes			aadA15	7	6	0.857143
NZ_LT992436.1	arlR	yes			GES-7	2	1	0.5
NZ_LT992436.1	tet(38)	yes			AAC(6')-Ib'	6	1	0.166667
NZ_LT992436.1	mepR	yes			OXY-1-4	8	4	0.5
NZ_LT992436.1	mepA	yes			BAT-1	8	1	0.125
NZ_LT992436.1	mgrA	yes			FTU-1	59	55	0.932203
NZ_LT992436.1	Staphylococcus aureus norA	yes			IND-3	4	1	0.25
NZ_LT992435.1	arlS	yes			CARB-4	4	3	0.75
NZ_LT992435.1	arlR	yes			OXA-246	4	4	1
NZ_LT992435.1	tet(38)	yes			OXA-65	15	15	1
NZ_LT992435.1	mepR	yes			QnrB17	6	6	1
NZ_LT992435.1	mepA	yes			QnrB38	13	13	1
NZ_LT992435.1	mgrA	yes			CMY-77	3	3	1
NZ_LT992435.1	Staphylococcus aureus norA	yes			dfrA21	4	1	0.25
NZ_LT992434.1	arlS	yes			KPC-4	11	6	0.545455
NZ_LT992434.1	arlR	yes			OXY-2-6	1	1	1
NZ_LT992434.1	tet(38)	yes			qnrE2	1	1	1
NZ_LT992434.1	mepR	yes			TEM-26	1	1	1
NZ_LT992434.1	mepA	yes			OXA-161	1	0	0
NZ_LT992434.1	mgrA	yes			SHV-105	3	3	1
NZ_LT992434.1	Staphylococcus aureus norA	yes			SHV-35	2	2	1
NZ_LT991959.1	sul1	yes			Erm(42)	51	38	0.745098
NZ_LT991959.1	APH(6)-Id	yes			mphM	18	4	0.222222
NZ_LT991959.1	APH(3'')-Ib	yes			srmB	9	0	0
NZ_LT991958.1	VIM-4	yes			OXA-424	1	1	1
NZ_LT991958.1	dfrA1	yes			OKP-A-12	8	0	0
NZ_LT991958.1	ANT(3'')-IIa	yes			TEM-112	15	14	0.933333
NZ_LT991958.1	sul1	yes			tet37	2	1	0.5
NZ_LT991958.1	TEM-1	yes			EBR-1 beta-lactamase	1	1	1
NZ_LT991958.1	ANT(2'')-Ia	yes			tcr3	7	3	0.428571
NZ_LT991958.1	aadA2	yes			AAC(3)-IIIb	19	0	0
NZ_LT991958.1	QnrA1	yes			OXA-347	11	0	0
NZ_LT991958.1	tet(A)	yes			SAT-3	3	2	0.666667
NZ_LT991958.1	AAC(6')-Ib10	yes			ACI-1	22	0	0
NZ_LT991958.1	Brucella suis mprF	yes			vgaD	7	1	0.142857
NZ_LT991957.1	mdtB	yes			oleC	22	1	0.0454545
NZ_LT991957.1	mdtC	yes			CTX-M-63	2	1	0.5
NZ_LT991957.1	baeR	yes			ADC-8	21	18	0.857143
NZ_LT991957.1	acrD	yes			dfrA20	6	3	0.5
NZ_LT991957.1	oqxB	yes			OXA-60	12	4	0.333333
NZ_LT991957.1	oqxA	yes			tet(39)	34	21	0.617647
NZ_LT991957.1	emrR	yes			DHA-7	11	10	0.909091
NZ_LT991957.1	emrB	yes			TEM-57	8	7	0.875
NZ_LT991957.1	bacA	yes			catB10	4	1	0.25
NZ_LT991957.1	adeF	yes			ACT-24	16	2	0.125
NZ_LT991957.1	CRP	yes			ACC-1	19	3	0.157895
NZ_LT991957.1	FosA2	yes			mphH	8	0	0
NZ_LT991957.1	acrB	yes			vgaA	9	6	0.666667
NZ_LT991957.1	ramA	yes			CTX-M-64	6	3	0.5
NZ_LT991957.1	Escherichia coli mdfA	yes			iri	20	3	0.15
NZ_LT991957.1	msbA	yes			OXA-320	1	1	1
NZ_LT991957.1	Klebsiella pneumoniae KpnE	yes			DHA-13	6	6	1
NZ_LT991957.1	Klebsiella pneumoniae KpnF	yes			CMY-79	14	14	1
NZ_LT991957.1	marA	yes			QnrB31	3	2	0.666667
NZ_LT991955.1	VIM-4	no			OXA-323	1	1	1
NZ_LT991955.1	dfrA1	no			VEB-9	7	7	1
NZ_LT991955.1	ANT(3'')-IIa	no			AAC(6')-Ib3	4	4	1
NZ_LT991955.1	sul1	no			GES-11	2	2	1
NZ_LT991955.1	Brucella suis mprF	no			AAC(2')-Ib	4	1	0.25
NZ_LT991954.1	bacA	no			AAC(6')-Isa	6	0	0
NZ_LT991954.1	adeF	no			QnrS4	5	5	1
NZ_LT991954.1	CRP	no			SHV-26	20	20	1
NZ_LT991954.1	PmrF	no			TEM-6	1	1	1
NZ_LT991954.1	ACT-27	no			OXY-2-4	7	7	1
NZ_LT991954.1	FosA2	no			CTX-M-32	2	2	1
NZ_LT991954.1	acrB	no			TEM-150	1	1	1
NZ_LT991954.1	ramA	no			SHV-36	8	8	1
NZ_LT991954.1	Escherichia coli mdfA	no			SHV-32	1	1	1
NZ_LT991954.1	msbA	no			ADC-25	11	11	1
NZ_LT991954.1	Klebsiella pneumoniae KpnE	no			QnrB5	2	1	0.5
NZ_LT991954.1	Klebsiella pneumoniae KpnF	no			TEM-185	14	13	0.928571
NZ_LT991954.1	marA	no			TEM-33	1	1	1
NZ_LT991954.1	mdtB	no			DHA-19	1	1	1
NZ_LT991954.1	mdtC	no			AAC(3)-IXa	19	0	0
NZ_LT991954.1	baeR	no			Salmonella enterica cmlA	111	95	0.855856
NZ_LT991954.1	acrD	no			CARB-12	5	4	0.8
NZ_LT991954.1	oqxA	no			DHA-22	6	6	1
NZ_LT991954.1	emrR	no			aadA24	7	5	0.714286
NZ_LT991954.1	emrB	no			ANT(3'')-Ii-AAC(6')-IId fusion protein	10	10	1
NZ_LT990039.1	tet(W/N/W)	no			TEM-10	12	12	1
NZ_LT990039.1	tetW	no			OXA-244	14	14	1
NZ_LT985476.1	lin	yes			OXA-465	11	10	0.909091
NZ_LT985476.1	Listeria monocytogenes mprF	yes			catII	30	15	0.5
NZ_LT985476.1	FosX	yes			DHA-16	12	10	0.833333
NZ_LT985476.1	norB	yes			ANT(6)-Ib	8	3	0.375
NZ_LT985475.1	lin	yes			OXA-302	12	0	0
NZ_LT985475.1	Listeria monocytogenes mprF	yes			ACT-36	9	0	0
NZ_LT985475.1	FosX	yes			FusF	2	0	0
NZ_LT985475.1	norB	yes			PER-4	2	1	0.5
NZ_LT985474.1	lin	yes			OKP-B-4	2	0	0
NZ_LT985474.1	Listeria monocytogenes mprF	yes			QnrA3	21	2	0.0952381
NZ_LT985474.1	FosX	yes			OXA-309	3	3	1
NZ_LT985474.1	norB	yes			DHA-18	1	1	1
NZ_LT985194.1	APH(3')-IIc	yes			vanRC	51	1	0.0196078
NZ_LT985192.1	adeF	yes			vanXYC	50	0	0
NZ_LT985192.1	Acinetobacter baumannii AbaQ	yes			OXA-53	4	1	0.25
NZ_LT984798.1	adeF	no			OXY-6-3	1	0	0
NZ_LT969520.1	TriA	yes			cmlB	3	1	0.333333
NZ_LT969520.1	TriB	yes			QnrS3	2	0	0
NZ_LT969520.1	TriC	yes			OXY-6-2	4	0	0
NZ_LT969520.1	MexA	yes			clcD	6	2	0.333333
NZ_LT969520.1	MexB	yes			SHV-31	3	2	0.666667
NZ_LT969520.1	OprM	yes			CIA-4	5	0	0
NZ_LT969520.1	OpmD	yes			ErmW	10	0	0
NZ_LT969520.1	MexI	yes			tet(30)	14	2	0.142857
NZ_LT969520.1	MexH	yes			MCR-2.2	2	0	0
NZ_LT969520.1	MexG	yes			CME-1	10	2	0.2
NZ_LT969520.1	bcr-1	yes			ErmQ	3	0	0
NZ_LT969520.1	APH(3')-IIb	yes			mecC	9	3	0.333333
NZ_LT969520.1	PDC-1	yes			OXA-195	12	0	0
NZ_LT969520.1	MexL	yes			OXA-22	9	9	1
NZ_LT969520.1	MexJ	yes			OXA-296	1	0	0
NZ_LT969520.1	MexK	yes			Erm(K)	9	2	0.222222
NZ_LT969520.1	arnA	yes			OXA-255	1	1	1
NZ_LT969520.1	mexP	yes			CKO-1	17	12	0.705882
NZ_LT969520.1	mexQ	yes			vga(E) Staphylococcus cohnii	17	10	0.588235
NZ_LT969520.1	opmE	yes			OCH-3	4	3	0.75
NZ_LT969520.1	Pseudomonas aeruginosa CpxR	yes			OXA-243	2	2	1
NZ_LT969520.1	MuxA	yes			FosB5	5	0	0
NZ_LT969520.1	MuxB	yes			IMP-42	1	0	0
NZ_LT969520.1	MuxC	yes			dfrD	2	1	0.5
NZ_LT969520.1	OpmB	yes			FOX-5	10	10	1
NZ_LT969520.1	OprN	yes			CARB-16	8	6	0.75
NZ_LT969520.1	MexF	yes			mphO	55	0	0
NZ_LT969520.1	MexE	yes			HERA-1	32	0	0
NZ_LT969520.1	Pseudomonas aeruginosa soxR	yes			OXA-281	1	1	1
NZ_LT969520.1	mexY	yes			OXA-156	17	0	0
NZ_LT969520.1	PmpM	yes			OXY-5-1	10	0	0
NZ_LT969520.1	mexN	yes			CTX-M-90	1	1	1
NZ_LT969520.1	mexM	yes			OXA-98	8	8	1
NZ_LT969520.1	FosA	yes			OXA-267	1	0	0
NZ_LT969520.1	Pseudomonas aeruginosa catB7	yes			Erm(41)	3	0	0
NZ_LT969520.1	MexV	yes			Erm(36)	8	3	0.375
NZ_LT969520.1	MexW	yes			VIM-24	2	2	1
NZ_LT969520.1	OprJ	yes			PEDO-3	5	0	0
NZ_LT969520.1	MexD	yes			erm(40)	3	1	0.333333
NZ_LT969520.1	MexC	yes			aadA13	11	6	0.545455
NZ_LT969520.1	basS	yes			DHA-21	2	2	1
NZ_LT969520.1	OpmH	yes			MCR-1.11	3	3	1
NZ_LT969520.1	Pseudomonas aeruginosa emrE	yes			AAC(6')-Iad	1	0	0
NZ_LT969519.1	adeF	yes			PDC-6	2	2	1
NZ_LT963436.1	fusD	yes			aadA6	15	6	0.4
NZ_LT963413.1	APH(3')-IIc	yes			APH(2'')-Ie	23	1	0.0434783
NZ_LT963409.1	adeF	yes			OCH-6	6	1	0.166667
NZ_LT963409.1	Acinetobacter baumannii AbaQ	yes			SRT-1	3	1	0.333333
NZ_LT963408.1	Acinetobacter baumannii AbaQ	yes			LEN-2	6	0	0
NZ_LT963408.1	adeF	yes			LEN-51	2	0	0
NZ_LT963402.1	adeF	yes			LEN-32	2	0	0
NZ_LT963402.1	Acinetobacter baumannii AbaQ	yes			OXA-273	7	5	0.714286
NZ_LT963395.1	adeF	yes			CMY-6	17	16	0.941176
NZ_LT963395.1	Acinetobacter baumannii AbaQ	yes			mphG	36	26	0.722222
NZ_LT963395.1	cfrC	yes			MCR-3.4	2	2	1
NZ_LT963391.1	adeF	yes			MCR-3.5	9	8	0.888889
NZ_LT963351.1	Brucella suis mprF	yes			aadA12	7	7	1
NZ_LT963351.1	adeF	yes			QnrVC5	2	1	0.5
NZ_LT963350.1	adeF	yes			LEN-8	1	0	0
NZ_LT963349.1	smeE	yes			AAC(3)-VIa	38	32	0.842105
NZ_LT963349.1	Brucella suis mprF	yes			tet(Y)	11	6	0.545455
NZ_LT963349.1	adeF	yes			QnrB23	2	1	0.5
NZ_LT963348.1	adeF	yes			TEM-30	5	4	0.8
NZ_LT962954.1	Brucella suis mprF	yes			OXA-78	4	4	1
NZ_LT962954.1	adeF	yes			SHV-42	1	1	1
NZ_LT962953.1	adeF	yes			AAC(6')-34	9	0	0
NZ_LT962952.1	Brucella suis mprF	yes			mphI	6	0	0
NZ_LT962952.1	adeF	yes			OXA-252	4	2	0.5
NZ_LT962951.1	adeF	yes			SHV-2	4	1	0.25
NZ_LT962950.1	smeE	yes			Erm(35)	7	1	0.142857
NZ_LT962950.1	Brucella suis mprF	yes			CTX-M-2	17	12	0.705882
NZ_LT962950.1	adeF	yes			IMP-15	2	2	1
NZ_LT962949.1	adeF	yes			OCH-8	6	0	0
NZ_LT962948.1	smeE	yes			VEB-3	10	8	0.8
NZ_LT962948.1	Brucella suis mprF	yes			OXA-82	12	12	1
NZ_LT962948.1	adeF	yes			AAC(6')-33	6	6	1
NZ_LT962947.1	adeF	yes			CMY-19	2	0	0
NZ_LT962946.1	Brucella suis mprF	yes			GOB-12	2	0	0
NZ_LT962946.1	adeF	yes			CTX-M-132	2	2	1
NZ_LT962945.1	adeF	yes			vgbA	2	0	0
NZ_LT962944.1	Brucella suis mprF	yes			MCR-1.8	2	2	1
NZ_LT962944.1	adeF	yes			MCR-1.13	1	1	1
NZ_LT962943.1	adeF	yes			TEM-190	3	3	1
NZ_LT962941.1	Brucella suis mprF	yes			ErmR	3	1	0.333333
NZ_LT962941.1	adeF	yes			OXA-92	12	2	0.166667
NZ_LT962940.1	adeF	yes			CTX-M-125	1	1	1
NZ_LT962939.1	smeE	yes			MIR-3	3	0	0
NZ_LT962939.1	Brucella suis mprF	yes			MIR-16	1	0	0
NZ_LT962939.1	adeF	yes			APH(3')-Ib	4	3	0.75
NZ_LT962938.1	adeF	yes			CTX-M-11	3	1	0.333333
NZ_LT962937.1	Brucella suis mprF	yes			CTX-M-115	5	4	0.8
NZ_LT962936.1	adeF	yes			OXA-90	7	7	1
NZ_LT962935.1	Brucella suis mprF	yes			GES-15	1	1	1
NZ_LT962935.1	adeF	yes			OXA-293	4	2	0.5
NZ_LT962934.1	adeF	yes			vanRF	6	0	0
NZ_LT962933.1	Brucella suis mprF	yes			vanRI	28	2	0.0714286
NZ_LT962933.1	adeF	yes			tet(49)	5	0	0
NZ_LT962932.1	adeF	yes			OXA-35	2	2	1
NZ_LT962931.1	Brucella suis mprF	yes			CTX-M-106	1	1	1
NZ_LT962931.1	adeF	yes			OXA-34	2	0	0
NZ_LT962930.1	adeF	yes			Erm(30)	5	0	0
NZ_LT962929.1	Brucella suis mprF	yes			Erm(31)	6	0	0
NZ_LT962929.1	adeF	yes			DHA-5	2	1	0.5
NZ_LT962928.1	adeF	yes			OXA-168	2	1	0.5
NZ_LT962927.1	Brucella suis mprF	yes			OXA-72	11	11	1
NZ_LT962927.1	adeF	yes			ACT-5	5	1	0.2
NZ_LT962926.1	adeF	yes			OXA-344	1	1	1
NZ_LT962925.1	Brucella suis mprF	yes			CTX-M-152	6	1	0.166667
NZ_LT962925.1	adeF	yes			OXA-366	4	4	1
NZ_LT962924.1	adeF	yes			Laribacter hongkongensis ampC beta-lactamase	5	0	0
NZ_LT962923.1	smeE	yes			OXA-91	2	2	1
NZ_LT962923.1	Brucella suis mprF	yes			vgaC	3	0	0
NZ_LT962923.1	adeF	yes			DHA-6	1	1	1
NZ_LT962922.1	adeF	yes			TEM-209	3	2	0.666667
NZ_LT962921.1	Brucella suis mprF	yes			CTX-M-142	1	1	1
NZ_LT962921.1	adeF	yes			ACT-18	2	1	0.5
NZ_LT962920.1	adeF	yes			ACT-23	10	0	0
NZ_LT962919.1	smeE	yes			OKP-B-7	3	0	0
NZ_LT962919.1	Brucella suis mprF	yes			CMY-104	5	5	1
NZ_LT962919.1	adeF	yes			CMY-108	1	1	1
NZ_LT962918.1	adeF	yes			SHV-41	2	2	1
NZ_LT962917.1	Brucella suis mprF	yes			QnrB56	5	3	0.6
NZ_LT962917.1	adeF	yes			QnrB47	1	1	1
NZ_LT962916.1	adeF	yes			QnrB69	2	2	1
NZ_LT962915.1	Brucella suis mprF	yes			TEM-68	8	8	1
NZ_LT962915.1	adeF	yes			CMY-74	5	5	1
NZ_LT962914.1	adeF	yes			MIR-17	1	0	0
NZ_LT962913.1	Brucella suis mprF	yes			ACT-1	1	0	0
NZ_LT962913.1	adeF	yes			CMY-116	2	2	1
NZ_LT962912.1	adeF	yes			QnrB35	4	4	1
NZ_LT962911.1	Brucella suis mprF	yes			CMY-66	4	4	1
NZ_LT962911.1	adeF	yes			QnrB25	2	1	0.5
NZ_LT962910.1	adeF	yes			CMY-84	2	2	1
NZ_LT962688.1	adeF	no			SHV-37	1	1	1
NZ_LT962481.1	adeF	yes			QnrB62	2	2	1
NZ_LT962481.1	Acinetobacter baumannii AbaQ	yes			CMY-83	3	3	1
NZ_LT962480.1	Acinetobacter baumannii AbaQ	yes			CMY-40	1	1	1
NZ_LT962480.1	adeF	yes			AAC(3)-VIIIa	18	3	0.166667
NZ_LT960784.1	patB	no			MIR-12	1	0	0
NZ_LT960777.1	patB	no			tet(Z)	18	11	0.611111
NZ_LT960614.1	adeF	no			ErmV	5	0	0
NZ_LT960612.1	adeF	no			OXA-101	3	3	1
NZ_LT960611.1	CRP	no			vanO	8	0	0
NZ_LT934425.1	tmrB	no			vanXO	6	2	0.333333
NZ_LT934425.1	OXA-205	no			vanRO	6	2	0.333333
NZ_LT907990.1	catB9	yes			OXA-359	2	2	1
NZ_LT907989.1	Vibrio cholerae varG	yes			novA	17	0	0
NZ_LT907989.1	almG	yes			LEN-30	3	0	0
NZ_LT907989.1	CRP	yes			dfrA30	7	5	0.714286
NZ_LT907988.1	adeF	no			QnrB37	1	0	0
NZ_LT907978.1	tetO	no			cmlB1	3	3	1
NZ_LT907975.1	adeF	no			vgaALC	5	3	0.6
NZ_LT906615.1	catB9	yes			OKP-A-6	6	4	0.666667
NZ_LT906614.1	Vibrio cholerae varG	yes			BES-1	10	3	0.3
NZ_LT906614.1	almG	yes			MCR-3.8	6	5	0.833333
NZ_LT906614.1	CRP	yes			CARB-9	4	4	1
NZ_LT906556.1	tet(A)	yes			OXA-163	2	2	1
NZ_LT906556.1	APH(6)-Id	yes			TEM-71	5	5	1
NZ_LT906556.1	APH(3'')-Ib	yes			OCH-5	5	1	0.2
NZ_LT906556.1	sul2	yes			Erm(33)	6	2	0.333333
NZ_LT906556.1	TEM-1	yes			sta	1	0	0
NZ_LT906556.1	APH(3')-Ia	yes			OXA-51	4	4	1
NZ_LT906556.1	sul3	yes			rmtG	7	3	0.428571
NZ_LT906556.1	ANT(3'')-IIa	yes			AAC(6')-I30	2	0	0
NZ_LT906556.1	dfrA1	yes			OXA-472	5	1	0.2
NZ_LT906484.1	adeF	yes			CTX-M-123	4	4	1
NZ_LT906483.1	mtrA	no			TEM-42	2	2	1
NZ_LT906481.1	cmx	yes			QnrB30	3	2	0.666667
NZ_LT906481.1	APH(3')-Ia	yes			LEN-36	1	0	0
NZ_LT906481.1	APH(3'')-Ib	yes			OXA-70	3	3	1
NZ_LT906481.1	APH(6)-Id	yes			OXA-420	2	2	1
NZ_LT906481.1	ErmX	yes			CfxA4	3	1	0.333333
NZ_LT906481.1	Corynebacterium striatum tetA	yes			tsnR	1	0	0
NZ_LT906480.1	adeF	yes			TEM-93	13	12	0.923077
NZ_LT906480.1	AAC(6')-Iz	yes			LRA-3	11	0	0
NZ_LT906480.1	smeF	yes			vanSE	15	0	0
NZ_LT906480.1	smeE	yes			vgaB	1	0	0
NZ_LT906480.1	smeD	yes			CTX-M-107	1	0	0
NZ_LT906480.1	smeC	yes			vanSF	5	0	0
NZ_LT906480.1	smeB	yes			vanJ	6	1	0.166667
NZ_LT906480.1	smeA	yes			Erm(O)-lrm	29	0	0
NZ_LT906480.1	smeS	yes			fusH	4	0	0
NZ_LT906480.1	smeR	yes			oleD	17	0	0
NZ_LT906479.1	adeF	no			vanSC	7	0	0
NZ_LT906479.1	msbA	no			ADC-76	15	15	1
NZ_LT906479.1	Klebsiella pneumoniae KpnF	no			OXA-68	12	12	1
NZ_LT906479.1	emrR	no			OXA-371	1	1	1
NZ_LT906479.1	Klebsiella pneumoniae KpnH	no			mefC	6	0	0
NZ_LT906479.1	CRP	no			PNGM-1	4	0	0
NZ_LT906478.1	Listeria monocytogenes mprF	no			ACC-5	4	0	0
NZ_LT906478.1	FosX	no			SHV-20	11	0	0
NZ_LT906476.1	adeF	yes			MSI-OXA	2	0	0
NZ_LT906474.1	gadX	yes			tetT	9	2	0.222222
NZ_LT906474.1	gadW	yes			APH(3')-Va	7	1	0.142857
NZ_LT906474.1	mdtF	yes			FosB3	4	4	1
NZ_LT906474.1	mdtE	yes			HERA-3	6	2	0.333333
NZ_LT906474.1	CRP	yes			OXA-21	7	5	0.714286
NZ_LT906474.1	AcrF	yes			TEM-43	1	0	0
NZ_LT906474.1	AcrE	yes			MCR-6.1	11	0	0
NZ_LT906474.1	AcrS	yes			OXA-471	1	0	0
NZ_LT906474.1	bacA	yes			APH(3')-Vb	33	4	0.121212
NZ_LT906474.1	TolC	yes			CMY-72	2	2	1
NZ_LT906474.1	emrB	yes			GIM-2	6	2	0.333333
NZ_LT906474.1	emrA	yes			ErmN	5	0	0
NZ_LT906474.1	emrR	yes			tet(51)	5	1	0.2
NZ_LT906474.1	acrD	yes			rgt1438	10	0	0
NZ_LT906474.1	Escherichia coli ampC1 beta-lactamase	yes			IMP-27	9	3	0.333333
NZ_LT906474.1	evgS	yes			CTX-M-25	1	1	1
NZ_LT906474.1	evgA	yes			CMY-65	4	4	1
NZ_LT906474.1	emrK	yes			vanSM	7	3	0.428571
NZ_LT906474.1	emrY	yes			DHA-14	1	1	1
NZ_LT906474.1	PmrF	yes			APH(3')-VIIIa	5	0	0
NZ_LT906474.1	YojI	yes			otr(A)	10	0	0
NZ_LT906474.1	baeR	yes			otr(B)	13	6	0.461538
NZ_LT906474.1	baeS	yes			OXA-18	11	0	0
NZ_LT906474.1	mdtB	yes			OCH-4	3	1	0.333333
NZ_LT906474.1	mdtA	yes			OXA-55	6	0	0
NZ_LT906474.1	Klebsiella pneumoniae KpnE	yes			tva(A)	4	0	0
NZ_LT906474.1	Klebsiella pneumoniae KpnF	yes			pp-flo	8	2	0.25
NZ_LT906474.1	marA	yes			OXA-204	15	10	0.666667
NZ_LT906474.1	H-NS	yes			OXA-116	1	0	0
NZ_LT906474.1	mdtH	yes			MSI-1	4	1	0.25
NZ_LT906474.1	mdtG	yes			OXA-437	2	1	0.5
NZ_LT906474.1	msbA	yes			OXA-132	1	1	1
NZ_LT906474.1	Escherichia coli mdfA	yes			QnrVC7	4	0	0
NZ_LT906474.1	kdpE	yes			vanKI	11	0	0
NZ_LT906474.1	Escherichia coli acrA	yes			CARB-20	5	0	0
NZ_LT906474.1	acrB	yes			dfrA6	3	1	0.333333
NZ_LT906474.1	mdtM	yes			MIR-1	4	0	0
NZ_LT906474.1	eptA	yes			OXA-121	1	1	1
NZ_LT906474.1	mdtN	yes			CTX-M-39	1	1	1
NZ_LT906474.1	mdtO	yes			PER-2	4	1	0.25
NZ_LT906474.1	mdtP	yes			GES-6	6	5	0.833333
NZ_LT906474.1	cpxA	yes			APH(2'')-Ig	12	7	0.583333
NZ_LT906472.1	mtrE	yes			CMY-25	1	1	1
NZ_LT906472.1	mtrD	yes			OCH-2	60	1	0.0166667
NZ_LT906472.1	mtrC	yes			OXA-36	5	0	0
NZ_LT906472.1	macB	yes			apmA	8	2	0.25
NZ_LT906472.1	macA	yes			catS	14	0	0
NZ_LT906472.1	farB	yes			ErmU	7	0	0
NZ_LT906472.1	farA	yes			emtA	12	7	0.583333
NZ_LT906471.1	adeF	yes			QnrA2	1	0	0
NZ_LT906469.1	bcr-1	no			IMP-18	3	2	0.666667
NZ_LT906469.1	mtrA	no			aadA25	12	0	0
NZ_LT906468.1	adeF	no			OXA-370	1	0	0
NZ_LT906467.1	APH(3')-Ia	yes			OKP-B-2	1	0	0
NZ_LT906467.1	APH(3'')-Ib	yes			ErmS	6	2	0.333333
NZ_LT906467.1	APH(6)-Id	yes			TLA-3	11	1	0.0909091
NZ_LT906467.1	cmx	yes			IMP-1	23	15	0.652174
NZ_LT906467.1	ErmX	yes			OXA-483	1	1	1
NZ_LT906466.1	Listeria monocytogenes mprF	no			AAC(3)-IIIa	11	0	0
NZ_LT906466.1	FosX	no			SHV-22	1	0	0
NZ_LT906465.1	sul2	no			ACT-35	2	0	0
NZ_LT906465.1	tetX	no			ADC-5	7	7	1
NZ_LT906465.1	EreD	no			lsaB	11	2	0.181818
NZ_LT906461.1	adeF	no			MIR-5	3	0	0
NZ_LT906460.1	mepR	no			KPC-14	2	2	1
NZ_LT906460.1	mgrA	no			OXA-402	1	1	1
NZ_LT906459.1	adeF	no			OXA-276	7	6	0.857143
NZ_LT906457.1	adeF	no			LRA-10	7	0	0
NZ_LT906455.1	adeF	no			ADC-6	4	4	1
NZ_LT906455.1	OXA-464	no			CMY-86	1	1	1
NZ_LT906454.1	patA	yes			CARB-21	3	0	0
NZ_LT906454.1	patB	yes			plasmid-encoded cat (pp-cat)	18	10	0.555556
NZ_LT906454.1	tetO	yes			AAC(6')-Ig	14	14	1
NZ_LT906452.1	adeF	yes			BahA	12	0	0
NZ_LT906451.1	adeF	no			OXA-237	8	8	1
NZ_LT906446.1	adeF	no			arr-7	2	1	0.5
NZ_LT906444.1	lin	no			HERA-8	8	0	0
NZ_LT906444.1	Listeria monocytogenes mprF	no			OXA-334	8	2	0.25
NZ_LT906444.1	FosX	no			AER-1	6	0	0
NZ_LT906442.1	adeF	no			OXA-343	1	1	1
NZ_LT906440.1	mtrE	yes			MCR-7.1	26	11	0.423077
NZ_LT906440.1	mtrD	yes			QnrS11	1	1	1
NZ_LT906440.1	mtrC	yes			TEM-59	4	3	0.75
NZ_LT906440.1	macB	yes			Bacillus clausii chloramphenicol acetyltransferase	8	0	0
NZ_LT906440.1	macA	yes			OXA-155	1	0	0
NZ_LT906440.1	farB	yes			OXA-96	2	2	1
NZ_LT906440.1	farA	yes			SHV-61	1	1	1
NZ_LT906438.1	Bacillus pumilus cat86	no			IMP-26	2	1	0.5
NZ_LT906437.1	mtrE	yes			OXA-62	5	0	0
NZ_LT906437.1	mtrD	yes			aadA27	6	4	0.666667
NZ_LT906437.1	mtrC	yes			OXA-286	2	1	0.5
NZ_LT906437.1	macB	yes			AAC(6')-Iv	2	1	0.5
NZ_LT906437.1	macA	yes			AAC(6')-Ix	1	1	1
NZ_LT906437.1	farB	yes			OXA-291	1	1	1
NZ_LT906437.1	farA	yes			AAC(6')-Iag	11	1	0.0909091
NZ_LT906436.1	lin	yes			LAP-1	2	0	0
NZ_LT906436.1	Listeria monocytogenes mprF	yes			TEM-122	1	1	1
NZ_LT906436.1	FosX	yes			CMY-16	4	4	1
NZ_LT906436.1	norB	yes			CMY-85	1	1	1
NZ_LT906435.1	adeF	no			rmtE	1	0	0
NZ_LT906435.1	OXA-154	no			MCR-3.3	3	3	1
NZ_LT905143.1	CRP	yes			mphN	4	3	0.75
NZ_LT905143.1	cpxA	yes			AAC(6')-Iak	5	3	0.6
NZ_LT905143.1	mdtM	yes			OXA-113	2	2	1
NZ_LT905143.1	acrD	yes			vanRM	7	3	0.428571
NZ_LT905143.1	Escherichia coli ampC1 beta-lactamase	yes			ANT(4')-IIa	2	0	0
NZ_LT905143.1	PmrF	yes			OXA-173	1	1	1
NZ_LT905143.1	baeR	yes			OXA-337	1	1	1
NZ_LT905143.1	mdtC	yes			VEB-2	1	1	1
NZ_LT905143.1	mdtB	yes			ACT-22	1	0	0
NZ_LT905143.1	ugd	yes			vanXM	5	3	0.6
NZ_LT905143.1	MdtK	yes			vanM	6	3	0.5
NZ_LT905143.1	sdiA	yes			vanHM	5	3	0.6
NZ_LT905143.1	Klebsiella pneumoniae KpnE	yes			vanYM	5	3	0.6
NZ_LT905143.1	Klebsiella pneumoniae KpnF	yes			CMY-39	1	1	1
NZ_LT905143.1	marA	yes			TLA-2	4	1	0.25
NZ_LT905143.1	msbA	yes			imiS	3	2	0.666667
NZ_LT905143.1	Escherichia coli mdfA	yes			MIR-10	2	1	0.5
NZ_LT905143.1	kdpE	yes			OXA-67	2	2	1
NZ_LT905143.1	TEM-60	yes			OXA-264	3	3	1
NZ_LT905143.1	Escherichia coli acrA	yes			IMP-55	4	0	0
NZ_LT905143.1	acrB	yes			SHV-30	14	12	0.857143
NZ_LT905143.1	mdsC	yes			lsaC	6	1	0.166667
NZ_LT905143.1	emrR	yes			KPC-12	4	4	1
NZ_LT905143.1	emrA	yes			CTX-M-157	1	1	1
NZ_LT905143.1	emrB	yes			CTX-M-144	2	2	1
NZ_LT905143.1	bacA	yes			sgm	9	1	0.111111
NZ_LT905140.1	cpxA	yes			OXA-250	1	0	0
NZ_LT905140.1	CRP	yes			dfrA15b	4	4	1
NZ_LT905140.1	mdtM	yes			cmlA4	12	11	0.916667
NZ_LT905140.1	acrD	yes			rmtD	4	4	1
NZ_LT905140.1	Escherichia coli ampC1 beta-lactamase	yes			mphF	8	4	0.5
NZ_LT905140.1	PmrF	yes			MCR-3.10	1	1	1
NZ_LT905140.1	baeR	yes			MCR-1.6	2	2	1
NZ_LT905140.1	mdtC	yes			MIR-14	2	0	0
NZ_LT905140.1	mdtB	yes			OKP-B-3	1	0	0
NZ_LT905140.1	ugd	yes			BRO-1	9	7	0.777778
NZ_LT905140.1	MdtK	yes			SHV-23	1	0	0
NZ_LT905140.1	sdiA	yes			NDM-23	2	2	1
NZ_LT905140.1	Klebsiella pneumoniae KpnE	yes			IMP-13	1	1	1
NZ_LT905140.1	Klebsiella pneumoniae KpnF	yes			Staphylococcus intermedius chloramphenicol acetyltransferase	12	9	0.75
NZ_LT905140.1	marA	yes			OXA-235	9	9	1
NZ_LT905140.1	msbA	yes			ESP-1	1	0	0
NZ_LT905140.1	Escherichia coli mdfA	yes			SLB-1	2	0	0
NZ_LT905140.1	kdpE	yes			CIA-1	3	0	0
NZ_LT905140.1	TEM-60	yes			ADC-79	4	4	1
NZ_LT905140.1	Escherichia coli acrA	yes			OXA-71	1	1	1
NZ_LT905140.1	acrB	yes			OXY-2-1	3	3	1
NZ_LT905140.1	mdsC	yes			VIM-6	1	1	1
NZ_LT905140.1	emrR	yes			IND-14	1	0	0
NZ_LT905140.1	emrA	yes			OXA-106	2	2	1
NZ_LT905140.1	emrB	yes			CMY-75	3	3	1
NZ_LT905140.1	bacA	yes			IMI-2	1	1	1
NZ_LT905139.1	CRP	yes			vanYF	4	1	0.25
NZ_LT905139.1	bacA	yes			CARB-17	1	0	0
NZ_LT905139.1	emrB	yes			Rhodococcus fascians cmr	10	0	0
NZ_LT905139.1	emrA	yes			rmtA	5	1	0.2
NZ_LT905139.1	emrR	yes			LCR-1	1	1	1
NZ_LT905139.1	mdsC	yes			vanHD	2	0	0
NZ_LT905139.1	acrB	yes			VIM-27	2	2	1
NZ_LT905139.1	Escherichia coli acrA	yes			dfrA22	3	0	0
NZ_LT905139.1	TEM-60	yes			SHV-119	1	1	1
NZ_LT905139.1	kdpE	yes			CARB-22	3	0	0
NZ_LT905139.1	Escherichia coli mdfA	yes			SHV-149	1	1	1
NZ_LT905139.1	msbA	yes			ADC-56	1	1	1
NZ_LT905139.1	marA	yes			tet(42)	8	3	0.375
NZ_LT905139.1	Klebsiella pneumoniae KpnF	yes			dfrA3	3	1	0.333333
NZ_LT905139.1	Klebsiella pneumoniae KpnE	yes			FosC2	8	6	0.75
NZ_LT905139.1	sdiA	yes			LEN-19	1	0	0
NZ_LT905139.1	MdtK	yes			SHV-134	4	1	0.25
NZ_LT905139.1	ugd	yes			OXA-164	6	1	0.166667
NZ_LT905139.1	mdtB	yes			OXA-45	2	1	0.5
NZ_LT905139.1	mdtC	yes			ADC-43	1	1	1
NZ_LT905139.1	baeR	yes			SHV-18	3	0	0
NZ_LT905139.1	PmrF	yes			OXA-207	1	1	1
NZ_LT905139.1	Escherichia coli ampC1 beta-lactamase	yes			ADC-1	1	1	1
NZ_LT905139.1	acrD	yes			AAC(2')-Ie	59	16	0.271186
NZ_LT905139.1	mdtM	yes			APH(6)-Ib	5	1	0.2
NZ_LT905139.1	cpxA	yes			cmlv	11	0	0
NZ_LT905064.1	CRP	yes			AAC(6')-Iu	1	0	0
NZ_LT905064.1	bacA	yes			ArmR	5	3	0.6
NZ_LT905064.1	emrB	yes			OXY-2-7	1	1	1
NZ_LT905064.1	emrA	yes			VEB-5	1	1	1
NZ_LT905064.1	emrR	yes			OXA-444	10	8	0.8
NZ_LT905064.1	mdsC	yes			OXA-417	7	7	1
NZ_LT905064.1	acrB	yes			MCR-1.3	2	2	1
NZ_LT905064.1	Escherichia coli acrA	yes			vanXYE	2	1	0.5
NZ_LT905064.1	TEM-60	yes			KPC-6	2	2	1
NZ_LT905064.1	kdpE	yes			OXA-100	2	2	1
NZ_LT905064.1	Escherichia coli mdfA	yes			ACT-3	3	3	1
NZ_LT905064.1	msbA	yes			ACT-7	3	3	1
NZ_LT905064.1	marA	yes			TEM-156	2	2	1
NZ_LT905064.1	Klebsiella pneumoniae KpnF	yes			OXA-239	1	1	1
NZ_LT905064.1	Klebsiella pneumoniae KpnE	yes			OXA-32	1	1	1
NZ_LT905064.1	sdiA	yes			OXA-153	6	1	0.166667
NZ_LT905064.1	MdtK	yes			SHV-167	1	1	1
NZ_LT905064.1	ugd	yes			SHV-25	1	1	1
NZ_LT905064.1	mdtB	yes			IND-5	2	1	0.5
NZ_LT905064.1	mdtC	yes			SHV-4	1	1	1
NZ_LT905064.1	baeR	yes			SHV-152	3	3	1
NZ_LT905064.1	PmrF	yes			CTX-M-111	1	0	0
NZ_LT905064.1	Escherichia coli ampC1 beta-lactamase	yes			vanYG1	6	3	0.5
NZ_LT905064.1	acrD	yes			LEN-14	4	4	1
NZ_LT905064.1	mdtM	yes			vgbB	150	0	0
NZ_LT905064.1	cpxA	yes			CTX-M-30	2	2	1
NZ_LT905063.1	CRP	yes			SHV-64	1	1	1
NZ_LT905063.1	bacA	yes			TEM-162	3	2	0.666667
NZ_LT905063.1	emrB	yes			AAC(6')-IIb	1	0	0
NZ_LT905063.1	emrA	yes			APH(9)-Ia	10	7	0.7
NZ_LT905063.1	emrR	yes			TEM-75	3	0	0
NZ_LT905063.1	acrD	yes			vanN	3	2	0.666667
NZ_LT905063.1	Escherichia coli ampC1 beta-lactamase	yes			TEM-169	2	2	1
NZ_LT905063.1	PmrF	yes			OXA-85	12	0	0
NZ_LT905063.1	baeR	yes			aadA4	7	1	0.142857
NZ_LT905063.1	mdtC	yes			ADC-81	3	1	0.333333
NZ_LT905063.1	mdtB	yes			APH(3')-Vc	2	0	0
NZ_LT905063.1	ugd	yes			SHV-101	1	0	0
NZ_LT905063.1	MdtK	yes			AAC(6')-Ib-SK	4	0	0
NZ_LT905063.1	sdiA	yes			AAC(6')-31	11	1	0.0909091
NZ_LT905063.1	Klebsiella pneumoniae KpnE	yes			kamB	2	0	0
NZ_LT905063.1	Klebsiella pneumoniae KpnF	yes			LEN-26	1	0	0
NZ_LT905063.1	marA	yes			MCR-4.4	1	0	0
NZ_LT905063.1	msbA	yes			OXA-535	2	0	0
NZ_LT905063.1	Escherichia coli mdfA	yes			OXA-333	1	1	1
NZ_LT905063.1	kdpE	yes			OXA-140	1	0	0
NZ_LT905063.1	TEM-60	yes			RCP-1	3	1	0.333333
NZ_LT905063.1	Escherichia coli acrA	yes			MIR-15	2	0	0
NZ_LT905063.1	acrB	yes			OKP-B-9	1	1	1
NZ_LT905063.1	mdsC	yes			CMY-101	1	1	1
NZ_LT905063.1	mdtM	yes			GES-20	3	3	1
NZ_LT905063.1	cpxA	yes			GES-19	2	2	1
NZ_LT905062.1	Klebsiella pneumoniae KpnE	yes			CTX-M-6	2	1	0.5
NZ_LT905062.1	Klebsiella pneumoniae KpnF	yes			CMY-111	1	1	1
NZ_LT905062.1	marA	yes			TEM-20	1	1	1
NZ_LT905062.1	msbA	yes			TEM-160	1	1	1
NZ_LT905062.1	Escherichia coli mdfA	yes			TEM-121	1	1	1
NZ_LT905062.1	kdpE	yes			OXA-56	5	5	1
NZ_LT905062.1	TEM-60	yes			SPM-1	7	5	0.714286
NZ_LT905062.1	Escherichia coli acrA	yes			OXA-46	3	0	0
NZ_LT905062.1	acrB	yes			erm(32)	10	0	0
NZ_LT905062.1	mdsC	yes			vanHF	8	0	0
NZ_LT905062.1	emrR	yes			vanF	10	0	0
NZ_LT905062.1	emrA	yes			ACT-25	8	2	0.25
NZ_LT905062.1	emrB	yes			ACT-15	12	7	0.583333
NZ_LT905062.1	bacA	yes			CMY-45	1	1	1
NZ_LT905062.1	CRP	yes			OXA-358	1	1	1
NZ_LT905062.1	cpxA	yes			clbC	3	0	0
NZ_LT905062.1	mdtM	yes			ANT(4')-Ia	5	1	0.2
NZ_LT905062.1	acrD	yes			BCL-1	7	1	0.142857
NZ_LT905062.1	Escherichia coli ampC1 beta-lactamase	yes			Erm(34)	5	0	0
NZ_LT905062.1	PmrF	yes			MCR-1.5	1	1	1
NZ_LT905062.1	baeR	yes			FosB4	2	1	0.5
NZ_LT905062.1	mdtC	yes			IMP-37	1	1	1
NZ_LT905062.1	ugd	yes			ADC-41	1	1	1
NZ_LT905062.1	MdtK	yes			lnuD	4	0	0
NZ_LT905062.1	sdiA	yes			LEN-11	1	0	0
NZ_LT903847.1	eptA	yes			vanUG	7	3	0.428571
NZ_LT903847.1	mdtN	yes			dfrA29	2	0	0
NZ_LT903847.1	mdtO	yes			VatI	3	0	0
NZ_LT903847.1	mdtP	yes			CatU	6	5	0.833333
NZ_LT903847.1	cpxA	yes			cpaA	2	0	0
NZ_LT903847.1	gadX	yes			MCR-1.9	1	1	1
NZ_LT903847.1	gadW	yes			ACT-9	7	1	0.142857
NZ_LT903847.1	mdtF	yes			ADC-31	2	2	1
NZ_LT903847.1	mdtE	yes			OXA-461	3	2	0.666667
NZ_LT903847.1	CRP	yes			MCR-1.4	1	1	1
NZ_LT903847.1	AcrF	yes			tet(55)	4	1	0.25
NZ_LT903847.1	AcrE	yes			CTX-M-134	1	0	0
NZ_LT903847.1	AcrS	yes			SFB-1	4	1	0.25
NZ_LT903847.1	bacA	yes			GOB-16	3	0	0
NZ_LT903847.1	TolC	yes			tet(53)	10	0	0
NZ_LT903847.1	emrB	yes			OXA-118	11	0	0
NZ_LT903847.1	emrA	yes			LRA-13	7	0	0
NZ_LT903847.1	emrR	yes			CMY-32	1	1	1
NZ_LT903847.1	acrD	yes			LRA-12	2	0	0
NZ_LT903847.1	evgS	yes			OXA-277	1	1	1
NZ_LT903847.1	evgA	yes			TEM-83	1	1	1
NZ_LT903847.1	emrK	yes			GES-12	1	0	0
NZ_LT903847.1	emrY	yes			Erm(47)	9	0	0
NZ_LT903847.1	PmrF	yes			OXA-398	1	1	1
NZ_LT903847.1	YojI	yes			OXA-421	1	1	1
NZ_LT903847.1	baeR	yes			vanXF	7	2	0.285714
NZ_LT903847.1	baeS	yes			vanTrL	3	2	0.666667
NZ_LT903847.1	mdtC	yes			OXA-258	5	5	1
NZ_LT903847.1	mdtB	yes			OXA-157	2	0	0
NZ_LT903847.1	mdtA	yes			CTX-M-137	1	0	0
NZ_LT903847.1	ugd	yes			TEM-72	1	1	1
NZ_LT903847.1	Klebsiella pneumoniae KpnE	yes			APH(3')-IVa	4	2	0.5
NZ_LT903847.1	Klebsiella pneumoniae KpnF	yes			CMY-44	1	1	1
NZ_LT903847.1	marA	yes			CMY-49	1	1	1
NZ_LT903847.1	H-NS	yes			OXA-452	2	2	1
NZ_LT903847.1	mdtH	yes			OXA-449	1	1	1
NZ_LT903847.1	mdtG	yes			Erm(38)	8	1	0.125
NZ_LT903847.1	msbA	yes			AAC(6')-30/AAC(6')-Ib' fusion protein	2	2	1
NZ_LT903847.1	Escherichia coli mdfA	yes			TEM-24	2	0	0
NZ_LT903847.1	kdpE	yes			TEM-149	1	1	1
NZ_LT903847.1	Escherichia coli acrA	yes			APH(3'')-Ic	2	0	0
NZ_LT903847.1	acrB	yes			MCR-3.9	1	0	0
NZ_LT900217.1	tet(W/N/W)	no			FONA-1	1	0	0
NZ_LT899436.1	OXA-295	no			VIM-32	2	1	0.5
NZ_LT899436.1	APH(4)-Ia	no			vanTmL	4	1	0.25
NZ_LT897798.1	catB9	yes			OXA-443	15	4	0.266667
NZ_LT897797.1	CRP	yes			OXA-151	1	0	0
NZ_LT897797.1	almG	yes			OCH-1	2	1	0.5
NZ_LT883143.1	TriA	yes			vanSG	2	2	1
NZ_LT883143.1	TriB	yes			vanWG	4	3	0.75
NZ_LT883143.1	TriC	yes			Chryseobacterium meningosepticum BlaB	5	0	0
NZ_LT883143.1	MexA	yes			CARB-23	1	0	0
NZ_LT883143.1	MexB	yes			OXA-63	3	0	0
NZ_LT883143.1	OprM	yes			CTX-M-151	1	1	1
NZ_LT883143.1	OpmD	yes			OXA-274	4	1	0.25
NZ_LT883143.1	MexI	yes			NPS-1	4	3	0.75
NZ_LT883143.1	MexH	yes			GES-24	22	12	0.545455
NZ_LT883143.1	MexG	yes			ADC-68	53	53	1
NZ_LT883143.1	bcr-1	yes			OXA-257	1	1	1
NZ_LT883143.1	APH(3')-IIb	yes			tlrC	8	0	0
NZ_LT883143.1	PDC-8	yes			MOX-1	2	2	1
NZ_LT883143.1	MexL	yes			OXA-724	4	2	0.5
NZ_LT883143.1	MexJ	yes			CTX-M-122	2	0	0
NZ_LT883143.1	MexK	yes			OXA-208	1	1	1
NZ_LT883143.1	arnA	yes			TMB-1	2	2	1
NZ_LT883143.1	mexP	yes			ADC-10	2	0	0
NZ_LT883143.1	mexQ	yes			tet(57)	7	4	0.571429
NZ_LT883143.1	opmE	yes			MCR-1.10	2	0	0
NZ_LT883143.1	Pseudomonas aeruginosa CpxR	yes			CTX-M-44	1	1	1
NZ_LT883143.1	MuxA	yes			CTX-M-8	4	3	0.75
NZ_LT883143.1	MuxB	yes			IMP-11	3	3	1
NZ_LT883143.1	MuxC	yes			CTX-M-5	1	0	0
NZ_LT883143.1	OpmB	yes			AAC(6')-Iae	5	2	0.4
NZ_LT883143.1	OprN	yes			IMP-40	1	1	1
NZ_LT883143.1	MexF	yes			IMP-6	3	2	0.666667
NZ_LT883143.1	MexE	yes			AAC(6')-Ia	7	6	0.857143
NZ_LT883143.1	Pseudomonas aeruginosa soxR	yes			cphA4	2	1	0.5
NZ_LT883143.1	mexY	yes			CTX-M-13	1	0	0
NZ_LT883143.1	mexN	yes			GES-4	4	3	0.75
NZ_LT883143.1	mexM	yes			ADC-12	1	1	1
NZ_LT883143.1	PmpM	yes			OXA-308	2	0	0
NZ_LT883143.1	FosA	yes			OXA-103	13	13	1
NZ_LT883143.1	Pseudomonas aeruginosa catB7	yes			QnrC	3	0	0
NZ_LT883143.1	MexV	yes			LRA-17	1	0	0
NZ_LT883143.1	MexW	yes			IND-11	1	0	0
NZ_LT883143.1	sul1	yes			OXA-210	1	0	0
NZ_LT883143.1	OprJ	yes			LEN-42	1	1	1
NZ_LT883143.1	MexD	yes			rmtH	5	0	0
NZ_LT883143.1	MexC	yes			IMP-34	2	2	1
NZ_LT883143.1	basS	yes			OXA-115	3	0	0
NZ_LT883143.1	OpmH	yes			CMY-8	1	1	1
NZ_LT883143.1	Pseudomonas aeruginosa emrE	yes			LRA-5	4	0	0
NZ_LT883143.1	OXA-50	yes			OXA-126	1	1	1
NZ_LT883142.1	gadX	yes			OXA-152	2	0	0
NZ_LT883142.1	mdtF	yes			tet(50)	6	1	0.166667
NZ_LT883142.1	mdtE	yes			tet(54)	2	0	0
NZ_LT883142.1	CRP	yes			TEM-171	1	1	1
NZ_LT883142.1	AcrF	yes			OXA-136	2	0	0
NZ_LT883142.1	AcrE	yes			OXA-109	1	1	1
NZ_LT883142.1	AcrS	yes			vanSL	6	0	0
NZ_LT883142.1	bacA	yes			AST-1	5	0	0
NZ_LT883142.1	TolC	yes			dfrI	28	3	0.107143
NZ_LT883142.1	emrB	yes			CAM-1	2	0	0
NZ_LT883142.1	emrA	yes			CMY-26	1	0	0
NZ_LT883142.1	emrR	yes			LRA-9	1	0	0
NZ_LT883142.1	acrD	yes			OXA-294	1	0	0
NZ_LT883142.1	Escherichia coli ampC1 beta-lactamase	yes			VIM-16	3	0	0
NZ_LT883142.1	evgS	yes			APH(3'')-Ia	2	0	0
NZ_LT883142.1	evgA	yes			AAC(6')-It	1	0	0
NZ_LT883142.1	emrK	yes			vatA	5	0	0
NZ_LT883142.1	emrY	yes			FosB1	1	1	1
NZ_LT883142.1	PmrF	yes			vanXYN	2	0	0
NZ_LT883142.1	YojI	yes			vanVB	1	1	1
NZ_LT883142.1	baeR	yes			OXA-54	4	2	0.5
NZ_LT883142.1	baeS	yes			MOX-6	1	1	1
NZ_LT883142.1	mdtC	yes			DES-1	9	4	0.444444
NZ_LT883142.1	mdtB	yes			IND-2a	9	0	0
NZ_LT883142.1	mdtA	yes			FRI-3	11	1	0.0909091
NZ_LT883142.1	ugd	yes			CfxA6	12	12	1
NZ_LT883142.1	Klebsiella pneumoniae KpnE	yes			OXA-226	1	0	0
NZ_LT883142.1	Klebsiella pneumoniae KpnF	yes			KPC-24	2	2	1
NZ_LT883142.1	marA	yes			OXA-301	2	1	0.5
NZ_LT883142.1	H-NS	yes			OXA-198	4	0	0
NZ_LT883142.1	mdtH	yes			OXA-372	7	0	0
NZ_LT883142.1	mdtG	yes			Streptomyces rishiriensis parY mutant conferring resistance to aminocoumarin	15	1	0.0666667
NZ_LT883142.1	msbA	yes			GOB-14	2	0	0
NZ_LT883142.1	Escherichia coli mdfA	yes			SHV-43	4	0	0
NZ_LT883142.1	kdpE	yes			OXA-485	1	0	0
NZ_LT883142.1	Escherichia coli acrA	yes			OKP-A-1	1	0	0
NZ_LT883142.1	acrB	yes			ADC-19	8	3	0.375
NZ_LT883142.1	mdtM	yes			OXA-5	4	0	0
NZ_LT883142.1	eptA	yes			FOX-4	1	1	1
NZ_LT883142.1	mdtN	yes			GOB-9	3	1	0.333333
NZ_LT883142.1	mdtO	yes			Erm(48)	1	0	0
NZ_LT883142.1	mdtP	yes			HERA-4	5	0	0
NZ_LT883142.1	cpxA	yes			vanL	5	0	0
NZ_LT882487.1	TEM-1	yes			AAC(6')-Ip	1	1	1
NZ_LT882487.1	CTX-M-15	yes			QnrS6	3	3	1
NZ_LT882487.1	QnrS1	yes			CTX-M-72	1	0	0
NZ_LT882486.1	cpxA	yes			CMY-12	1	0	0
NZ_LT882486.1	mdtM	yes			LEN-22	1	0	0
NZ_LT882486.1	acrD	yes			MCR-5.2	6	0	0
NZ_LT882486.1	Escherichia coli ampC1 beta-lactamase	yes			GOB-8	1	0	0
NZ_LT882486.1	PmrF	yes			aadA9	2	0	0
NZ_LT882486.1	baeR	yes			GES-26	1	0	0
NZ_LT882486.1	mdtC	yes			ACT-10	1	0	0
NZ_LT882486.1	mdtB	yes			AAC(6')-Iai	8	5	0.625
NZ_LT882486.1	ugd	yes			dfrB7	4	0	0
NZ_LT882486.1	MdtK	yes			ACT-20	7	0	0
NZ_LT882486.1	sdiA	yes			OXY-2-5	1	1	1
NZ_LT882486.1	Klebsiella pneumoniae KpnE	yes			OXA-260	1	0	0
NZ_LT882486.1	Klebsiella pneumoniae KpnF	yes			LRA-18	2	0	0
NZ_LT882486.1	marA	yes			CMY-13	1	1	1
NZ_LT882486.1	msbA	yes			MCR-4.2	4	1	0.25
NZ_LT882486.1	Escherichia coli mdfA	yes			SHV-137	1	0	0
NZ_LT882486.1	kdpE	yes			BEL-3	2	0	0
NZ_LT882486.1	TEM-60	yes			dfrA28	1	0	0
NZ_LT882486.1	Escherichia coli acrA	yes			OKP-A-10	1	0	0
NZ_LT882486.1	acrB	yes			OXA-459	1	0	0
NZ_LT882486.1	mdsC	yes			AAC(3)-IIIc	3	0	0
NZ_LT882486.1	emrR	yes			LRA-19	3	3	1
NZ_LT882486.1	emrA	yes			tet(43)	2	0	0
NZ_LT882486.1	emrB	yes			EBR-2	3	0	0
NZ_LT882486.1	bacA	yes			OKP-A-15	2	0	0
NZ_LT882486.1	CRP	yes			LEN-21	1	0	0
NZ_LT882486.1	sul2	yes			DHA-9	2	0	0
NZ_LT882486.1	APH(3'')-Ib	yes			CARB-5	1	0	0
NZ_LT882486.1	APH(6)-Id	yes			ACT-30	3	0	0
NZ_LT882486.1	TEM-1	yes			ACC-2	4	1	0.25
NZ_LT882486.1	sul1	yes			OXA-392	3	0	0
NZ_LT882486.1	dfrA7	yes			IMP-28	1	0	0
NZ_LT882486.1	catI	yes			TMB-2	2	0	0
NZ_LT859959.1	adeF	no			npmA	2	1	0.5
NZ_LT859959.1	tet(A)	no			dfrB2	1	0	0
NZ_LT855380.1	adeF	yes			PDC-81	1	0	0
NZ_LT855380.1	Acinetobacter baumannii AbaQ	yes			DHA-2	7	0	0
NZ_LT855376.1	mdsC	yes			FOX-9	4	2	0.5
NZ_LT855376.1	mdsB	yes			CARB-1	1	0	0
NZ_LT855376.1	mdsA	yes			ADC-15	3	3	1
NZ_LT855376.1	golS	yes			OXA-357	3	3	1
NZ_LT855376.1	acrB	yes			IND-9	8	0	0
NZ_LT855376.1	Escherichia coli acrA	yes			CMY-50	2	1	0.5
NZ_LT855376.1	TEM-60	yes			VIM-7	2	0	0
NZ_LT855376.1	kdpE	yes			GOB-7	6	0	0
NZ_LT855376.1	Escherichia coli mdfA	yes			OXA-179	1	0	0
NZ_LT855376.1	msbA	yes			MCR-4.5	3	3	1
NZ_LT855376.1	Klebsiella pneumoniae KpnE	yes			OXA-158	2	2	1
NZ_LT855376.1	Klebsiella pneumoniae KpnF	yes			TEM-87	17	0	0
NZ_LT855376.1	marA	yes			CMY-115	1	0	0
NZ_LT855376.1	sdiA	yes			SPG-1	2	1	0.5
NZ_LT855376.1	MdtK	yes			TEM-187	1	0	0
NZ_LT855376.1	ugd	yes			OXA-457	1	0	0
NZ_LT855376.1	mdtB	yes			dfrB5	2	0	0
NZ_LT855376.1	mdtC	yes			OXA-3	1	0	0
NZ_LT855376.1	baeR	yes			OXA-114a	1	0	0
NZ_LT855376.1	PmrF	yes			CrpP	1	0	0
NZ_LT855376.1	Escherichia coli ampC1 beta-lactamase	yes			vatC	4	0	0
NZ_LT855376.1	acrD	yes			aadA6/aadA10	1	0	0
NZ_LT855376.1	emrR	yes			OXA-416	1	0	0
NZ_LT855376.1	emrA	yes			OXA-305	10	1	0.1
NZ_LT855376.1	emrB	yes			spd	1	0	0
NZ_LT855376.1	bacA	yes			PER-5	3	0	0
NZ_LT855376.1	CRP	yes			SHV-9	2	0	0
NZ_LT855376.1	cpxA	yes			TEM-182	1	0	0
NZ_LT855376.1	mdtM	yes			IMP-19	1	0	0
NZ_LT838273.1	poxtA	yes			OXA-405	3	0	0
NZ_LT838273.1	hp1181	yes			OXA-432	5	0	0
NZ_LT838202.1	OXA-48	yes			AAC(6')-Ij	1	0	0
NZ_LT838200.1	gadX	yes			OXA-422	1	0	0
NZ_LT838200.1	gadW	yes			CTX-M-45	1	0	0
NZ_LT838200.1	mdtF	yes			MOX-4	2	0	0
NZ_LT838200.1	mdtE	yes			OXA-271	1	0	0
NZ_LT838200.1	CRP	yes			VIM-42	1	0	0
NZ_LT838200.1	AcrF	yes			LRA-8	1	0	0
NZ_LT838200.1	AcrE	yes			IMP-9	1	0	0
NZ_LT838200.1	AcrS	yes			OXY-2-3	1	0	0
NZ_LT838200.1	bacA	yes			OKP-A-13	1	0	0
NZ_LT838200.1	TolC	yes			OXA-381	1	0	0
NZ_LT838200.1	emrB	yes			PDC-2	2	2	1
NZ_LT838200.1	emrA	yes			FONA-4	1	0	0
NZ_LT838200.1	emrR	yes			OXA-404	1	0	0
NZ_LT838200.1	acrD	yes			OXA-146	1	0	0
NZ_LT838200.1	Escherichia coli ampC1 beta-lactamase	yes			AAC(6')-Iw	1	0	0
NZ_LT838200.1	evgS	yes			IND-15	1	0	0
NZ_LT838200.1	evgA	yes			opcM	4	2	0.5
NZ_LT838200.1	emrK	yes			KPC-15	2	0	0
NZ_LT838200.1	emrY	yes			IMP-32	3	0	0
NZ_LT838200.1	PmrF	yes			OXA-373	3	3	1
NZ_LT838200.1	YojI	yes			BKC-1	4	0	0
NZ_LT838200.1	baeR	yes			ADC-23	1	0	0
NZ_LT838200.1	baeS	yes			OXA-316	1	1	1
NZ_LT838200.1	mdtC	yes			PDC-4	1	0	0
NZ_LT838200.1	mdtB	yes			SHV-128	1	0	0
NZ_LT838200.1	mdtA	yes			CFE-2	3	1	0.333333
NZ_LT838200.1	Klebsiella pneumoniae KpnE	yes			OXA-664	3	0	0
NZ_LT838200.1	Klebsiella pneumoniae KpnF	yes			ADC-58	3	2	0.666667
NZ_LT838200.1	marA	yes			arr-8	5	0	0
NZ_LT838200.1	tet(B)	yes			otrC	2	0	0
NZ_LT838200.1	APH(3'')-Ib	yes			OXA-175	1	0	0
NZ_LT838200.1	APH(6)-Id	yes			OXA-306	1	0	0
NZ_LT838200.1	H-NS	yes			OXA-16	1	0	0
NZ_LT838200.1	mdtH	yes			OXA-133	5	5	1
NZ_LT838200.1	mdtG	yes			BUT-1	4	1	0.25
NZ_LT838200.1	msbA	yes			OXA-217	1	1	1
NZ_LT838200.1	Escherichia coli mdfA	yes			OXY-3-1	1	1	1
NZ_LT838200.1	kdpE	yes			OXA-284	1	1	1
NZ_LT838200.1	Escherichia coli acrA	yes			VIM-25	1	1	1
NZ_LT838200.1	acrB	yes			CMH-1	2	2	1
NZ_LT838200.1	vanXI	yes			PER-6	1	0	0
NZ_LT838200.1	mdtM	yes			OXA-314	1	1	1
NZ_LT838200.1	eptA	yes			OXA-262	1	1	1
NZ_LT838200.1	mdtN	yes			OXA-134	2	2	1
NZ_LT838200.1	mdtO	yes			OXA-451	1	1	1
NZ_LT838200.1	mdtP	yes			SHV-82	1	0	0
NZ_LT838200.1	cpxA	yes			DHA-12	2	1	0.5
NZ_LT838197.1	KPC-3	yes			CMY-112	1	1	1
NZ_LT838196.1	gadX	yes			OXA-338	1	1	1
NZ_LT838196.1	gadW	yes			ADC-3	2	2	1
NZ_LT838196.1	mdtF	yes			ADC-13	1	1	1
NZ_LT838196.1	mdtE	yes			HERA-6	9	0	0
NZ_LT838196.1	CRP	yes			OXA-145	1	0	0
NZ_LT838196.1	AcrF	yes			OXA-285	1	1	1
NZ_LT838196.1	AcrE	yes			ACT-32	5	0	0
NZ_LT838196.1	AcrS	yes			OXA-266	1	1	1
NZ_LT838196.1	bacA	yes			LEN-3	1	0	0
NZ_LT838196.1	TolC	yes			ADC-2	1	1	1
NZ_LT838196.1	emrB	yes			OXA-427	1	0	0
NZ_LT838196.1	emrA	yes			CMY-76	1	1	1
NZ_LT838196.1	emrR	yes			IND-8	1	0	0
NZ_LT838196.1	acrD	yes			OXA-176	1	1	1
NZ_LT838196.1	Escherichia coli ampC1 beta-lactamase	yes			OXY-2-8	1	1	1
NZ_LT838196.1	evgS	yes			LEN-10	1	0	0
NZ_LT838196.1	evgA	yes			ADC-7	1	1	1
NZ_LT838196.1	emrK	yes			OXA-440	1	1	1
NZ_LT838196.1	emrY	yes			CTX-M-46	1	0	0
NZ_LT838196.1	PmrF	yes			MCR-1.2	1	1	1
NZ_LT838196.1	YojI	yes			MIR-11	1	0	0
NZ_LT838196.1	baeR	yes			IMP-31	3	0	0
NZ_LT838196.1	baeS	yes			OXA-355	1	1	1
NZ_LT838196.1	mdtC	yes			ADC-42	2	1	0.5
NZ_LT838196.1	mdtB	yes			IMP-49	1	1	1
NZ_LT838196.1	mdtA	yes			AAC(6')-29b	1	0	0
NZ_LT838196.1	Klebsiella pneumoniae KpnE	yes			AAC(6')-Ib-cr	3	1	0.333333
NZ_LT838196.1	Klebsiella pneumoniae KpnF	yes			OXY-5-2	1	0	0
NZ_LT838196.1	marA	yes			OXA-360	2	2	1
NZ_LT838196.1	tet(B)	yes			OXA-453	1	0	0
NZ_LT838196.1	APH(3'')-Ib	yes			MOX-7	3	0	0
NZ_LT838196.1	APH(6)-Id	yes			CTX-M-10	1	0	0
NZ_LT838196.1	H-NS	yes			DHA-3	1	1	1
NZ_LT838196.1	mdtH	yes			ACT-19	1	0	0
NZ_LT838196.1	mdtG	yes			DHA-20	3	3	1
NZ_LT838196.1	msbA	yes			ADC-17	1	1	1
NZ_LT838196.1	Escherichia coli mdfA	yes			OXY-2-9	1	1	1
NZ_LT838196.1	kdpE	yes			CARB-10	1	0	0
NZ_LT838196.1	Escherichia coli acrA	yes			ARL-4	1	0	0
NZ_LT838196.1	acrB	yes			CMY-98	2	0	0
NZ_LT838196.1	vanXI	yes			CARB-19	2	0	0
NZ_LT838196.1	mdtM	yes			FRI-2	1	0	0
NZ_LT838196.1	eptA	yes			TEM-153	1	0	0
NZ_LT838196.1	mdtN	yes			IMP-35	1	0	0
NZ_LT838196.1	mdtO	yes			OXA-322	1	1	1
NZ_LT838196.1	mdtP	yes			CTX-M-91	3	0	0
NZ_LT838196.1	cpxA	yes			CTX-M-100	1	0	0
NZ_LT837687.1	poxtA	yes
NZ_LT837687.1	hp1181	yes
NZ_LT828648.1	adeF	no
NZ_LT827011.1	acrB	yes
NZ_LT827011.1	Escherichia coli acrA	yes
NZ_LT827011.1	kdpE	yes
NZ_LT827011.1	Escherichia coli mdfA	yes
NZ_LT827011.1	msbA	yes
NZ_LT827011.1	mdtG	yes
NZ_LT827011.1	mdtH	yes
NZ_LT827011.1	H-NS	yes
NZ_LT827011.1	marA	yes
NZ_LT827011.1	Klebsiella pneumoniae KpnF	yes
NZ_LT827011.1	Klebsiella pneumoniae KpnE	yes
NZ_LT827011.1	ugd	yes
NZ_LT827011.1	mdtA	yes
NZ_LT827011.1	mdtB	yes
NZ_LT827011.1	mdtC	yes
NZ_LT827011.1	baeS	yes
NZ_LT827011.1	baeR	yes
NZ_LT827011.1	YojI	yes
NZ_LT827011.1	PmrF	yes
NZ_LT827011.1	emrY	yes
NZ_LT827011.1	emrK	yes
NZ_LT827011.1	evgA	yes
NZ_LT827011.1	evgS	yes
NZ_LT827011.1	acrD	yes
NZ_LT827011.1	emrR	yes
NZ_LT827011.1	emrA	yes
NZ_LT827011.1	emrB	yes
NZ_LT827011.1	TolC	yes
NZ_LT827011.1	bacA	yes
NZ_LT827011.1	AcrS	yes
NZ_LT827011.1	AcrE	yes
NZ_LT827011.1	AcrF	yes
NZ_LT827011.1	CRP	yes
NZ_LT827011.1	mdtE	yes
NZ_LT827011.1	mdtF	yes
NZ_LT827011.1	gadW	yes
NZ_LT827011.1	gadX	yes
NZ_LT827011.1	cpxA	yes
NZ_LT827011.1	mdtP	yes
NZ_LT827011.1	mdtO	yes
NZ_LT827011.1	mdtN	yes
NZ_LT827011.1	eptA	yes
NZ_LT821323.1	Chlamydia trachomatis intrinsic murA conferring resistance to fosfomycin	no
NZ_LT821227.1	tetW	no
NZ_LT795508.1	mphA	yes
NZ_LT795508.1	CTX-M-1	yes
NZ_LT795505.1	TEM-1	yes
NZ_LT795505.1	sul2	yes
NZ_LT795505.1	APH(3'')-Ib	yes
NZ_LT795505.1	APH(6)-Id	yes
NZ_LT795504.1	dfrA12	yes
NZ_LT795504.1	aadA2	yes
NZ_LT795504.1	cmlA1	yes
NZ_LT795504.1	aadA	yes
NZ_LT795504.1	sul3	yes
NZ_LT795503.1	tet(B)	yes
NZ_LT795503.1	sul1	yes
NZ_LT795503.1	aadA23	yes
NZ_LT795503.1	catI	yes
NZ_LT795503.1	lnuG	yes
NZ_LT795502.1	gadX	yes
NZ_LT795502.1	gadW	yes
NZ_LT795502.1	mdtF	yes
NZ_LT795502.1	mdtE	yes
NZ_LT795502.1	CRP	yes
NZ_LT795502.1	AcrF	yes
NZ_LT795502.1	AcrE	yes
NZ_LT795502.1	AcrS	yes
NZ_LT795502.1	bacA	yes
NZ_LT795502.1	TolC	yes
NZ_LT795502.1	emrB	yes
NZ_LT795502.1	emrA	yes
NZ_LT795502.1	emrR	yes
NZ_LT795502.1	acrD	yes
NZ_LT795502.1	Escherichia coli ampC1 beta-lactamase	yes
NZ_LT795502.1	evgS	yes
NZ_LT795502.1	evgA	yes
NZ_LT795502.1	emrK	yes
NZ_LT795502.1	emrY	yes
NZ_LT795502.1	PmrF	yes
NZ_LT795502.1	YojI	yes
NZ_LT795502.1	baeR	yes
NZ_LT795502.1	baeS	yes
NZ_LT795502.1	mdtC	yes
NZ_LT795502.1	mdtB	yes
NZ_LT795502.1	mdtA	yes
NZ_LT795502.1	ugd	yes
NZ_LT795502.1	Klebsiella pneumoniae KpnE	yes
NZ_LT795502.1	Klebsiella pneumoniae KpnF	yes
NZ_LT795502.1	marA	yes
NZ_LT795502.1	H-NS	yes
NZ_LT795502.1	mdtH	yes
NZ_LT795502.1	mdtG	yes
NZ_LT795502.1	msbA	yes
NZ_LT795502.1	Escherichia coli mdfA	yes
NZ_LT795502.1	kdpE	yes
NZ_LT795502.1	Escherichia coli acrA	yes
NZ_LT795502.1	acrB	yes
NZ_LT795502.1	mdtM	yes
NZ_LT795502.1	eptA	yes
NZ_LT795502.1	mdtN	yes
NZ_LT795502.1	mdtO	yes
NZ_LT795502.1	mdtP	yes
NZ_LT795502.1	cpxA	yes
NZ_LT795115.1	Brucella suis mprF	yes
NZ_LT795115.1	oqxB	yes
NZ_LT795115.1	oqxA	yes
NZ_LT795115.1	sul1	yes
NZ_LT795115.1	APH(3')-Ia	yes
NZ_LT795115.1	sul3	yes
NZ_LT795115.1	ANT(3'')-IIa	yes
NZ_LT795115.1	cmlA1	yes
NZ_LT795115.1	aadA2	yes
NZ_LT795115.1	AAC(6')-Ib7	yes
NZ_LT795115.1	floR	yes
NZ_LT795115.1	sul2	yes
NZ_LT795115.1	APH(4)-Ia	yes
NZ_LT795115.1	AAC(3)-IV	yes
NZ_LT795115.1	OXA-1	yes
NZ_LT795115.1	catB3	yes
NZ_LT795115.1	arr-3	yes
NZ_LT795114.1	CRP	yes
NZ_LT795114.1	bacA	yes
NZ_LT795114.1	emrB	yes
NZ_LT795114.1	emrA	yes
NZ_LT795114.1	emrR	yes
NZ_LT795114.1	tet(B)	yes
NZ_LT795114.1	acrD	yes
NZ_LT795114.1	Escherichia coli ampC1 beta-lactamase	yes
NZ_LT795114.1	PmrF	yes
NZ_LT795114.1	baeR	yes
NZ_LT795114.1	mdtC	yes
NZ_LT795114.1	mdtB	yes
NZ_LT795114.1	ugd	yes
NZ_LT795114.1	MdtK	yes
NZ_LT795114.1	sdiA	yes
NZ_LT795114.1	marA	yes
NZ_LT795114.1	Klebsiella pneumoniae KpnF	yes
NZ_LT795114.1	Klebsiella pneumoniae KpnE	yes
NZ_LT795114.1	msbA	yes
NZ_LT795114.1	Escherichia coli mdfA	yes
NZ_LT795114.1	kdpE	yes
NZ_LT795114.1	TEM-60	yes
NZ_LT795114.1	Escherichia coli acrA	yes
NZ_LT795114.1	acrB	yes
NZ_LT795114.1	golS	yes
NZ_LT795114.1	mdsA	yes
NZ_LT795114.1	mdsB	yes
NZ_LT795114.1	mdsC	yes
NZ_LT795114.1	mdtM	yes
NZ_LT795114.1	cpxA	yes
NZ_LT714196.1	tetM	yes
NZ_LT714196.1	dfrF	yes
NZ_LT714196.1	Streptococcus agalactiae mprF	yes
NZ_LT703505.1	mtrA	no
NZ_LT673656.1	TriA	yes
NZ_LT673656.1	TriB	yes
NZ_LT673656.1	TriC	yes
NZ_LT673656.1	MexA	yes
NZ_LT673656.1	MexB	yes
NZ_LT673656.1	OprM	yes
NZ_LT673656.1	OpmD	yes
NZ_LT673656.1	MexI	yes
NZ_LT673656.1	MexH	yes
NZ_LT673656.1	MexG	yes
NZ_LT673656.1	bcr-1	yes
NZ_LT673656.1	APH(3')-IIb	yes
NZ_LT673656.1	MexL	yes
NZ_LT673656.1	MexJ	yes
NZ_LT673656.1	MexK	yes
NZ_LT673656.1	arnA	yes
NZ_LT673656.1	mexP	yes
NZ_LT673656.1	mexQ	yes
NZ_LT673656.1	opmE	yes
NZ_LT673656.1	Pseudomonas aeruginosa CpxR	yes
NZ_LT673656.1	MuxA	yes
NZ_LT673656.1	MuxB	yes
NZ_LT673656.1	MuxC	yes
NZ_LT673656.1	OpmB	yes
NZ_LT673656.1	OprN	yes
NZ_LT673656.1	MexF	yes
NZ_LT673656.1	MexE	yes
NZ_LT673656.1	Pseudomonas aeruginosa soxR	yes
NZ_LT673656.1	mexY	yes
NZ_LT673656.1	PmpM	yes
NZ_LT673656.1	mexN	yes
NZ_LT673656.1	mexM	yes
NZ_LT673656.1	FosA	yes
NZ_LT673656.1	Pseudomonas aeruginosa catB7	yes
NZ_LT673656.1	MexV	yes
NZ_LT673656.1	MexW	yes
NZ_LT673656.1	OprJ	yes
NZ_LT673656.1	MexD	yes
NZ_LT673656.1	MexC	yes
NZ_LT673656.1	basS	yes
NZ_LT673656.1	OpmH	yes
NZ_LT673656.1	Pseudomonas aeruginosa emrE	yes
NZ_LT671860.1	PC1 beta-lactamase (blaZ)	yes
NZ_LT671859.1	mecA	yes
NZ_LT671859.1	mecR1	yes
NZ_LT671859.1	fusC	yes
NZ_LT671859.1	tet(38)	yes
NZ_LT671859.1	mepR	yes
NZ_LT671859.1	mepA	yes
NZ_LT671859.1	mgrA	yes
NZ_LT671859.1	Staphylococcus aureus norA	yes
NZ_LT671859.1	arlS	yes
NZ_LT671859.1	arlR	yes
NZ_LT671859.1	ErmA	yes
NZ_LT671859.1	ANT(9)-Ia	yes
NZ_LT671859.1	Staphylococcus aureus FosB	yes
NZ_LT671418.1	adeF	no
NZ_LT635772.1	tetM	no
NZ_LT635479.1	tetW	no
NZ_LT635478.1	poxtA	yes
NZ_LT635478.1	hp1181	yes
NZ_LT635477.1	poxtA	yes
NZ_LT635477.1	hp1181	yes
NZ_LT635476.1	poxtA	yes
NZ_LT635476.1	hp1181	yes
NZ_LT635474.1	poxtA	yes
NZ_LT635474.1	hp1181	yes
NZ_LT635473.1	poxtA	yes
NZ_LT635473.1	hp1181	yes
NZ_LT635472.1	poxtA	yes
NZ_LT635472.1	hp1181	yes
NZ_LT635471.1	poxtA	yes
NZ_LT635471.1	hp1181	yes
NZ_LT635460.1	poxtA	yes
NZ_LT635460.1	hp1181	yes
NZ_LT635459.1	poxtA	yes
NZ_LT635459.1	hp1181	yes
NZ_LT635458.1	poxtA	yes
NZ_LT635458.1	hp1181	yes
NZ_LT635456.1	poxtA	yes
NZ_LT635456.1	hp1181	yes
NZ_LT635455.1	tet(W/N/W)	no
NZ_LT632617.1	adeF	yes
NZ_LT632616.1	adeF	yes
NZ_LT632615.1	adeF	yes
NZ_LT632614.1	adeF	yes
NZ_LT632322.1	tetO	no
NZ_LT630450.1	adeF	no
NZ_LT630287.1	chrB	no
NZ_LT629973.1	oqxA	no
NZ_LT622246.1	adeF	no
NZ_LT622246.1	PEDO-1	no
NZ_LT615378.1	acrB	yes
NZ_LT615378.1	Escherichia coli acrA	yes
NZ_LT615378.1	Escherichia coli emrE	yes
NZ_LT615378.1	kdpE	yes
NZ_LT615378.1	Escherichia coli mdfA	yes
NZ_LT615378.1	msbA	yes
NZ_LT615378.1	mdtG	yes
NZ_LT615378.1	mdtH	yes
NZ_LT615378.1	H-NS	yes
NZ_LT615378.1	marA	yes
NZ_LT615378.1	Klebsiella pneumoniae KpnF	yes
NZ_LT615378.1	Klebsiella pneumoniae KpnE	yes
NZ_LT615378.1	ugd	yes
NZ_LT615378.1	mdtA	yes
NZ_LT615378.1	mdtB	yes
NZ_LT615378.1	mdtC	yes
NZ_LT615378.1	baeS	yes
NZ_LT615378.1	baeR	yes
NZ_LT615378.1	YojI	yes
NZ_LT615378.1	PmrF	yes
NZ_LT615378.1	emrY	yes
NZ_LT615378.1	emrK	yes
NZ_LT615378.1	evgA	yes
NZ_LT615378.1	evgS	yes
NZ_LT615378.1	Escherichia coli ampC1 beta-lactamase	yes
NZ_LT615378.1	acrD	yes
NZ_LT615378.1	emrR	yes
NZ_LT615378.1	emrA	yes
NZ_LT615378.1	emrB	yes
NZ_LT615378.1	TolC	yes
NZ_LT615378.1	bacA	yes
NZ_LT615378.1	AcrS	yes
NZ_LT615378.1	AcrE	yes
NZ_LT615378.1	AcrF	yes
NZ_LT615378.1	CRP	yes
NZ_LT615378.1	mdtE	yes
NZ_LT615378.1	mdtF	yes
NZ_LT615378.1	gadW	yes
NZ_LT615378.1	gadX	yes
NZ_LT615378.1	cpxA	yes
NZ_LT615378.1	mdtP	yes
NZ_LT615378.1	mdtO	yes
NZ_LT615378.1	mdtN	yes
NZ_LT615378.1	eptA	yes
NZ_LT615378.1	mdtM	yes
NZ_LT615377.1	acrB	yes
NZ_LT615377.1	Escherichia coli acrA	yes
NZ_LT615377.1	Escherichia coli emrE	yes
NZ_LT615377.1	kdpE	yes
NZ_LT615377.1	Escherichia coli mdfA	yes
NZ_LT615377.1	msbA	yes
NZ_LT615377.1	mdtG	yes
NZ_LT615377.1	mdtH	yes
NZ_LT615377.1	H-NS	yes
NZ_LT615377.1	marA	yes
NZ_LT615377.1	Klebsiella pneumoniae KpnF	yes
NZ_LT615377.1	Klebsiella pneumoniae KpnE	yes
NZ_LT615377.1	ugd	yes
NZ_LT615377.1	mdtA	yes
NZ_LT615377.1	mdtB	yes
NZ_LT615377.1	mdtC	yes
NZ_LT615377.1	baeS	yes
NZ_LT615377.1	baeR	yes
NZ_LT615377.1	YojI	yes
NZ_LT615377.1	PmrF	yes
NZ_LT615377.1	emrY	yes
NZ_LT615377.1	emrK	yes
NZ_LT615377.1	evgA	yes
NZ_LT615377.1	evgS	yes
NZ_LT615377.1	Escherichia coli ampC1 beta-lactamase	yes
NZ_LT615377.1	acrD	yes
NZ_LT615377.1	emrR	yes
NZ_LT615377.1	emrA	yes
NZ_LT615377.1	emrB	yes
NZ_LT615377.1	TolC	yes
NZ_LT615377.1	bacA	yes
NZ_LT615377.1	AcrS	yes
NZ_LT615377.1	AcrE	yes
NZ_LT615377.1	AcrF	yes
NZ_LT615377.1	CRP	yes
NZ_LT615377.1	mdtE	yes
NZ_LT615377.1	mdtF	yes
NZ_LT615377.1	gadW	yes
NZ_LT615377.1	gadX	yes
NZ_LT615377.1	cpxA	yes
NZ_LT615377.1	mdtP	yes
NZ_LT615377.1	mdtO	yes
NZ_LT615377.1	mdtN	yes
NZ_LT615377.1	eptA	yes
[truncated: 278,325+ more rows]
