# Supplementary material for: Assessment of global health risk of antibiotic resistance genes
Source: Nat Commun. 2022 Mar 23;13:1553. doi: 10.1038/s41467-022-29283-8 (PMC8943045; doi:10.1038/s41467-022-29283-8)
Supplement: Supplementary file 12 — Supplementary Data 9 [file 41467_2022_29283_MOESM12_ESM.xlsx]

## Sheet: Sheet1
ARO Term	Classification	Clinical availability					Classification	Comsuption
tolC	macrolide antibiotic; fluoroquinolone antibiotic; aminoglycoside antibiotic; carbapenem; cephalosporin; glycylcycline; cephamycin; penam; tetracycline antibiotic; peptide antibiotic; aminocoumarin antibiotic; rifamycin antibiotic; phenicol antibiotic; triclosan; penem	7649.02					aminocoumarin antibiotic	0.856757
OprM	macrolide antibiotic; fluoroquinolone antibiotic; monobactam; aminoglycoside antibiotic; carbapenem; cephalosporin; cephamycin; penam; tetracycline antibiotic; peptide antibiotic; acridine dye; aminocoumarin antibiotic; diaminopyrimidine antibiotic; sulfonamide antibiotic; phenicol antibiotic; penem	7648.76					aminoglycoside antibiotic	56.1053
Pseudomonas aeruginosa CpxR	macrolide antibiotic; fluoroquinolone antibiotic; monobactam; aminoglycoside antibiotic; carbapenem; cephalosporin; cephamycin; penam; tetracycline antibiotic; peptide antibiotic; aminocoumarin antibiotic; diaminopyrimidine antibiotic; sulfonamide antibiotic; phenicol antibiotic; penem	7648.76					carbapenem	20.0263
mexY	macrolide antibiotic; fluoroquinolone antibiotic; aminoglycoside antibiotic; carbapenem; cephalosporin; cephamycin; penam; tetracycline antibiotic; acridine dye; phenicol antibiotic	7633.59					cephalosporin (cephamycin)	1004.41
mexX	macrolide antibiotic; fluoroquinolone antibiotic; aminoglycoside antibiotic; carbapenem; cephalosporin; cephamycin; penam; tetracycline antibiotic; acridine dye; phenicol antibiotic	7633.59					fluoroquinolone antibiotic	737
MexD	macrolide antibiotic; fluoroquinolone antibiotic; aminoglycoside antibiotic; cephalosporin; penam; tetracycline antibiotic; aminocoumarin antibiotic; diaminopyrimidine antibiotic; phenicol antibiotic	7615.28					glycylcycline	1.22388
MexC	macrolide antibiotic; fluoroquinolone antibiotic; aminoglycoside antibiotic; cephalosporin; penam; tetracycline antibiotic; aminocoumarin antibiotic; diaminopyrimidine antibiotic; phenicol antibiotic	7615.28					macrolide antibiotic	870.039
OprJ	macrolide antibiotic; fluoroquinolone antibiotic; aminoglycoside antibiotic; cephalosporin; penam; tetracycline antibiotic; aminocoumarin antibiotic; diaminopyrimidine antibiotic; phenicol antibiotic	7615.28					penam	4245.86
MexB	macrolide antibiotic; fluoroquinolone antibiotic; monobactam; carbapenem; cephalosporin; cephamycin; penam; tetracycline antibiotic; peptide antibiotic; aminocoumarin antibiotic; diaminopyrimidine antibiotic; sulfonamide antibiotic; phenicol antibiotic; penem	7592.66					penem	0.856757
MexA	macrolide antibiotic; fluoroquinolone antibiotic; monobactam; carbapenem; cephalosporin; cephamycin; penam; tetracycline antibiotic; peptide antibiotic; aminocoumarin antibiotic; diaminopyrimidine antibiotic; sulfonamide antibiotic; phenicol antibiotic; penem	7592.66					peptide antibiotic	10.7763
ArmR	macrolide antibiotic; fluoroquinolone antibiotic; monobactam; carbapenem; cephalosporin; cephamycin; penam; tetracycline antibiotic; peptide antibiotic; aminocoumarin antibiotic; diaminopyrimidine antibiotic; sulfonamide antibiotic; phenicol antibiotic; penem	7592.66					phenicol antibiotic	11.1842
H-NS	macrolide antibiotic; fluoroquinolone antibiotic; cephalosporin; cephamycin; penam; tetracycline antibiotic	7546.28					rifamycin antibiotic	0.856757
Klebsiella pneumoniae KpnG	macrolide antibiotic; fluoroquinolone antibiotic; aminoglycoside antibiotic; carbapenem; cephalosporin; penam; peptide antibiotic; penem	6945.07					tetracycline antibiotic	688.974
Klebsiella pneumoniae KpnH	macrolide antibiotic; fluoroquinolone antibiotic; aminoglycoside antibiotic; carbapenem; cephalosporin; penam; peptide antibiotic; penem	6945.07					triclosan	0.856757
marA	fluoroquinolone antibiotic; monobactam; carbapenem; cephalosporin; glycylcycline; cephamycin; penam; tetracycline antibiotic; rifamycin antibiotic; phenicol antibiotic; triclosan; penem	6712.21					acridine dye	0
ramA	fluoroquinolone antibiotic; monobactam; carbapenem; cephalosporin; glycylcycline; cephamycin; penam; tetracycline antibiotic; rifamycin antibiotic; phenicol antibiotic; triclosan; penem	6712.21					antibacterial free fatty acids	0.856757
acrB	fluoroquinolone antibiotic; cephalosporin; glycylcycline; penam; tetracycline antibiotic; rifamycin antibiotic; phenicol antibiotic; triclosan	6690.36					benzalkonium chloride	0.856757
acrS	fluoroquinolone antibiotic; cephalosporin; glycylcycline; cephamycin; penam; tetracycline antibiotic; rifamycin antibiotic; phenicol antibiotic; triclosan	6690.36					bicyclomycin	0.856757
sdiA	fluoroquinolone antibiotic; cephalosporin; glycylcycline; penam; tetracycline antibiotic; rifamycin antibiotic; phenicol antibiotic; triclosan	6690.36					diaminopyrimidine antibiotic	0.856757
Pseudomonas aeruginosa soxR	fluoroquinolone antibiotic; cephalosporin; glycylcycline; penam; tetracycline antibiotic; acridine dye; rifamycin antibiotic; phenicol antibiotic; triclosan	6690.36					elfamycin antibiotic	0.856757
Escherichia coli acrA	fluoroquinolone antibiotic; cephalosporin; glycylcycline; penam; tetracycline antibiotic; rifamycin antibiotic; phenicol antibiotic; triclosan	6690.36					fosfomycin	7.86667
Enterobacter cloacae acrA	fluoroquinolone antibiotic; cephalosporin; glycylcycline; penam; tetracycline antibiotic; rifamycin antibiotic; phenicol antibiotic; triclosan	6690.36					fusidic acid	0.856757
Klebsiella pneumoniae acrA	fluoroquinolone antibiotic; cephalosporin; glycylcycline; penam; tetracycline antibiotic; rifamycin antibiotic; phenicol antibiotic; triclosan	6690.36					glycopeptide antibiotic	8.77632
mgrA	fluoroquinolone antibiotic; cephalosporin; penam; tetracycline antibiotic; peptide antibiotic; acridine dye	6687.01					isoniazid	0.856757
evgS	macrolide antibiotic; fluoroquinolone antibiotic; penam; tetracycline antibiotic	6541.87					lincosamide antibiotic	0.856757
evgA	macrolide antibiotic; fluoroquinolone antibiotic; penam; tetracycline antibiotic	6541.87					monobactam	0.965517
acrF	fluoroquinolone antibiotic; cephalosporin; cephamycin; penam	5987.26					mupirocin	0.856757
acrE	fluoroquinolone antibiotic; cephalosporin; cephamycin; penam	5987.26					nitrofuran antibiotic	0
CRP	macrolide antibiotic; fluoroquinolone antibiotic; penam	5852.89					nitroimidazole antibiotic	0.856757
mdtE	macrolide antibiotic; fluoroquinolone antibiotic; penam	5852.89					nucleoside antibiotic	0.856757
mdtF	macrolide antibiotic; fluoroquinolone antibiotic; penam	5852.89					oxazolidinone antibiotic	4.05714
gadX	macrolide antibiotic; fluoroquinolone antibiotic; penam	5852.89					para-aminosalicylic acid	0.856757
gadW	macrolide antibiotic; fluoroquinolone antibiotic; penam	5852.89					pleuromutilin antibiotic	0.856757
smeB	aminoglycoside antibiotic; cephalosporin; cephamycin; penam	5306.37					polyamine antibiotic	0.856757
smeS	aminoglycoside antibiotic; cephalosporin; cephamycin; penam	5306.37					rhodamine	0
smeC	aminoglycoside antibiotic; cephalosporin; cephamycin; penam	5306.37					streptogramin antibiotic	0.856757
smeR	aminoglycoside antibiotic; cephalosporin; cephamycin; penam	5306.37					sulfonamide antibiotic	0.856757
smeA	aminoglycoside antibiotic; cephalosporin; cephamycin; penam	5306.37
mdsB	monobactam; carbapenem; cephalosporin; cephamycin; penam; phenicol antibiotic; penem	5283.3
mdsC	monobactam; carbapenem; cephalosporin; cephamycin; penam; phenicol antibiotic; penem	5283.3
golS	monobactam; carbapenem; cephalosporin; cephamycin; penam; phenicol antibiotic; penem	5283.3
mdsA	monobactam; carbapenem; cephalosporin; cephamycin; penam; phenicol antibiotic; penem	5283.3
PER-2	monobactam; carbapenem; cephalosporin; penam; penem	5272.11
Klebsiella pneumoniae OmpK37	monobactam; carbapenem; cephalosporin; cephamycin; penam; penem	5272.11
Burkholderia pseudomallei Omp38	monobactam; carbapenem; cephalosporin; cephamycin; penam; penem	5272.11
PER-6	monobactam; carbapenem; cephalosporin; penam; penem	5272.11
PER-7	monobactam; carbapenem; cephalosporin; penam; penem	5272.11
PER-3	monobactam; carbapenem; cephalosporin; penam; penem	5272.11
GIM-2	monobactam; carbapenem; cephalosporin; cephamycin; penam; penem	5272.11
PER-5	monobactam; carbapenem; cephalosporin; penam; penem	5272.11
GIM-1	monobactam; carbapenem; cephalosporin; cephamycin; penam; penem	5272.11
PER-1	monobactam; carbapenem; cephalosporin; penam; penem	5272.11
PER-4	monobactam; carbapenem; cephalosporin; penam; penem	5272.11
KPC-15	monobactam; carbapenem; cephalosporin; penam	5271.25
KPC-14	monobactam; carbapenem; cephalosporin; penam	5271.25
KPC-10	monobactam; carbapenem; cephalosporin; penam	5271.25
KPC-4	monobactam; carbapenem; cephalosporin; penam	5271.25
KPC-13	monobactam; carbapenem; cephalosporin; penam	5271.25
KPC-17	monobactam; carbapenem; cephalosporin; penam	5271.25
KPC-1	monobactam; carbapenem; cephalosporin; penam	5271.25
KPC-11	monobactam; carbapenem; cephalosporin; penam	5271.25
KPC-16	monobactam; carbapenem; cephalosporin; penam	5271.25
KPC-3	monobactam; carbapenem; cephalosporin; penam	5271.25
KPC-6	monobactam; carbapenem; cephalosporin; penam	5271.25
KPC-24	monobactam; carbapenem; cephalosporin; penam	5271.25
KPC-5	monobactam; carbapenem; cephalosporin; penam	5271.25
KPC-12	monobactam; carbapenem; cephalosporin; penam	5271.25
IMP-13	carbapenem; cephalosporin; cephamycin; penam; penem	5271.15
VIM-29	carbapenem; cephalosporin; cephamycin; penam; penem	5271.15
VIM-4	carbapenem; cephalosporin; cephamycin; penam; penem	5271.15
VIM-43	carbapenem; cephalosporin; cephamycin; penam; penem	5271.15
VIM-14	carbapenem; cephalosporin; cephamycin; penam; penem	5271.15
VIM-37	carbapenem; cephalosporin; cephamycin; penam; penem	5271.15
VIM-19	carbapenem; cephalosporin; cephamycin; penam; penem	5271.15
VIM-28	carbapenem; cephalosporin; cephamycin; penam; penem	5271.15
VIM-35	carbapenem; cephalosporin; cephamycin; penam; penem	5271.15
VIM-42	carbapenem; cephalosporin; cephamycin; penam; penem	5271.15
VIM-26	carbapenem; cephalosporin; cephamycin; penam; penem	5271.15
VIM-1	carbapenem; cephalosporin; cephamycin; penam; penem	5271.15
VIM-32	carbapenem; cephalosporin; cephamycin; penam; penem	5271.15
VIM-39	carbapenem; cephalosporin; cephamycin; penam; penem	5271.15
VIM-33	carbapenem; cephalosporin; cephamycin; penam; penem	5271.15
VIM-34	carbapenem; cephalosporin; cephamycin; penam; penem	5271.15
VIM-13	carbapenem; cephalosporin; cephamycin; penam; penem	5271.15
VIM-12	carbapenem; cephalosporin; cephamycin; penam; penem	5271.15
VIM-27	carbapenem; cephalosporin; cephamycin; penam; penem	5271.15
VIM-5	carbapenem; cephalosporin; cephamycin; penam; penem	5271.15
VIM-24	carbapenem; cephalosporin; cephamycin; penam; penem	5271.15
VIM-10	carbapenem; cephalosporin; cephamycin; penam; penem	5271.15
VIM-23	carbapenem; cephalosporin; cephamycin; penam; penem	5271.15
VIM-31	carbapenem; cephalosporin; cephamycin; penam; penem	5271.15
VIM-17	carbapenem; cephalosporin; cephamycin; penam; penem	5271.15
VIM-2	carbapenem; cephalosporin; cephamycin; penam; penem	5271.15
VIM-30	carbapenem; cephalosporin; cephamycin; penam; penem	5271.15
VIM-20	carbapenem; cephalosporin; cephamycin; penam; penem	5271.15
VIM-11	carbapenem; cephalosporin; cephamycin; penam; penem	5271.15
VIM-15	carbapenem; cephalosporin; cephamycin; penam; penem	5271.15
VIM-25	carbapenem; cephalosporin; cephamycin; penam; penem	5271.15
VIM-8	carbapenem; cephalosporin; cephamycin; penam; penem	5271.15
VIM-38	carbapenem; cephalosporin; cephamycin; penam; penem	5271.15
VIM-9	carbapenem; cephalosporin; cephamycin; penam; penem	5271.15
VIM-36	carbapenem; cephalosporin; cephamycin; penam; penem	5271.15
VIM-16	carbapenem; cephalosporin; cephamycin; penam; penem	5271.15
VIM-3	carbapenem; cephalosporin; cephamycin; penam; penem	5271.15
KHM-1 beta-lactamase	carbapenem; cephalosporin; cephamycin; penam; penem	5271.15
IMP-12	carbapenem; cephalosporin; cephamycin; penam; penem	5271.15
IMP-33	carbapenem; cephalosporin; cephamycin; penam; penem	5271.15
IMP-16	carbapenem; cephalosporin; cephamycin; penam; penem	5271.15
IMP-41	carbapenem; cephalosporin; cephamycin; penam; penem	5271.15
IMP-44	carbapenem; cephalosporin; cephamycin; penam; penem	5271.15
IMP-22	carbapenem; cephalosporin; cephamycin; penam; penem	5271.15
IMP-28	carbapenem; cephalosporin; cephamycin; penam; penem	5271.15
VIM-6	carbapenem; cephalosporin; cephamycin; penam; penem	5271.15
IMP-11	carbapenem; cephalosporin; cephamycin; penam; penem	5271.15
IMP-2	carbapenem; cephalosporin; cephamycin; penam; penem	5271.15
IMP-9	carbapenem; cephalosporin; cephamycin; penam; penem	5271.15
IMP-21	carbapenem; cephalosporin; cephamycin; penam; penem	5271.15
IMP-24	carbapenem; cephalosporin; cephamycin; penam; penem	5271.15
IMP-8	carbapenem; cephalosporin; cephamycin; penam; penem	5271.15
IMP-19	carbapenem; cephalosporin; cephamycin; penam; penem	5271.15
IMP-20	carbapenem; cephalosporin; cephamycin; penam; penem	5271.15
IMP-30	carbapenem; cephalosporin; cephamycin; penam; penem	5271.15
IMP-37	carbapenem; cephalosporin; cephamycin; penam; penem	5271.15
IMP-10	carbapenem; cephalosporin; cephamycin; penam; penem	5271.15
IMP-3	carbapenem; cephalosporin; cephamycin; penam; penem	5271.15
IMP-1	carbapenem; cephalosporin; cephamycin; penam; penem	5271.15
IMP-25	carbapenem; cephalosporin; cephamycin; penam; penem	5271.15
IMP-52	carbapenem; cephalosporin; cephamycin; penam; penem	5271.15
IMP-5	carbapenem; cephalosporin; cephamycin; penam; penem	5271.15
IMP-14	carbapenem; cephalosporin; cephamycin; penam; penem	5271.15
IMP-15	carbapenem; cephalosporin; cephamycin; penam; penem	5271.15
IMP-27	carbapenem; cephalosporin; cephamycin; penam; penem	5271.15
VIM-7	carbapenem; cephalosporin; cephamycin; penam; penem	5271.15
IMP-26	carbapenem; cephalosporin; cephamycin; penam; penem	5271.15
IMP-31	carbapenem; cephalosporin; cephamycin; penam; penem	5271.15
IMP-35	carbapenem; cephalosporin; cephamycin; penam; penem	5271.15
IMP-6	carbapenem; cephalosporin; cephamycin; penam; penem	5271.15
IMP-55	carbapenem; cephalosporin; cephamycin; penam; penem	5271.15
IMP-48	carbapenem; cephalosporin; cephamycin; penam; penem	5271.15
IMP-34	carbapenem; cephalosporin; cephamycin; penam; penem	5271.15
IMP-42	carbapenem; cephalosporin; cephamycin; penam; penem	5271.15
IMP-40	carbapenem; cephalosporin; cephamycin; penam; penem	5271.15
IMP-32	carbapenem; cephalosporin; cephamycin; penam; penem	5271.15
IMP-7	carbapenem; cephalosporin; cephamycin; penam; penem	5271.15
IMP-51	carbapenem; cephalosporin; cephamycin; penam; penem	5271.15
IMP-45	carbapenem; cephalosporin; cephamycin; penam; penem	5271.15
IMP-49	carbapenem; cephalosporin; cephamycin; penam; penem	5271.15
IMP-18	carbapenem; cephalosporin; cephamycin; penam; penem	5271.15
SHV-11	carbapenem; cephalosporin; penam	5270.29
SHV-66	carbapenem; cephalosporin; penam	5270.29
SHV-1	carbapenem; cephalosporin; penam	5270.29
SHV-53	carbapenem; cephalosporin; penam	5270.29
SHV-7	carbapenem; cephalosporin; penam	5270.29
SHV-2A	carbapenem; cephalosporin; penam	5270.29
SHV-105	carbapenem; cephalosporin; penam	5270.29
SHV-5	carbapenem; cephalosporin; penam	5270.29
SHV-51	carbapenem; cephalosporin; penam	5270.29
SHV-44	carbapenem; cephalosporin; penam	5270.29
SHV-12	carbapenem; cephalosporin; penam	5270.29
SHV-28	carbapenem; cephalosporin; penam	5270.29
ACT-8	carbapenem; cephalosporin; cephamycin; penam	5270.29
SHV-30	carbapenem; cephalosporin; penam	5270.29
SHV-31	carbapenem; cephalosporin; penam	5270.29
SHV-154	carbapenem; cephalosporin; penam	5270.29
SHV-64	carbapenem; cephalosporin; penam	5270.29
SHV-46	carbapenem; cephalosporin; penam	5270.29
SHV-15	carbapenem; cephalosporin; penam	5270.29
SHV-2	carbapenem; cephalosporin; penam	5270.29
SHV-149	carbapenem; cephalosporin; penam	5270.29
OXA-2	carbapenem; cephalosporin; penam	5270.29
ACT-38	carbapenem; cephalosporin; cephamycin; penam	5270.29
SHV-152	carbapenem; cephalosporin; penam	5270.29
SHV-29	carbapenem; cephalosporin; penam	5270.29
SHV-4	carbapenem; cephalosporin; penam	5270.29
SHV-35	carbapenem; cephalosporin; penam	5270.29
SHV-123	carbapenem; cephalosporin; penam	5270.29
SHV-36	carbapenem; cephalosporin; penam	5270.29
SHV-134	carbapenem; cephalosporin; penam	5270.29
ACT-9	carbapenem; cephalosporin; cephamycin; penam	5270.29
ACT-5	carbapenem; cephalosporin; cephamycin; penam	5270.29
Bla2	carbapenem; cephalosporin; penam	5270.29
NDM-23	carbapenem; cephalosporin; cephamycin; penam	5270.29
NmcR	carbapenem; cephalosporin; cephamycin; penam	5270.29
GES-23	carbapenem; cephalosporin; penam	5270.29
ACT-22	carbapenem; cephalosporin; cephamycin; penam	5270.29
ACT-4	carbapenem; cephalosporin; cephamycin; penam	5270.29
ACT-21	carbapenem; cephalosporin; cephamycin; penam	5270.29
ACT-29	carbapenem; cephalosporin; cephamycin; penam	5270.29
ACT-6	carbapenem; cephalosporin; cephamycin; penam	5270.29
SHV-108	carbapenem; cephalosporin; penam	5270.29
SHV-188	carbapenem; cephalosporin; penam	5270.29
ACT-14	carbapenem; cephalosporin; cephamycin; penam	5270.29
ACT-18	carbapenem; cephalosporin; cephamycin; penam	5270.29
ACT-3	carbapenem; cephalosporin; cephamycin; penam	5270.29
ACT-23	carbapenem; cephalosporin; cephamycin; penam	5270.29
THIN-B beta-lactamase	carbapenem; cephalosporin; penam	5270.29
Rm3 beta-lactamase	carbapenem; cephalosporin; penam	5270.29
EBR-2	carbapenem; cephalosporin; penam	5270.29
CGB-1 beta-lactamase	carbapenem; cephalosporin; penam	5270.29
ACT-2	carbapenem; cephalosporin; cephamycin; penam	5270.29
GES-7	carbapenem; cephalosporin; penam	5270.29
GES-22	carbapenem; cephalosporin; penam	5270.29
GES-11	carbapenem; cephalosporin; penam	5270.29
GES-1	carbapenem; cephalosporin; penam	5270.29
GES-20	carbapenem; cephalosporin; penam	5270.29
GES-16	carbapenem; cephalosporin; penam	5270.29
GES-15	carbapenem; cephalosporin; penam	5270.29
GES-18	carbapenem; cephalosporin; penam	5270.29
GES-24	carbapenem; cephalosporin; penam	5270.29
GES-21	carbapenem; cephalosporin; penam	5270.29
GES-3	carbapenem; cephalosporin; penam	5270.29
GES-4	carbapenem; cephalosporin; penam	5270.29
GES-2	carbapenem; cephalosporin; penam	5270.29
GES-6	carbapenem; cephalosporin; penam	5270.29
GES-9	carbapenem; cephalosporin; penam	5270.29
GES-14	carbapenem; cephalosporin; penam	5270.29
GES-12	carbapenem; cephalosporin; penam	5270.29
GES-13	carbapenem; cephalosporin; penam	5270.29
GES-19	carbapenem; cephalosporin; penam	5270.29
GES-17	carbapenem; cephalosporin; penam	5270.29
GES-8	carbapenem; cephalosporin; penam	5270.29
GOB-10	carbapenem; cephalosporin; penam	5270.29
EBR-1 beta-lactamase	carbapenem; cephalosporin; penam	5270.29
ACT-17	carbapenem; cephalosporin; cephamycin; penam	5270.29
GOB-1 beta-lactamase	carbapenem; cephalosporin; penam	5270.29
ACT-35	carbapenem; cephalosporin; cephamycin; penam	5270.29
ACT-28	carbapenem; cephalosporin; cephamycin; penam	5270.29
ACT-32	carbapenem; cephalosporin; cephamycin; penam	5270.29
GOB-2	carbapenem; cephalosporin; penam	5270.29
ACT-30	carbapenem; cephalosporin; cephamycin; penam	5270.29
ACT-36	carbapenem; cephalosporin; cephamycin; penam	5270.29
ACT-31	carbapenem; cephalosporin; cephamycin; penam	5270.29
ACT-27	carbapenem; cephalosporin; cephamycin; penam	5270.29
ACT-12	carbapenem; cephalosporin; cephamycin; penam	5270.29
ACT-24	carbapenem; cephalosporin; cephamycin; penam	5270.29
ACT-7	carbapenem; cephalosporin; cephamycin; penam	5270.29
PNGM-1	carbapenem; cephalosporin; penam	5270.29
SMB-1 beta-lactamase	carbapenem; cephalosporin; penam	5270.29
ACT-10	carbapenem; cephalosporin; cephamycin; penam	5270.29
GOB-3	carbapenem; cephalosporin; penam	5270.29
GOB-6	carbapenem; cephalosporin; penam	5270.29
GOB-18	carbapenem; cephalosporin; penam	5270.29
GOB-9	carbapenem; cephalosporin; penam	5270.29
ACT-13	carbapenem; cephalosporin; cephamycin; penam	5270.29
ACT-1	carbapenem; cephalosporin; cephamycin; penam	5270.29
ACT-16	carbapenem; cephalosporin; cephamycin; penam	5270.29
ACT-19	carbapenem; cephalosporin; cephamycin; penam	5270.29
SHV-41	carbapenem; cephalosporin; penam	5270.29
SHV-48	carbapenem; cephalosporin; penam	5270.29
GOB-16	carbapenem; cephalosporin; penam	5270.29
GOB-7	carbapenem; cephalosporin; penam	5270.29
JOHN-1 beta-lactamase	carbapenem; cephalosporin; penam	5270.29
GOB-12	carbapenem; cephalosporin; penam	5270.29
GOB-15	carbapenem; cephalosporin; penam	5270.29
GOB-11	carbapenem; cephalosporin; penam	5270.29
GOB-14	carbapenem; cephalosporin; penam	5270.29
GOB-13	carbapenem; cephalosporin; penam	5270.29
ACT-25	carbapenem; cephalosporin; cephamycin; penam	5270.29
ACT-20	carbapenem; cephalosporin; cephamycin; penam	5270.29
ACT-37	carbapenem; cephalosporin; cephamycin; penam	5270.29
ACT-15	carbapenem; cephalosporin; cephamycin; penam	5270.29
SHV-120	carbapenem; cephalosporin; penam	5270.29
ACT-33	carbapenem; cephalosporin; cephamycin; penam	5270.29
SHV-126	carbapenem; cephalosporin; penam	5270.29
SHV-97	carbapenem; cephalosporin; penam	5270.29
SHV-76	carbapenem; cephalosporin; penam	5270.29
FEZ-1 beta-lactamase	carbapenem; cephalosporin; penam	5270.29
SHV-133	carbapenem; cephalosporin; penam	5270.29
SHV-20	carbapenem; cephalosporin; penam	5270.29
GOB-5	carbapenem; cephalosporin; penam	5270.29
SHV-86	carbapenem; cephalosporin; penam	5270.29
SHV-159	carbapenem; cephalosporin; penam	5270.29
CAM-1	carbapenem; cephalosporin; cephamycin; penam	5270.29
SHV-92	carbapenem; cephalosporin; penam	5270.29
SHV-121	carbapenem; cephalosporin; penam	5270.29
GES-10	carbapenem; cephalosporin; penam	5270.29
GES-5	carbapenem; cephalosporin; penam	5270.29
SHV-187	carbapenem; cephalosporin; penam	5270.29
SHV-173	carbapenem; cephalosporin; penam	5270.29
SHV-151	carbapenem; cephalosporin; penam	5270.29
SHV-61	carbapenem; cephalosporin; penam	5270.29
SHV-147	carbapenem; cephalosporin; penam	5270.29
SHV-65	carbapenem; cephalosporin; penam	5270.29
SHV-80	carbapenem; cephalosporin; penam	5270.29
SHV-148	carbapenem; cephalosporin; penam	5270.29
SHV-74	carbapenem; cephalosporin; penam	5270.29
SHV-26	carbapenem; cephalosporin; penam	5270.29
SHV-145	carbapenem; cephalosporin; penam	5270.29
SHV-137	carbapenem; cephalosporin; penam	5270.29
SHV-167	carbapenem; cephalosporin; penam	5270.29
SHV-186	carbapenem; cephalosporin; penam	5270.29
SHV-150	carbapenem; cephalosporin; penam	5270.29
SHV-43	carbapenem; cephalosporin; penam	5270.29
SHV-103	carbapenem; cephalosporin; penam	5270.29
SHV-143	carbapenem; cephalosporin; penam	5270.29
SHV-111	carbapenem; cephalosporin; penam	5270.29
SHV-142	carbapenem; cephalosporin; penam	5270.29
SHV-23	carbapenem; cephalosporin; penam	5270.29
SHV-8	carbapenem; cephalosporin; penam	5270.29
SHV-38	carbapenem; cephalosporin; penam	5270.29
SHV-72	carbapenem; cephalosporin; penam	5270.29
SHV-57	carbapenem; cephalosporin; penam	5270.29
SHV-135	carbapenem; cephalosporin; penam	5270.29
SHV-45	carbapenem; cephalosporin; penam	5270.29
SHV-40	carbapenem; cephalosporin; penam	5270.29
SHV-50	carbapenem; cephalosporin; penam	5270.29
SHV-178	carbapenem; cephalosporin; penam	5270.29
SHV-179	carbapenem; cephalosporin; penam	5270.29
SHV-60	carbapenem; cephalosporin; penam	5270.29
SHV-6	carbapenem; cephalosporin; penam	5270.29
SHV-125	carbapenem; cephalosporin; penam	5270.29
SHV-24	carbapenem; cephalosporin; penam	5270.29
SHV-101	carbapenem; cephalosporin; penam	5270.29
SHV-32	carbapenem; cephalosporin; penam	5270.29
SHV-78	carbapenem; cephalosporin; penam	5270.29
SHV-75	carbapenem; cephalosporin; penam	5270.29
SHV-33	carbapenem; cephalosporin; penam	5270.29
SHV-71	carbapenem; cephalosporin; penam	5270.29
SHV-59	carbapenem; cephalosporin; penam	5270.29
SHV-63	carbapenem; cephalosporin; penam	5270.29
SHV-95	carbapenem; cephalosporin; penam	5270.29
SHV-27	carbapenem; cephalosporin; penam	5270.29
SHV-98	carbapenem; cephalosporin; penam	5270.29
SHV-3	carbapenem; cephalosporin; penam	5270.29
SHV-16	carbapenem; cephalosporin; penam	5270.29
SHV-128	carbapenem; cephalosporin; penam	5270.29
SHV-180	carbapenem; cephalosporin; penam	5270.29
SHV-84	carbapenem; cephalosporin; penam	5270.29
SHV-162	carbapenem; cephalosporin; penam	5270.29
SHV-153	carbapenem; cephalosporin; penam	5270.29
SHV-158	carbapenem; cephalosporin; penam	5270.29
SHV-155	carbapenem; cephalosporin; penam	5270.29
SHV-165	carbapenem; cephalosporin; penam	5270.29
SHV-79	carbapenem; cephalosporin; penam	5270.29
SHV-56	carbapenem; cephalosporin; penam	5270.29
SHV-89	carbapenem; cephalosporin; penam	5270.29
SHV-83	carbapenem; cephalosporin; penam	5270.29
SHV-185	carbapenem; cephalosporin; penam	5270.29
SHV-82	carbapenem; cephalosporin; penam	5270.29
SHV-161	carbapenem; cephalosporin; penam	5270.29
SHV-106	carbapenem; cephalosporin; penam	5270.29
SHV-77	carbapenem; cephalosporin; penam	5270.29
SHV-25	carbapenem; cephalosporin; penam	5270.29
SHV-81	carbapenem; cephalosporin; penam	5270.29
SHV-107	carbapenem; cephalosporin; penam	5270.29
SHV-104	carbapenem; cephalosporin; penam	5270.29
SHV-122	carbapenem; cephalosporin; penam	5270.29
SHV-109	carbapenem; cephalosporin; penam	5270.29
SHV-96	carbapenem; cephalosporin; penam	5270.29
SHV-163	carbapenem; cephalosporin; penam	5270.29
SHV-55	carbapenem; cephalosporin; penam	5270.29
SHV-34	carbapenem; cephalosporin; penam	5270.29
SHV-69	carbapenem; cephalosporin; penam	5270.29
SHV-67	carbapenem; cephalosporin; penam	5270.29
SHV-102	carbapenem; cephalosporin; penam	5270.29
SHV-99	carbapenem; cephalosporin; penam	5270.29
SHV-100	carbapenem; cephalosporin; penam	5270.29
SHV-127	carbapenem; cephalosporin; penam	5270.29
SHV-42	carbapenem; cephalosporin; penam	5270.29
SHV-49	carbapenem; cephalosporin; penam	5270.29
SHV-156	carbapenem; cephalosporin; penam	5270.29
SHV-168	carbapenem; cephalosporin; penam	5270.29
SHV-119	carbapenem; cephalosporin; penam	5270.29
SHV-85	carbapenem; cephalosporin; penam	5270.29
SHV-110	carbapenem; cephalosporin; penam	5270.29
SHV-144	carbapenem; cephalosporin; penam	5270.29
SHV-183	carbapenem; cephalosporin; penam	5270.29
SHV-14	carbapenem; cephalosporin; penam	5270.29
SHV-13	carbapenem; cephalosporin; penam	5270.29
SHV-70	carbapenem; cephalosporin; penam	5270.29
SHV-189	carbapenem; cephalosporin; penam	5270.29
SHV-19	carbapenem; cephalosporin; penam	5270.29
SHV-124	carbapenem; cephalosporin; penam	5270.29
SHV-52	carbapenem; cephalosporin; penam	5270.29
SHV-182	carbapenem; cephalosporin; penam	5270.29
SHV-129	carbapenem; cephalosporin; penam	5270.29
SHV-172	carbapenem; cephalosporin; penam	5270.29
SHV-93	carbapenem; cephalosporin; penam	5270.29
SHV-160	carbapenem; cephalosporin; penam	5270.29
SHV-140	carbapenem; cephalosporin; penam	5270.29
SHV-22	carbapenem; cephalosporin; penam	5270.29
GOB-4	carbapenem; cephalosporin; penam	5270.29
SHV-9	carbapenem; cephalosporin; penam	5270.29
SHV-73	carbapenem; cephalosporin; penam	5270.29
SHV-164	carbapenem; cephalosporin; penam	5270.29
SHV-141	carbapenem; cephalosporin; penam	5270.29
SHV-157	carbapenem; cephalosporin; penam	5270.29
SHV-18	carbapenem; cephalosporin; penam	5270.29
GOB-8	carbapenem; cephalosporin; penam	5270.29
SHV-94	carbapenem; cephalosporin; penam	5270.29
SHV-62	carbapenem; cephalosporin; penam	5270.29
SHV-21	carbapenem; cephalosporin; penam	5270.29
SHV-37	carbapenem; cephalosporin; penam	5270.29
SIM-1 beta-lactamase	carbapenem; cephalosporin; penam	5270.29
GES-26	carbapenem; cephalosporin; penam	5270.29
NDM-18	carbapenem; cephalosporin; cephamycin; penam	5270.29
abcA	cephalosporin; penam; peptide antibiotic	5261.04
OCH-3	monobactam; cephalosporin; cephamycin; penam; penem	5252.09
OCH-2	monobactam; cephalosporin; cephamycin; penam; penem	5252.09
OCH-8	monobactam; cephalosporin; cephamycin; penam; penem	5252.09
OCH-6	monobactam; cephalosporin; cephamycin; penam; penem	5252.09
OCH-7	monobactam; cephalosporin; cephamycin; penam; penem	5252.09
OCH-5	monobactam; cephalosporin; cephamycin; penam; penem	5252.09
OCH-1	monobactam; cephalosporin; cephamycin; penam; penem	5252.09
OCH-4	monobactam; cephalosporin; cephamycin; penam; penem	5252.09
OXY-1-1	monobactam; cephalosporin; penam	5251.23
OXY-2-10	monobactam; cephalosporin; penam	5251.23
ACC-1	monobactam; cephalosporin; penam	5251.23
OXY-3-1	monobactam; cephalosporin; penam	5251.23
ACC-3	monobactam; cephalosporin; penam	5251.23
OXY-2-9	monobactam; cephalosporin; penam	5251.23
OXY-2-8	monobactam; cephalosporin; penam	5251.23
OXY-1-4	monobactam; cephalosporin; penam	5251.23
OXY-6-3	monobactam; cephalosporin; penam	5251.23
OXY-1-2	monobactam; cephalosporin; penam	5251.23
OXY-1-3	monobactam; cephalosporin; penam	5251.23
OXY-5-1	monobactam; cephalosporin; penam	5251.23
OXY-2-3	monobactam; cephalosporin; penam	5251.23
OXY-2-2	monobactam; cephalosporin; penam	5251.23
OXY-2-7	monobactam; cephalosporin; penam	5251.23
BEL-1	monobactam; cephalosporin; penam	5251.23
BEL-2	monobactam; cephalosporin; penam	5251.23
BEL-3	monobactam; cephalosporin; penam	5251.23
ACC-5	monobactam; cephalosporin; penam	5251.23
OXY-6-2	monobactam; cephalosporin; penam	5251.23
OXY-1-6	monobactam; cephalosporin; penam	5251.23
OXY-2-5	monobactam; cephalosporin; penam	5251.23
OXY-2-1	monobactam; cephalosporin; penam	5251.23
OXY-2-6	monobactam; cephalosporin; penam	5251.23
OXY-2-4	monobactam; cephalosporin; penam	5251.23
OXA-51	monobactam; cephalosporin; penam	5251.23
OXY-5-2	monobactam; cephalosporin; penam	5251.23
ACC-4	monobactam; cephalosporin; penam	5251.23
ACC-2	monobactam; cephalosporin; penam	5251.23
OXY-6-4	monobactam; cephalosporin; penam	5251.23
OXY-6-1	monobactam; cephalosporin; penam	5251.23
OXY-4-1	monobactam; cephalosporin; penam	5251.23
SCO-1	cephalosporin; penam; penem	5251.12
ACI-1	cephalosporin; penam; penem	5251.12
OXA-1	cephalosporin; penam	5250.26
OXA-4	cephalosporin; penam	5250.26
OXA-10	cephalosporin; penam	5250.26
OXA-21	cephalosporin; penam	5250.26
OXA-50	cephalosporin; penam	5250.26
OXA-486	cephalosporin; penam	5250.26
BcII	cephalosporin; penam	5250.26
BcI	cephalosporin; penam	5250.26
OXA-320	cephalosporin; penam	5250.26
OXA-60	cephalosporin; penam	5250.26
OXA-334	cephalosporin; penam	5250.26
OXA-444	cephalosporin; penam	5250.26
OXA-17	cephalosporin; penam	5250.26
OXA-309	cephalosporin; penam	5250.26
OXA-246	cephalosporin; penam	5250.26
OXA-264	cephalosporin; penam	5250.26
OXA-398	cephalosporin; penam	5250.26
OXA-57	cephalosporin; penam	5250.26
AIM-1	cephalosporin; cephamycin; penam	5250.26
LRA-8	cephalosporin; penam	5250.26
TRU-1	cephalosporin; penam	5250.26
OXA-34	cephalosporin; penam	5250.26
Escherichia coli ampH	cephalosporin; penam	5250.26
OXA-210	cephalosporin; penam	5250.26
OXA-415	cephalosporin; penam	5250.26
Escherichia coli ampC	cephalosporin; penam	5250.26
OXA-724	cephalosporin; penam	5250.26
OXA-226	cephalosporin; penam	5250.26
OXA-15	cephalosporin; penam	5250.26
OXA-141	cephalosporin; penam	5250.26
OKP-B-5	cephalosporin; penam	5250.26
OXA-85	cephalosporin; penam	5250.26
OXA-59	cephalosporin; penam	5250.26
OXA-22	cephalosporin; penam	5250.26
OXA-209	cephalosporin; penam	5250.26
OXA-443	cephalosporin; penam	5250.26
OXA-459	cephalosporin; penam	5250.26
LRA-3	cephalosporin; penam	5250.26
LRA-13	cephalosporin; penam	5250.26
OXA-280	cephalosporin; penam	5250.26
OXA-474	cephalosporin; penam	5250.26
OXA-488	cephalosporin; penam	5250.26
OXA-485	cephalosporin; penam	5250.26
OXA-118	cephalosporin; penam	5250.26
OXA-286	cephalosporin; penam	5250.26
MOX-5	cephalosporin; cephamycin; penam	5250.26
AST-1	cephalosporin; penam	5250.26
OXA-119	cephalosporin; penam	5250.26
OXA-455	cephalosporin; penam	5250.26
MOX-7	cephalosporin; cephamycin; penam	5250.26
OXA-114a	cephalosporin; penam	5250.26
LRA-10	cephalosporin; penam	5250.26
Escherichia coli ampC1 beta-lactamase	cephalosporin; penam	5250.26
OXA-275	cephalosporin; penam	5250.26
OXA-3	cephalosporin; penam	5250.26
OXA-161	cephalosporin; penam	5250.26
OXA-288	cephalosporin; penam	5250.26
MOX-8	cephalosporin; cephamycin; penam	5250.26
OXA-198	cephalosporin; penam	5250.26
OXA-304	cephalosporin; penam	5250.26
OXA-274	cephalosporin; penam	5250.26
OXA-181	cephalosporin; penam	5250.26
OXA-281	cephalosporin; penam	5250.26
OXA-211	cephalosporin; penam	5250.26
OXA-347	cephalosporin; penam	5250.26
OXA-14	cephalosporin; penam	5250.26
OXA-251	cephalosporin; penam	5250.26
OXA-31	cephalosporin; penam	5250.26
Rhodobacter sphaeroides ampC beta-lactamase	cephalosporin; penam	5250.26
OXA-16	cephalosporin; penam	5250.26
OXA-256	cephalosporin; penam	5250.26
OXA-233	cephalosporin; penam	5250.26
OXA-663	cephalosporin; penam	5250.26
OXA-240	cephalosporin; penam	5250.26
OXA-11	cephalosporin; penam	5250.26
OXA-454	cephalosporin; penam	5250.26
OXA-74	cephalosporin; penam	5250.26
OXA-20	cephalosporin; penam	5250.26
OXA-470	cephalosporin; penam	5250.26
OXA-9	cephalosporin; penam	5250.26
OXA-224	cephalosporin; penam	5250.26
OXA-276	cephalosporin; penam	5250.26
OKP-B-8	cephalosporin; penam	5250.26
OXA-140	cephalosporin; penam	5250.26
OXA-142	cephalosporin; penam	5250.26
OXA-33	cephalosporin; penam	5250.26
OXA-46	cephalosporin; penam	5250.26
OXA-37	cephalosporin; penam	5250.26
OXA-368	cephalosporin; penam	5250.26
OXA-63	cephalosporin; penam	5250.26
OXA-137	cephalosporin; penam	5250.26
OXA-32	cephalosporin; penam	5250.26
OXA-96	cephalosporin; penam	5250.26
OKP-B-7	cephalosporin; penam	5250.26
LRA-1	cephalosporin; penam	5250.26
MOX-9	cephalosporin; cephamycin; penam	5250.26
OXA-390	cephalosporin; penam	5250.26
OXA-203	cephalosporin; penam	5250.26
OXA-364	cephalosporin; penam	5250.26
OXA-178	cephalosporin; penam	5250.26
OXA-388	cephalosporin; penam	5250.26
OXA-259	cephalosporin; penam	5250.26
y56 beta-lactamase	cephalosporin; penam	5250.26
OXA-350	cephalosporin; penam	5250.26
OXA-326	cephalosporin; penam	5250.26
OXA-270	cephalosporin; penam	5250.26
OXA-417	cephalosporin; penam	5250.26
MOX-4	cephalosporin; cephamycin; penam	5250.26
MOX-2	cephalosporin; cephamycin; penam	5250.26
MOX-3	cephalosporin; cephamycin; penam	5250.26
MOX-6	cephalosporin; cephamycin; penam	5250.26
OXA-232	cephalosporin; penam	5250.26
OXA-535	cephalosporin; penam	5250.26
OXA-427	cephalosporin; penam	5250.26
OXA-247	cephalosporin; penam	5250.26
OXA-373	cephalosporin; penam	5250.26
OXA-464	cephalosporin; penam	5250.26
OXA-473	cephalosporin; penam	5250.26
OKP-B-20	cephalosporin; penam	5250.26
OXA-164	cephalosporin; penam	5250.26
OKP-B-10	cephalosporin; penam	5250.26
OXA-53	cephalosporin; penam	5250.26
OXA-363	cephalosporin; penam	5250.26
OXA-372	cephalosporin; penam	5250.26
OXA-205	cephalosporin; penam	5250.26
OXA-36	cephalosporin; penam	5250.26
LRA-12	cephalosporin; penam	5250.26
OXA-284	cephalosporin; penam	5250.26
OXA-13	cephalosporin; penam	5250.26
OXA-147	cephalosporin; penam	5250.26
OXA-28	cephalosporin; penam	5250.26
OXA-7	cephalosporin; penam	5250.26
OXA-101	cephalosporin; penam	5250.26
LCR-1	cephalosporin; penam	5250.26
OXA-19	cephalosporin; penam	5250.26
OXA-361	cephalosporin; penam	5250.26
OXA-56	cephalosporin; penam	5250.26
OXA-145	cephalosporin; penam	5250.26
OXA-129	cephalosporin; penam	5250.26
OXA-212	cephalosporin; penam	5250.26
OXA-282	cephalosporin; penam	5250.26
OXA-360	cephalosporin; penam	5250.26
OXA-335	cephalosporin; penam	5250.26
OXA-133	cephalosporin; penam	5250.26
OXA-421	cephalosporin; penam	5250.26
OXA-278	cephalosporin; penam	5250.26
OXA-285	cephalosporin; penam	5250.26
OXA-103	cephalosporin; penam	5250.26
OXA-271	cephalosporin; penam	5250.26
OXA-273	cephalosporin; penam	5250.26
OXA-333	cephalosporin; penam	5250.26
OXA-258	cephalosporin; penam	5250.26
OXA-18	cephalosporin; penam	5250.26
OXA-457	cephalosporin; penam	5250.26
OXA-362	cephalosporin; penam	5250.26
OXA-277	cephalosporin; penam	5250.26
OXA-283	cephalosporin; penam	5250.26
OXA-287	cephalosporin; penam	5250.26
SFB-1	cephalosporin; penam	5250.26
OXA-664	cephalosporin; penam	5250.26
OXA-55	cephalosporin; penam	5250.26
OKP-B-13	cephalosporin; penam	5250.26
OKP-B-19	cephalosporin; penam	5250.26
OXA-322	cephalosporin; penam	5250.26
OXA-330	cephalosporin; penam	5250.26
OXA-358	cephalosporin; penam	5250.26
OXA-267	cephalosporin; penam	5250.26
OXA-332	cephalosporin; penam	5250.26
OXA-328	cephalosporin; penam	5250.26
OXA-324	cephalosporin; penam	5250.26
OXA-353	cephalosporin; penam	5250.26
OXA-352	cephalosporin; penam	5250.26
OXA-354	cephalosporin; penam	5250.26
OXA-29	cephalosporin; penam	5250.26
OXA-329	cephalosporin; penam	5250.26
OXA-325	cephalosporin; penam	5250.26
OXA-349	cephalosporin; penam	5250.26
OXA-268	cephalosporin; penam	5250.26
LRA-7	cephalosporin; penam	5250.26
OXA-12	cephalosporin; penam	5250.26
LRA-9	cephalosporin; penam	5250.26
Sed1 beta-lactamase	cephalosporin; penam	5250.26
LRA-17	cephalosporin; penam	5250.26
LRA-18	cephalosporin; penam	5250.26
LRA-19	cephalosporin; penam	5250.26
OXA-43	cephalosporin; penam	5250.26
OXA-42	cephalosporin; penam	5250.26
OXA-297	cephalosporin; penam	5250.26
OXA-298	cephalosporin; penam	5250.26
LRA-5	cephalosporin; penam	5250.26
OXA-299	cephalosporin; penam	5250.26
OXA-296	cephalosporin; penam	5250.26
OKP-A-16	cephalosporin; penam	5250.26
OXA-228	cephalosporin; penam	5250.26
OXA-355	cephalosporin; penam	5250.26
OXA-301	cephalosporin; penam	5250.26
OXA-418	cephalosporin; penam	5250.26
OXA-230	cephalosporin; penam	5250.26
OKP-A-14	cephalosporin; penam	5250.26
OKP-A-13	cephalosporin; penam	5250.26
OXA-45	cephalosporin; penam	5250.26
OXA-213	cephalosporin; penam	5250.26
OXA-305	cephalosporin; penam	5250.26
OXA-5	cephalosporin; penam	5250.26
OXA-392	cephalosporin; penam	5250.26
OXA-47	cephalosporin; penam	5250.26
OXA-35	cephalosporin; penam	5250.26
OXA-294	cephalosporin; penam	5250.26
OXA-295	cephalosporin; penam	5250.26
LRA-2	cephalosporin; penam	5250.26
OKP-A-11	cephalosporin; penam	5250.26
ROB-1	cephalosporin; penam	5250.26
OXA-134	cephalosporin; penam	5250.26
OXA-300	cephalosporin; penam	5250.26
OXA-266	cephalosporin; penam	5250.26
OXA-397	cephalosporin; penam	5250.26
OXA-420	cephalosporin; penam	5250.26
OXA-436	cephalosporin; penam	5250.26
OXA-400	cephalosporin; penam	5250.26
OXA-237	cephalosporin; penam	5250.26
OXA-279	cephalosporin; penam	5250.26
OXA-58	cephalosporin; penam	5250.26
OXA-155	cephalosporin; penam	5250.26
OXA-236	cephalosporin; penam	5250.26
OXA-235	cephalosporin; penam	5250.26
OXA-243	cephalosporin; penam	5250.26
NPS-1	cephalosporin; penam	5250.26
OXA-152	cephalosporin; penam	5250.26
OXA-183	cephalosporin; penam	5250.26
OXA-192	cephalosporin; penam	5250.26
OXA-465	cephalosporin; penam	5250.26
OXA-449	cephalosporin; penam	5250.26
OXA-448	cephalosporin; penam	5250.26
OXA-54	cephalosporin; penam	5250.26
OXA-23	cephalosporin; penam	5250.26
OXA-423	cephalosporin; penam	5250.26
OXA-440	cephalosporin; penam	5250.26
OXA-306	cephalosporin; penam	5250.26
OXA-292	cephalosporin; penam	5250.26
Acinetobacter baumannii AmpC beta-lactamase	cephalosporin; penam	5250.26
OXA-426	cephalosporin; penam	5250.26
OXA-117	cephalosporin; penam	5250.26
OXA-386	cephalosporin; penam	5250.26
OXA-206	cephalosporin; penam	5250.26
OXA-107	cephalosporin; penam	5250.26
OXA-109	cephalosporin; penam	5250.26
OXA-125	cephalosporin; penam	5250.26
OXA-168	cephalosporin; penam	5250.26
OXA-27	cephalosporin; penam	5250.26
OXA-366	cephalosporin; penam	5250.26
OXA-225	cephalosporin; penam	5250.26
OXA-171	cephalosporin; penam	5250.26
OXA-169	cephalosporin; penam	5250.26
OXA-73	cephalosporin; penam	5250.26
OXA-49	cephalosporin; penam	5250.26
OXA-167	cephalosporin; penam	5250.26
OXA-483	cephalosporin; penam	5250.26
OXA-435	cephalosporin; penam	5250.26
OXA-166	cephalosporin; penam	5250.26
OXA-165	cephalosporin; penam	5250.26
OXA-482	cephalosporin; penam	5250.26
OXA-239	cephalosporin; penam	5250.26
OXA-422	cephalosporin; penam	5250.26
OXA-170	cephalosporin; penam	5250.26
OXA-146	cephalosporin; penam	5250.26
OXA-272	cephalosporin; penam	5250.26
OXA-380	cephalosporin; penam	5250.26
OXA-65	cephalosporin; penam	5250.26
OXA-124	cephalosporin; penam	5250.26
OKP-A-9	cephalosporin; penam	5250.26
OXA-217	cephalosporin; penam	5250.26
OXA-106	cephalosporin; penam	5250.26
OXA-68	cephalosporin; penam	5250.26
OXA-384	cephalosporin; penam	5250.26
OXA-172	cephalosporin; penam	5250.26
OXA-442	cephalosporin; penam	5250.26
OXA-431	cephalosporin; penam	5250.26
OXA-303	cephalosporin; penam	5250.26
OKP-A-8	cephalosporin; penam	5250.26
OXA-215	cephalosporin; penam	5250.26
OXA-250	cephalosporin; penam	5250.26
OXA-216	cephalosporin; penam	5250.26
OXA-180	cephalosporin; penam	5250.26
OXA-430	cephalosporin; penam	5250.26
OXA-342	cephalosporin; penam	5250.26
OKP-A-15	cephalosporin; penam	5250.26
OKP-B-12	cephalosporin; penam	5250.26
OKP-B-6	cephalosporin; penam	5250.26
OKP-A-3	cephalosporin; penam	5250.26
OKP-B-18	cephalosporin; penam	5250.26
OKP-A-4	cephalosporin; penam	5250.26
OKP-B-4	cephalosporin; penam	5250.26
OKP-A-6	cephalosporin; penam	5250.26
OXA-229	cephalosporin; penam	5250.26
OXA-356	cephalosporin; penam	5250.26
OXA-90	cephalosporin; penam	5250.26
OXA-200	cephalosporin; penam	5250.26
OXA-132	cephalosporin; penam	5250.26
OXA-346	cephalosporin; penam	5250.26
OXA-432	cephalosporin; penam	5250.26
OXA-345	cephalosporin; penam	5250.26
OXA-458	cephalosporin; penam	5250.26
OXA-128	cephalosporin; penam	5250.26
OXA-84	cephalosporin; penam	5250.26
OXA-402	cephalosporin; penam	5250.26
OXA-120	cephalosporin; penam	5250.26
OXA-86	cephalosporin; penam	5250.26
OXA-87	cephalosporin; penam	5250.26
OXA-100	cephalosporin; penam	5250.26
OXA-67	cephalosporin; penam	5250.26
OXA-208	cephalosporin; penam	5250.26
OXA-112	cephalosporin; penam	5250.26
OXA-371	cephalosporin; penam	5250.26
OXA-130	cephalosporin; penam	5250.26
OXA-248	cephalosporin; penam	5250.26
OXA-339	cephalosporin; penam	5250.26
OXA-69	cephalosporin; penam	5250.26
OXA-98	cephalosporin; penam	5250.26
OXA-92	cephalosporin; penam	5250.26
OXA-108	cephalosporin; penam	5250.26
OXA-404	cephalosporin; penam	5250.26
OXA-433	cephalosporin; penam	5250.26
OXA-376	cephalosporin; penam	5250.26
OXA-93	cephalosporin; penam	5250.26
OXA-88	cephalosporin; penam	5250.26
OXA-110	cephalosporin; penam	5250.26
OXA-315	cephalosporin; penam	5250.26
OXA-249	cephalosporin; penam	5250.26
OXA-91	cephalosporin; penam	5250.26
OXA-374	cephalosporin; penam	5250.26
OXA-387	cephalosporin; penam	5250.26
OXA-194	cephalosporin; penam	5250.26
OXA-391	cephalosporin; penam	5250.26
OXA-83	cephalosporin; penam	5250.26
OXA-150	cephalosporin; penam	5250.26
OXA-144	cephalosporin; penam	5250.26
OXA-77	cephalosporin; penam	5250.26
OXA-385	cephalosporin; penam	5250.26
OXA-138	cephalosporin; penam	5250.26
OXA-94	cephalosporin; penam	5250.26
OXA-316	cephalosporin; penam	5250.26
OXA-95	cephalosporin; penam	5250.26
OXA-82	cephalosporin; penam	5250.26
OXA-223	cephalosporin; penam	5250.26
OXA-313	cephalosporin; penam	5250.26
OXA-382	cephalosporin; penam	5250.26
OXA-99	cephalosporin; penam	5250.26
OXA-131	cephalosporin; penam	5250.26
OXA-375	cephalosporin; penam	5250.26
OXA-76	cephalosporin; penam	5250.26
OXA-379	cephalosporin; penam	5250.26
OXA-480	cephalosporin; penam	5250.26
OXA-261	cephalosporin; penam	5250.26
OXA-403	cephalosporin; penam	5250.26
OXA-408	cephalosporin; penam	5250.26
OXA-126	cephalosporin; penam	5250.26
OXA-127	cephalosporin; penam	5250.26
OXA-413	cephalosporin; penam	5250.26
OXA-414	cephalosporin; penam	5250.26
OXA-337	cephalosporin; penam	5250.26
OXA-341	cephalosporin; penam	5250.26
OXA-343	cephalosporin; penam	5250.26
OXA-344	cephalosporin; penam	5250.26
OXA-317	cephalosporin; penam	5250.26
OXA-262	cephalosporin; penam	5250.26
OXA-257	cephalosporin; penam	5250.26
OXA-196	cephalosporin; penam	5250.26
OXA-201	cephalosporin; penam	5250.26
OXA-173	cephalosporin; penam	5250.26
OXA-424	cephalosporin; penam	5250.26
OXA-409	cephalosporin; penam	5250.26
OXA-197	cephalosporin; penam	5250.26
OXA-174	cephalosporin; penam	5250.26
OXA-202	cephalosporin; penam	5250.26
OXA-115	cephalosporin; penam	5250.26
OXA-175	cephalosporin; penam	5250.26
OXA-314	cephalosporin; penam	5250.26
OXA-71	cephalosporin; penam	5250.26
OXA-70	cephalosporin; penam	5250.26
OXA-66	cephalosporin; penam	5250.26
OXA-80	cephalosporin; penam	5250.26
OXA-336	cephalosporin; penam	5250.26
OXA-116	cephalosporin; penam	5250.26
OXA-195	cephalosporin; penam	5250.26
OXA-79	cephalosporin; penam	5250.26
OXA-383	cephalosporin; penam	5250.26
OXA-381	cephalosporin; penam	5250.26
OXA-64	cephalosporin; penam	5250.26
OXA-365	cephalosporin; penam	5250.26
OXA-425	cephalosporin; penam	5250.26
OXA-401	cephalosporin; penam	5250.26
OXA-122	cephalosporin; penam	5250.26
OXA-406	cephalosporin; penam	5250.26
OXA-411	cephalosporin; penam	5250.26
OXA-260	cephalosporin; penam	5250.26
OXA-123	cephalosporin; penam	5250.26
OXA-407	cephalosporin; penam	5250.26
OXA-97	cephalosporin; penam	5250.26
OXA-269	cephalosporin; penam	5250.26
OXA-219	cephalosporin; penam	5250.26
OXA-412	cephalosporin; penam	5250.26
OXA-377	cephalosporin; penam	5250.26
OXA-179	cephalosporin; penam	5250.26
OXA-338	cephalosporin; penam	5250.26
OXA-254	cephalosporin; penam	5250.26
OXA-89	cephalosporin; penam	5250.26
OXA-340	cephalosporin; penam	5250.26
OXA-242	cephalosporin; penam	5250.26
OXA-241	cephalosporin; penam	5250.26
OXA-111	cephalosporin; penam	5250.26
OXA-441	cephalosporin; penam	5250.26
OXA-429	cephalosporin; penam	5250.26
OXA-234	cephalosporin; penam	5250.26
OXA-293	cephalosporin; penam	5250.26
OXA-359	cephalosporin; penam	5250.26
OXA-323	cephalosporin; penam	5250.26
OXA-351	cephalosporin; penam	5250.26
OKP-B-1	cephalosporin; penam	5250.26
OKP-B-2	cephalosporin; penam	5250.26
OKP-B-3	cephalosporin; penam	5250.26
OKP-B-17	cephalosporin; penam	5250.26
OXA-121	cephalosporin; penam	5250.26
OXA-78	cephalosporin; penam	5250.26
OXA-312	cephalosporin; penam	5250.26
OKP-B-9	cephalosporin; penam	5250.26
OXA-357	cephalosporin; penam	5250.26
OXA-378	cephalosporin; penam	5250.26
OXA-149	cephalosporin; penam	5250.26
OXA-148	cephalosporin; penam	5250.26
OXA-389	cephalosporin; penam	5250.26
OXA-479	cephalosporin; penam	5250.26
OXA-302	cephalosporin; penam	5250.26
OXA-177	cephalosporin; penam	5250.26
OXA-308	cephalosporin; penam	5250.26
OXA-255	cephalosporin; penam	5250.26
OXA-253	cephalosporin; penam	5250.26
OKP-A-7	cephalosporin; penam	5250.26
OKP-A-1	cephalosporin; penam	5250.26
OXA-348	cephalosporin; penam	5250.26
OXA-75	cephalosporin; penam	5250.26
OKP-A-12	cephalosporin; penam	5250.26
OKP-A-2	cephalosporin; penam	5250.26
OKP-A-10	cephalosporin; penam	5250.26
OKP-A-5	cephalosporin; penam	5250.26
OXA-176	cephalosporin; penam	5250.26
OXA-475	cephalosporin; penam	5250.26
OXA-113	cephalosporin; penam	5250.26
OXA-263	cephalosporin; penam	5250.26
OXA-471	cephalosporin; penam	5250.26
OXA-450	cephalosporin; penam	5250.26
OXA-291	cephalosporin; penam	5250.26
OXA-439	cephalosporin; penam	5250.26
OXA-204	cephalosporin; penam	5250.26
OXA-331	cephalosporin; penam	5250.26
OXA-327	cephalosporin; penam	5250.26
OXA-185	cephalosporin; penam	5250.26
OXA-162	cephalosporin; penam	5250.26
OXA-158	cephalosporin; penam	5250.26
OXA-151	cephalosporin; penam	5250.26
OXA-461	cephalosporin; penam	5250.26
OXA-438	cephalosporin; penam	5250.26
OXA-477	cephalosporin; penam	5250.26
OXA-153	cephalosporin; penam	5250.26
OXA-405	cephalosporin; penam	5250.26
MOX-1	cephalosporin; cephamycin; penam	5250.26
OXA-416	cephalosporin; penam	5250.26
OXA-484	cephalosporin; penam	5250.26
OXA-199	cephalosporin; penam	5250.26
OXA-245	cephalosporin; penam	5250.26
OXA-370	cephalosporin; penam	5250.26
OXA-48	cephalosporin; penam	5250.26
OXA-163	cephalosporin; penam	5250.26
OXA-244	cephalosporin; penam	5250.26
OXA-252	cephalosporin; penam	5250.26
Laribacter hongkongensis ampC beta-lactamase	cephalosporin; penam	5250.26
OXA-453	cephalosporin; penam	5250.26
OXA-452	cephalosporin; penam	5250.26
OXA-451	cephalosporin; penam	5250.26
OXA-460	cephalosporin; penam	5250.26
OXA-61	cephalosporin; penam	5250.26
OXA-154	cephalosporin; penam	5250.26
OKP-B-11	cephalosporin; penam	5250.26
OXA-472	cephalosporin; penam	5250.26
OXA-136	cephalosporin; penam	5250.26
OXA-478	cephalosporin; penam	5250.26
OXA-476	cephalosporin; penam	5250.26
OXA-182	cephalosporin; penam	5250.26
OXA-156	cephalosporin; penam	5250.26
OXA-447	cephalosporin; penam	5250.26
OXA-184	cephalosporin; penam	5250.26
OXA-157	cephalosporin; penam	5250.26
OXA-139	cephalosporin; penam	5250.26
SLB-1	cephalosporin; penam	5250.26
OXA-72	cephalosporin; penam	5250.26
OXA-26	cephalosporin; penam	5250.26
OXA-62	cephalosporin; penam	5250.26
OXA-437	cephalosporin; penam	5250.26
OXA-207	cephalosporin; penam	5250.26
mtrD	macrolide antibiotic; penam	5115.89
mtrC	macrolide antibiotic; penam	5115.89
mtrA	macrolide antibiotic; penam	5115.89
mtrE	macrolide antibiotic; penam	5115.89
Corynebacterium striatum tetA	penam; tetracycline antibiotic	4934.83
CAU-1 beta-lactamase	carbapenem; penam	4265.88
Chryseobacterium meningosepticum BlaB	carbapenem; penam	4265.88
LEN-14	penam; penem	4246.71
LEN-4	penam; penem	4246.71
LEN-26	penam; penem	4246.71
LEN-39	penam; penem	4246.71
LEN-1	penam; penem	4246.71
LEN-12	penam; penem	4246.71
LEN-21	penam; penem	4246.71
LEN-2	penam; penem	4246.71
LEN-51	penam; penem	4246.71
LEN-58	penam; penem	4246.71
LEN-34	penam; penem	4246.71
LEN-6	penam; penem	4246.71
LEN-13	penam; penem	4246.71
LEN-11	penam; penem	4246.71
LEN-15	penam; penem	4246.71
LEN-9	penam; penem	4246.71
LEN-16	penam; penem	4246.71
LEN-10	penam; penem	4246.71
LEN-18	penam; penem	4246.71
LEN-41	penam; penem	4246.71
LEN-42	penam; penem	4246.71
LEN-43	penam; penem	4246.71
LEN-55	penam; penem	4246.71
LEN-17	penam; penem	4246.71
LEN-35	penam; penem	4246.71
LEN-30	penam; penem	4246.71
LEN-36	penam; penem	4246.71
LEN-32	penam; penem	4246.71
LEN-37	penam; penem	4246.71
LEN-38	penam; penem	4246.71
LEN-7	penam; penem	4246.71
LEN-25	penam; penem	4246.71
LEN-3	penam; penem	4246.71
LEN-8	penam; penem	4246.71
LEN-5	penam; penem	4246.71
LEN-22	penam; penem	4246.71
LEN-24	penam; penem	4246.71
LEN-20	penam; penem	4246.71
LEN-23	penam; penem	4246.71
LEN-40	penam; penem	4246.71
LEN-19	penam; penem	4246.71
mecA	penam	4245.86
mecR1	penam	4245.86
mecI	penam	4245.86
CARB-16	penam	4245.86
CBP-1	penam	4245.86
CARB-3	penam	4245.86
BLA1	penam	4245.86
mecB	penam	4245.86
blaF	penam	4245.86
AER-1	penam	4245.86
CKO-1	penam	4245.86
CARB-14	penam	4245.86
r39 beta-lactamase	penam	4245.86
FTU-1	penam	4245.86
CARB-5	penam	4245.86
CARB-8	penam	4245.86
PC1 beta-lactamase (blaZ)	penam	4245.86
CARB-4	penam	4245.86
EXO beta-lactamase	penam	4245.86
CARB-6	penam	4245.86
HERA-2	penam	4245.86
ERP-1	penam	4245.86
CARB-10	penam	4245.86
CARB-2	penam	4245.86
CARB-1	penam	4245.86
mecD	penam	4245.86
CARB-12	penam	4245.86
CGA-1	penam	4245.86
mecC	penam	4245.86
ARL-4	penam	4245.86
FONA-3	penam	4245.86
FAR-1	penam	4245.86
BES-1	penam	4245.86
BPU-1	penam	4245.86
blaR1	penam	4245.86
RCP-1	penam	4245.86
CME-1	penam	4245.86
CARB-22	penam	4245.86
CARB-17	penam	4245.86
CARB-23	penam	4245.86
CARB-19	penam	4245.86
CARB-20	penam	4245.86
CARB-21	penam	4245.86
DES-1	penam	4245.86
HERA-4	penam	4245.86
HERA-8	penam	4245.86
ARL-1	penam	4245.86
ARL-2	penam	4245.86
ARL-6	penam	4245.86
CARB-9	penam	4245.86
CARB-7	penam	4245.86
HERA-6	penam	4245.86
BRO-1	penam	4245.86
FONA-2	penam	4245.86
FRI-1	penam	4245.86
BCL-1	penam	4245.86
HERA-1	penam	4245.86
HERA-5	penam	4245.86
HERA-3	penam	4245.86
FONA-6	penam	4245.86
FONA-5	penam	4245.86
FONA-1	penam	4245.86
BRO-2	penam	4245.86
CARB-18	penam	4245.86
FRI-2	penam	4245.86
FPH-1	penam	4245.86
FONA-4	penam	4245.86
FRI-3	penam	4245.86
adeJ	macrolide antibiotic; fluoroquinolone antibiotic; lincosamide antibiotic; carbapenem; cephalosporin; tetracycline antibiotic; rifamycin antibiotic; diaminopyrimidine antibiotic; phenicol antibiotic; penem	3335.06
adeI	macrolide antibiotic; fluoroquinolone antibiotic; lincosamide antibiotic; carbapenem; cephalosporin; tetracycline antibiotic; rifamycin antibiotic; diaminopyrimidine antibiotic; phenicol antibiotic; penem	3335.06
adeK	macrolide antibiotic; fluoroquinolone antibiotic; lincosamide antibiotic; carbapenem; cephalosporin; tetracycline antibiotic; rifamycin antibiotic; diaminopyrimidine antibiotic; phenicol antibiotic; penem	3335.06
adeN	macrolide antibiotic; fluoroquinolone antibiotic; lincosamide antibiotic; carbapenem; cephalosporin; tetracycline antibiotic; rifamycin antibiotic; diaminopyrimidine antibiotic; phenicol antibiotic; penem	3335.06
AxyY	macrolide antibiotic; fluoroquinolone antibiotic; aminoglycoside antibiotic; cephalosporin	2667.55
AxyX	macrolide antibiotic; fluoroquinolone antibiotic; aminoglycoside antibiotic; cephalosporin	2667.55
OprZ	macrolide antibiotic; fluoroquinolone antibiotic; aminoglycoside antibiotic; cephalosporin	2667.55
Klebsiella pneumoniae KpnE	macrolide antibiotic; aminoglycoside antibiotic; cephalosporin; tetracycline antibiotic; peptide antibiotic; rifamycin antibiotic	2631.16
Klebsiella pneumoniae KpnF	macrolide antibiotic; aminoglycoside antibiotic; cephalosporin; tetracycline antibiotic; peptide antibiotic; rifamycin antibiotic	2631.16
cmeB	macrolide antibiotic; fluoroquinolone antibiotic; cephalosporin; fusidic acid	2612.3
cmeA	macrolide antibiotic; fluoroquinolone antibiotic; cephalosporin; fusidic acid	2612.3
cmeC	macrolide antibiotic; fluoroquinolone antibiotic; cephalosporin; fusidic acid	2612.3
cmeR	macrolide antibiotic; fluoroquinolone antibiotic; cephalosporin; fusidic acid	2612.3
oprA	macrolide antibiotic; fluoroquinolone antibiotic; aminoglycoside antibiotic; carbapenem; tetracycline antibiotic	2372.14
smeE	macrolide antibiotic; fluoroquinolone antibiotic; tetracycline antibiotic; phenicol antibiotic	2307.2
mexW	macrolide antibiotic; fluoroquinolone antibiotic; tetracycline antibiotic; acridine dye; phenicol antibiotic	2307.2
smeD	macrolide antibiotic; fluoroquinolone antibiotic; tetracycline antibiotic; phenicol antibiotic	2307.2
smeF	macrolide antibiotic; fluoroquinolone antibiotic; tetracycline antibiotic; phenicol antibiotic	2307.2
mexV	macrolide antibiotic; fluoroquinolone antibiotic; tetracycline antibiotic; acridine dye; phenicol antibiotic	2307.2
TLA-2	fluoroquinolone antibiotic; monobactam; cephalosporin	1742.37
TLA-1	fluoroquinolone antibiotic; monobactam; cephalosporin	1742.37
TLA-3	fluoroquinolone antibiotic; monobactam; cephalosporin	1742.37
efrA	macrolide antibiotic; fluoroquinolone antibiotic; rifamycin antibiotic	1607.9
efrB	macrolide antibiotic; fluoroquinolone antibiotic; rifamycin antibiotic	1607.9
efmA	macrolide antibiotic; fluoroquinolone antibiotic	1607.04
mexQ	macrolide antibiotic; carbapenem; tetracycline antibiotic; acridine dye; diaminopyrimidine antibiotic; phenicol antibiotic	1591.08
opmE	macrolide antibiotic; carbapenem; tetracycline antibiotic; acridine dye; diaminopyrimidine antibiotic; phenicol antibiotic	1591.08
mexP	macrolide antibiotic; carbapenem; tetracycline antibiotic; acridine dye; diaminopyrimidine antibiotic; phenicol antibiotic	1591.08
OpmB	macrolide antibiotic; monobactam; tetracycline antibiotic; aminocoumarin antibiotic	1560.84
MuxC	macrolide antibiotic; monobactam; tetracycline antibiotic; aminocoumarin antibiotic	1560.84
MuxB	macrolide antibiotic; monobactam; tetracycline antibiotic; aminocoumarin antibiotic	1560.84
MuxA	macrolide antibiotic; monobactam; tetracycline antibiotic; aminocoumarin antibiotic	1560.84
mexK	macrolide antibiotic; tetracycline antibiotic; triclosan	1559.87
mexJ	macrolide antibiotic; tetracycline antibiotic; triclosan	1559.87
mexL	macrolide antibiotic; tetracycline antibiotic; triclosan	1559.87
LAP-2	fluoroquinolone antibiotic; aminoglycoside antibiotic; tetracycline antibiotic; rifamycin antibiotic	1482.94
LAP-1	fluoroquinolone antibiotic; aminoglycoside antibiotic; tetracycline antibiotic; rifamycin antibiotic	1482.94
msrA	macrolide antibiotic; lincosamide antibiotic; streptogramin antibiotic; tetracycline antibiotic; oxazolidinone antibiotic; phenicol antibiotic; pleuromutilin antibiotic	1443.79
mel	macrolide antibiotic; lincosamide antibiotic; streptogramin antibiotic; tetracycline antibiotic; oxazolidinone antibiotic; phenicol antibiotic; pleuromutilin antibiotic	1443.79
lsaA	macrolide antibiotic; lincosamide antibiotic; streptogramin antibiotic; tetracycline antibiotic; oxazolidinone antibiotic; phenicol antibiotic; pleuromutilin antibiotic	1443.79
lsaE	macrolide antibiotic; lincosamide antibiotic; streptogramin antibiotic; tetracycline antibiotic; oxazolidinone antibiotic; phenicol antibiotic; pleuromutilin antibiotic	1443.79
vgaA	macrolide antibiotic; lincosamide antibiotic; streptogramin antibiotic; tetracycline antibiotic; oxazolidinone antibiotic; phenicol antibiotic; pleuromutilin antibiotic	1443.79
msrC	macrolide antibiotic; lincosamide antibiotic; streptogramin antibiotic; tetracycline antibiotic; oxazolidinone antibiotic; phenicol antibiotic; pleuromutilin antibiotic	1443.79
poxtA	macrolide antibiotic; lincosamide antibiotic; streptogramin antibiotic; tetracycline antibiotic; oxazolidinone antibiotic; phenicol antibiotic; pleuromutilin antibiotic	1443.79
lsaC	macrolide antibiotic; lincosamide antibiotic; streptogramin antibiotic; tetracycline antibiotic; oxazolidinone antibiotic; phenicol antibiotic; pleuromutilin antibiotic	1443.79
msrE	macrolide antibiotic; lincosamide antibiotic; streptogramin antibiotic; tetracycline antibiotic; oxazolidinone antibiotic; phenicol antibiotic; pleuromutilin antibiotic	1443.79
optrA	macrolide antibiotic; lincosamide antibiotic; streptogramin antibiotic; tetracycline antibiotic; oxazolidinone antibiotic; phenicol antibiotic; pleuromutilin antibiotic	1443.79
oleB	macrolide antibiotic; lincosamide antibiotic; streptogramin antibiotic; tetracycline antibiotic; oxazolidinone antibiotic; phenicol antibiotic; pleuromutilin antibiotic	1443.79
lsaB	macrolide antibiotic; lincosamide antibiotic; streptogramin antibiotic; tetracycline antibiotic; oxazolidinone antibiotic; phenicol antibiotic; pleuromutilin antibiotic	1443.79
lmrC	macrolide antibiotic; lincosamide antibiotic; streptogramin antibiotic; tetracycline antibiotic; oxazolidinone antibiotic; phenicol antibiotic; pleuromutilin antibiotic	1443.79
vgaE	macrolide antibiotic; lincosamide antibiotic; streptogramin antibiotic; tetracycline antibiotic; oxazolidinone antibiotic; phenicol antibiotic; pleuromutilin antibiotic	1443.79
vgaD	macrolide antibiotic; lincosamide antibiotic; streptogramin antibiotic; tetracycline antibiotic; oxazolidinone antibiotic; phenicol antibiotic; pleuromutilin antibiotic	1443.79
tlrC	macrolide antibiotic; lincosamide antibiotic; streptogramin antibiotic; tetracycline antibiotic; oxazolidinone antibiotic; phenicol antibiotic; pleuromutilin antibiotic	1443.79
carA	macrolide antibiotic; lincosamide antibiotic; streptogramin antibiotic; tetracycline antibiotic; oxazolidinone antibiotic; phenicol antibiotic; pleuromutilin antibiotic	1443.79
srmB	macrolide antibiotic; lincosamide antibiotic; streptogramin antibiotic; tetracycline antibiotic; oxazolidinone antibiotic; phenicol antibiotic; pleuromutilin antibiotic	1443.79
vgaB	macrolide antibiotic; lincosamide antibiotic; streptogramin antibiotic; tetracycline antibiotic; oxazolidinone antibiotic; phenicol antibiotic; pleuromutilin antibiotic	1443.79
vgaC	macrolide antibiotic; lincosamide antibiotic; streptogramin antibiotic; tetracycline antibiotic; oxazolidinone antibiotic; phenicol antibiotic; pleuromutilin antibiotic	1443.79
salA	macrolide antibiotic; lincosamide antibiotic; streptogramin antibiotic; tetracycline antibiotic; oxazolidinone antibiotic; phenicol antibiotic; pleuromutilin antibiotic	1443.79
tva(A)	macrolide antibiotic; lincosamide antibiotic; streptogramin antibiotic; tetracycline antibiotic; oxazolidinone antibiotic; phenicol antibiotic; pleuromutilin antibiotic	1443.79
vmlR	macrolide antibiotic; lincosamide antibiotic; streptogramin antibiotic; tetracycline antibiotic; oxazolidinone antibiotic; phenicol antibiotic; pleuromutilin antibiotic	1443.79
vga(E) Staphylococcus cohnii	macrolide antibiotic; lincosamide antibiotic; streptogramin antibiotic; tetracycline antibiotic; oxazolidinone antibiotic; phenicol antibiotic; pleuromutilin antibiotic	1443.79
vgaALC	macrolide antibiotic; lincosamide antibiotic; streptogramin antibiotic; tetracycline antibiotic; oxazolidinone antibiotic; phenicol antibiotic; pleuromutilin antibiotic	1443.79
oqxB	fluoroquinolone antibiotic; glycylcycline; tetracycline antibiotic; diaminopyrimidine antibiotic; nitrofuran antibiotic	1428.05
oqxA	fluoroquinolone antibiotic; glycylcycline; tetracycline antibiotic; diaminopyrimidine antibiotic; nitrofuran antibiotic	1428.05
lmrP	macrolide antibiotic; lincosamide antibiotic; streptogramin antibiotic; tetracycline antibiotic	1427.69
hp1181	fluoroquinolone antibiotic; tetracycline antibiotic; nitroimidazole antibiotic	1426.83
adeF	fluoroquinolone antibiotic; tetracycline antibiotic	1425.97
mexI	fluoroquinolone antibiotic; tetracycline antibiotic; acridine dye	1425.97
mexH	fluoroquinolone antibiotic; tetracycline antibiotic; acridine dye	1425.97
mexG	fluoroquinolone antibiotic; tetracycline antibiotic; acridine dye	1425.97
opmD	fluoroquinolone antibiotic; tetracycline antibiotic; acridine dye	1425.97
adeL	fluoroquinolone antibiotic; tetracycline antibiotic	1425.97
adeH	fluoroquinolone antibiotic; tetracycline antibiotic	1425.97
adeG	fluoroquinolone antibiotic; tetracycline antibiotic	1425.97
PDC-3	monobactam; carbapenem; cephalosporin	1025.4
PDC-8	monobactam; carbapenem; cephalosporin	1025.4
PDC-92	monobactam; carbapenem; cephalosporin	1025.4
PDC-75	monobactam; carbapenem; cephalosporin	1025.4
PDC-80	monobactam; carbapenem; cephalosporin	1025.4
PDC-1	monobactam; carbapenem; cephalosporin	1025.4
PDC-79	monobactam; carbapenem; cephalosporin	1025.4
PDC-86	monobactam; carbapenem; cephalosporin	1025.4
PDC-73	monobactam; carbapenem; cephalosporin	1025.4
PDC-85	monobactam; carbapenem; cephalosporin	1025.4
PDC-90	monobactam; carbapenem; cephalosporin	1025.4
PDC-87	monobactam; carbapenem; cephalosporin	1025.4
PDC-89	monobactam; carbapenem; cephalosporin	1025.4
PDC-74	monobactam; carbapenem; cephalosporin	1025.4
PDC-81	monobactam; carbapenem; cephalosporin	1025.4
PDC-83	monobactam; carbapenem; cephalosporin	1025.4
PDC-10	monobactam; carbapenem; cephalosporin	1025.4
PDC-7	monobactam; carbapenem; cephalosporin	1025.4
PDC-78	monobactam; carbapenem; cephalosporin	1025.4
PDC-82	monobactam; carbapenem; cephalosporin	1025.4
PDC-77	monobactam; carbapenem; cephalosporin	1025.4
PDC-76	monobactam; carbapenem; cephalosporin	1025.4
PDC-93	monobactam; carbapenem; cephalosporin	1025.4
PDC-5	monobactam; carbapenem; cephalosporin	1025.4
PDC-2	monobactam; carbapenem; cephalosporin	1025.4
PDC-9	monobactam; carbapenem; cephalosporin	1025.4
PDC-84	monobactam; carbapenem; cephalosporin	1025.4
PDC-6	monobactam; carbapenem; cephalosporin	1025.4
PDC-4	monobactam; carbapenem; cephalosporin	1025.4
PDC-91	monobactam; carbapenem; cephalosporin	1025.4
PDC-88	monobactam; carbapenem; cephalosporin	1025.4
TMB-2	carbapenem; cephalosporin; cephamycin	1024.43
DIM-1 beta-lactamase	carbapenem; cephalosporin	1024.43
TUS-1 beta-lactamase	carbapenem; cephalosporin; cephamycin	1024.43
TMB-1	carbapenem; cephalosporin; cephamycin	1024.43
RSA-2	carbapenem; cephalosporin	1024.43
RSA-1	carbapenem; cephalosporin	1024.43
CIA-3	carbapenem; cephalosporin	1024.43
CIA-2	carbapenem; cephalosporin	1024.43
CIA-1	carbapenem; cephalosporin	1024.43
CIA-4	carbapenem; cephalosporin	1024.43
TEM-1	monobactam; cephalosporin; penam; penem	1005.37
TEM-95	monobactam; cephalosporin; penam; penem	1005.37
TEM-135	monobactam; cephalosporin; penam; penem	1005.37
TEM-206	monobactam; cephalosporin; penam; penem	1005.37
TEM-214	monobactam; cephalosporin; penam; penem	1005.37
TEM-112	monobactam; cephalosporin; penam; penem	1005.37
TEM-163	monobactam; cephalosporin; penam; penem	1005.37
TEM-196	monobactam; cephalosporin; penam; penem	1005.37
TEM-215	monobactam; cephalosporin; penam; penem	1005.37
TEM-10	monobactam; cephalosporin; penam; penem	1005.37
TEM-185	monobactam; cephalosporin; penam; penem	1005.37
TEM-68	monobactam; cephalosporin; penam; penem	1005.37
TEM-93	monobactam; cephalosporin; penam; penem	1005.37
TEM-81	monobactam; cephalosporin; penam; penem	1005.37
TEM-2	monobactam; cephalosporin; penam; penem	1005.37
TEM-176	monobactam; cephalosporin; penam; penem	1005.37
TEM-57	monobactam; cephalosporin; penam; penem	1005.37
TEM-122	monobactam; cephalosporin; penam; penem	1005.37
TEM-141	monobactam; cephalosporin; penam; penem	1005.37
TEM-71	monobactam; cephalosporin; penam; penem	1005.37
TEM-33	monobactam; cephalosporin; penam; penem	1005.37
TEM-30	monobactam; cephalosporin; penam; penem	1005.37
TEM-169	monobactam; cephalosporin; penam; penem	1005.37
TEM-156	monobactam; cephalosporin; penam; penem	1005.37
TEM-54	monobactam; cephalosporin; penam; penem	1005.37
TEM-190	monobactam; cephalosporin; penam; penem	1005.37
TEM-116	monobactam; cephalosporin; penam; penem	1005.37
TEM-26	monobactam; cephalosporin; penam; penem	1005.37
TEM-59	monobactam; cephalosporin; penam; penem	1005.37
TEM-209	monobactam; cephalosporin; penam; penem	1005.37
TEM-150	monobactam; cephalosporin; penam; penem	1005.37
TEM-84	monobactam; cephalosporin; penam; penem	1005.37
TEM-42	monobactam; cephalosporin; penam; penem	1005.37
TEM-60	monobactam; cephalosporin; penam; penem	1005.37
TEM-160	monobactam; cephalosporin; penam; penem	1005.37
TEM-6	monobactam; cephalosporin; penam; penem	1005.37
TEM-121	monobactam; cephalosporin; penam; penem	1005.37
TEM-162	monobactam; cephalosporin; penam; penem	1005.37
TEM-52	monobactam; cephalosporin; penam; penem	1005.37
TEM-83	monobactam; cephalosporin; penam; penem	1005.37
TEM-20	monobactam; cephalosporin; penam; penem	1005.37
TEM-72	monobactam; cephalosporin; penam; penem	1005.37
MIR-11	monobactam; cephalosporin	1005.37
MIR-15	monobactam; cephalosporin	1005.37
TEM-217	monobactam; cephalosporin; penam; penem	1005.37
VEB-9	monobactam; cephalosporin	1005.37
MIR-5	monobactam; cephalosporin	1005.37
MIR-4	monobactam; cephalosporin	1005.37
MIR-1	monobactam; cephalosporin	1005.37
MIR-23	monobactam; cephalosporin	1005.37
TEM-123	monobactam; cephalosporin; penam; penem	1005.37
TEM-171	monobactam; cephalosporin; penam; penem	1005.37
TEM-157	monobactam; cephalosporin; penam; penem	1005.37
TEM-187	monobactam; cephalosporin; penam; penem	1005.37
TEM-29	monobactam; cephalosporin; penam; penem	1005.37
TEM-201	monobactam; cephalosporin; penam; penem	1005.37
TEM-120	monobactam; cephalosporin; penam; penem	1005.37
TEM-96	monobactam; cephalosporin; penam; penem	1005.37
TEM-186	monobactam; cephalosporin; penam; penem	1005.37
TEM-80	monobactam; cephalosporin; penam; penem	1005.37
TEM-8	monobactam; cephalosporin; penam; penem	1005.37
TEM-183	monobactam; cephalosporin; penam; penem	1005.37
TEM-195	monobactam; cephalosporin; penam; penem	1005.37
TEM-142	monobactam; cephalosporin; penam; penem	1005.37
TEM-134	monobactam; cephalosporin; penam; penem	1005.37
TEM-45	monobactam; cephalosporin; penam; penem	1005.37
TEM-115	monobactam; cephalosporin; penam; penem	1005.37
TEM-220	monobactam; cephalosporin; penam; penem	1005.37
TEM-102	monobactam; cephalosporin; penam; penem	1005.37
TEM-208	monobactam; cephalosporin; penam; penem	1005.37
TEM-90	monobactam; cephalosporin; penam; penem	1005.37
TEM-149	monobactam; cephalosporin; penam; penem	1005.37
TEM-40	monobactam; cephalosporin; penam; penem	1005.37
TEM-154	monobactam; cephalosporin; penam; penem	1005.37
TEM-197	monobactam; cephalosporin; penam; penem	1005.37
TEM-158	monobactam; cephalosporin; penam; penem	1005.37
TEM-207	monobactam; cephalosporin; penam; penem	1005.37
TEM-216	monobactam; cephalosporin; penam; penem	1005.37
TEM-147	monobactam; cephalosporin; penam; penem	1005.37
TEM-118	monobactam; cephalosporin; penam; penem	1005.37
TEM-205	monobactam; cephalosporin; penam; penem	1005.37
TEM-213	monobactam; cephalosporin; penam; penem	1005.37
TEM-91	monobactam; cephalosporin; penam; penem	1005.37
TEM-155	monobactam; cephalosporin; penam; penem	1005.37
TEM-152	monobactam; cephalosporin; penam; penem	1005.37
TEM-177	monobactam; cephalosporin; penam; penem	1005.37
TEM-15	monobactam; cephalosporin; penam; penem	1005.37
TEM-53	monobactam; cephalosporin; penam; penem	1005.37
TEM-117	monobactam; cephalosporin; penam; penem	1005.37
TEM-198	monobactam; cephalosporin; penam; penem	1005.37
TEM-138	monobactam; cephalosporin; penam; penem	1005.37
TEM-87	monobactam; cephalosporin; penam; penem	1005.37
TEM-151	monobactam; cephalosporin; penam; penem	1005.37
TEM-110	monobactam; cephalosporin; penam; penem	1005.37
TEM-125	monobactam; cephalosporin; penam; penem	1005.37
TEM-79	monobactam; cephalosporin; penam; penem	1005.37
TEM-168	monobactam; cephalosporin; penam; penem	1005.37
TEM-194	monobactam; cephalosporin; penam; penem	1005.37
TEM-12	monobactam; cephalosporin; penam; penem	1005.37
TEM-131	monobactam; cephalosporin; penam; penem	1005.37
TEM-4	monobactam; cephalosporin; penam; penem	1005.37
TEM-106	monobactam; cephalosporin; penam; penem	1005.37
TEM-76	monobactam; cephalosporin; penam; penem	1005.37
TEM-11	monobactam; cephalosporin; penam; penem	1005.37
TEM-67	monobactam; cephalosporin; penam; penem	1005.37
TEM-132	monobactam; cephalosporin; penam; penem	1005.37
TEM-191	monobactam; cephalosporin; penam; penem	1005.37
TEM-178	monobactam; cephalosporin; penam; penem	1005.37
TEM-86	monobactam; cephalosporin; penam; penem	1005.37
TEM-114	monobactam; cephalosporin; penam; penem	1005.37
TEM-22	monobactam; cephalosporin; penam; penem	1005.37
TEM-47	monobactam; cephalosporin; penam; penem	1005.37
TEM-16	monobactam; cephalosporin; penam; penem	1005.37
TEM-128	monobactam; cephalosporin; penam; penem	1005.37
TEM-55	monobactam; cephalosporin; penam; penem	1005.37
TEM-146	monobactam; cephalosporin; penam; penem	1005.37
TEM-3	monobactam; cephalosporin; penam; penem	1005.37
TEM-133	monobactam; cephalosporin; penam; penem	1005.37
TEM-73	monobactam; cephalosporin; penam; penem	1005.37
TEM-104	monobactam; cephalosporin; penam; penem	1005.37
VEB-1	monobactam; cephalosporin	1005.37
VEB-5	monobactam; cephalosporin	1005.37
VEB-4	monobactam; cephalosporin	1005.37
VEB-8	monobactam; cephalosporin	1005.37
VEB-2	monobactam; cephalosporin	1005.37
TEM-34	monobactam; cephalosporin; penam; penem	1005.37
TEM-219	monobactam; cephalosporin; penam; penem	1005.37
TEM-48	monobactam; cephalosporin; penam; penem	1005.37
TEM-82	monobactam; cephalosporin; penam; penem	1005.37
TEM-143	monobactam; cephalosporin; penam; penem	1005.37
TEM-184	monobactam; cephalosporin; penam; penem	1005.37
TEM-153	monobactam; cephalosporin; penam; penem	1005.37
MIR-6	monobactam; cephalosporin	1005.37
MIR-14	monobactam; cephalosporin	1005.37
MIR-13	monobactam; cephalosporin	1005.37
TEM-189	monobactam; cephalosporin; penam; penem	1005.37
TEM-75	monobactam; cephalosporin; penam; penem	1005.37
TEM-136	monobactam; cephalosporin; penam; penem	1005.37
TEM-19	monobactam; cephalosporin; penam; penem	1005.37
TEM-148	monobactam; cephalosporin; penam; penem	1005.37
TEM-159	monobactam; cephalosporin; penam; penem	1005.37
TEM-111	monobactam; cephalosporin; penam; penem	1005.37
TEM-108	monobactam; cephalosporin; penam; penem	1005.37
MIR-16	monobactam; cephalosporin	1005.37
VEB-3	monobactam; cephalosporin	1005.37
TEM-109	monobactam; cephalosporin; penam; penem	1005.37
TEM-139	monobactam; cephalosporin; penam; penem	1005.37
TEM-166	monobactam; cephalosporin; penam; penem	1005.37
TEM-130	monobactam; cephalosporin; penam; penem	1005.37
TEM-24	monobactam; cephalosporin; penam; penem	1005.37
TEM-85	monobactam; cephalosporin; penam; penem	1005.37
TEM-70	monobactam; cephalosporin; penam; penem	1005.37
TEM-167	monobactam; cephalosporin; penam; penem	1005.37
TEM-105	monobactam; cephalosporin; penam; penem	1005.37
TEM-188	monobactam; cephalosporin; penam; penem	1005.37
TEM-107	monobactam; cephalosporin; penam; penem	1005.37
TEM-88	monobactam; cephalosporin; penam; penem	1005.37
TEM-137	monobactam; cephalosporin; penam; penem	1005.37
TEM-28	monobactam; cephalosporin; penam; penem	1005.37
TEM-144	monobactam; cephalosporin; penam; penem	1005.37
TEM-193	monobactam; cephalosporin; penam; penem	1005.37
TEM-127	monobactam; cephalosporin; penam; penem	1005.37
TEM-92	monobactam; cephalosporin; penam; penem	1005.37
MIR-3	monobactam; cephalosporin	1005.37
TEM-43	monobactam; cephalosporin; penam; penem	1005.37
TEM-78	monobactam; cephalosporin; penam; penem	1005.37
TEM-145	monobactam; cephalosporin; penam; penem	1005.37
TEM-126	monobactam; cephalosporin; penam; penem	1005.37
MIR-9	monobactam; cephalosporin	1005.37
MIR-10	monobactam; cephalosporin	1005.37
MIR-17	monobactam; cephalosporin	1005.37
TEM-17	monobactam; cephalosporin; penam; penem	1005.37
MIR-2	monobactam; cephalosporin	1005.37
TEM-113	monobactam; cephalosporin; penam; penem	1005.37
TEM-89	monobactam; cephalosporin; penam; penem	1005.37
TEM-199	monobactam; cephalosporin; penam; penem	1005.37
TEM-182	monobactam; cephalosporin; penam; penem	1005.37
TEM-63	monobactam; cephalosporin; penam; penem	1005.37
TEM-49	monobactam; cephalosporin; penam; penem	1005.37
TEM-101	monobactam; cephalosporin; penam; penem	1005.37
TEM-164	monobactam; cephalosporin; penam; penem	1005.37
TEM-192	monobactam; cephalosporin; penam; penem	1005.37
TEM-124	monobactam; cephalosporin; penam; penem	1005.37
TEM-7	monobactam; cephalosporin; penam; penem	1005.37
TEM-129	monobactam; cephalosporin; penam; penem	1005.37
TEM-21	monobactam; cephalosporin; penam; penem	1005.37
TEM-94	monobactam; cephalosporin; penam; penem	1005.37
TEM-211	monobactam; cephalosporin; penam; penem	1005.37
MIR-12	monobactam; cephalosporin	1005.37
VEB-6	monobactam; cephalosporin	1005.37
VEB-7	monobactam; cephalosporin	1005.37
VEB-1b	monobactam; cephalosporin	1005.37
CfxA2	cephamycin	1004.41
CfxA3	cephamycin	1004.41
CfxA5	cephamycin	1004.41
CfxA4	cephamycin	1004.41
CTX-M-15	cephalosporin	1004.41
FOX-5	cephalosporin; cephamycin	1004.41
CTX-M-55	cephalosporin	1004.41
CTX-M-14	cephalosporin	1004.41
CTX-M-3	cephalosporin	1004.41
CTX-M-65	cephalosporin	1004.41
CTX-M-27	cephalosporin	1004.41
ADC-8	cephalosporin	1004.41
CTX-M-144	cephalosporin	1004.41
CTX-M-24	cephalosporin	1004.41
CTX-M-157	cephalosporin	1004.41
CTX-M-117	cephalosporin	1004.41
CTX-M-123	cephalosporin	1004.41
CMY-2	cephalosporin; cephamycin	1004.41
CTX-M-104	cephalosporin	1004.41
CMY-37	cephamycin	1004.41
CTX-M-101	cephalosporin	1004.41
CTX-M-142	cephalosporin	1004.41
CTX-M-125	cephalosporin	1004.41
CTX-M-90	cephalosporin	1004.41
CTX-M-1	cephalosporin	1004.41
CMY-82	cephamycin	1004.41
CTX-M-132	cephalosporin	1004.41
CTX-M-32	cephalosporin	1004.41
CTX-M-64	cephalosporin	1004.41
CTX-M-9	cephalosporin	1004.41
CMY-42	cephalosporin; cephamycin	1004.41
CTX-M-23	cephalosporin	1004.41
CMY-132	cephamycin	1004.41
CMY-4	cephamycin	1004.41
CTX-M-30	cephalosporin	1004.41
CTX-M-62	cephalosporin	1004.41
CTX-M-2	cephalosporin	1004.41
CMY-65	cephamycin	1004.41
CMY-32	cephamycin	1004.41
CTX-M-8	cephalosporin	1004.41
CMY-6	cephamycin	1004.41
CMY-23	cephamycin	1004.41
CMY-51	cephamycin	1004.41
CMY-111	cephamycin	1004.41
CMY-45	cephamycin	1004.41
CMY-16	cephamycin	1004.41
ADC-18	cephalosporin	1004.41
DHA-1	cephalosporin; cephamycin	1004.41
CMY-44	cephamycin	1004.41
AQU-2	cephalosporin	1004.41
CMY-136	cephalosporin; cephamycin	1004.41
CMY-78	cephamycin	1004.41
CTX-M-44	cephalosporin	1004.41
CTX-M-63	cephalosporin	1004.41
CTX-M-39	cephalosporin	1004.41
DHA-22	cephalosporin; cephamycin	1004.41
DHA-19	cephalosporin; cephamycin	1004.41
CTX-M-82	cephalosporin	1004.41
DHA-5	cephalosporin; cephamycin	1004.41
AQU-3	cephalosporin	1004.41
CMY-83	cephamycin	1004.41
CMY-70	cephamycin	1004.41
CMY-104	cephamycin	1004.41
CMY-74	cephamycin	1004.41
CTX-M-78	cephalosporin	1004.41
L1 beta-lactamase	cephalosporin	1004.41
CMY-1	cephamycin	1004.41
ADC-5	cephalosporin	1004.41
SRT-2	cephalosporin	1004.41
CMH-1	cephalosporin	1004.41
CfxA	cephamycin	1004.41
CfxA6	cephamycin	1004.41
DHA-15	cephalosporin; cephamycin	1004.41
DHA-16	cephalosporin; cephamycin	1004.41
AQU-1	cephalosporin	1004.41
ADC-20	cephalosporin	1004.41
CMY-9	cephamycin	1004.41
ADC-79	cephalosporin	1004.41
DHA-10	cephalosporin; cephamycin	1004.41
ADC-11	cephalosporin	1004.41
ADC-6	cephalosporin	1004.41
ADC-10	cephalosporin	1004.41
CMY-93	cephamycin	1004.41
ADC-1	cephalosporin	1004.41
ADC-43	cephalosporin	1004.41
ADC-3	cephalosporin	1004.41
ADC-58	cephalosporin	1004.41
CTX-M-114	cephalosporin	1004.41
CTX-M-74	cephalosporin	1004.41
ADC-23	cephalosporin	1004.41
SRT-1	cephalosporin	1004.41
DHA-7	cephalosporin; cephamycin	1004.41
DHA-18	cephalosporin; cephamycin	1004.41
CMY-40	cephamycin	1004.41
ADC-2	cephalosporin	1004.41
ADC-13	cephalosporin	1004.41
ADC-15	cephalosporin	1004.41
ADC-16	cephalosporin	1004.41
ADC-42	cephalosporin	1004.41
ADC-44	cephalosporin	1004.41
CTX-M-19	cephalosporin	1004.41
CTX-M-85	cephalosporin	1004.41
CTX-M-122	cephalosporin	1004.41
ADC-21	cephalosporin	1004.41
BUT-1	cephalosporin	1004.41
ADC-22	cephalosporin	1004.41
ADC-12	cephalosporin	1004.41
ADC-7	cephalosporin	1004.41
ADC-41	cephalosporin	1004.41
ADC-56	cephalosporin	1004.41
ADC-76	cephalosporin	1004.41
FOX-9	cephalosporin; cephamycin	1004.41
FOX-1	cephalosporin; cephamycin	1004.41
FOX-2	cephalosporin; cephamycin	1004.41
FOX-7	cephalosporin; cephamycin	1004.41
FOX-4	cephalosporin; cephamycin	1004.41
FOX-3	cephalosporin; cephamycin	1004.41
CepS beta-lactamase	cephalosporin	1004.41
FOX-10	cephalosporin; cephamycin	1004.41
FOX-8	cephalosporin; cephamycin	1004.41
CMY-101	cephamycin	1004.41
CMY-100	cephamycin	1004.41
CMY-59	cephamycin	1004.41
cepA beta-lactamase	cephalosporin	1004.41
CblA-1	cephalosporin	1004.41
CTX-M-89	cephalosporin	1004.41
CMY-19	cephamycin	1004.41
CMY-11	cephamycin	1004.41
CTX-M-81	cephalosporin	1004.41
CTX-M-152	cephalosporin	1004.41
CTX-M-75	cephalosporin	1004.41
CTX-M-41	cephalosporin	1004.41
DHA-2	cephalosporin; cephamycin	1004.41
CMY-15	cephamycin	1004.41
ADC-82	cephalosporin	1004.41
CTX-M-47	cephalosporin	1004.41
CMY-8	cephamycin	1004.41
CTX-M-147	cephalosporin	1004.41
CTX-M-48	cephalosporin	1004.41
CTX-M-26	cephalosporin	1004.41
CTX-M-13	cephalosporin	1004.41
CTX-M-111	cephalosporin	1004.41
ADC-17	cephalosporin	1004.41
CFE-1	cephamycin	1004.41
CMY-119	cephamycin	1004.41
LAT-1	cephamycin	1004.41
ADC-14	cephalosporin	1004.41
CTX-M-94	cephalosporin	1004.41
CTX-M-100	cephalosporin	1004.41
CTX-M-17	cephalosporin	1004.41
ADC-4	cephalosporin	1004.41
ADC-39	cephalosporin	1004.41
CTX-M-50	cephalosporin	1004.41
CTX-M-87	cephalosporin	1004.41
CTX-M-91	cephalosporin	1004.41
ADC-77	cephalosporin	1004.41
CMY-10	cephamycin	1004.41
CTX-M-102	cephalosporin	1004.41
BAT-1	cephalosporin	1004.41
CTX-M-158	cephalosporin	1004.41
CMY-55	cephamycin	1004.41
DHA-17	cephalosporin; cephamycin	1004.41
DHA-13	cephalosporin; cephamycin	1004.41
DHA-6	cephalosporin; cephamycin	1004.41
DHA-9	cephalosporin; cephamycin	1004.41
DHA-20	cephalosporin; cephamycin	1004.41
DHA-3	cephalosporin; cephamycin	1004.41
DHA-14	cephalosporin; cephamycin	1004.41
CTX-M-159	cephalosporin	1004.41
CTX-M-25	cephalosporin	1004.41
CTX-M-137	cephalosporin	1004.41
CTX-M-60	cephalosporin	1004.41
CTX-M-151	cephalosporin	1004.41
ADC-81	cephalosporin	1004.41
CMY-7	cephamycin	1004.41
ADC-30	cephalosporin	1004.41
CMY-34	cephamycin	1004.41
CMY-102	cephamycin	1004.41
CMY-20	cephamycin	1004.41
CMY-61	cephamycin	1004.41
CMY-87	cephamycin	1004.41
CMY-25	cephamycin	1004.41
CMY-105	cephamycin	1004.41
CMY-28	cephamycin	1004.41
CMY-58	cephamycin	1004.41
CMY-69	cephamycin	1004.41
CMY-14	cephamycin	1004.41
CMY-17	cephamycin	1004.41
CMY-47	cephamycin	1004.41
CMY-18	cephamycin	1004.41
CMY-33	cephamycin	1004.41
CMY-30	cephamycin	1004.41
CMY-114	cephamycin	1004.41
CMY-48	cephamycin	1004.41
CMY-21	cephamycin	1004.41
CMY-110	cephamycin	1004.41
CMY-60	cephamycin	1004.41
CMY-95	cephamycin	1004.41
CMY-27	cephamycin	1004.41
CMY-24	cephamycin	1004.41
CMY-41	cephamycin	1004.41
CMY-53	cephamycin	1004.41
CMY-62	cephamycin	1004.41
CMY-73	cephamycin	1004.41
CMY-31	cephamycin	1004.41
CMY-57	cephamycin	1004.41
CMY-67	cephamycin	1004.41
CMY-5	cephamycin	1004.41
CMY-54	cephamycin	1004.41
CMY-133	cephamycin	1004.41
CMY-103	cephamycin	1004.41
CMY-81	cephamycin	1004.41
ADC-19	cephalosporin	1004.41
ADC-25	cephalosporin	1004.41
ADC-78	cephalosporin	1004.41
ADC-74	cephalosporin	1004.41
ADC-61	cephalosporin	1004.41
ADC-59	cephalosporin	1004.41
ADC-31	cephalosporin	1004.41
ADC-73	cephalosporin	1004.41
CMY-118	cephamycin	1004.41
CMY-108	cephamycin	1004.41
CMY-98	cephamycin	1004.41
ADC-75	cephalosporin	1004.41
CMY-26	cephamycin	1004.41
BIL-1	cephalosporin	1004.41
CMY-71	cephamycin	1004.41
CMY-36	cephamycin	1004.41
CMY-46	cephamycin	1004.41
CMY-49	cephamycin	1004.41
ADC-62	cephalosporin	1004.41
CMY-39	cephamycin	1004.41
CMY-86	cephamycin	1004.41
CMY-77	cephamycin	1004.41
CMY-80	cephamycin	1004.41
CMY-64	cephamycin	1004.41
CMY-13	cephamycin	1004.41
CMY-63	cephamycin	1004.41
CMY-99	cephamycin	1004.41
CMY-35	cephamycin	1004.41
ADC-60	cephalosporin	1004.41
CMY-12	cephamycin	1004.41
ADC-67	cephalosporin	1004.41
CMY-84	cephamycin	1004.41
CTX-M-38	cephalosporin	1004.41
CTX-M-67	cephalosporin	1004.41
CFE-2	cephamycin	1004.41
CMY-135	cephamycin	1004.41
CMY-115	cephamycin	1004.41
CMY-38	cephamycin	1004.41
CTX-M-10	cephalosporin	1004.41
CTX-M-53	cephalosporin	1004.41
CTX-M-34	cephalosporin	1004.41
CTX-M-103	cephalosporin	1004.41
CTX-M-96	cephalosporin	1004.41
CTX-M-136	cephalosporin	1004.41
CMY-112	cephamycin	1004.41
CMY-116	cephamycin	1004.41
CTX-M-113	cephalosporin	1004.41
CTX-M-110	cephalosporin	1004.41
CTX-M-134	cephalosporin	1004.41
CTX-M-77	cephalosporin	1004.41
CTX-M-5	cephalosporin	1004.41
CTX-M-76	cephalosporin	1004.41
CTX-M-124	cephalosporin	1004.41
CTX-M-115	cephalosporin	1004.41
CTX-M-56	cephalosporin	1004.41
CTX-M-92	cephalosporin	1004.41
CTX-M-20	cephalosporin	1004.41
CTX-M-31	cephalosporin	1004.41
CTX-M-7	cephalosporin	1004.41
CTX-M-95	cephalosporin	1004.41
CTX-M-43	cephalosporin	1004.41
CTX-M-6	cephalosporin	1004.41
CTX-M-131	cephalosporin	1004.41
CTX-M-59	cephalosporin	1004.41
CTX-M-4	cephalosporin	1004.41
CTX-M-141	cephalosporin	1004.41
CTX-M-35	cephalosporin	1004.41
CTX-M-16	cephalosporin	1004.41
DHA-21	cephalosporin; cephamycin	1004.41
CTX-M-69	cephalosporin	1004.41
CTX-M-61	cephalosporin	1004.41
CTX-M-52	cephalosporin	1004.41
CTX-M-37	cephalosporin	1004.41
CTX-M-105	cephalosporin	1004.41
CMY-85	cephamycin	1004.41
CTX-M-40	cephalosporin	1004.41
CTX-M-42	cephalosporin	1004.41
CMY-79	cephamycin	1004.41
CMY-76	cephamycin	1004.41
CMY-50	cephamycin	1004.41
CMY-68	cephamycin	1004.41
CMY-72	cephamycin	1004.41
CMY-75	cephamycin	1004.41
CMY-113	cephamycin	1004.41
CMY-117	cephamycin	1004.41
CMY-90	cephamycin	1004.41
CTX-M-108	cephalosporin	1004.41
CTX-M-58	cephalosporin	1004.41
CTX-M-88	cephalosporin	1004.41
CTX-M-36	cephalosporin	1004.41
CTX-M-66	cephalosporin	1004.41
CTX-M-12	cephalosporin	1004.41
DHA-12	cephalosporin; cephamycin	1004.41
CTX-M-126	cephalosporin	1004.41
CTX-M-68	cephalosporin	1004.41
CTX-M-51	cephalosporin	1004.41
CTX-M-86	cephalosporin	1004.41
CMY-66	cephamycin	1004.41
CTX-M-49	cephalosporin	1004.41
CTX-M-112	cephalosporin	1004.41
CTX-M-21	cephalosporin	1004.41
CTX-M-93	cephalosporin	1004.41
CTX-M-148	cephalosporin	1004.41
CTX-M-129	cephalosporin	1004.41
CTX-M-99	cephalosporin	1004.41
CTX-M-106	cephalosporin	1004.41
CTX-M-80	cephalosporin	1004.41
CTX-M-71	cephalosporin	1004.41
CTX-M-45	cephalosporin	1004.41
CTX-M-155	cephalosporin	1004.41
CTX-M-98	cephalosporin	1004.41
CTX-M-54	cephalosporin	1004.41
CTX-M-46	cephalosporin	1004.41
CTX-M-84	cephalosporin	1004.41
CTX-M-116	cephalosporin	1004.41
CTX-M-160	cephalosporin	1004.41
CTX-M-83	cephalosporin	1004.41
CTX-M-107	cephalosporin	1004.41
CTX-M-121	cephalosporin	1004.41
CTX-M-22	cephalosporin	1004.41
CTX-M-28	cephalosporin	1004.41
CTX-M-156	cephalosporin	1004.41
CTX-M-79	cephalosporin	1004.41
CMY-29	cephamycin	1004.41
CMY-56	cephamycin	1004.41
CTX-M-72	cephalosporin	1004.41
CTX-M-29	cephalosporin	1004.41
CTX-M-11	cephalosporin	1004.41
CTX-M-33	cephalosporin	1004.41
CTX-M-139	cephalosporin	1004.41
CMY-22	cephamycin	1004.41
CMY-43	cephamycin	1004.41
CTX-M-130	cephalosporin	1004.41
CTX-M-109	cephalosporin	1004.41
CMY-94	cephamycin	1004.41
Staphylococcys aureus LmrS	macrolide antibiotic; aminoglycoside antibiotic; oxazolidinone antibiotic; diaminopyrimidine antibiotic; phenicol antibiotic	942.243
abeS	macrolide antibiotic; aminocoumarin antibiotic	870.896
mphA	macrolide antibiotic	870.039
mphC	macrolide antibiotic	870.039
mphB	macrolide antibiotic	870.039
macB	macrolide antibiotic	870.039
Mef(En2)	macrolide antibiotic	870.039
mphE	macrolide antibiotic	870.039
macA	macrolide antibiotic	870.039
EreA2	macrolide antibiotic	870.039
mefE	macrolide antibiotic	870.039
oleC	macrolide antibiotic	870.039
EreA	macrolide antibiotic	870.039
mphL	macrolide antibiotic	870.039
mphF	macrolide antibiotic	870.039
LpeB	macrolide antibiotic	870.039
mefC	macrolide antibiotic	870.039
mphG	macrolide antibiotic	870.039
EreD	macrolide antibiotic	870.039
mefB	macrolide antibiotic	870.039
gimA	macrolide antibiotic	870.039
mphJ	macrolide antibiotic	870.039
mphO	macrolide antibiotic	870.039
oleD	macrolide antibiotic	870.039
oleI	macrolide antibiotic	870.039
Acinetobacter baumannii AmvA	macrolide antibiotic; acridine dye	870.039
mphH	macrolide antibiotic	870.039
mphM	macrolide antibiotic	870.039
EreB	macrolide antibiotic	870.039
Escherichia coli emrE	macrolide antibiotic	870.039
mgtA	macrolide antibiotic	870.039
LpeA	macrolide antibiotic	870.039
mphK	macrolide antibiotic	870.039
mphN	macrolide antibiotic	870.039
mphI	macrolide antibiotic	870.039
PmpM	fluoroquinolone antibiotic; aminoglycoside antibiotic; benzalkonium chloride	793.962
ceoB	fluoroquinolone antibiotic; aminoglycoside antibiotic	793.105
ceoA	fluoroquinolone antibiotic; aminoglycoside antibiotic	793.105
opcM	fluoroquinolone antibiotic; aminoglycoside antibiotic	793.105
AAC(6')-Ib-cr	fluoroquinolone antibiotic; aminoglycoside antibiotic	793.105
ykkD	aminoglycoside antibiotic; tetracycline antibiotic; phenicol antibiotic	756.263
ykkC	aminoglycoside antibiotic; tetracycline antibiotic; phenicol antibiotic	756.263
mdtM	fluoroquinolone antibiotic; lincosamide antibiotic; nucleoside antibiotic; acridine dye; phenicol antibiotic	749.898
MexF	fluoroquinolone antibiotic; diaminopyrimidine antibiotic; phenicol antibiotic	749.041
MexE	fluoroquinolone antibiotic; diaminopyrimidine antibiotic; phenicol antibiotic	749.041
OprN	fluoroquinolone antibiotic; diaminopyrimidine antibiotic; phenicol antibiotic	749.041
bmr	fluoroquinolone antibiotic; nucleoside antibiotic; acridine dye; phenicol antibiotic	749.041
ErmB	macrolide antibiotic; lincosamide antibiotic; streptogramin antibiotic	738.714
ErmF	macrolide antibiotic; lincosamide antibiotic; streptogramin antibiotic	738.714
ErmX	macrolide antibiotic; lincosamide antibiotic; streptogramin antibiotic	738.714
ErmC	macrolide antibiotic; lincosamide antibiotic; streptogramin antibiotic	738.714
ErmT	macrolide antibiotic; lincosamide antibiotic; streptogramin antibiotic	738.714
ErmA	macrolide antibiotic; lincosamide antibiotic; streptogramin antibiotic	738.714
Erm(33)	macrolide antibiotic; lincosamide antibiotic; streptogramin antibiotic	738.714
Erm(42)	macrolide antibiotic; lincosamide antibiotic; streptogramin antibiotic	738.714
Erm(35)	macrolide antibiotic; lincosamide antibiotic; streptogramin antibiotic	738.714
ErmR	macrolide antibiotic; lincosamide antibiotic; streptogramin antibiotic	738.714
ErmE	macrolide antibiotic; lincosamide antibiotic; streptogramin antibiotic	738.714
ErmH	macrolide antibiotic; lincosamide antibiotic; streptogramin antibiotic	738.714
erm(32)	macrolide antibiotic; lincosamide antibiotic; streptogramin antibiotic	738.714
ErmV	macrolide antibiotic; lincosamide antibiotic; streptogramin antibiotic	738.714
Erm(O)-lrm	macrolide antibiotic; lincosamide antibiotic; streptogramin antibiotic	738.714
Erm(38)	macrolide antibiotic; lincosamide antibiotic; streptogramin antibiotic	738.714
Erm(31)	macrolide antibiotic; lincosamide antibiotic; streptogramin antibiotic	738.714
ErmO	macrolide antibiotic; lincosamide antibiotic; streptogramin antibiotic	738.714
ErmG	macrolide antibiotic; lincosamide antibiotic; streptogramin antibiotic	738.714
ErmN	macrolide antibiotic; lincosamide antibiotic; streptogramin antibiotic	738.714
ErmS	macrolide antibiotic; lincosamide antibiotic; streptogramin antibiotic	738.714
ErmY	macrolide antibiotic; lincosamide antibiotic; streptogramin antibiotic	738.714
Erm(47)	macrolide antibiotic; lincosamide antibiotic; streptogramin antibiotic	738.714
Erm(48)	macrolide antibiotic; lincosamide antibiotic; streptogramin antibiotic	738.714
Erm(43)	macrolide antibiotic; lincosamide antibiotic; streptogramin antibiotic	738.714
Erm(36)	macrolide antibiotic; lincosamide antibiotic; streptogramin antibiotic	738.714
Erm(49)	macrolide antibiotic; lincosamide antibiotic; streptogramin antibiotic	738.714
Erm(39)	macrolide antibiotic; lincosamide antibiotic; streptogramin antibiotic	738.714
ErmQ	macrolide antibiotic; lincosamide antibiotic; streptogramin antibiotic	738.714
Erm(30)	macrolide antibiotic; lincosamide antibiotic; streptogramin antibiotic	738.714
erm45	macrolide antibiotic; lincosamide antibiotic; streptogramin antibiotic	738.714
Erm(37)	macrolide antibiotic; lincosamide antibiotic; streptogramin antibiotic	738.714
ErmW	macrolide antibiotic; lincosamide antibiotic; streptogramin antibiotic	738.714
Erm(K)	macrolide antibiotic; lincosamide antibiotic; streptogramin antibiotic	738.714
erm(40)	macrolide antibiotic; lincosamide antibiotic; streptogramin antibiotic	738.714
ErmD	macrolide antibiotic; lincosamide antibiotic; streptogramin antibiotic	738.714
ErmU	macrolide antibiotic; lincosamide antibiotic; streptogramin antibiotic	738.714
erm(46)	macrolide antibiotic; lincosamide antibiotic; streptogramin antibiotic	738.714
erm(44)	macrolide antibiotic; lincosamide antibiotic; streptogramin antibiotic	738.714
Erm(34)	macrolide antibiotic; lincosamide antibiotic; streptogramin antibiotic	738.714
Erm(41)	macrolide antibiotic; lincosamide antibiotic; streptogramin antibiotic	738.714
RlmA(II)	macrolide antibiotic; lincosamide antibiotic	737.857
abeM	fluoroquinolone antibiotic; acridine dye; triclosan	737.857
myrA	macrolide antibiotic; lincosamide antibiotic	737.857
emtA	macrolide antibiotic; lincosamide antibiotic	737.857
chrB	macrolide antibiotic; lincosamide antibiotic	737.857
tlrB conferring tylosin resistance	macrolide antibiotic; lincosamide antibiotic	737.857
emrR	fluoroquinolone antibiotic	737
emrA	fluoroquinolone antibiotic	737
emrB	fluoroquinolone antibiotic	737
mdtH	fluoroquinolone antibiotic	737
qacA	fluoroquinolone antibiotic	737
qacB	fluoroquinolone antibiotic	737
mdtK	fluoroquinolone antibiotic	737
patB	fluoroquinolone antibiotic	737
patA	fluoroquinolone antibiotic	737
norA	fluoroquinolone antibiotic; acridine dye	737
arlR	fluoroquinolone antibiotic; acridine dye	737
QnrS1	fluoroquinolone antibiotic	737
arlS	fluoroquinolone antibiotic; acridine dye	737
pmrA	fluoroquinolone antibiotic	737
QnrS4	fluoroquinolone antibiotic	737
QnrB19	fluoroquinolone antibiotic	737
QnrB1	fluoroquinolone antibiotic	737
QepA2	fluoroquinolone antibiotic	737
QnrS11	fluoroquinolone antibiotic	737
cdeA	fluoroquinolone antibiotic; acridine dye	737
QepA4	fluoroquinolone antibiotic	737
qacH	fluoroquinolone antibiotic	737
QnrB6	fluoroquinolone antibiotic	737
qnrE2	fluoroquinolone antibiotic	737
hmrM	fluoroquinolone antibiotic; acridine dye	737
QnrB9	fluoroquinolone antibiotic	737
QnrS2	fluoroquinolone antibiotic	737
QnrB20	fluoroquinolone antibiotic	737
QnrB5	fluoroquinolone antibiotic	737
QnrB38	fluoroquinolone antibiotic	737
QnrB2	fluoroquinolone antibiotic	737
QnrVC4	fluoroquinolone antibiotic	737
QnrB30	fluoroquinolone antibiotic	737
QnrA1	fluoroquinolone antibiotic	737
QnrB10	fluoroquinolone antibiotic	737
QnrVC1	fluoroquinolone antibiotic	737
QnrB61	fluoroquinolone antibiotic	737
QnrB4	fluoroquinolone antibiotic	737
QnrB67	fluoroquinolone antibiotic	737
QnrB56	fluoroquinolone antibiotic	737
QnrS5	fluoroquinolone antibiotic	737
QnrVC5	fluoroquinolone antibiotic	737
qepA	fluoroquinolone antibiotic	737
lrfA	fluoroquinolone antibiotic	737
mfpA	fluoroquinolone antibiotic	737
QnrB14	fluoroquinolone antibiotic	737
CrpP	fluoroquinolone antibiotic	737
Acinetobacter baumannii AbaQ	fluoroquinolone antibiotic	737
QnrD2	fluoroquinolone antibiotic	737
QnrVC6	fluoroquinolone antibiotic	737
Staphylococcus aureus norA	fluoroquinolone antibiotic	737
blt	fluoroquinolone antibiotic; acridine dye	737
norB	fluoroquinolone antibiotic	737
qnrE1	fluoroquinolone antibiotic	737
QnrB27	fluoroquinolone antibiotic	737
QnrC	fluoroquinolone antibiotic	737
QnrA2	fluoroquinolone antibiotic	737
QnrB48	fluoroquinolone antibiotic	737
QnrB65	fluoroquinolone antibiotic	737
QnrB22	fluoroquinolone antibiotic	737
QnrB59	fluoroquinolone antibiotic	737
QnrB16	fluoroquinolone antibiotic	737
QnrB73	fluoroquinolone antibiotic	737
QnrB29	fluoroquinolone antibiotic	737
QnrB28	fluoroquinolone antibiotic	737
QnrB33	fluoroquinolone antibiotic	737
QnrS6	fluoroquinolone antibiotic	737
QnrVC3	fluoroquinolone antibiotic	737
QnrD1	fluoroquinolone antibiotic	737
QnrB71	fluoroquinolone antibiotic	737
QnrB50	fluoroquinolone antibiotic	737
QnrB7	fluoroquinolone antibiotic	737
QnrB32	fluoroquinolone antibiotic	737
QnrB17	fluoroquinolone antibiotic	737
QnrB54	fluoroquinolone antibiotic	737
QnrB41	fluoroquinolone antibiotic	737
QnrB23	fluoroquinolone antibiotic	737
QnrB44	fluoroquinolone antibiotic	737
QnrB15	fluoroquinolone antibiotic	737
QnrB47	fluoroquinolone antibiotic	737
QnrB68	fluoroquinolone antibiotic	737
QnrB64	fluoroquinolone antibiotic	737
QnrB40	fluoroquinolone antibiotic	737
QnrB58	fluoroquinolone antibiotic	737
QnrB49	fluoroquinolone antibiotic	737
QnrB3	fluoroquinolone antibiotic	737
QnrB26	fluoroquinolone antibiotic	737
QnrB13	fluoroquinolone antibiotic	737
QnrS3	fluoroquinolone antibiotic	737
QnrS8	fluoroquinolone antibiotic	737
QnrS12	fluoroquinolone antibiotic	737
QnrA7	fluoroquinolone antibiotic	737
QnrB21	fluoroquinolone antibiotic	737
QnrB25	fluoroquinolone antibiotic	737
QnrB11	fluoroquinolone antibiotic	737
QnrB69	fluoroquinolone antibiotic	737
QnrB62	fluoroquinolone antibiotic	737
QnrB36	fluoroquinolone antibiotic	737
QnrB72	fluoroquinolone antibiotic	737
QnrB66	fluoroquinolone antibiotic	737
QnrB42	fluoroquinolone antibiotic	737
QnrB55	fluoroquinolone antibiotic	737
QnrB18	fluoroquinolone antibiotic	737
QnrB12	fluoroquinolone antibiotic	737
QnrB34	fluoroquinolone antibiotic	737
QnrB8	fluoroquinolone antibiotic	737
QnrB70	fluoroquinolone antibiotic	737
QnrB37	fluoroquinolone antibiotic	737
QnrB35	fluoroquinolone antibiotic	737
QnrB60	fluoroquinolone antibiotic	737
QnrB31	fluoroquinolone antibiotic	737
QnrB45	fluoroquinolone antibiotic	737
QnrS9	fluoroquinolone antibiotic	737
QnrS7	fluoroquinolone antibiotic	737
QnrB43	fluoroquinolone antibiotic	737
QnrB57	fluoroquinolone antibiotic	737
QnrB24	fluoroquinolone antibiotic	737
QnrS10	fluoroquinolone antibiotic	737
QnrS15	fluoroquinolone antibiotic	737
QnrA4	fluoroquinolone antibiotic	737
QnrVC7	fluoroquinolone antibiotic	737
QnrB46	fluoroquinolone antibiotic	737
QnrA3	fluoroquinolone antibiotic	737
QnrA6	fluoroquinolone antibiotic	737
QnrB74	fluoroquinolone antibiotic	737
tetX	glycylcycline; tetracycline antibiotic	690.198
Tet(X4)	glycylcycline; tetracycline antibiotic	690.198
Tet(X3)	glycylcycline; tetracycline antibiotic	690.198
mepA	glycylcycline; tetracycline antibiotic	690.198
mepR	glycylcycline; tetracycline antibiotic	690.198
adeB	glycylcycline; tetracycline antibiotic	690.198
adeR	glycylcycline; tetracycline antibiotic	690.198
adeA	glycylcycline; tetracycline antibiotic	690.198
adeS	glycylcycline; tetracycline antibiotic	690.198
adeC	glycylcycline; tetracycline antibiotic	690.198
Escherichia coli mdfA	tetracycline antibiotic; benzalkonium chloride; rhodamine	689.83
tetO	tetracycline antibiotic	688.974
tetM	tetracycline antibiotic	688.974
emrY	tetracycline antibiotic	688.974
tetQ	tetracycline antibiotic	688.974
tet(W/N/W)	tetracycline antibiotic	688.974
emrK	tetracycline antibiotic	688.974
tet(B)	tetracycline antibiotic	688.974
tet(A)	tetracycline antibiotic	688.974
tet(40)	tetracycline antibiotic	688.974
tet(K)	tetracycline antibiotic	688.974
tet(L)	tetracycline antibiotic	688.974
tetW	tetracycline antibiotic	688.974
tet(C)	tetracycline antibiotic	688.974
tet(D)	tetracycline antibiotic	688.974
tetA(P)	tetracycline antibiotic	688.974
tet32	tetracycline antibiotic	688.974
tetS	tetracycline antibiotic	688.974
tetU	tetracycline antibiotic	688.974
tet(42)	tetracycline antibiotic	688.974
tet(38)	tetracycline antibiotic	688.974
tetB(P)	tetracycline antibiotic	688.974
tet(33)	tetracycline antibiotic	688.974
tet(E)	tetracycline antibiotic	688.974
tet(J)	tetracycline antibiotic	688.974
tet(39)	tetracycline antibiotic	688.974
tetB(60)	tetracycline antibiotic	688.974
tetA(60)	tetracycline antibiotic	688.974
tet(45)	tetracycline antibiotic	688.974
tet(Z)	tetracycline antibiotic	688.974
tap	tetracycline antibiotic	688.974
tet(59)	tetracycline antibiotic	688.974
tet(41)	tetracycline antibiotic	688.974
tet(G)	tetracycline antibiotic	688.974
tet(Y)	tetracycline antibiotic	688.974
tet(30)	tetracycline antibiotic	688.974
tcr3	tetracycline antibiotic	688.974
tetA(48)	tetracycline antibiotic	688.974
otrC	tetracycline antibiotic	688.974
otr(B)	tetracycline antibiotic	688.974
tetB(48)	tetracycline antibiotic	688.974
tet(V)	tetracycline antibiotic	688.974
otr(A)	tetracycline antibiotic	688.974
tet36	tetracycline antibiotic	688.974
tet(43)	tetracycline antibiotic	688.974
tet44	tetracycline antibiotic	688.974
tet(35)	tetracycline antibiotic	688.974
tetA(46)	tetracycline antibiotic	688.974
tet(55)	tetracycline antibiotic	688.974
tetT	tetracycline antibiotic	688.974
tet(49)	tetracycline antibiotic	688.974
tet(H)	tetracycline antibiotic	688.974
tet(31)	tetracycline antibiotic	688.974
tetB(46)	tetracycline antibiotic	688.974
tet(57)	tetracycline antibiotic	688.974
tet(56)	tetracycline antibiotic	688.974
Tet(47)	tetracycline antibiotic	688.974
tet(50)	tetracycline antibiotic	688.974
tet(48)	tetracycline antibiotic	688.974
tet(54)	tetracycline antibiotic	688.974
tet(51)	tetracycline antibiotic	688.974
tet(53)	tetracycline antibiotic	688.974
tet(52)	tetracycline antibiotic	688.974
[truncated: 562 more rows]
