# Supplementary material for: Assessment of global health risk of antibiotic resistance genes
Source: Nat Commun. 2022 Mar 23;13:1553. doi: 10.1038/s41467-022-29283-8 (PMC8943045; doi:10.1038/s41467-022-29283-8)
Supplement: Supplementary file 13 — Supplementary Data 10 [file 41467_2022_29283_MOESM13_ESM.xlsx]

## Sheet: Sheet1
ARO Term	Human accessibility	Mobility	Human pathogenicity	Clinical availability	risk	Rank	ARG Class
tolC	13.6042	24	0.940823	7649.02	2.34962e+06	Q1	Multidrug
OprM	0.6207	3	0.977465	7648.76	13921.8	Q1	Multidrug
Pseudomonas aeruginosa CpxR	1.31246	0	0.997151	7648.76	0	RI=0	Multidrug
mexY	0.401473	7	0.971751	7633.59	20846.8	Q1	Multidrug
mexX	0.00878484	0	0	7633.59	0	RI=0	Multidrug
MexD	0.66404	4	0.966387	7615.28	19547.5	Q1	Multidrug
MexC	0.0848712	3	0.985755	7615.28	1911.33	Q1	Multidrug
OprJ	0.0317069	2	0.97971	7615.28	473.116	Q2	Multidrug
MexB	1.6983	3	0.991643	7592.66	38360.6	Q1	Multidrug
MexA	0.34145	3	0.994236	7592.66	7732.72	Q1	Multidrug
ArmR	0.0118317	0	0.6	7592.66	0	RI=0	Multidrug
H-NS	12.2999	54	0.90207	7546.28	4.52135e+06	Q1	Multidrug
Klebsiella pneumoniae KpnG	1.08562	0	0.779423	6945.07	0	RI=0	Multidrug
Klebsiella pneumoniae KpnH	4.7161	0	0.650702	6945.07	0	RI=0	Multidrug
marA	11.8095	85	0.839322	6712.21	5.65514e+06	Q1	Multidrug
ramA	0.242728	16	0.190349	6712.21	4961.97	Q1	Multidrug
acrB	12.2189	83	0.835055	6690.36	5.66597e+06	Q1	Multidrug
acrS	12.8963	48	0.97336	6690.36	4.03114e+06	Q1	Multidrug
sdiA	0.167791	15	0.995211	6690.36	16758	Q1	Multidrug
Pseudomonas aeruginosa soxR	0.321923	0	0.847458	6690.36	0	RI=0	Multidrug
Escherichia coli acrA	11.7201	0	0.960892	6690.36	0	RI=0	Multidrug
Enterobacter cloacae acrA	0.302438	0	0.265306	6690.36	0	RI=0	Multidrug
Klebsiella pneumoniae acrA	0.815559	0	0.992135	6690.36	0	RI=0	Multidrug
mgrA	3.00661	10	0.95326	6687.01	191655	Q1	Multidrug
evgS	9.94103	67	0.972209	6541.87	4.23611e+06	Q1	Multidrug
evgA	10.662	52	0.975898	6541.87	3.53954e+06	Q1	Multidrug
acrF	12.511	64	0.938728	5987.26	4.5003e+06	Q1	Multidrug
acrE	12.8138	57	0.965947	5987.26	4.22412e+06	Q1	Multidrug
CRP	17.7875	43	0.745208	5852.89	3.33605e+06	Q1	Multidrug
mdtE	13.499	38	0.96396	5852.89	2.89412e+06	Q1	Multidrug
mdtF	13.0967	40	0.936249	5852.89	2.87067e+06	Q1	Multidrug
gadX	12.6885	26	0.972414	5852.89	1.87761e+06	Q1	Multidrug
gadW	13.8457	21	0.979181	5852.89	1.66635e+06	Q1	Multidrug
smeB	1.36458	1	0.893805	5306.37	6472.01	Q1	Multidrug
smeS	0.23325	1	0.833333	5306.37	1031.42	Q1	Multidrug
smeC	0.286713	0	1	5306.37	0	RI=0	Multidrug
smeR	0.620876	0	0.900901	5306.37	0	RI=0	Multidrug
smeA	0.217421	0	1	5306.37	0	RI=0	Multidrug
mdsB	0.0877169	7	0.978982	5283.3	3175.86	Q1	Multidrug
mdsC	0.00100376	11	0.99798	5283.3	58.2167	Q2	Multidrug
golS	0.000149089	3	0.992257	5283.3	2.34475	Q3	Multidrug
mdsA	0.000108026	0	1	5283.3	0	RI=0	Multidrug
PER-2	0.0231952	3	0.25	5272.11	91.7157	Q2	Beta-lactams
Klebsiella pneumoniae OmpK37	2.10952	0	0.76886	5272.11	0	RI=0	Beta-lactams
Burkholderia pseudomallei Omp38	0.00048741	0	0.805263	5272.11	0	RI=0	Beta-lactams
PER-6	0.0418454	0	0	5272.11	0	RI=0	Beta-lactams
PER-7	0	5	1	5272.11	0	RI=0	Beta-lactams
PER-3	0	2	0.5	5272.11	0	RI=0	Beta-lactams
GIM-2	0	0	0.333333	5272.11	0	RI=0	Beta-lactams
PER-5	0	0	0	5272.11	0	RI=0	Beta-lactams
GIM-1	0	4	0.2	5272.11	0	RI=0	Beta-lactams
PER-1	0	9	0.961538	5272.11	0	RI=0	Beta-lactams
PER-4	0	1	0.5	5272.11	0	RI=0	Beta-lactams
KPC-15	0	0	0	5271.25	0	RI=0	Beta-lactams
KPC-14	0	4	1	5271.25	0	RI=0	Beta-lactams
KPC-10	0	0	0	5271.25	0	RI=0	Beta-lactams
KPC-4	0	6	0.545455	5271.25	0	RI=0	Beta-lactams
KPC-13	0	0	0	5271.25	0	RI=0	Beta-lactams
KPC-17	0	0	0	5271.25	0	RI=0	Beta-lactams
KPC-1	0	0	0	5271.25	0	RI=0	Beta-lactams
KPC-11	0	0	0	5271.25	0	RI=0	Beta-lactams
KPC-16	0	10	1	5271.25	0	RI=0	Beta-lactams
KPC-3	0	14	0.892473	5271.25	0	RI=0	Beta-lactams
KPC-6	0	5	1	5271.25	0	RI=0	Beta-lactams
KPC-24	0	0	1	5271.25	0	RI=0	Beta-lactams
KPC-5	0	0	0	5271.25	0	RI=0	Beta-lactams
KPC-12	0	4	1	5271.25	0	RI=0	Beta-lactams
IMP-13	7.10218e-05	3	1	5271.15	1.1231	Q4	Beta-lactams
VIM-29	0	0	0	5271.15	0	RI=0	Beta-lactams
VIM-4	0	9	0.461538	5271.15	0	RI=0	Beta-lactams
VIM-43	0	0	0	5271.15	0	RI=0	Beta-lactams
VIM-14	0	0	0	5271.15	0	RI=0	Beta-lactams
VIM-37	0	0	0	5271.15	0	RI=0	Beta-lactams
VIM-19	0	0	0	5271.15	0	RI=0	Beta-lactams
VIM-28	0	0	0	5271.15	0	RI=0	Beta-lactams
VIM-35	0	0	0	5271.15	0	RI=0	Beta-lactams
VIM-42	0	0	0	5271.15	0	RI=0	Beta-lactams
VIM-26	0	0	0	5271.15	0	RI=0	Beta-lactams
VIM-1	0	28	0.455882	5271.15	0	RI=0	Beta-lactams
VIM-32	0	2	0.5	5271.15	0	RI=0	Beta-lactams
VIM-39	0	0	0	5271.15	0	RI=0	Beta-lactams
VIM-33	0	0	0	5271.15	0	RI=0	Beta-lactams
VIM-34	0	0	0	5271.15	0	RI=0	Beta-lactams
VIM-13	0	0	0	5271.15	0	RI=0	Beta-lactams
VIM-12	0	0	0	5271.15	0	RI=0	Beta-lactams
VIM-27	0	3	1	5271.15	0	RI=0	Beta-lactams
VIM-5	0	0	0	5271.15	0	RI=0	Beta-lactams
VIM-24	0	2	1	5271.15	0	RI=0	Beta-lactams
VIM-10	0	0	0	5271.15	0	RI=0	Beta-lactams
VIM-23	0	0	0	5271.15	0	RI=0	Beta-lactams
VIM-31	0	0	0	5271.15	0	RI=0	Beta-lactams
VIM-17	0	0	0	5271.15	0	RI=0	Beta-lactams
VIM-2	0	16	1	5271.15	0	RI=0	Beta-lactams
VIM-30	0	0	0	5271.15	0	RI=0	Beta-lactams
VIM-20	0	0	0	5271.15	0	RI=0	Beta-lactams
VIM-11	0	0	0	5271.15	0	RI=0	Beta-lactams
VIM-15	0	0	0	5271.15	0	RI=0	Beta-lactams
VIM-25	0	0	1	5271.15	0	RI=0	Beta-lactams
VIM-8	0	0	0	5271.15	0	RI=0	Beta-lactams
VIM-38	0	0	0	5271.15	0	RI=0	Beta-lactams
VIM-9	0	0	0	5271.15	0	RI=0	Beta-lactams
VIM-36	0	0	0	5271.15	0	RI=0	Beta-lactams
VIM-16	0	0	0	5271.15	0	RI=0	Beta-lactams
VIM-3	0	0	0	5271.15	0	RI=0	Beta-lactams
KHM-1 beta-lactamase	0	0	0	5271.15	0	RI=0	Beta-lactams
IMP-12	0	0	0	5271.15	0	RI=0	Beta-lactams
IMP-33	0	0	0	5271.15	0	RI=0	Beta-lactams
IMP-16	0	0	0	5271.15	0	RI=0	Beta-lactams
IMP-41	0	0	0	5271.15	0	RI=0	Beta-lactams
IMP-44	0	0	0	5271.15	0	RI=0	Beta-lactams
IMP-22	0	0	0	5271.15	0	RI=0	Beta-lactams
IMP-28	0	0	0	5271.15	0	RI=0	Beta-lactams
VIM-6	0	1	1	5271.15	0	RI=0	Beta-lactams
IMP-11	0	3	1	5271.15	0	RI=0	Beta-lactams
IMP-2	0	0	0	5271.15	0	RI=0	Beta-lactams
IMP-9	0	0	0	5271.15	0	RI=0	Beta-lactams
IMP-21	0	0	0	5271.15	0	RI=0	Beta-lactams
IMP-24	0	0	0	5271.15	0	RI=0	Beta-lactams
IMP-8	0	10	0.5	5271.15	0	RI=0	Beta-lactams
IMP-19	0	0	0	5271.15	0	RI=0	Beta-lactams
IMP-20	0	0	0	5271.15	0	RI=0	Beta-lactams
IMP-30	0	0	0	5271.15	0	RI=0	Beta-lactams
IMP-37	0	0	1	5271.15	0	RI=0	Beta-lactams
IMP-10	0	2	1	5271.15	0	RI=0	Beta-lactams
IMP-3	0	0	0	5271.15	0	RI=0	Beta-lactams
IMP-1	0	25	0.652174	5271.15	0	RI=0	Beta-lactams
IMP-25	0	0	0	5271.15	0	RI=0	Beta-lactams
IMP-52	0	0	0	5271.15	0	RI=0	Beta-lactams
IMP-5	0	0	0	5271.15	0	RI=0	Beta-lactams
IMP-14	0	5	1	5271.15	0	RI=0	Beta-lactams
IMP-15	0	4	1	5271.15	0	RI=0	Beta-lactams
IMP-27	0	4	0.333333	5271.15	0	RI=0	Beta-lactams
VIM-7	0	0	0	5271.15	0	RI=0	Beta-lactams
IMP-26	0	4	0.5	5271.15	0	RI=0	Beta-lactams
IMP-31	0	0	0	5271.15	0	RI=0	Beta-lactams
IMP-35	0	0	0	5271.15	0	RI=0	Beta-lactams
IMP-6	0	5	0.666667	5271.15	0	RI=0	Beta-lactams
IMP-55	0	0	0	5271.15	0	RI=0	Beta-lactams
IMP-48	0	0	0	5271.15	0	RI=0	Beta-lactams
IMP-34	0	3	1	5271.15	0	RI=0	Beta-lactams
IMP-42	0	0	0	5271.15	0	RI=0	Beta-lactams
IMP-40	0	2	1	5271.15	0	RI=0	Beta-lactams
IMP-32	0	0	0	5271.15	0	RI=0	Beta-lactams
IMP-7	0	1	0	5271.15	0	RI=0	Beta-lactams
IMP-51	0	0	0	5271.15	0	RI=0	Beta-lactams
IMP-45	0	2	1	5271.15	0	RI=0	Beta-lactams
IMP-49	0	0	1	5271.15	0	RI=0	Beta-lactams
IMP-18	0	2	0.666667	5271.15	0	RI=0	Beta-lactams
SHV-11	0.00345231	36	0.996219	5270.29	652.532	Q2	Beta-lactams
SHV-66	0.00081581	85	0.823256	5270.29	300.869	Q2	Beta-lactams
SHV-1	0.00177604	15	1	5270.29	140.404	Q2	Beta-lactams
SHV-53	0.00149472	11	0.833333	5270.29	72.2113	Q2	Beta-lactams
SHV-7	0.0013572	14	0.6	5270.29	60.084	Q2	Beta-lactams
SHV-2A	0.00114212	11	0.888889	5270.29	58.8555	Q2	Beta-lactams
SHV-105	0.00144729	7	1	5270.29	53.3935	Q2	Beta-lactams
SHV-5	0.0013278	11	0.647059	5270.29	49.8084	Q2	Beta-lactams
SHV-51	0.0023988	3	1	5270.29	37.927	Q2	Beta-lactams
SHV-44	0.00225866	3	1	5270.29	35.7113	Q2	Beta-lactams
SHV-12	0.00158988	4	1	5270.29	33.5166	Q2	Beta-lactams
SHV-28	0.00317418	2	0.989011	5270.29	33.09	Q2	Beta-lactams
ACT-8	0.00194933	5	0.556604	5270.29	28.5914	Q2	Beta-lactams
SHV-30	0.00086158	7	0.857143	5270.29	27.2447	Q2	Beta-lactams
SHV-31	0.00125415	6	0.666667	5270.29	26.4389	Q3	Beta-lactams
SHV-154	0.000830925	6	1	5270.29	26.2753	Q3	Beta-lactams
SHV-64	0.0011797	4	1	5270.29	24.8694	Q3	Beta-lactams
SHV-46	0.000958599	4	1	5270.29	20.2084	Q3	Beta-lactams
SHV-15	0.00122345	3	1	5270.29	19.3437	Q3	Beta-lactams
SHV-2	0.00178276	8	0.25	5270.29	18.7913	Q3	Beta-lactams
SHV-149	0.000755346	4	1	5270.29	15.9236	Q3	Beta-lactams
OXA-2	0.00014388	29	0.511111	5270.29	11.2395	Q3	Beta-lactams
ACT-38	0.00324823	1	0.586957	5270.29	10.0482	Q3	Beta-lactams
SHV-152	0.00172347	1	1	5270.29	9.08317	Q3	Beta-lactams
SHV-29	0.00134661	1	1	5270.29	7.09701	Q3	Beta-lactams
SHV-4	0.00131794	1	1	5270.29	6.94592	Q3	Beta-lactams
SHV-35	0.00119701	1	1	5270.29	6.30858	Q3	Beta-lactams
SHV-123	0.000512205	9	0.24	5270.29	5.83086	Q3	Beta-lactams
SHV-36	0.000993125	1	1	5270.29	5.23406	Q3	Beta-lactams
SHV-134	0.00129351	3	0.25	5270.29	5.11287	Q3	Beta-lactams
ACT-9	0.00590896	1	0.142857	5270.29	4.44885	Q3	Beta-lactams
ACT-5	0.00275081	1	0.2	5270.29	2.89951	Q3	Beta-lactams
Bla2	0.000557437	1	0.865169	5270.29	2.54174	Q3	Beta-lactams
NDM-23	8.868e-05	5	1	5270.29	2.33685	Q3	Beta-lactams
NmcR	3.6428e-05	3	0.363636	5270.29	0.209439	Q4	Beta-lactams
GES-23	0.000138366	0	0	5270.29	0	RI=0	Beta-lactams
ACT-22	0.0103355	0	0	5270.29	0	RI=0	Beta-lactams
ACT-4	0.00586026	0	0	5270.29	0	RI=0	Beta-lactams
ACT-21	0.00151313	0	0	5270.29	0	RI=0	Beta-lactams
ACT-29	0.00266972	0	0.363636	5270.29	0	RI=0	Beta-lactams
ACT-6	0.00304963	0	0.307692	5270.29	0	RI=0	Beta-lactams
SHV-108	0.007645	0	1	5270.29	0	RI=0	Beta-lactams
SHV-188	0.00644295	0	0	5270.29	0	RI=0	Beta-lactams
ACT-14	0.00283757	0	0	5270.29	0	RI=0	Beta-lactams
ACT-18	0.00413909	0	0.5	5270.29	0	RI=0	Beta-lactams
ACT-3	0.0024278	0	1	5270.29	0	RI=0	Beta-lactams
ACT-23	0.00451374	0	0	5270.29	0	RI=0	Beta-lactams
THIN-B beta-lactamase	0.000145685	0	0	5270.29	0	RI=0	Beta-lactams
Rm3 beta-lactamase	5.21839e-05	0	0	5270.29	0	RI=0	Beta-lactams
EBR-2	0	0	0	5270.29	0	RI=0	Beta-lactams
CGB-1 beta-lactamase	0	0	0	5270.29	0	RI=0	Beta-lactams
ACT-2	0.00756805	0	0.0909091	5270.29	0	RI=0	Beta-lactams
GES-7	0	4	0.5	5270.29	0	RI=0	Beta-lactams
GES-22	0	0	0	5270.29	0	RI=0	Beta-lactams
GES-11	0	2	1	5270.29	0	RI=0	Beta-lactams
GES-1	0	8	1	5270.29	0	RI=0	Beta-lactams
GES-20	0	6	1	5270.29	0	RI=0	Beta-lactams
GES-16	0	0	0	5270.29	0	RI=0	Beta-lactams
GES-15	0	4	1	5270.29	0	RI=0	Beta-lactams
GES-18	0	0	0	5270.29	0	RI=0	Beta-lactams
GES-24	0	12	0.545455	5270.29	0	RI=0	Beta-lactams
GES-21	0	0	0	5270.29	0	RI=0	Beta-lactams
GES-3	0	0	0	5270.29	0	RI=0	Beta-lactams
GES-4	0	2	0.75	5270.29	0	RI=0	Beta-lactams
GES-2	0	0	0	5270.29	0	RI=0	Beta-lactams
GES-6	0	4	0.833333	5270.29	0	RI=0	Beta-lactams
GES-9	0	0	0	5270.29	0	RI=0	Beta-lactams
GES-14	0	0	0	5270.29	0	RI=0	Beta-lactams
GES-12	0	0	0	5270.29	0	RI=0	Beta-lactams
GES-13	0	0	0	5270.29	0	RI=0	Beta-lactams
GES-19	0	3	1	5270.29	0	RI=0	Beta-lactams
GES-17	0	0	0	5270.29	0	RI=0	Beta-lactams
GES-8	0	0	0	5270.29	0	RI=0	Beta-lactams
GOB-10	0	0	0	5270.29	0	RI=0	Beta-lactams
EBR-1 beta-lactamase	0	0	1	5270.29	0	RI=0	Beta-lactams
ACT-17	0.0102173	0	0.107143	5270.29	0	RI=0	Beta-lactams
GOB-1 beta-lactamase	0	0	0	5270.29	0	RI=0	Beta-lactams
ACT-35	0.0192889	0	0	5270.29	0	RI=0	Beta-lactams
ACT-28	0.0326295	0	0.4	5270.29	0	RI=0	Beta-lactams
ACT-32	0.00939485	0	0	5270.29	0	RI=0	Beta-lactams
GOB-2	0	0	0	5270.29	0	RI=0	Beta-lactams
ACT-30	0.00258733	0	0	5270.29	0	RI=0	Beta-lactams
ACT-36	0.00184838	0	0	5270.29	0	RI=0	Beta-lactams
ACT-31	0.00350449	0	0	5270.29	0	RI=0	Beta-lactams
ACT-27	0.00959526	0	0.1	5270.29	0	RI=0	Beta-lactams
ACT-12	0.0112933	0	0.0625	5270.29	0	RI=0	Beta-lactams
ACT-24	0.00376728	0	0.125	5270.29	0	RI=0	Beta-lactams
ACT-7	0.0137342	0	1	5270.29	0	RI=0	Beta-lactams
PNGM-1	0	0	0	5270.29	0	RI=0	Beta-lactams
SMB-1 beta-lactamase	0	0	0	5270.29	0	RI=0	Beta-lactams
ACT-10	0.00450906	0	0	5270.29	0	RI=0	Beta-lactams
GOB-3	0	0	0	5270.29	0	RI=0	Beta-lactams
GOB-6	0	0	0	5270.29	0	RI=0	Beta-lactams
GOB-18	0	0	0	5270.29	0	RI=0	Beta-lactams
GOB-9	0	0	0.333333	5270.29	0	RI=0	Beta-lactams
ACT-13	0.00349907	0	0	5270.29	0	RI=0	Beta-lactams
ACT-1	0.00263053	0	0	5270.29	0	RI=0	Beta-lactams
ACT-16	0.00587883	0	0	5270.29	0	RI=0	Beta-lactams
ACT-19	0.00130842	0	0	5270.29	0	RI=0	Beta-lactams
SHV-41	0.00291382	0	1	5270.29	0	RI=0	Beta-lactams
SHV-48	0.0061286	0	0	5270.29	0	RI=0	Beta-lactams
GOB-16	0	0	0	5270.29	0	RI=0	Beta-lactams
GOB-7	0	0	0	5270.29	0	RI=0	Beta-lactams
JOHN-1 beta-lactamase	0	0	0	5270.29	0	RI=0	Beta-lactams
GOB-12	0	0	0	5270.29	0	RI=0	Beta-lactams
GOB-15	0	0	0	5270.29	0	RI=0	Beta-lactams
GOB-11	0	0	0	5270.29	0	RI=0	Beta-lactams
GOB-14	0	0	0	5270.29	0	RI=0	Beta-lactams
GOB-13	0	0	0	5270.29	0	RI=0	Beta-lactams
ACT-25	0.0061661	0	0.25	5270.29	0	RI=0	Beta-lactams
ACT-20	0.00601109	0	0	5270.29	0	RI=0	Beta-lactams
ACT-37	0.0174712	0	0.166667	5270.29	0	RI=0	Beta-lactams
ACT-15	0.00688354	0	0.583333	5270.29	0	RI=0	Beta-lactams
SHV-120	0.00145278	0	0	5270.29	0	RI=0	Beta-lactams
ACT-33	0.00986296	0	0	5270.29	0	RI=0	Beta-lactams
SHV-126	0.00152265	0	0	5270.29	0	RI=0	Beta-lactams
SHV-97	0.00235253	0	0	5270.29	0	RI=0	Beta-lactams
SHV-76	0.00338767	0	0	5270.29	0	RI=0	Beta-lactams
FEZ-1 beta-lactamase	0	0	0	5270.29	0	RI=0	Beta-lactams
SHV-133	0.00119207	0	0	5270.29	0	RI=0	Beta-lactams
SHV-20	0.000683047	0	0	5270.29	0	RI=0	Beta-lactams
GOB-5	0	0	0	5270.29	0	RI=0	Beta-lactams
SHV-86	0.00208641	0	0	5270.29	0	RI=0	Beta-lactams
SHV-159	0.00258	0	0	5270.29	0	RI=0	Beta-lactams
CAM-1	0	0	0	5270.29	0	RI=0	Beta-lactams
SHV-92	0.00158044	0	0	5270.29	0	RI=0	Beta-lactams
SHV-121	0.00141511	0	1	5270.29	0	RI=0	Beta-lactams
GES-10	0	0	0	5270.29	0	RI=0	Beta-lactams
GES-5	0	10	0.666667	5270.29	0	RI=0	Beta-lactams
SHV-187	0.00657202	0	1	5270.29	0	RI=0	Beta-lactams
SHV-173	0.00196051	0	0	5270.29	0	RI=0	Beta-lactams
SHV-151	0.00143227	0	0	5270.29	0	RI=0	Beta-lactams
SHV-61	0.00197207	0	1	5270.29	0	RI=0	Beta-lactams
SHV-147	0.00115983	0	0	5270.29	0	RI=0	Beta-lactams
SHV-65	0.00140948	0	0	5270.29	0	RI=0	Beta-lactams
SHV-80	0.00189295	0	0	5270.29	0	RI=0	Beta-lactams
SHV-148	0.00134434	0	0	5270.29	0	RI=0	Beta-lactams
SHV-74	0.00237972	0	0	5270.29	0	RI=0	Beta-lactams
SHV-26	0.00189249	0	1	5270.29	0	RI=0	Beta-lactams
SHV-145	0.00109517	0	0	5270.29	0	RI=0	Beta-lactams
SHV-137	0.00217321	0	0	5270.29	0	RI=0	Beta-lactams
SHV-167	0.00184591	0	1	5270.29	0	RI=0	Beta-lactams
SHV-186	0.00173563	0	1	5270.29	0	RI=0	Beta-lactams
SHV-150	0.00172314	0	0	5270.29	0	RI=0	Beta-lactams
SHV-43	0.00153114	0	0	5270.29	0	RI=0	Beta-lactams
SHV-103	0.00261232	0	0	5270.29	0	RI=0	Beta-lactams
SHV-143	0.00262555	0	0	5270.29	0	RI=0	Beta-lactams
SHV-111	0.00209604	0	0	5270.29	0	RI=0	Beta-lactams
SHV-142	0.00115433	0	0	5270.29	0	RI=0	Beta-lactams
SHV-23	0.000956723	0	0	5270.29	0	RI=0	Beta-lactams
SHV-8	0.00206582	0	0	5270.29	0	RI=0	Beta-lactams
SHV-38	0.00172848	0	0	5270.29	0	RI=0	Beta-lactams
SHV-72	0.00128473	0	0	5270.29	0	RI=0	Beta-lactams
SHV-57	0.00227972	0	0	5270.29	0	RI=0	Beta-lactams
SHV-135	0.00270316	0	0	5270.29	0	RI=0	Beta-lactams
SHV-45	0.00364015	0	0	5270.29	0	RI=0	Beta-lactams
SHV-40	0.00233979	0	1	5270.29	0	RI=0	Beta-lactams
SHV-50	0.00131988	0	0	5270.29	0	RI=0	Beta-lactams
SHV-178	0.00130586	0	0	5270.29	0	RI=0	Beta-lactams
SHV-179	0.00152617	0	0	5270.29	0	RI=0	Beta-lactams
SHV-60	0.00262	0	0	5270.29	0	RI=0	Beta-lactams
SHV-6	0.00153466	0	0	5270.29	0	RI=0	Beta-lactams
SHV-125	0.002103	0	0	5270.29	0	RI=0	Beta-lactams
SHV-24	0.00190976	0	0	5270.29	0	RI=0	Beta-lactams
SHV-101	0.00140024	0	0	5270.29	0	RI=0	Beta-lactams
SHV-32	0.00180813	0	1	5270.29	0	RI=0	Beta-lactams
SHV-78	0.00126538	0	0	5270.29	0	RI=0	Beta-lactams
SHV-75	0.00178525	0	1	5270.29	0	RI=0	Beta-lactams
SHV-33	0.00327509	0	1	5270.29	0	RI=0	Beta-lactams
SHV-71	0.00183175	0	1	5270.29	0	RI=0	Beta-lactams
SHV-59	0.00188516	0	0	5270.29	0	RI=0	Beta-lactams
SHV-63	0.00151844	0	0	5270.29	0	RI=0	Beta-lactams
SHV-95	0.00254137	0	0	5270.29	0	RI=0	Beta-lactams
SHV-27	0.00408197	0	1	5270.29	0	RI=0	Beta-lactams
SHV-98	0.00174455	0	0	5270.29	0	RI=0	Beta-lactams
SHV-3	0.00162181	0	0	5270.29	0	RI=0	Beta-lactams
SHV-16	0.00206709	0	0	5270.29	0	RI=0	Beta-lactams
SHV-128	0.000845518	0	0	5270.29	0	RI=0	Beta-lactams
SHV-180	0.00161577	0	0	5270.29	0	RI=0	Beta-lactams
SHV-84	0.00237961	0	0	5270.29	0	RI=0	Beta-lactams
SHV-162	0.000772542	0	0	5270.29	0	RI=0	Beta-lactams
SHV-153	0.00164057	0	0	5270.29	0	RI=0	Beta-lactams
SHV-158	0.00155426	0	0	5270.29	0	RI=0	Beta-lactams
SHV-155	0.00180213	0	0	5270.29	0	RI=0	Beta-lactams
SHV-165	0.00395617	0	0	5270.29	0	RI=0	Beta-lactams
SHV-79	0.00290396	0	0	5270.29	0	RI=0	Beta-lactams
SHV-56	0.00280781	0	0	5270.29	0	RI=0	Beta-lactams
SHV-89	0.0031995	0	0	5270.29	0	RI=0	Beta-lactams
SHV-83	0.00171933	0	0	5270.29	0	RI=0	Beta-lactams
SHV-185	0.002378	0	0	5270.29	0	RI=0	Beta-lactams
SHV-82	0.00278642	0	0	5270.29	0	RI=0	Beta-lactams
SHV-161	0.00164222	0	0	5270.29	0	RI=0	Beta-lactams
SHV-106	0.00262759	0	0	5270.29	0	RI=0	Beta-lactams
SHV-77	0.00317248	0	0	5270.29	0	RI=0	Beta-lactams
SHV-25	0.000949034	0	1	5270.29	0	RI=0	Beta-lactams
SHV-81	0.00224584	0	0	5270.29	0	RI=0	Beta-lactams
SHV-107	0.00224607	0	0	5270.29	0	RI=0	Beta-lactams
SHV-104	0.00146421	0	0	5270.29	0	RI=0	Beta-lactams
SHV-122	0.00282136	0	0	5270.29	0	RI=0	Beta-lactams
SHV-109	0.00126759	0	0	5270.29	0	RI=0	Beta-lactams
SHV-96	0.00250146	0	0	5270.29	0	RI=0	Beta-lactams
SHV-163	0.000899915	0	0	5270.29	0	RI=0	Beta-lactams
SHV-55	0.00259545	0	0	5270.29	0	RI=0	Beta-lactams
SHV-34	0.000632117	0	0	5270.29	0	RI=0	Beta-lactams
SHV-69	0.00131257	0	0	5270.29	0	RI=0	Beta-lactams
SHV-67	0.00271796	0	0	5270.29	0	RI=0	Beta-lactams
SHV-102	0.00436426	0	0	5270.29	0	RI=0	Beta-lactams
SHV-99	0.00235437	0	0	5270.29	0	RI=0	Beta-lactams
SHV-100	0.00279327	0	0	5270.29	0	RI=0	Beta-lactams
SHV-127	0.00151049	0	0	5270.29	0	RI=0	Beta-lactams
SHV-42	0.00245369	0	1	5270.29	0	RI=0	Beta-lactams
SHV-49	0.00210633	0	0	5270.29	0	RI=0	Beta-lactams
SHV-156	0.00155504	0	0	5270.29	0	RI=0	Beta-lactams
SHV-168	0.0011426	0	1	5270.29	0	RI=0	Beta-lactams
SHV-119	0.00199194	0	1	5270.29	0	RI=0	Beta-lactams
SHV-85	0.00191529	0	0	5270.29	0	RI=0	Beta-lactams
SHV-110	0.00322684	0	1	5270.29	0	RI=0	Beta-lactams
SHV-144	0.0018779	0	0	5270.29	0	RI=0	Beta-lactams
SHV-183	0.00105324	0	0	5270.29	0	RI=0	Beta-lactams
SHV-14	0.00176594	0	0	5270.29	0	RI=0	Beta-lactams
SHV-13	0.00143993	0	0	5270.29	0	RI=0	Beta-lactams
SHV-70	0.00164919	0	0	5270.29	0	RI=0	Beta-lactams
SHV-189	0.00093139	0	0	5270.29	0	RI=0	Beta-lactams
SHV-19	0.00168767	1	0	5270.29	0	RI=0	Beta-lactams
SHV-124	0.0011325	0	0	5270.29	0	RI=0	Beta-lactams
SHV-52	0.0012462	0	0	5270.29	0	RI=0	Beta-lactams
SHV-182	0.00116207	0	0	5270.29	0	RI=0	Beta-lactams
SHV-129	0.0017809	0	0	5270.29	0	RI=0	Beta-lactams
SHV-172	0.00228	0	0	5270.29	0	RI=0	Beta-lactams
SHV-93	0.0019394	0	0	5270.29	0	RI=0	Beta-lactams
SHV-160	0.00180887	0	0	5270.29	0	RI=0	Beta-lactams
SHV-140	0.000792509	0	0	5270.29	0	RI=0	Beta-lactams
SHV-22	0.000548471	0	0	5270.29	0	RI=0	Beta-lactams
GOB-4	0	0	0	5270.29	0	RI=0	Beta-lactams
SHV-9	0.000990284	0	0	5270.29	0	RI=0	Beta-lactams
SHV-73	0.00116231	0	0	5270.29	0	RI=0	Beta-lactams
SHV-164	0.00313116	0	0	5270.29	0	RI=0	Beta-lactams
SHV-141	0.00148989	0	0	5270.29	0	RI=0	Beta-lactams
SHV-157	0.00167514	0	0	5270.29	0	RI=0	Beta-lactams
SHV-18	0.00074671	5	0	5270.29	0	RI=0	Beta-lactams
GOB-8	0	0	0	5270.29	0	RI=0	Beta-lactams
SHV-94	0.00234924	0	0	5270.29	0	RI=0	Beta-lactams
SHV-62	0.00194179	0	0	5270.29	0	RI=0	Beta-lactams
SHV-21	0.000375266	0	0	5270.29	0	RI=0	Beta-lactams
SHV-37	0.00160059	0	1	5270.29	0	RI=0	Beta-lactams
SIM-1 beta-lactamase	0	0	0	5270.29	0	RI=0	Beta-lactams
GES-26	0	0	0	5270.29	0	RI=0	Beta-lactams
NDM-18	0	0	0	5270.29	0	RI=0	Beta-lactams
abcA	2.32845e-05	7	0.183673	5261.04	0.157501	Q4	Multidrug
OCH-3	0.00965209	0	0.75	5252.09	0	RI=0	Beta-lactams
OCH-2	0.0114238	0	0.0166667	5252.09	0	RI=0	Beta-lactams
OCH-8	0.000511407	0	0	5252.09	0	RI=0	Beta-lactams
OCH-6	0	0	0.166667	5252.09	0	RI=0	Beta-lactams
OCH-7	0	0	0	5252.09	0	RI=0	Beta-lactams
OCH-5	0	0	0.2	5252.09	0	RI=0	Beta-lactams
OCH-1	0	0	0.5	5252.09	0	RI=0	Beta-lactams
OCH-4	0	0	0.333333	5252.09	0	RI=0	Beta-lactams
OXY-1-1	0.0297514	1	0.24	5251.23	37.4956	Q2	Beta-lactams
OXY-2-10	0.00380932	1	1	5251.23	20.0036	Q3	Beta-lactams
ACC-1	0.00261805	2	0.157895	5251.23	4.34147	Q3	Beta-lactams
OXY-3-1	0.000359376	0	1	5251.23	0	RI=0	Beta-lactams
ACC-3	0.0103723	0	0.181818	5251.23	0	RI=0	Beta-lactams
OXY-2-9	0.000999199	0	1	5251.23	0	RI=0	Beta-lactams
OXY-2-8	0.00115018	0	1	5251.23	0	RI=0	Beta-lactams
OXY-1-4	0.0280671	0	0.5	5251.23	0	RI=0	Beta-lactams
OXY-6-3	0.0251152	0	0	5251.23	0	RI=0	Beta-lactams
OXY-1-2	0.0156952	0	0	5251.23	0	RI=0	Beta-lactams
OXY-1-3	0.0252126	0	0.333333	5251.23	0	RI=0	Beta-lactams
OXY-5-1	0.111524	0	0	5251.23	0	RI=0	Beta-lactams
OXY-2-3	0.00130814	0	0	5251.23	0	RI=0	Beta-lactams
OXY-2-2	0.00531469	0	1	5251.23	0	RI=0	Beta-lactams
OXY-2-7	0.00242288	0	1	5251.23	0	RI=0	Beta-lactams
BEL-1	0	0	0	5251.23	0	RI=0	Beta-lactams
BEL-2	0	0	0	5251.23	0	RI=0	Beta-lactams
BEL-3	0	0	0	5251.23	0	RI=0	Beta-lactams
ACC-5	0.00206988	0	0	5251.23	0	RI=0	Beta-lactams
OXY-6-2	0.0875106	0	0	5251.23	0	RI=0	Beta-lactams
OXY-1-6	0.0225384	0	0	5251.23	0	RI=0	Beta-lactams
OXY-2-5	0.00159391	0	1	5251.23	0	RI=0	Beta-lactams
OXY-2-1	0.00164796	0	1	5251.23	0	RI=0	Beta-lactams
OXY-2-6	0.00196304	0	1	5251.23	0	RI=0	Beta-lactams
OXY-2-4	0.0016948	0	1	5251.23	0	RI=0	Beta-lactams
OXA-51	0	2	1	5251.23	0	RI=0	Beta-lactams
OXY-5-2	0.0954973	0	0	5251.23	0	RI=0	Beta-lactams
ACC-4	0.0022872	0	0	5251.23	0	RI=0	Beta-lactams
ACC-2	0.00069275	0	0.25	5251.23	0	RI=0	Beta-lactams
OXY-6-4	0.0492449	0	0	5251.23	0	RI=0	Beta-lactams
OXY-6-1	0.0625454	0	0	5251.23	0	RI=0	Beta-lactams
OXY-4-1	0.00197722	0	0	5251.23	0	RI=0	Beta-lactams
SCO-1	0.000427836	8	0.8	5251.12	14.3784	Q3	Beta-lactams
ACI-1	1.30395	4	0	5251.12	0	RI=0	Beta-lactams
OXA-1	0.00559583	132	0.895349	5250.26	3472.26	Q1	Beta-lactams
OXA-4	0.00293197	7	0.923077	5250.26	99.4664	Q2	Beta-lactams
OXA-10	0.000404021	46	0.877358	5250.26	85.6091	Q2	Beta-lactams
OXA-21	0.00210774	9	0.714286	5250.26	71.1397	Q2	Beta-lactams
OXA-50	0.00204691	7	0.808511	5250.26	60.8224	Q2	Beta-lactams
OXA-486	0.00490654	2	1	5250.26	51.5213	Q2	Beta-lactams
BcII	0.0043498	6	0.346457	5250.26	47.4734	Q2	Beta-lactams
BcI	0.00245077	5	0.469388	5250.26	30.1985	Q2	Beta-lactams
OXA-320	0.0027004	2	1	5250.26	28.3556	Q2	Beta-lactams
OXA-60	0.00492253	2	0.333333	5250.26	17.2297	Q3	Beta-lactams
OXA-334	0.00440497	2	0.25	5250.26	11.5636	Q3	Beta-lactams
OXA-444	0.00183061	1	0.8	5250.26	7.68896	Q3	Beta-lactams
OXA-17	0.000218589	10	0.666667	5250.26	7.651	Q3	Beta-lactams
OXA-309	0.00115981	1	1	5250.26	6.08929	Q3	Beta-lactams
OXA-246	0.000174319	6	1	5250.26	5.49132	Q3	Beta-lactams
OXA-264	0.0003881	2	1	5250.26	4.07525	Q3	Beta-lactams
OXA-398	6.39512e-05	2	1	5250.26	0.671521	Q4	Beta-lactams
OXA-57	0.00012931	1	0.983871	5250.26	0.667959	Q4	Beta-lactams
AIM-1	0.000538317	0	0.375	5250.26	0	RI=0	Beta-lactams
LRA-8	0.0020736	0	0	5250.26	0	RI=0	Beta-lactams
TRU-1	0	6	0.958333	5250.26	0	RI=0	Beta-lactams
OXA-34	0	0	0	5250.26	0	RI=0	Beta-lactams
Escherichia coli ampH	10.9444	0	0	5250.26	0	RI=0	Beta-lactams
OXA-210	0	1	0	5250.26	0	RI=0	Beta-lactams
OXA-415	0.000210303	0	0	5250.26	0	RI=0	Beta-lactams
Escherichia coli ampC	11.7726	0	0	5250.26	0	RI=0	Beta-lactams
OXA-724	0.000204775	0	0.5	5250.26	0	RI=0	Beta-lactams
OXA-226	0.000210303	0	0	5250.26	0	RI=0	Beta-lactams
OXA-15	0	0	0	5250.26	0	RI=0	Beta-lactams
OXA-141	0	0	0	5250.26	0	RI=0	Beta-lactams
OKP-B-5	0.000497264	0	0.166667	5250.26	0	RI=0	Beta-lactams
OXA-85	0.295135	1	0	5250.26	0	RI=0	Beta-lactams
OXA-59	0	3	1	5250.26	0	RI=0	Beta-lactams
OXA-22	0.00145209	0	1	5250.26	0	RI=0	Beta-lactams
OXA-209	0.494374	5	0	5250.26	0	RI=0	Beta-lactams
OXA-443	0.000574972	0	0.266667	5250.26	0	RI=0	Beta-lactams
OXA-459	0.121886	0	0	5250.26	0	RI=0	Beta-lactams
LRA-3	0	0	0	5250.26	0	RI=0	Beta-lactams
LRA-13	0.0172825	1	0	5250.26	0	RI=0	Beta-lactams
OXA-280	0.00427327	0	0	5250.26	0	RI=0	Beta-lactams
OXA-474	0	0	0	5250.26	0	RI=0	Beta-lactams
OXA-488	0.00151181	0	0.652174	5250.26	0	RI=0	Beta-lactams
OXA-485	0.000881639	0	0	5250.26	0	RI=0	Beta-lactams
OXA-118	0	0	0	5250.26	0	RI=0	Beta-lactams
OXA-286	0	0	0.5	5250.26	0	RI=0	Beta-lactams
MOX-5	6.1693e-05	0	0	5250.26	0	RI=0	Beta-lactams
AST-1	0	0	0	5250.26	0	RI=0	Beta-lactams
OXA-119	0	0	0	5250.26	0	RI=0	Beta-lactams
OXA-455	0.0462367	0	0	5250.26	0	RI=0	Beta-lactams
MOX-7	0.000410574	0	0	5250.26	0	RI=0	Beta-lactams
OXA-114a	0.114018	0	0	5250.26	0	RI=0	Beta-lactams
LRA-10	0.00118591	1	0	5250.26	0	RI=0	Beta-lactams
Escherichia coli ampC1 beta-lactamase	6.49668	0	0.92018	5250.26	0	RI=0	Beta-lactams
OXA-275	0	0	0	5250.26	0	RI=0	Beta-lactams
OXA-3	0.00127851	0	0	5250.26	0	RI=0	Beta-lactams
OXA-161	0	0	0	5250.26	0	RI=0	Beta-lactams
OXA-288	0	0	0	5250.26	0	RI=0	Beta-lactams
MOX-8	0	2	1	5250.26	0	RI=0	Beta-lactams
OXA-198	0	0	0	5250.26	0	RI=0	Beta-lactams
OXA-304	0	0	0	5250.26	0	RI=0	Beta-lactams
OXA-274	0.0023928	0	0.25	5250.26	0	RI=0	Beta-lactams
OXA-181	0	16	1	5250.26	0	RI=0	Beta-lactams
OXA-281	0.00150233	0	1	5250.26	0	RI=0	Beta-lactams
OXA-211	0.0013344	0	1	5250.26	0	RI=0	Beta-lactams
OXA-347	3.73768	7	0	5250.26	0	RI=0	Beta-lactams
OXA-14	9.67284e-05	0	0	5250.26	0	RI=0	Beta-lactams
OXA-251	0.000630415	0	0	5250.26	0	RI=0	Beta-lactams
OXA-31	0.00180481	0	0	5250.26	0	RI=0	Beta-lactams
Rhodobacter sphaeroides ampC beta-lactamase	0.000167954	0	0	5250.26	0	RI=0	Beta-lactams
OXA-16	5.41566e-05	0	0	5250.26	0	RI=0	Beta-lactams
OXA-256	0.000531693	0	0	5250.26	0	RI=0	Beta-lactams
OXA-233	0.000314392	0	0	5250.26	0	RI=0	Beta-lactams
OXA-663	0.000935841	0	0	5250.26	0	RI=0	Beta-lactams
OXA-240	0.000762713	0	0	5250.26	0	RI=0	Beta-lactams
OXA-11	0.000267858	0	0	5250.26	0	RI=0	Beta-lactams
OXA-454	0.000605517	0	0	5250.26	0	RI=0	Beta-lactams
OXA-74	0.000838379	0	0	5250.26	0	RI=0	Beta-lactams
OXA-20	0	2	0.4	5250.26	0	RI=0	Beta-lactams
OXA-470	0	0	0	5250.26	0	RI=0	Beta-lactams
OXA-9	0	57	0.885246	5250.26	0	RI=0	Beta-lactams
OXA-224	0.00170245	0	0	5250.26	0	RI=0	Beta-lactams
OXA-276	0	0	0.857143	5250.26	0	RI=0	Beta-lactams
OKP-B-8	0.00151543	0	0	5250.26	0	RI=0	Beta-lactams
OXA-140	0.002742	0	0	5250.26	0	RI=0	Beta-lactams
OXA-142	0.000506947	0	0	5250.26	0	RI=0	Beta-lactams
OXA-33	0.00108674	0	0	5250.26	0	RI=0	Beta-lactams
OXA-46	0	2	0	5250.26	0	RI=0	Beta-lactams
OXA-37	0	0	0	5250.26	0	RI=0	Beta-lactams
OXA-368	0.000104797	0	0	5250.26	0	RI=0	Beta-lactams
OXA-63	0	0	0	5250.26	0	RI=0	Beta-lactams
OXA-137	8.96496e-05	0	0	5250.26	0	RI=0	Beta-lactams
OXA-32	0	5	1	5250.26	0	RI=0	Beta-lactams
OXA-96	0	8	1	5250.26	0	RI=0	Beta-lactams
OKP-B-7	0.00106266	0	0	5250.26	0	RI=0	Beta-lactams
LRA-1	0.0127437	0	0	5250.26	0	RI=0	Beta-lactams
MOX-9	0	6	1	5250.26	0	RI=0	Beta-lactams
OXA-390	0	0	0	5250.26	0	RI=0	Beta-lactams
OXA-203	0	0	0	5250.26	0	RI=0	Beta-lactams
OXA-364	0.00570809	0	0	5250.26	0	RI=0	Beta-lactams
OXA-178	0	0	0	5250.26	0	RI=0	Beta-lactams
OXA-388	0	0	0	5250.26	0	RI=0	Beta-lactams
OXA-259	0	0	1	5250.26	0	RI=0	Beta-lactams
y56 beta-lactamase	0	0	0.869565	5250.26	0	RI=0	Beta-lactams
OXA-350	0	0	0	5250.26	0	RI=0	Beta-lactams
OXA-326	0	0	0	5250.26	0	RI=0	Beta-lactams
OXA-270	0	0	0	5250.26	0	RI=0	Beta-lactams
OXA-417	0	0	1	5250.26	0	RI=0	Beta-lactams
MOX-4	0	0	0	5250.26	0	RI=0	Beta-lactams
MOX-2	0	0	0	5250.26	0	RI=0	Beta-lactams
MOX-3	0	0	0.8	5250.26	0	RI=0	Beta-lactams
MOX-6	0.0270136	0	1	5250.26	0	RI=0	Beta-lactams
OXA-232	0	2	1	5250.26	0	RI=0	Beta-lactams
OXA-535	0	0	0	5250.26	0	RI=0	Beta-lactams
OXA-427	0.00613579	0	0	5250.26	0	RI=0	Beta-lactams
OXA-247	0	0	0	5250.26	0	RI=0	Beta-lactams
OXA-373	0.00185465	0	1	5250.26	0	RI=0	Beta-lactams
OXA-464	0.000954054	0	0.166667	5250.26	0	RI=0	Beta-lactams
OXA-473	0	0	1	5250.26	0	RI=0	Beta-lactams
OKP-B-20	0.000438322	0	0	5250.26	0	RI=0	Beta-lactams
OXA-164	0	6	0.166667	5250.26	0	RI=0	Beta-lactams
OKP-B-10	0.000320582	0	0	5250.26	0	RI=0	Beta-lactams
OXA-53	0	2	0.25	5250.26	0	RI=0	Beta-lactams
OXA-363	0.000921712	0	1	5250.26	0	RI=0	Beta-lactams
OXA-372	0	0	0	5250.26	0	RI=0	Beta-lactams
OXA-205	0	2	0.0769231	5250.26	0	RI=0	Beta-lactams
OXA-36	0.000161427	1	0	5250.26	0	RI=0	Beta-lactams
LRA-12	0	0	0	5250.26	0	RI=0	Beta-lactams
OXA-284	0.00623845	0	1	5250.26	0	RI=0	Beta-lactams
OXA-13	0	0	0	5250.26	0	RI=0	Beta-lactams
OXA-147	0	0	0	5250.26	0	RI=0	Beta-lactams
OXA-28	0	0	0	5250.26	0	RI=0	Beta-lactams
OXA-7	0	0	0	5250.26	0	RI=0	Beta-lactams
OXA-101	0	5	1	5250.26	0	RI=0	Beta-lactams
LCR-1	0	3	1	5250.26	0	RI=0	Beta-lactams
OXA-19	0	0	0	5250.26	0	RI=0	Beta-lactams
OXA-361	0.00582964	0	0	5250.26	0	RI=0	Beta-lactams
OXA-56	0	3	1	5250.26	0	RI=0	Beta-lactams
OXA-145	0	0	0	5250.26	0	RI=0	Beta-lactams
OXA-129	0	7	0.444444	5250.26	0	RI=0	Beta-lactams
OXA-212	0.00938346	0	0	5250.26	0	RI=0	Beta-lactams
OXA-282	0.000568542	0	1	5250.26	0	RI=0	Beta-lactams
OXA-360	0	0	1	5250.26	0	RI=0	Beta-lactams
OXA-335	0.00160076	0	0	5250.26	0	RI=0	Beta-lactams
OXA-133	0	0	1	5250.26	0	RI=0	Beta-lactams
OXA-421	0.00228183	0	1	5250.26	0	RI=0	Beta-lactams
OXA-278	0.00121147	0	0	5250.26	0	RI=0	Beta-lactams
OXA-285	5.68542e-05	0	1	5250.26	0	RI=0	Beta-lactams
OXA-103	0	0	1	5250.26	0	RI=0	Beta-lactams
OXA-271	0.000729782	0	0	5250.26	0	RI=0	Beta-lactams
OXA-273	0.000591979	0	0.714286	5250.26	0	RI=0	Beta-lactams
OXA-333	0.00224971	0	1	5250.26	0	RI=0	Beta-lactams
OXA-258	5.22184e-05	0	1	5250.26	0	RI=0	Beta-lactams
OXA-18	0	0	0	5250.26	0	RI=0	Beta-lactams
OXA-457	0.100488	0	0	5250.26	0	RI=0	Beta-lactams
OXA-362	0.000677304	0	1	5250.26	0	RI=0	Beta-lactams
OXA-277	0	1	1	5250.26	0	RI=0	Beta-lactams
OXA-283	0.00090472	0	1	5250.26	0	RI=0	Beta-lactams
OXA-287	0	0	0	5250.26	0	RI=0	Beta-lactams
SFB-1	0	0	0.25	5250.26	0	RI=0	Beta-lactams
OXA-664	0	0	0	5250.26	0	RI=0	Beta-lactams
OXA-55	0	0	0	5250.26	0	RI=0	Beta-lactams
OKP-B-13	0.000349299	0	0	5250.26	0	RI=0	Beta-lactams
OKP-B-19	0.000548589	0	0	5250.26	0	RI=0	Beta-lactams
OXA-322	0	0	1	5250.26	0	RI=0	Beta-lactams
OXA-330	0	0	0	5250.26	0	RI=0	Beta-lactams
OXA-358	0	0	1	5250.26	0	RI=0	Beta-lactams
OXA-267	0	1	0	5250.26	0	RI=0	Beta-lactams
OXA-332	0	0	0	5250.26	0	RI=0	Beta-lactams
OXA-328	0	0	0	5250.26	0	RI=0	Beta-lactams
OXA-324	0	0	0	5250.26	0	RI=0	Beta-lactams
OXA-353	0	0	0	5250.26	0	RI=0	Beta-lactams
OXA-352	0	0	0	5250.26	0	RI=0	Beta-lactams
OXA-354	0	0	0	5250.26	0	RI=0	Beta-lactams
OXA-29	0	4	0.230769	5250.26	0	RI=0	Beta-lactams
OXA-329	0	0	0	5250.26	0	RI=0	Beta-lactams
OXA-325	0	0	0	5250.26	0	RI=0	Beta-lactams
OXA-349	0	0	0	5250.26	0	RI=0	Beta-lactams
OXA-268	0	0	0	5250.26	0	RI=0	Beta-lactams
LRA-7	6.01298e-05	0	0	5250.26	0	RI=0	Beta-lactams
OXA-12	0.00207512	0	0.8	5250.26	0	RI=0	Beta-lactams
LRA-9	0.000230405	0	0	5250.26	0	RI=0	Beta-lactams
Sed1 beta-lactamase	0.000346914	0	0	5250.26	0	RI=0	Beta-lactams
LRA-17	0	0	0	5250.26	0	RI=0	Beta-lactams
LRA-18	0	0	0	5250.26	0	RI=0	Beta-lactams
LRA-19	0	0	1	5250.26	0	RI=0	Beta-lactams
OXA-43	0	0	0	5250.26	0	RI=0	Beta-lactams
OXA-42	0	3	0.0833333	5250.26	0	RI=0	Beta-lactams
OXA-297	0	0	0	5250.26	0	RI=0	Beta-lactams
OXA-298	0	0	0	5250.26	0	RI=0	Beta-lactams
LRA-5	0	0	0	5250.26	0	RI=0	Beta-lactams
OXA-299	0	1	0.352941	5250.26	0	RI=0	Beta-lactams
OXA-296	0	0	0	5250.26	0	RI=0	Beta-lactams
OKP-A-16	0.000187358	0	0	5250.26	0	RI=0	Beta-lactams
OXA-228	0	0	0	5250.26	0	RI=0	Beta-lactams
OXA-355	0	0	1	5250.26	0	RI=0	Beta-lactams
OXA-301	0.000126517	0	0.5	5250.26	0	RI=0	Beta-lactams
OXA-418	0.000126517	0	0	5250.26	0	RI=0	Beta-lactams
OXA-230	0.000126517	0	0	5250.26	0	RI=0	Beta-lactams
OKP-A-14	0	0	0	5250.26	0	RI=0	Beta-lactams
OKP-A-13	0.000161612	0	0	5250.26	0	RI=0	Beta-lactams
OXA-45	0	0	0.5	5250.26	0	RI=0	Beta-lactams
OXA-213	0	0	0	5250.26	0	RI=0	Beta-lactams
OXA-305	0	0	0.1	5250.26	0	RI=0	Beta-lactams
OXA-5	0	0	0	5250.26	0	RI=0	Beta-lactams
OXA-392	0.000174309	0	0	5250.26	0	RI=0	Beta-lactams
OXA-47	0	0	0	5250.26	0	RI=0	Beta-lactams
OXA-35	0	4	1	5250.26	0	RI=0	Beta-lactams
OXA-294	0	0	0	5250.26	0	RI=0	Beta-lactams
OXA-295	0	0	0	5250.26	0	RI=0	Beta-lactams
LRA-2	0	1	0.777778	5250.26	0	RI=0	Beta-lactams
OKP-A-11	0.000355601	0	0	5250.26	0	RI=0	Beta-lactams
ROB-1	0.00377772	5	0	5250.26	0	RI=0	Beta-lactams
OXA-134	0.000883839	0	1	5250.26	0	RI=0	Beta-lactams
OXA-300	0.000126517	0	0	5250.26	0	RI=0	Beta-lactams
OXA-266	0	0	1	5250.26	0	RI=0	Beta-lactams
OXA-397	0	0	0	5250.26	0	RI=0	Beta-lactams
OXA-420	0	8	1	5250.26	0	RI=0	Beta-lactams
OXA-436	0	1	0	5250.26	0	RI=0	Beta-lactams
OXA-400	0	0	0	5250.26	0	RI=0	Beta-lactams
OXA-237	0	2	1	5250.26	0	RI=0	Beta-lactams
OXA-279	0	0	0	5250.26	0	RI=0	Beta-lactams
OXA-58	0	50	1	5250.26	0	RI=0	Beta-lactams
OXA-155	0	4	0	5250.26	0	RI=0	Beta-lactams
OXA-236	0	0	0	5250.26	0	RI=0	Beta-lactams
OXA-235	0	4	1	5250.26	0	RI=0	Beta-lactams
OXA-243	0.0279189	0	1	5250.26	0	RI=0	Beta-lactams
NPS-1	0	4	0.75	5250.26	0	RI=0	Beta-lactams
OXA-152	0	0	0	5250.26	0	RI=0	Beta-lactams
OXA-183	0	0	0	5250.26	0	RI=0	Beta-lactams
OXA-192	8.13576e-05	0	0.0967742	5250.26	0	RI=0	Beta-lactams
OXA-465	0	0	0.909091	5250.26	0	RI=0	Beta-lactams
OXA-449	0	0	1	5250.26	0	RI=0	Beta-lactams
OXA-448	0	0	0	5250.26	0	RI=0	Beta-lactams
OXA-54	0	0	0.5	5250.26	0	RI=0	Beta-lactams
OXA-23	0	25	1	5250.26	0	RI=0	Beta-lactams
OXA-423	0	0	0	5250.26	0	RI=0	Beta-lactams
OXA-440	0	0	1	5250.26	0	RI=0	Beta-lactams
OXA-306	6.28051e-05	0	0	5250.26	0	RI=0	Beta-lactams
OXA-292	0	0	0	5250.26	0	RI=0	Beta-lactams
Acinetobacter baumannii AmpC beta-lactamase	0	0	0	5250.26	0	RI=0	Beta-lactams
OXA-426	0	0	0	5250.26	0	RI=0	Beta-lactams
OXA-117	0	0	0	5250.26	0	RI=0	Beta-lactams
OXA-386	0	0	0	5250.26	0	RI=0	Beta-lactams
OXA-206	0	0	0	5250.26	0	RI=0	Beta-lactams
OXA-107	0	0	0	5250.26	0	RI=0	Beta-lactams
OXA-109	0	2	1	5250.26	0	RI=0	Beta-lactams
OXA-125	0	0	0	5250.26	0	RI=0	Beta-lactams
OXA-168	0	3	0.5	5250.26	0	RI=0	Beta-lactams
OXA-27	0	0	0	5250.26	0	RI=0	Beta-lactams
OXA-366	0	3	1	5250.26	0	RI=0	Beta-lactams
OXA-225	0	4	1	5250.26	0	RI=0	Beta-lactams
OXA-171	0	0	0	5250.26	0	RI=0	Beta-lactams
OXA-169	0	0	0	5250.26	0	RI=0	Beta-lactams
OXA-73	0	0	0	5250.26	0	RI=0	Beta-lactams
OXA-49	0	0	0	5250.26	0	RI=0	Beta-lactams
OXA-167	0	0	0	5250.26	0	RI=0	Beta-lactams
OXA-483	0	3	1	5250.26	0	RI=0	Beta-lactams
OXA-435	0	0	0	5250.26	0	RI=0	Beta-lactams
OXA-166	0	3	1	5250.26	0	RI=0	Beta-lactams
OXA-165	0	0	0	5250.26	0	RI=0	Beta-lactams
OXA-482	0.000522852	0	0	5250.26	0	RI=0	Beta-lactams
OXA-239	0	2	1	5250.26	0	RI=0	Beta-lactams
OXA-422	0.000597257	0	0	5250.26	0	RI=0	Beta-lactams
OXA-170	0	0	0	5250.26	0	RI=0	Beta-lactams
OXA-146	0	0	0	5250.26	0	RI=0	Beta-lactams
OXA-272	0	0	0.5	5250.26	0	RI=0	Beta-lactams
OXA-380	0	0	0	5250.26	0	RI=0	Beta-lactams
OXA-65	0	2	1	5250.26	0	RI=0	Beta-lactams
OXA-124	0	0	0	5250.26	0	RI=0	Beta-lactams
OKP-A-9	0	0	0	5250.26	0	RI=0	Beta-lactams
OXA-217	0	0	1	5250.26	0	RI=0	Beta-lactams
OXA-106	6.83824e-05	0	1	5250.26	0	RI=0	Beta-lactams
OXA-68	0	3	1	5250.26	0	RI=0	Beta-lactams
OXA-384	0	0	0	5250.26	0	RI=0	Beta-lactams
OXA-172	0	0	0	5250.26	0	RI=0	Beta-lactams
OXA-442	0	0	0	5250.26	0	RI=0	Beta-lactams
OXA-431	0	0	0	5250.26	0	RI=0	Beta-lactams
OXA-303	0	0	0	5250.26	0	RI=0	Beta-lactams
OKP-A-8	6.90064e-05	0	0	5250.26	0	RI=0	Beta-lactams
OXA-215	0	0	0	5250.26	0	RI=0	Beta-lactams
OXA-250	0	0	0	5250.26	0	RI=0	Beta-lactams
OXA-216	0	0	0	5250.26	0	RI=0	Beta-lactams
OXA-180	0	0	1	5250.26	0	RI=0	Beta-lactams
OXA-430	0.000677438	0	0	5250.26	0	RI=0	Beta-lactams
OXA-342	0	0	0	5250.26	0	RI=0	Beta-lactams
OKP-A-15	0	0	0	5250.26	0	RI=0	Beta-lactams
OKP-B-12	0.000524623	0	0	5250.26	0	RI=0	Beta-lactams
OKP-B-6	0.00111358	0	0	5250.26	0	RI=0	Beta-lactams
OKP-A-3	0.000109027	0	0	5250.26	0	RI=0	Beta-lactams
OKP-B-18	0.0017105	0	0	5250.26	0	RI=0	Beta-lactams
OKP-A-4	0	2	0	5250.26	0	RI=0	Beta-lactams
OKP-B-4	0.000901579	0	0	5250.26	0	RI=0	Beta-lactams
OKP-A-6	0.000415807	0	0.666667	5250.26	0	RI=0	Beta-lactams
OXA-229	0.000126517	0	0	5250.26	0	RI=0	Beta-lactams
OXA-356	0	0	0	5250.26	0	RI=0	Beta-lactams
OXA-90	0	2	1	5250.26	0	RI=0	Beta-lactams
OXA-200	0	0	0	5250.26	0	RI=0	Beta-lactams
OXA-132	0	0	1	5250.26	0	RI=0	Beta-lactams
OXA-346	0	0	0	5250.26	0	RI=0	Beta-lactams
OXA-432	0	0	0	5250.26	0	RI=0	Beta-lactams
OXA-345	0	0	0	5250.26	0	RI=0	Beta-lactams
OXA-458	0.0210406	0	0	5250.26	0	RI=0	Beta-lactams
OXA-128	0	0	0	5250.26	0	RI=0	Beta-lactams
OXA-84	0	0	0.166667	5250.26	0	RI=0	Beta-lactams
OXA-402	0	0	1	5250.26	0	RI=0	Beta-lactams
OXA-120	0	0	1	5250.26	0	RI=0	Beta-lactams
OXA-86	0	0	0	5250.26	0	RI=0	Beta-lactams
OXA-87	0	0	0	5250.26	0	RI=0	Beta-lactams
OXA-100	0	0	1	5250.26	0	RI=0	Beta-lactams
OXA-67	0	2	1	5250.26	0	RI=0	Beta-lactams
OXA-208	0	0	1	5250.26	0	RI=0	Beta-lactams
OXA-112	0	0	0	5250.26	0	RI=0	Beta-lactams
OXA-371	0	2	1	5250.26	0	RI=0	Beta-lactams
OXA-130	0	0	0	5250.26	0	RI=0	Beta-lactams
OXA-248	0	0	0	5250.26	0	RI=0	Beta-lactams
OXA-339	0	0	0	5250.26	0	RI=0	Beta-lactams
OXA-69	0	0	1	5250.26	0	RI=0	Beta-lactams
OXA-98	0	0	1	5250.26	0	RI=0	Beta-lactams
OXA-92	0	1	0.166667	5250.26	0	RI=0	Beta-lactams
OXA-108	0	0	0	5250.26	0	RI=0	Beta-lactams
OXA-404	0	0	0	5250.26	0	RI=0	Beta-lactams
OXA-433	0	0	0	5250.26	0	RI=0	Beta-lactams
OXA-376	0	0	0	5250.26	0	RI=0	Beta-lactams
OXA-93	0	0	0	5250.26	0	RI=0	Beta-lactams
OXA-88	0	0	0	5250.26	0	RI=0	Beta-lactams
OXA-110	0	0	0	5250.26	0	RI=0	Beta-lactams
OXA-315	0	0	0	5250.26	0	RI=0	Beta-lactams
OXA-249	0	0	0	5250.26	0	RI=0	Beta-lactams
OXA-91	0	0	1	5250.26	0	RI=0	Beta-lactams
OXA-374	0	0	0	5250.26	0	RI=0	Beta-lactams
OXA-387	0	0	0	5250.26	0	RI=0	Beta-lactams
OXA-194	0	0	0	5250.26	0	RI=0	Beta-lactams
OXA-391	0	0	0	5250.26	0	RI=0	Beta-lactams
OXA-83	0	0	0	5250.26	0	RI=0	Beta-lactams
OXA-150	0	0	0	5250.26	0	RI=0	Beta-lactams
OXA-144	0	0	0	5250.26	0	RI=0	Beta-lactams
OXA-77	0	0	0	5250.26	0	RI=0	Beta-lactams
OXA-385	0	0	0	5250.26	0	RI=0	Beta-lactams
OXA-138	0	0	0	5250.26	0	RI=0	Beta-lactams
OXA-94	0	2	1	5250.26	0	RI=0	Beta-lactams
OXA-316	0	0	1	5250.26	0	RI=0	Beta-lactams
OXA-95	0	0	0	5250.26	0	RI=0	Beta-lactams
OXA-82	0	2	1	5250.26	0	RI=0	Beta-lactams
OXA-223	0	0	0	5250.26	0	RI=0	Beta-lactams
OXA-313	0	0	0	5250.26	0	RI=0	Beta-lactams
OXA-382	0	0	0	5250.26	0	RI=0	Beta-lactams
OXA-99	0	0	0	5250.26	0	RI=0	Beta-lactams
OXA-131	0	0	0	5250.26	0	RI=0	Beta-lactams
OXA-375	0	0	0	5250.26	0	RI=0	Beta-lactams
OXA-76	0	0	0	5250.26	0	RI=0	Beta-lactams
OXA-379	0	0	0	5250.26	0	RI=0	Beta-lactams
OXA-480	0	0	0	5250.26	0	RI=0	Beta-lactams
OXA-261	0	0	0	5250.26	0	RI=0	Beta-lactams
OXA-403	0	0	0	5250.26	0	RI=0	Beta-lactams
OXA-408	0	0	0	5250.26	0	RI=0	Beta-lactams
OXA-126	0.000144196	0	1	5250.26	0	RI=0	Beta-lactams
OXA-127	0	0	0	5250.26	0	RI=0	Beta-lactams
OXA-413	0	0	0	5250.26	0	RI=0	Beta-lactams
OXA-414	0	0	0	5250.26	0	RI=0	Beta-lactams
OXA-337	0	0	1	5250.26	0	RI=0	Beta-lactams
OXA-341	0	0	0	5250.26	0	RI=0	Beta-lactams
OXA-343	0	0	1	5250.26	0	RI=0	Beta-lactams
OXA-344	0	0	1	5250.26	0	RI=0	Beta-lactams
OXA-317	0	0	0	5250.26	0	RI=0	Beta-lactams
OXA-262	0	0	1	5250.26	0	RI=0	Beta-lactams
OXA-257	0	0	1	5250.26	0	RI=0	Beta-lactams
OXA-196	0	0	0	5250.26	0	RI=0	Beta-lactams
OXA-201	0	0	0	5250.26	0	RI=0	Beta-lactams
OXA-173	0	0	1	5250.26	0	RI=0	Beta-lactams
OXA-424	0	0	1	5250.26	0	RI=0	Beta-lactams
OXA-409	0	0	0	5250.26	0	RI=0	Beta-lactams
OXA-197	0	0	0	5250.26	0	RI=0	Beta-lactams
OXA-174	0	0	0	5250.26	0	RI=0	Beta-lactams
OXA-202	0	0	0	5250.26	0	RI=0	Beta-lactams
OXA-115	0	0	0	5250.26	0	RI=0	Beta-lactams
OXA-175	0	0	0	5250.26	0	RI=0	Beta-lactams
OXA-314	0	0	1	5250.26	0	RI=0	Beta-lactams
OXA-71	0	0	1	5250.26	0	RI=0	Beta-lactams
OXA-70	0	0	1	5250.26	0	RI=0	Beta-lactams
OXA-66	0	2	1	5250.26	0	RI=0	Beta-lactams
OXA-80	0	0	0	5250.26	0	RI=0	Beta-lactams
OXA-336	0	0	0	5250.26	0	RI=0	Beta-lactams
OXA-116	0	0	0	5250.26	0	RI=0	Beta-lactams
OXA-195	0	2	0	5250.26	0	RI=0	Beta-lactams
OXA-79	0	0	0	5250.26	0	RI=0	Beta-lactams
OXA-383	0	0	0	5250.26	0	RI=0	Beta-lactams
OXA-381	0	0	0	5250.26	0	RI=0	Beta-lactams
OXA-64	0	0	1	5250.26	0	RI=0	Beta-lactams
OXA-365	0	0	0	5250.26	0	RI=0	Beta-lactams
OXA-425	0	0	0	5250.26	0	RI=0	Beta-lactams
OXA-401	0	0	0	5250.26	0	RI=0	Beta-lactams
OXA-122	0	0	0	5250.26	0	RI=0	Beta-lactams
OXA-406	0	0	0	5250.26	0	RI=0	Beta-lactams
OXA-411	0	0	0	5250.26	0	RI=0	Beta-lactams
OXA-260	0	0	0	5250.26	0	RI=0	Beta-lactams
OXA-123	0	0	0	5250.26	0	RI=0	Beta-lactams
OXA-407	0	0	0	5250.26	0	RI=0	Beta-lactams
OXA-97	0	0	0	5250.26	0	RI=0	Beta-lactams
OXA-269	0	0	0	5250.26	0	RI=0	Beta-lactams
OXA-219	0	0	0	5250.26	0	RI=0	Beta-lactams
OXA-412	0	0	0	5250.26	0	RI=0	Beta-lactams
OXA-377	0	0	0	5250.26	0	RI=0	Beta-lactams
OXA-179	0	0	0	5250.26	0	RI=0	Beta-lactams
OXA-338	0	0	1	5250.26	0	RI=0	Beta-lactams
OXA-254	0	0	0	5250.26	0	RI=0	Beta-lactams
OXA-89	0	0	0	5250.26	0	RI=0	Beta-lactams
OXA-340	0	0	1	5250.26	0	RI=0	Beta-lactams
OXA-242	0	0	0	5250.26	0	RI=0	Beta-lactams
OXA-241	0	0	0	5250.26	0	RI=0	Beta-lactams
OXA-111	0	0	0	5250.26	0	RI=0	Beta-lactams
OXA-441	0	0	0	5250.26	0	RI=0	Beta-lactams
OXA-429	0	0	0	5250.26	0	RI=0	Beta-lactams
OXA-234	0	0	0	5250.26	0	RI=0	Beta-lactams
OXA-293	0.000668221	0	0.5	5250.26	0	RI=0	Beta-lactams
OXA-359	0	2	1	5250.26	0	RI=0	Beta-lactams
OXA-323	0	0	1	5250.26	0	RI=0	Beta-lactams
OXA-351	0	0	0	5250.26	0	RI=0	Beta-lactams
OKP-B-1	0.00303442	0	0	5250.26	0	RI=0	Beta-lactams
OKP-B-2	0.00104776	0	0	5250.26	0	RI=0	Beta-lactams
OKP-B-3	0.00168966	0	0	5250.26	0	RI=0	Beta-lactams
OKP-B-17	0.000887838	0	0	5250.26	0	RI=0	Beta-lactams
OXA-121	0	0	1	5250.26	0	RI=0	Beta-lactams
OXA-78	0	2	1	5250.26	0	RI=0	Beta-lactams
OXA-312	0	0	0	5250.26	0	RI=0	Beta-lactams
OKP-B-9	0.00164998	0	1	5250.26	0	RI=0	Beta-lactams
OXA-357	0	0	1	5250.26	0	RI=0	Beta-lactams
OXA-378	0	0	0	5250.26	0	RI=0	Beta-lactams
OXA-149	0	0	0	5250.26	0	RI=0	Beta-lactams
OXA-148	0	0	0	5250.26	0	RI=0	Beta-lactams
OXA-389	0	0	0	5250.26	0	RI=0	Beta-lactams
OXA-479	0.000167367	0	0	5250.26	0	RI=0	Beta-lactams
OXA-302	0	0	0	5250.26	0	RI=0	Beta-lactams
OXA-177	0	0	0	5250.26	0	RI=0	Beta-lactams
OXA-308	8.46075e-05	0	0	5250.26	0	RI=0	Beta-lactams
OXA-255	0	0	1	5250.26	0	RI=0	Beta-lactams
OXA-253	0	0	0	5250.26	0	RI=0	Beta-lactams
OKP-A-7	0.000297285	0	0	5250.26	0	RI=0	Beta-lactams
OKP-A-1	0	0	0	5250.26	0	RI=0	Beta-lactams
OXA-348	0	0	0	5250.26	0	RI=0	Beta-lactams
OXA-75	0	0	0	5250.26	0	RI=0	Beta-lactams
OKP-A-12	0.000336306	0	0	5250.26	0	RI=0	Beta-lactams
OKP-A-2	0	0	0	5250.26	0	RI=0	Beta-lactams
OKP-A-10	9.73951e-05	0	0	5250.26	0	RI=0	Beta-lactams
OKP-A-5	0.000230692	0	0	5250.26	0	RI=0	Beta-lactams
OXA-176	0	0	1	5250.26	0	RI=0	Beta-lactams
OXA-475	0.000420353	0	0	5250.26	0	RI=0	Beta-lactams
OXA-113	0	2	1	5250.26	0	RI=0	Beta-lactams
OXA-263	0	0	0	5250.26	0	RI=0	Beta-lactams
OXA-471	0	0	0	5250.26	0	RI=0	Beta-lactams
OXA-450	0.00212096	0	0	5250.26	0	RI=0	Beta-lactams
OXA-291	0	0	1	5250.26	0	RI=0	Beta-lactams
OXA-439	0	0	0	5250.26	0	RI=0	Beta-lactams
OXA-204	0	7	0.666667	5250.26	0	RI=0	Beta-lactams
OXA-331	0	0	0	5250.26	0	RI=0	Beta-lactams
OXA-327	0	0	0	5250.26	0	RI=0	Beta-lactams
OXA-185	0	0	0	5250.26	0	RI=0	Beta-lactams
OXA-162	0	0	0	5250.26	0	RI=0	Beta-lactams
OXA-158	0	0	1	5250.26	0	RI=0	Beta-lactams
OXA-151	0	0	0	5250.26	0	RI=0	Beta-lactams
OXA-461	0.00430872	0	0.666667	5250.26	0	RI=0	Beta-lactams
OXA-438	0	0	0	5250.26	0	RI=0	Beta-lactams
OXA-477	0	0	0	5250.26	0	RI=0	Beta-lactams
OXA-153	9.68016e-05	0	0.166667	5250.26	0	RI=0	Beta-lactams
OXA-405	0	0	0	5250.26	0	RI=0	Beta-lactams
MOX-1	0	3	1	5250.26	0	RI=0	Beta-lactams
OXA-416	0	0	0	5250.26	0	RI=0	Beta-lactams
OXA-484	0	5	1	5250.26	0	RI=0	Beta-lactams
OXA-199	0	0	0	5250.26	0	RI=0	Beta-lactams
OXA-245	0	0	0	5250.26	0	RI=0	Beta-lactams
OXA-370	0	0	0	5250.26	0	RI=0	Beta-lactams
OXA-48	0	14	0.966667	5250.26	0	RI=0	Beta-lactams
OXA-163	0	4	1	5250.26	0	RI=0	Beta-lactams
OXA-244	0	7	1	5250.26	0	RI=0	Beta-lactams
OXA-252	0	3	0.5	5250.26	0	RI=0	Beta-lactams
Laribacter hongkongensis ampC beta-lactamase	6.05885e-05	0	0	5250.26	0	RI=0	Beta-lactams
OXA-453	0.0026512	0	0	5250.26	0	RI=0	Beta-lactams
OXA-452	0.00212096	0	1	5250.26	0	RI=0	Beta-lactams
OXA-451	0.00159072	0	1	5250.26	0	RI=0	Beta-lactams
OXA-460	0.00107718	0	1	5250.26	0	RI=0	Beta-lactams
OXA-61	0.00106048	0	1	5250.26	0	RI=0	Beta-lactams
OXA-154	0	0	0	5250.26	0	RI=0	Beta-lactams
OKP-B-11	0.00030515	0	0	5250.26	0	RI=0	Beta-lactams
OXA-472	8.99828e-05	0	0.2	5250.26	0	RI=0	Beta-lactams
OXA-136	7.7717e-05	1	0	5250.26	0	RI=0	Beta-lactams
OXA-478	0	0	0	5250.26	0	RI=0	Beta-lactams
OXA-476	0.000171007	0	0	5250.26	0	RI=0	Beta-lactams
OXA-182	0	0	0	5250.26	0	RI=0	Beta-lactams
OXA-156	0	0	0	5250.26	0	RI=0	Beta-lactams
OXA-447	0	0	1	5250.26	0	RI=0	Beta-lactams
OXA-184	0	0	1	5250.26	0	RI=0	Beta-lactams
OXA-157	0	0	0	5250.26	0	RI=0	Beta-lactams
OXA-139	0	0	0	5250.26	0	RI=0	Beta-lactams
SLB-1	0	0	0	5250.26	0	RI=0	Beta-lactams
OXA-72	0	3	1	5250.26	0	RI=0	Beta-lactams
OXA-26	0	0	0	5250.26	0	RI=0	Beta-lactams
OXA-62	0	0	0	5250.26	0	RI=0	Beta-lactams
OXA-437	0	0	0.5	5250.26	0	RI=0	Beta-lactams
OXA-207	0.000253951	0	1	5250.26	0	RI=0	Beta-lactams
mtrD	0.248121	11	0.932692	5115.89	13023.1	Q1	Multidrug
mtrC	0.0842816	7	0.984694	5115.89	2972.03	Q1	Multidrug
mtrA	0.135414	8	0.507018	5115.89	2809.94	Q1	Multidrug
mtrE	0.0816512	2	0.847059	5115.89	707.665	Q2	Multidrug
Corynebacterium striatum tetA	1.36166	0	0.705882	4934.83	0	RI=0	Multidrug
CAU-1 beta-lactamase	0.000133404	0	0	4265.88	0	RI=0	Beta-lactams
Chryseobacterium meningosepticum BlaB	0	0	0	4265.88	0	RI=0	Beta-lactams
LEN-14	0.000886329	7	1	4246.71	26.3479	Q3	Beta-lactams
LEN-4	0.000885678	3	0.333333	4246.71	3.76122	Q3	Beta-lactams
LEN-26	0.000722491	0	0	4246.71	0	RI=0	Beta-lactams
LEN-39	0.000575727	0	0	4246.71	0	RI=0	Beta-lactams
LEN-1	0.00135012	0	0	4246.71	0	RI=0	Beta-lactams
LEN-12	0.00124326	0	0	4246.71	0	RI=0	Beta-lactams
LEN-21	0.000340855	0	0	4246.71	0	RI=0	Beta-lactams
LEN-2	0.00142733	0	0	4246.71	0	RI=0	Beta-lactams
LEN-51	0.00147575	0	0	4246.71	0	RI=0	Beta-lactams
LEN-58	0.00111535	0	0	4246.71	0	RI=0	Beta-lactams
LEN-34	0.00120361	0	0	4246.71	0	RI=0	Beta-lactams
LEN-6	0.000361443	0	0	4246.71	0	RI=0	Beta-lactams
LEN-13	0.000982476	0	0	4246.71	0	RI=0	Beta-lactams
LEN-11	0.000614592	0	0	4246.71	0	RI=0	Beta-lactams
LEN-15	0.00200451	0	0	4246.71	0	RI=0	Beta-lactams
LEN-9	0.00153587	0	0	4246.71	0	RI=0	Beta-lactams
LEN-16	0.00119745	0	0	4246.71	0	RI=0	Beta-lactams
LEN-10	0.00188741	0	0	4246.71	0	RI=0	Beta-lactams
LEN-18	0.000834304	0	0	4246.71	0	RI=0	Beta-lactams
LEN-41	0.00143877	0	0	4246.71	0	RI=0	Beta-lactams
LEN-42	7.20191e-05	0	1	4246.71	0	RI=0	Beta-lactams
LEN-43	0.000349262	0	0	4246.71	0	RI=0	Beta-lactams
LEN-55	0.00158589	0	0	4246.71	0	RI=0	Beta-lactams
LEN-17	0.00641384	0	0	4246.71	0	RI=0	Beta-lactams
LEN-35	0.000942385	0	0	4246.71	0	RI=0	Beta-lactams
LEN-30	0.0015322	0	0	4246.71	0	RI=0	Beta-lactams
LEN-36	0.0049201	0	0	4246.71	0	RI=0	Beta-lactams
LEN-32	0.000796223	0	0	4246.71	0	RI=0	Beta-lactams
LEN-37	0.000761999	0	0	4246.71	0	RI=0	Beta-lactams
LEN-38	7.79713e-05	0	0	4246.71	0	RI=0	Beta-lactams
LEN-7	0.00160042	0	0	4246.71	0	RI=0	Beta-lactams
LEN-25	0.001584	0	0	4246.71	0	RI=0	Beta-lactams
LEN-3	0.000731426	0	0	4246.71	0	RI=0	Beta-lactams
LEN-8	0.000567359	0	0	4246.71	0	RI=0	Beta-lactams
LEN-5	0.00068202	0	0	4246.71	0	RI=0	Beta-lactams
LEN-22	0.00192035	0	0	4246.71	0	RI=0	Beta-lactams
LEN-24	0.00131056	0	0	4246.71	0	RI=0	Beta-lactams
LEN-20	0.00109745	0	0	4246.71	0	RI=0	Beta-lactams
LEN-23	0.000943357	0	0	4246.71	0	RI=0	Beta-lactams
LEN-40	0.000225271	0	0	4246.71	0	RI=0	Beta-lactams
LEN-19	0.00169023	0	0	4246.71	0	RI=0	Beta-lactams
mecA	0.255731	31	0.932018	4245.86	31371.4	Q1	Beta-lactams
mecR1	0.20978	31	0.911765	4245.86	25175.2	Q1	Beta-lactams
mecI	0.113314	9	0.90184	4245.86	3904.99	Q1	Beta-lactams
CARB-16	0.00245384	14	0.75	4245.86	109.396	Q2	Beta-lactams
CBP-1	0.00530523	3	0.816667	4245.86	55.1868	Q2	Beta-lactams
CARB-3	0.000469881	28	0.961538	4245.86	53.7128	Q2	Beta-lactams
BLA1	0.00209293	1	0.870968	4245.86	7.73967	Q3	Beta-lactams
mecB	0.000287184	3	0.586207	4245.86	2.14436	Q3	Beta-lactams
blaF	0.00241706	1	0.1	4245.86	1.02625	Q4	Beta-lactams
AER-1	0	0	0	4245.86	0	RI=0	Beta-lactams
CKO-1	0.00347572	0	0.705882	4245.86	0	RI=0	Beta-lactams
CARB-14	0.00499438	0	0	4245.86	0	RI=0	Beta-lactams
r39 beta-lactamase	0.000264042	0	0	4245.86	0	RI=0	Beta-lactams
FTU-1	0	4	0.932203	4245.86	0	RI=0	Beta-lactams
CARB-5	0.0021524	0	0	4245.86	0	RI=0	Beta-lactams
CARB-8	0.00173511	0	0	4245.86	0	RI=0	Beta-lactams
PC1 beta-lactamase (blaZ)	2.57317	0	0.924786	4245.86	0	RI=0	Beta-lactams
CARB-4	0	6	0.75	4245.86	0	RI=0	Beta-lactams
EXO beta-lactamase	0	0	0	4245.86	0	RI=0	Beta-lactams
CARB-6	0	0	0	4245.86	0	RI=0	Beta-lactams
HERA-2	0.000137213	0	0	4245.86	0	RI=0	Beta-lactams
ERP-1	0	3	0.714286	4245.86	0	RI=0	Beta-lactams
CARB-10	0.000597585	0	0	4245.86	0	RI=0	Beta-lactams
CARB-2	0.00028743	0	0	4245.86	0	RI=0	Beta-lactams
CARB-1	0.000377029	0	0	4245.86	0	RI=0	Beta-lactams
mecD	2.57405e-05	4	0	4245.86	0	RI=0	Beta-lactams
CARB-12	0	9	0.8	4245.86	0	RI=0	Beta-lactams
CGA-1	0	0	0	4245.86	0	RI=0	Beta-lactams
mecC	2.82353e-05	0	0.333333	4245.86	0	RI=0	Beta-lactams
ARL-4	0	0	0	4245.86	0	RI=0	Beta-lactams
FONA-3	0	0	0	4245.86	0	RI=0	Beta-lactams
FAR-1	0.000261205	0	0	4245.86	0	RI=0	Beta-lactams
BES-1	0	1	0.3	4245.86	0	RI=0	Beta-lactams
BPU-1	6.43201e-05	0	0.808511	4245.86	0	RI=0	Beta-lactams
blaR1	0	1	0	4245.86	0	RI=0	Beta-lactams
RCP-1	0	0	0.333333	4245.86	0	RI=0	Beta-lactams
CME-1	0	3	0.2	4245.86	0	RI=0	Beta-lactams
CARB-22	0	0	0	4245.86	0	RI=0	Beta-lactams
CARB-17	0	0	0	4245.86	0	RI=0	Beta-lactams
CARB-23	0	0	0	4245.86	0	RI=0	Beta-lactams
CARB-19	0	0	0	4245.86	0	RI=0	Beta-lactams
CARB-20	0	0	0	4245.86	0	RI=0	Beta-lactams
CARB-21	0	0	0	4245.86	0	RI=0	Beta-lactams
DES-1	0.0101968	0	0.444444	4245.86	0	RI=0	Beta-lactams
HERA-4	0.000274427	0	0	4245.86	0	RI=0	Beta-lactams
HERA-8	0	0	0	4245.86	0	RI=0	Beta-lactams
ARL-1	0	0	0	4245.86	0	RI=0	Beta-lactams
ARL-2	0	0	0	4245.86	0	RI=0	Beta-lactams
ARL-6	0	0	0	4245.86	0	RI=0	Beta-lactams
CARB-9	0	2	1	4245.86	0	RI=0	Beta-lactams
CARB-7	0	3	0.25	4245.86	0	RI=0	Beta-lactams
HERA-6	0	0	0	4245.86	0	RI=0	Beta-lactams
BRO-1	0	0	0.777778	4245.86	0	RI=0	Beta-lactams
FONA-2	0	0	0	4245.86	0	RI=0	Beta-lactams
FRI-1	0	4	0.571429	4245.86	0	RI=0	Beta-lactams
BCL-1	0	0	0.142857	4245.86	0	RI=0	Beta-lactams
HERA-1	0.000651449	0	0	4245.86	0	RI=0	Beta-lactams
HERA-5	0.00134627	0	0	4245.86	0	RI=0	Beta-lactams
HERA-3	0	0	0.333333	4245.86	0	RI=0	Beta-lactams
FONA-6	0	1	0.166667	4245.86	0	RI=0	Beta-lactams
FONA-5	0	0	0	4245.86	0	RI=0	Beta-lactams
FONA-1	0	0	0	4245.86	0	RI=0	Beta-lactams
BRO-2	0	0	0	4245.86	0	RI=0	Beta-lactams
CARB-18	0	0	0	4245.86	0	RI=0	Beta-lactams
FRI-2	0	0	0	4245.86	0	RI=0	Beta-lactams
FPH-1	0	4	0	4245.86	0	RI=0	Beta-lactams
FONA-4	0	0	0	4245.86	0	RI=0	Beta-lactams
FRI-3	0	0	0.0909091	4245.86	0	RI=0	Beta-lactams
adeJ	0.0195452	12	0.960417	3335.06	751.251	Q1	Multidrug
adeI	0.00938288	15	0.988962	3335.06	464.206	Q2	Multidrug
adeK	0.0148229	7	0.995526	3335.06	344.498	Q2	Multidrug
adeN	0.000160758	19	0.983389	3335.06	10.0174	Q3	Multidrug
AxyY	1.37295	2	0.790323	2667.55	5788.97	Q1	Multidrug
AxyX	0.541199	3	0.926829	2667.55	4014.13	Q1	Multidrug
OprZ	0.647412	1	0.640625	2667.55	1106.36	Q1	Multidrug
Klebsiella pneumoniae KpnE	0.700143	0	0.826902	2631.16	0	RI=0	Multidrug
Klebsiella pneumoniae KpnF	0.434236	0	0.809231	2631.16	0	RI=0	Multidrug
cmeB	0.0200823	0	0.934866	2612.3	0	RI=0	Multidrug
cmeA	0.0163781	0	0.962963	2612.3	0	RI=0	Multidrug
cmeC	0.0164626	0	0.950617	2612.3	0	RI=0	Multidrug
cmeR	0.0158622	0	0.962656	2612.3	0	RI=0	Multidrug
oprA	0.204448	3	0.2	2372.14	290.988	Q2	Multidrug
smeE	1.2031	3	0.788235	2307.2	6563.92	Q1	Multidrug
mexW	0.538899	4	0.92328	2307.2	4591.83	Q1	Multidrug
smeD	0.453553	5	0.820513	2307.2	4293.07	Q1	Multidrug
smeF	0.484148	3	0.84507	2307.2	2831.89	Q1	Multidrug
mexV	0.0123967	1	0.991379	2307.2	28.3551	Q2	Multidrug
TLA-2	0	0	0.25	1742.37	0	RI=0	Multidrug
TLA-1	0	0	0	1742.37	0	RI=0	Multidrug
TLA-3	0	0	0.0909091	1742.37	0	RI=0	Multidrug
efrA	3.0529	23	0.834123	1607.9	94173.5	Q1	Multidrug
efrB	3.6811	2	0.95614	1607.9	11318.4	Q1	Multidrug
efmA	0.0844624	9	0.973094	1607.04	1188.74	Q1	Multidrug
mexQ	0.197569	6	0.96338	1591.08	1817.02	Q1	Multidrug
opmE	0.00545057	10	0.974063	1591.08	84.4737	Q2	Multidrug
mexP	0.0106958	1	0.994118	1591.08	16.9177	Q3	Multidrug
OpmB	0.439013	9	0.992021	1560.84	6117.84	Q1	Multidrug
MuxC	0.693109	0	0.83293	1560.84	0	RI=0	Multidrug
MuxB	1.55496	0	0.969188	1560.84	0	RI=0	Multidrug
MuxA	0.224507	0	0.997085	1560.84	0	RI=0	Multidrug
mexK	1.38789	4	0.947945	1559.87	8208.91	Q1	Multidrug
mexJ	0.0870516	1	0.988636	1559.87	134.246	Q2	Multidrug
mexL	0.0449601	0	0.99711	1559.87	0	RI=0	Multidrug
LAP-2	0.0244235	27	0.77686	1482.94	759.689	Q1	Multidrug
LAP-1	0.0203913	3	0	1482.94	0	RI=0	Multidrug
msrA	6.24397	21	0.863636	1443.79	163499	Q1	Multidrug
mel	8.7223	9	0.578947	1443.79	65616.8	Q1	Multidrug
lsaA	2.74755	6	0.942149	1443.79	22424.3	Q1	Multidrug
lsaE	0.162676	29	0.746988	1443.79	5087.89	Q1	Multidrug
vgaA	0.739154	5	0.666667	1443.79	3557.27	Q1	Multidrug
msrC	0.179587	12	0.942197	1443.79	2931.57	Q1	Multidrug
poxtA	0.0722067	19	0.470803	1443.79	932.552	Q1	Multidrug
lsaC	1.11205	3	0.166667	1443.79	802.777	Q1	Multidrug
msrE	0.00238829	156	0.885584	1443.79	476.369	Q2	Multidrug
optrA	0.0106469	25	0.666667	1443.79	256.197	Q2	Multidrug
oleB	1.01255	1	0.05	1443.79	73.095	Q2	Multidrug
lsaB	0.0570613	4	0.181818	1443.79	59.9159	Q2	Multidrug
lmrC	0.075301	3	0.111111	1443.79	36.2395	Q2	Multidrug
vgaE	0.00995198	1	0.909091	1443.79	13.0623	Q3	Multidrug
vgaD	6.33707e-05	2	0.142857	1443.79	0.0261411	Q4	Multidrug
tlrC	0.729018	0	0	1443.79	0	RI=0	Multidrug
carA	0.405865	0	0.473684	1443.79	0	RI=0	Multidrug
srmB	0.676208	0	0	1443.79	0	RI=0	Multidrug
vgaB	0.00376032	0	0	1443.79	0	RI=0	Multidrug
vgaC	0.00186772	0	0	1443.79	0	RI=0	Multidrug
salA	0.000260859	0	0	1443.79	0	RI=0	Multidrug
tva(A)	0.000580783	1	0	1443.79	0	RI=0	Multidrug
vmlR	0.0636569	0	0.910995	1443.79	0	RI=0	Multidrug
vga(E) Staphylococcus cohnii	0.022715	0	0.588235	1443.79	0	RI=0	Multidrug
vgaALC	0.920661	0	0.6	1443.79	0	RI=0	Multidrug
oqxB	1.2047	103	0.701453	1428.05	124297	Q1	Multidrug
oqxA	0.657784	101	0.656498	1428.05	62284.9	Q1	Multidrug
lmrP	0.00256131	7	0.985019	1427.69	25.2137	Q3	Multidrug
hp1181	0	0	0.983051	1426.83	0	RI=0	Multidrug
adeF	0.0294148	608	0.371864	1425.97	9483.42	Q1	Multidrug
mexI	1.10893	6	0.949861	1425.97	9012.08	Q1	Multidrug
mexH	0.114807	5	1	1425.97	818.556	Q1	Multidrug
mexG	0.0139406	5	0.997076	1425.97	99.1043	Q2	Multidrug
opmD	0.00788385	3	0.961003	1425.97	32.4113	Q2	Multidrug
adeL	0.002134	9	0.982456	1425.97	26.9067	Q3	Multidrug
adeH	0.00254834	5	0.991914	1425.97	18.0224	Q3	Multidrug
adeG	0.00150572	7	0.990338	1425.97	14.8846	Q3	Multidrug
PDC-3	0.00584617	2	1	1025.4	11.9893	Q3	Beta-lactams
PDC-8	0.00561425	2	1	1025.4	11.5137	Q3	Beta-lactams
PDC-92	0.00705872	0	0	1025.4	0	RI=0	Beta-lactams
PDC-75	0.00725468	0	0	1025.4	0	RI=0	Beta-lactams
PDC-80	0.00973932	0	1	1025.4	0	RI=0	Beta-lactams
PDC-1	0.00674314	0	1	1025.4	0	RI=0	Beta-lactams
PDC-79	0.00765183	0	0	1025.4	0	RI=0	Beta-lactams
PDC-86	0.00776444	0	0	1025.4	0	RI=0	Beta-lactams
PDC-73	0.0047176	0	0	1025.4	0	RI=0	Beta-lactams
PDC-85	0.00677324	0	0	1025.4	0	RI=0	Beta-lactams
PDC-90	0.00529506	0	0	1025.4	0	RI=0	Beta-lactams
PDC-87	0.00888554	0	0	1025.4	0	RI=0	Beta-lactams
PDC-89	0.00551514	0	0	1025.4	0	RI=0	Beta-lactams
PDC-74	0.0131781	0	0	1025.4	0	RI=0	Beta-lactams
PDC-81	0.00537159	0	0	1025.4	0	RI=0	Beta-lactams
PDC-83	0.0112175	0	0	1025.4	0	RI=0	Beta-lactams
PDC-10	0.00503751	0	0	1025.4	0	RI=0	Beta-lactams
PDC-7	0.00466103	0	0	1025.4	0	RI=0	Beta-lactams
PDC-78	0.00784284	0	0	1025.4	0	RI=0	Beta-lactams
PDC-82	0.00786035	0	0	1025.4	0	RI=0	Beta-lactams
PDC-77	0.00666289	0	0	1025.4	0	RI=0	Beta-lactams
PDC-76	0.00786522	0	0	1025.4	0	RI=0	Beta-lactams
PDC-93	0.00826668	0	0	1025.4	0	RI=0	Beta-lactams
PDC-5	0.00774504	0	1	1025.4	0	RI=0	Beta-lactams
PDC-2	0.00287647	0	1	1025.4	0	RI=0	Beta-lactams
PDC-9	0.0072062	0	0	1025.4	0	RI=0	Beta-lactams
PDC-84	0.00435506	0	0	1025.4	0	RI=0	Beta-lactams
PDC-6	0.012611	0	1	1025.4	0	RI=0	Beta-lactams
PDC-4	0.00667598	0	0	1025.4	0	RI=0	Beta-lactams
PDC-91	0.00553747	0	0	1025.4	0	RI=0	Beta-lactams
PDC-88	0.00422508	0	0	1025.4	0	RI=0	Beta-lactams
TMB-2	0	0	0	1024.43	0	RI=0	Beta-lactams
DIM-1 beta-lactamase	0.00043057	0	0	1024.43	0	RI=0	Beta-lactams
TUS-1 beta-lactamase	0	0	0	1024.43	0	RI=0	Beta-lactams
TMB-1	0	2	1	1024.43	0	RI=0	Beta-lactams
RSA-2	0	0	0	1024.43	0	RI=0	Beta-lactams
RSA-1	0	4	0.285714	1024.43	0	RI=0	Beta-lactams
CIA-3	0	0	0	1024.43	0	RI=0	Beta-lactams
CIA-2	0	0	0	1024.43	0	RI=0	Beta-lactams
CIA-1	0	1	0	1024.43	0	RI=0	Beta-lactams
CIA-4	0	0	0	1024.43	0	RI=0	Beta-lactams
TEM-1	0.103428	319	0.900277	1005.37	29863	Q1	Beta-lactams
TEM-95	0.0959705	32	0.925926	1005.37	2858.85	Q1	Beta-lactams
TEM-135	0.0973221	20	1	1005.37	1956.9	Q1	Beta-lactams
TEM-206	0.101764	21	0.882353	1005.37	1895.75	Q1	Beta-lactams
TEM-214	0.0901929	24	0.833333	1005.37	1813.55	Q1	Beta-lactams
TEM-112	0.0441012	28	0.933333	1005.37	1158.7	Q1	Beta-lactams
TEM-163	0.0869346	12	0.923077	1005.37	968.143	Q1	Beta-lactams
TEM-196	0.0720061	12	0.857143	1005.37	744.614	Q1	Beta-lactams
TEM-215	0.0862755	10	0.857143	1005.37	743.478	Q2	Beta-lactams
TEM-10	0.0761064	9	1	1005.37	688.639	Q2	Beta-lactams
TEM-185	0.0327904	22	0.928571	1005.37	673.46	Q2	Beta-lactams
TEM-68	0.0485344	13	1	1005.37	634.337	Q2	Beta-lactams
TEM-93	0.0318547	20	0.923077	1005.37	591.247	Q2	Beta-lactams
TEM-81	0.0575405	12	0.777778	1005.37	539.931	Q2	Beta-lactams
TEM-2	0.0247651	22	0.963636	1005.37	527.842	Q2	Beta-lactams
TEM-176	0.110532	6	0.75	1005.37	500.069	Q2	Beta-lactams
TEM-57	0.0801349	6	0.875	1005.37	422.969	Q2	Beta-lactams
TEM-122	0.0883075	4	1	1005.37	355.128	Q2	Beta-lactams
TEM-141	0.0879144	4	1	1005.37	353.547	Q2	Beta-lactams
TEM-71	0.029722	11	1	1005.37	328.699	Q2	Beta-lactams
TEM-33	0.120745	2	1	1005.37	242.787	Q2	Beta-lactams
TEM-30	0.0979395	3	0.8	1005.37	236.318	Q2	Beta-lactams
TEM-169	0.0743101	3	1	1005.37	224.128	Q2	Beta-lactams
TEM-156	0.0475925	4	1	1005.37	191.393	Q2	Beta-lactams
TEM-54	0.046744	4	1	1005.37	187.981	Q2	Beta-lactams
TEM-190	0.0214181	8	1	1005.37	172.265	Q2	Beta-lactams
TEM-116	0.0781633	5	0.410256	1005.37	161.197	Q2	Beta-lactams
TEM-26	0.0360937	4	1	1005.37	145.151	Q2	Beta-lactams
TEM-59	0.0143106	13	0.75	1005.37	140.279	Q2	Beta-lactams
TEM-209	0.0931866	2	0.666667	1005.37	124.916	Q2	Beta-lactams
TEM-150	0.0620368	2	1	1005.37	124.74	Q2	Beta-lactams
TEM-84	0.0205445	5	1	1005.37	103.275	Q2	Beta-lactams
TEM-42	0.00986919	5	1	1005.37	49.6111	Q2	Beta-lactams
TEM-60	0.00933216	5	0.990074	1005.37	46.4459	Q2	Beta-lactams
TEM-160	0.022873	2	1	1005.37	45.9917	Q2	Beta-lactams
TEM-6	0.0379468	1	1	1005.37	38.1507	Q2	Beta-lactams
TEM-121	0.0187748	2	1	1005.37	37.7515	Q2	Beta-lactams
TEM-162	0.0557309	1	0.666667	1005.37	37.3536	Q2	Beta-lactams
TEM-52	0.0296148	1	1	1005.37	29.7739	Q2	Beta-lactams
TEM-83	0.0128954	2	1	1005.37	25.9293	Q3	Beta-lactams
TEM-20	0.0152522	1	1	1005.37	15.3341	Q3	Beta-lactams
TEM-72	0.0151563	1	1	1005.37	15.2377	Q3	Beta-lactams
MIR-11	0.00178046	0	0	1005.37	0	RI=0	Beta-lactams
MIR-15	0.00145997	0	0	1005.37	0	RI=0	Beta-lactams
TEM-217	0.110293	0	0	1005.37	0	RI=0	Beta-lactams
VEB-9	0	4	1	1005.37	0	RI=0	Beta-lactams
MIR-5	0.00264667	0	0	1005.37	0	RI=0	Beta-lactams
MIR-4	0.00273041	0	0	1005.37	0	RI=0	Beta-lactams
MIR-1	0.00195792	1	0	1005.37	0	RI=0	Beta-lactams
MIR-23	0.00222814	0	0	1005.37	0	RI=0	Beta-lactams
TEM-123	0.0214525	0	0	1005.37	0	RI=0	Beta-lactams
TEM-171	0.0675326	0	1	1005.37	0	RI=0	Beta-lactams
TEM-157	0.063566	0	0	1005.37	0	RI=0	Beta-lactams
TEM-187	0.0203334	0	0	1005.37	0	RI=0	Beta-lactams
TEM-29	0.0564593	0	0	1005.37	0	RI=0	Beta-lactams
TEM-201	0.0839324	0	0	1005.37	0	RI=0	Beta-lactams
TEM-120	0.026081	0	0	1005.37	0	RI=0	Beta-lactams
TEM-96	0.0439098	0	0	1005.37	0	RI=0	Beta-lactams
TEM-186	0.0931479	0	0	1005.37	0	RI=0	Beta-lactams
TEM-80	0.049158	0	0	1005.37	0	RI=0	Beta-lactams
TEM-8	0.0160936	0	0	1005.37	0	RI=0	Beta-lactams
TEM-183	0.0582704	0	0	1005.37	0	RI=0	Beta-lactams
TEM-195	0.0118407	0	0	1005.37	0	RI=0	Beta-lactams
TEM-142	0.00857241	0	0	1005.37	0	RI=0	Beta-lactams
TEM-134	0.0156528	0	0	1005.37	0	RI=0	Beta-lactams
TEM-45	0.0179468	0	0	1005.37	0	RI=0	Beta-lactams
TEM-115	0.0297978	0	0	1005.37	0	RI=0	Beta-lactams
TEM-220	0.0983691	0	0	1005.37	0	RI=0	Beta-lactams
TEM-102	0.0533851	0	0	1005.37	0	RI=0	Beta-lactams
TEM-208	0.0877343	0	0	1005.37	0	RI=0	Beta-lactams
TEM-90	0.0538111	0	0	1005.37	0	RI=0	Beta-lactams
TEM-149	0.011725	0	1	1005.37	0	RI=0	Beta-lactams
TEM-40	0.0705928	2	0	1005.37	0	RI=0	Beta-lactams
TEM-154	0.0437978	0	0	1005.37	0	RI=0	Beta-lactams
TEM-197	0.043659	0	0	1005.37	0	RI=0	Beta-lactams
TEM-158	0.0687562	0	0	1005.37	0	RI=0	Beta-lactams
TEM-207	0.0930569	0	0	1005.37	0	RI=0	Beta-lactams
TEM-216	0.0832492	0	0	1005.37	0	RI=0	Beta-lactams
TEM-147	0.0605003	0	0	1005.37	0	RI=0	Beta-lactams
TEM-118	0.00880472	0	0	1005.37	0	RI=0	Beta-lactams
TEM-205	0.0245285	0	0	1005.37	0	RI=0	Beta-lactams
TEM-213	0.0228508	0	0	1005.37	0	RI=0	Beta-lactams
TEM-91	0.0375021	0	0	1005.37	0	RI=0	Beta-lactams
TEM-155	0.0175719	0	0	1005.37	0	RI=0	Beta-lactams
TEM-152	0.0150728	0	0	1005.37	0	RI=0	Beta-lactams
TEM-177	0.011142	0	0	1005.37	0	RI=0	Beta-lactams
TEM-15	0.0766572	0	0	1005.37	0	RI=0	Beta-lactams
TEM-53	0.0208751	0	0	1005.37	0	RI=0	Beta-lactams
TEM-117	0.059688	0	0	1005.37	0	RI=0	Beta-lactams
TEM-198	0.102899	0	0	1005.37	0	RI=0	Beta-lactams
TEM-138	0.017741	0	0	1005.37	0	RI=0	Beta-lactams
TEM-87	0.0112398	0	0	1005.37	0	RI=0	Beta-lactams
TEM-151	0.015337	0	0	1005.37	0	RI=0	Beta-lactams
TEM-110	0.0168257	0	0	1005.37	0	RI=0	Beta-lactams
TEM-125	0.00878751	0	0	1005.37	0	RI=0	Beta-lactams
TEM-79	0.0693231	0	0	1005.37	0	RI=0	Beta-lactams
TEM-168	0.0476132	0	0	1005.37	0	RI=0	Beta-lactams
TEM-194	0.00774216	0	0	1005.37	0	RI=0	Beta-lactams
TEM-12	0.020757	0	0	1005.37	0	RI=0	Beta-lactams
TEM-131	0.00917689	0	0	1005.37	0	RI=0	Beta-lactams
TEM-4	0.00770271	0	0	1005.37	0	RI=0	Beta-lactams
TEM-106	0.0761011	0	0	1005.37	0	RI=0	Beta-lactams
TEM-76	0.0956697	0	0	1005.37	0	RI=0	Beta-lactams
TEM-11	0.0216832	0	0	1005.37	0	RI=0	Beta-lactams
TEM-67	0.0250703	0	0	1005.37	0	RI=0	Beta-lactams
TEM-132	0.0714598	0	0	1005.37	0	RI=0	Beta-lactams
TEM-191	0.0235414	0	0	1005.37	0	RI=0	Beta-lactams
TEM-178	0.00772896	0	0	1005.37	0	RI=0	Beta-lactams
TEM-86	0.0153421	0	0	1005.37	0	RI=0	Beta-lactams
TEM-114	0.0187589	0	0	1005.37	0	RI=0	Beta-lactams
TEM-22	0.00975705	0	0	1005.37	0	RI=0	Beta-lactams
TEM-47	0.0528655	0	0	1005.37	0	RI=0	Beta-lactams
TEM-16	0.0200224	0	0	1005.37	0	RI=0	Beta-lactams
TEM-128	0.0834072	0	0	1005.37	0	RI=0	Beta-lactams
TEM-55	0.0782797	0	0	1005.37	0	RI=0	Beta-lactams
TEM-146	0.0365459	0	0	1005.37	0	RI=0	Beta-lactams
TEM-3	0.0183083	0	0	1005.37	0	RI=0	Beta-lactams
TEM-133	0.0251492	0	0	1005.37	0	RI=0	Beta-lactams
TEM-73	0.0536755	0	0	1005.37	0	RI=0	Beta-lactams
TEM-104	0.111669	0	0	1005.37	0	RI=0	Beta-lactams
VEB-1	0	14	0.833333	1005.37	0	RI=0	Beta-lactams
VEB-5	0	2	1	1005.37	0	RI=0	Beta-lactams
VEB-4	0	0	0	1005.37	0	RI=0	Beta-lactams
VEB-8	0	3	1	1005.37	0	RI=0	Beta-lactams
VEB-2	0	2	1	1005.37	0	RI=0	Beta-lactams
TEM-34	0.0950061	0	0	1005.37	0	RI=0	Beta-lactams
TEM-219	0.0584414	0	0	1005.37	0	RI=0	Beta-lactams
TEM-48	0.0133372	0	0	1005.37	0	RI=0	Beta-lactams
TEM-82	0.053751	0	0	1005.37	0	RI=0	Beta-lactams
TEM-143	0.0874782	0	0	1005.37	0	RI=0	Beta-lactams
TEM-184	0.0180697	0	0	1005.37	0	RI=0	Beta-lactams
TEM-153	0.0436979	0	0	1005.37	0	RI=0	Beta-lactams
MIR-6	0.00379338	0	0	1005.37	0	RI=0	Beta-lactams
MIR-14	0.00650742	0	0	1005.37	0	RI=0	Beta-lactams
MIR-13	0.00205615	0	0	1005.37	0	RI=0	Beta-lactams
TEM-189	0.045245	0	0	1005.37	0	RI=0	Beta-lactams
TEM-75	0.00968112	0	0	1005.37	0	RI=0	Beta-lactams
TEM-136	0.0493869	0	0	1005.37	0	RI=0	Beta-lactams
TEM-19	0.0281511	0	0	1005.37	0	RI=0	Beta-lactams
TEM-148	0.104102	0	0	1005.37	0	RI=0	Beta-lactams
TEM-159	0.0193519	0	0	1005.37	0	RI=0	Beta-lactams
TEM-111	0.00943734	0	0	1005.37	0	RI=0	Beta-lactams
TEM-108	0.0418488	0	0	1005.37	0	RI=0	Beta-lactams
MIR-16	0.00279715	0	0	1005.37	0	RI=0	Beta-lactams
VEB-3	0	10	0.8	1005.37	0	RI=0	Beta-lactams
TEM-109	0.0427849	0	0	1005.37	0	RI=0	Beta-lactams
TEM-139	0.0338415	0	0	1005.37	0	RI=0	Beta-lactams
TEM-166	0.101466	0	0	1005.37	0	RI=0	Beta-lactams
TEM-130	0.0247448	0	0	1005.37	0	RI=0	Beta-lactams
TEM-24	0.0226379	3	0	1005.37	0	RI=0	Beta-lactams
TEM-85	0.0142918	0	0	1005.37	0	RI=0	Beta-lactams
TEM-70	0.100542	0	0	1005.37	0	RI=0	Beta-lactams
TEM-167	0.00775593	0	0	1005.37	0	RI=0	Beta-lactams
TEM-105	0.10682	0	0	1005.37	0	RI=0	Beta-lactams
TEM-188	0.0222317	0	0	1005.37	0	RI=0	Beta-lactams
TEM-107	0.0500014	0	0	1005.37	0	RI=0	Beta-lactams
TEM-88	0.0506495	0	0	1005.37	0	RI=0	Beta-lactams
TEM-137	0.0290459	0	0	1005.37	0	RI=0	Beta-lactams
TEM-28	0.0793152	0	0	1005.37	0	RI=0	Beta-lactams
TEM-144	0.0759144	0	0	1005.37	0	RI=0	Beta-lactams
TEM-193	0.0128824	0	0	1005.37	0	RI=0	Beta-lactams
TEM-127	0.0824313	0	0	1005.37	0	RI=0	Beta-lactams
TEM-92	0.0120902	0	0	1005.37	0	RI=0	Beta-lactams
MIR-3	0.00398129	0	0	1005.37	0	RI=0	Beta-lactams
TEM-43	0.0455573	0	0	1005.37	0	RI=0	Beta-lactams
TEM-78	0.0138245	0	0	1005.37	0	RI=0	Beta-lactams
TEM-145	0.040753	0	0	1005.37	0	RI=0	Beta-lactams
TEM-126	0.0858737	0	0	1005.37	0	RI=0	Beta-lactams
MIR-9	0.00234595	0	0	1005.37	0	RI=0	Beta-lactams
MIR-10	0.00294795	0	0.5	1005.37	0	RI=0	Beta-lactams
MIR-17	0.00421765	0	0	1005.37	0	RI=0	Beta-lactams
TEM-17	0.0215465	0	0	1005.37	0	RI=0	Beta-lactams
MIR-2	0.00261333	0	0	1005.37	0	RI=0	Beta-lactams
TEM-113	0.00832241	0	0	1005.37	0	RI=0	Beta-lactams
TEM-89	0.007595	0	0	1005.37	0	RI=0	Beta-lactams
TEM-199	0.0183548	0	0	1005.37	0	RI=0	Beta-lactams
TEM-182	0.0593996	0	0	1005.37	0	RI=0	Beta-lactams
TEM-63	0.0289842	0	0	1005.37	0	RI=0	Beta-lactams
TEM-49	0.0168239	0	0	1005.37	0	RI=0	Beta-lactams
TEM-101	0.0159748	0	0	1005.37	0	RI=0	Beta-lactams
TEM-164	0.0997196	0	0	1005.37	0	RI=0	Beta-lactams
TEM-192	0.0643273	0	0	1005.37	0	RI=0	Beta-lactams
TEM-124	0.0449586	0	0	1005.37	0	RI=0	Beta-lactams
TEM-7	0.0100026	0	0	1005.37	0	RI=0	Beta-lactams
TEM-129	0.0280428	0	0	1005.37	0	RI=0	Beta-lactams
TEM-21	0.00883513	0	0	1005.37	0	RI=0	Beta-lactams
TEM-94	0.0102672	0	0	1005.37	0	RI=0	Beta-lactams
TEM-211	0.00729623	0	0	1005.37	0	RI=0	Beta-lactams
MIR-12	0.00314451	0	0	1005.37	0	RI=0	Beta-lactams
VEB-6	0	2	1	1005.37	0	RI=0	Beta-lactams
VEB-7	0	0	0	1005.37	0	RI=0	Beta-lactams
VEB-1b	7.8967e-05	0	0	1005.37	0	RI=0	Beta-lactams
CfxA2	11.9027	11	0.460526	1004.41	60562.2	Q1	Beta-lactams
CfxA3	12.2785	6	0.526316	1004.41	38945.1	Q1	Beta-lactams
CfxA5	9.58046	3	0.666667	1004.41	19245.4	Q1	Beta-lactams
CfxA4	9.28089	3	0.333333	1004.41	9321.8	Q1	Beta-lactams
CTX-M-15	0.0128194	86	0.953358	1004.41	1055.68	Q1	Beta-lactams
FOX-5	0.111209	7	1	1004.41	781.894	Q1	Beta-lactams
CTX-M-55	0.0172362	43	0.951724	1004.41	708.486	Q2	Beta-lactams
CTX-M-14	0.00645377	62	0.920398	1004.41	369.906	Q2	Beta-lactams
CTX-M-3	0.0112544	35	0.830189	1004.41	328.455	Q2	Beta-lactams
CTX-M-65	0.00483699	34	0.948276	1004.41	156.639	Q2	Beta-lactams
CTX-M-27	0.00493341	23	1	1004.41	113.969	Q2	Beta-lactams
ADC-8	0.0044898	23	0.857143	1004.41	88.9033	Q2	Beta-lactams
CTX-M-144	0.0123569	6	1	1004.41	74.4681	Q2	Beta-lactams
CTX-M-24	0.00564385	12	0.857143	1004.41	58.3069	Q2	Beta-lactams
CTX-M-157	0.0132826	4	1	1004.41	53.3647	Q2	Beta-lactams
CTX-M-117	0.0121685	4	1	1004.41	48.8884	Q2	Beta-lactams
CTX-M-123	0.00623454	7	1	1004.41	43.8342	Q2	Beta-lactams
CMY-2	0.00104389	37	0.994595	1004.41	38.5846	Q2	Beta-lactams
CTX-M-104	0.00513353	6	1	1004.41	30.9369	Q2	Beta-lactams
CMY-37	0.0128772	2	1	1004.41	25.8678	Q3	Beta-lactams
CTX-M-101	0.0124023	2	1	1004.41	24.914	Q3	Beta-lactams
CTX-M-142	0.0123206	2	1	1004.41	24.7498	Q3	Beta-lactams
CTX-M-125	0.00468206	5	1	1004.41	23.5135	Q3	Beta-lactams
CTX-M-90	0.0055466	4	1	1004.41	22.2842	Q3	Beta-lactams
CTX-M-1	0.00137959	15	0.969697	1004.41	20.1552	Q3	Beta-lactams
CMY-82	0.00844137	2	1	1004.41	16.9572	Q3	Beta-lactams
CTX-M-132	0.00783171	2	1	1004.41	15.7325	Q3	Beta-lactams
CTX-M-32	0.00373528	4	1	1004.41	15.007	Q3	Beta-lactams
CTX-M-64	0.00485562	6	0.5	1004.41	14.6311	Q3	Beta-lactams
CTX-M-9	0.00279094	10	0.444444	1004.41	12.4589	Q3	Beta-lactams
CMY-42	0.00122095	7	1	1004.41	8.58429	Q3	Beta-lactams
CTX-M-23	0.00144747	5	1	1004.41	7.26925	Q3	Beta-lactams
CMY-132	0.000621609	16	0.704819	1004.41	7.04085	Q3	Beta-lactams
CMY-4	0.000868486	5	0.964286	1004.41	4.2058	Q3	Beta-lactams
CTX-M-30	0.00102155	4	1	1004.41	4.10421	Q3	Beta-lactams
CTX-M-62	0.00245348	2	0.75	1004.41	3.69644	Q3	Beta-lactams
CTX-M-2	0.00024831	16	0.705882	1004.41	2.8168	Q3	Beta-lactams
CMY-65	0.00279893	1	1	1004.41	2.81127	Q3	Beta-lactams
CMY-32	0.00129342	2	1	1004.41	2.59824	Q3	Beta-lactams
CTX-M-8	0.000760109	4	0.75	1004.41	2.29038	Q3	Beta-lactams
CMY-6	0.00113732	2	0.941176	1004.41	2.15027	Q3	Beta-lactams
CMY-23	0.000420634	5	1	1004.41	2.11244	Q3	Beta-lactams
CMY-51	0.00103024	2	1	1004.41	2.06957	Q3	Beta-lactams
CMY-111	0.000999888	2	1	1004.41	2.00859	Q3	Beta-lactams
CMY-45	0.000985989	2	1	1004.41	1.98067	Q3	Beta-lactams
CMY-16	0.000652812	3	1	1004.41	1.96707	Q3	Beta-lactams
ADC-18	0.000730109	2	1	1004.41	1.46666	Q4	Beta-lactams
DHA-1	5.83443e-05	24	0.820513	1004.41	1.154	Q4	Beta-lactams
CMY-44	0.00103872	1	1	1004.41	1.0433	Q4	Beta-lactams
AQU-2	0.00101257	2	0.5	1004.41	1.01704	Q4	Beta-lactams
CMY-136	0.00133245	1	0.75	1004.41	1.00374	Q4	Beta-lactams
CMY-78	0.00308876	4	0.0487805	1004.41	0.605341	Q4	Beta-lactams
CTX-M-44	0.000284112	2	1	1004.41	0.570729	Q4	Beta-lactams
CTX-M-63	0.000201802	2	0.5	1004.41	0.202691	Q4	Beta-lactams
CTX-M-39	8.11305e-05	2	1	1004.41	0.162976	Q4	Beta-lactams
DHA-22	6.54592e-05	1	1	1004.41	0.0657478	Q4	Beta-lactams
DHA-19	6.54592e-05	1	1	1004.41	0.0657478	Q4	Beta-lactams
CTX-M-82	0.0123566	0	0	1004.41	0	RI=0	Beta-lactams
DHA-5	0.000212882	0	0.5	1004.41	0	RI=0	Beta-lactams
AQU-3	0.00644927	0	0	1004.41	0	RI=0	Beta-lactams
CMY-83	0.00451342	0	1	1004.41	0	RI=0	Beta-lactams
CMY-70	0.00604676	0	1	1004.41	0	RI=0	Beta-lactams
CMY-104	0.0069818	0	1	1004.41	0	RI=0	Beta-lactams
CMY-74	0.00655491	0	1	1004.41	0	RI=0	Beta-lactams
CTX-M-78	0.000334014	0	0	1004.41	0	RI=0	Beta-lactams
L1 beta-lactamase	0.179651	0	0.285714	1004.41	0	RI=0	Beta-lactams
CMY-1	0	0	1	1004.41	0	RI=0	Beta-lactams
ADC-5	0	2	1	1004.41	0	RI=0	Beta-lactams
SRT-2	0.000832847	0	0.920635	1004.41	0	RI=0	Beta-lactams
CMH-1	0.00332285	0	1	1004.41	0	RI=0	Beta-lactams
CfxA	9.3182	0	0	1004.41	0	RI=0	Beta-lactams
CfxA6	32.9756	0	1	1004.41	0	RI=0	Beta-lactams
DHA-15	0.000189484	0	0	1004.41	0	RI=0	Beta-lactams
DHA-16	0	0	0.833333	1004.41	0	RI=0	Beta-lactams
AQU-1	0.0680112	0	0.333333	1004.41	0	RI=0	Beta-lactams
ADC-20	0	0	0	1004.41	0	RI=0	Beta-lactams
CMY-9	0	0	0	1004.41	0	RI=0	Beta-lactams
ADC-79	0	2	1	1004.41	0	RI=0	Beta-lactams
DHA-10	6.23424e-05	0	0	1004.41	0	RI=0	Beta-lactams
ADC-11	0	2	1	1004.41	0	RI=0	Beta-lactams
ADC-6	0	0	1	1004.41	0	RI=0	Beta-lactams
ADC-10	0	0	0	1004.41	0	RI=0	Beta-lactams
CMY-93	0.00267476	0	0	1004.41	0	RI=0	Beta-lactams
ADC-1	0	2	1	1004.41	0	RI=0	Beta-lactams
ADC-43	0.000457249	0	1	1004.41	0	RI=0	Beta-lactams
ADC-3	0.000485145	0	1	1004.41	0	RI=0	Beta-lactams
ADC-58	0	0	0.666667	1004.41	0	RI=0	Beta-lactams
CTX-M-114	0.0136087	0	0	1004.41	0	RI=0	Beta-lactams
CTX-M-74	9.61542e-05	0	0	1004.41	0	RI=0	Beta-lactams
ADC-23	0.00173401	0	0	1004.41	0	RI=0	Beta-lactams
SRT-1	0.00141214	0	0.333333	1004.41	0	RI=0	Beta-lactams
DHA-7	0	7	0.909091	1004.41	0	RI=0	Beta-lactams
DHA-18	0.000696801	0	1	1004.41	0	RI=0	Beta-lactams
CMY-40	0.00063914	0	1	1004.41	0	RI=0	Beta-lactams
ADC-2	0	0	1	1004.41	0	RI=0	Beta-lactams
ADC-13	0	0	1	1004.41	0	RI=0	Beta-lactams
ADC-15	0	0	1	1004.41	0	RI=0	Beta-lactams
ADC-16	0	0	0	1004.41	0	RI=0	Beta-lactams
ADC-42	0	0	0.5	1004.41	0	RI=0	Beta-lactams
ADC-44	0	0	0	1004.41	0	RI=0	Beta-lactams
CTX-M-19	0.0060882	0	0	1004.41	0	RI=0	Beta-lactams
CTX-M-85	0.00404456	0	0	1004.41	0	RI=0	Beta-lactams
CTX-M-122	0.00458048	1	0	1004.41	0	RI=0	Beta-lactams
ADC-21	0	0	0	1004.41	0	RI=0	Beta-lactams
BUT-1	0.0119378	0	0.25	1004.41	0	RI=0	Beta-lactams
ADC-22	0	0	0	1004.41	0	RI=0	Beta-lactams
ADC-12	0	0	1	1004.41	0	RI=0	Beta-lactams
ADC-7	0	0	1	1004.41	0	RI=0	Beta-lactams
ADC-41	0	0	1	1004.41	0	RI=0	Beta-lactams
ADC-56	0	2	1	1004.41	0	RI=0	Beta-lactams
ADC-76	0	4	1	1004.41	0	RI=0	Beta-lactams
FOX-9	0.000811384	0	0.5	1004.41	0	RI=0	Beta-lactams
FOX-1	0	0	0	1004.41	0	RI=0	Beta-lactams
FOX-2	0	0	0	1004.41	0	RI=0	Beta-lactams
FOX-7	3.67244e-05	0	0	1004.41	0	RI=0	Beta-lactams
FOX-4	0.000374051	0	1	1004.41	0	RI=0	Beta-lactams
FOX-3	6.18541e-05	0	0	1004.41	0	RI=0	Beta-lactams
CepS beta-lactamase	0.00113158	0	0	1004.41	0	RI=0	Beta-lactams
FOX-10	0	0	0	1004.41	0	RI=0	Beta-lactams
FOX-8	6.18541e-05	0	0	1004.41	0	RI=0	Beta-lactams
CMY-101	0.00445781	0	1	1004.41	0	RI=0	Beta-lactams
CMY-100	0.00142569	0	1	1004.41	0	RI=0	Beta-lactams
CMY-59	0.0491109	0	0	1004.41	0	RI=0	Beta-lactams
cepA beta-lactamase	8.15456	0	0	1004.41	0	RI=0	Beta-lactams
CblA-1	18.8514	0	0	1004.41	0	RI=0	Beta-lactams
CTX-M-89	0	0	0	1004.41	0	RI=0	Beta-lactams
CMY-19	0	0	0	1004.41	0	RI=0	Beta-lactams
CMY-11	0	0	0	1004.41	0	RI=0	Beta-lactams
CTX-M-81	0.00329057	0	0	1004.41	0	RI=0	Beta-lactams
CTX-M-152	0.000229777	0	0.166667	1004.41	0	RI=0	Beta-lactams
CTX-M-75	0.000349239	0	0	1004.41	0	RI=0	Beta-lactams
CTX-M-41	0	0	0	1004.41	0	RI=0	Beta-lactams
DHA-2	0.000309075	0	0	1004.41	0	RI=0	Beta-lactams
CMY-15	0.000897471	0	0	1004.41	0	RI=0	Beta-lactams
ADC-82	0	2	0.6	1004.41	0	RI=0	Beta-lactams
CTX-M-47	0.00506109	0	0	1004.41	0	RI=0	Beta-lactams
CMY-8	0	1	1	1004.41	0	RI=0	Beta-lactams
CTX-M-147	0.0037041	0	0	1004.41	0	RI=0	Beta-lactams
CTX-M-48	0.00500135	0	0	1004.41	0	RI=0	Beta-lactams
CTX-M-26	0.000532555	0	0	1004.41	0	RI=0	Beta-lactams
CTX-M-13	0.0029399	2	0	1004.41	0	RI=0	Beta-lactams
CTX-M-111	0.00395459	0	0	1004.41	0	RI=0	Beta-lactams
ADC-17	0	0	1	1004.41	0	RI=0	Beta-lactams
CFE-1	0.00761417	0	0.888889	1004.41	0	RI=0	Beta-lactams
CMY-119	0.00498375	0	0	1004.41	0	RI=0	Beta-lactams
LAT-1	0.00109423	0	0	1004.41	0	RI=0	Beta-lactams
ADC-14	0.000457249	0	0	1004.41	0	RI=0	Beta-lactams
CTX-M-94	0	0	0	1004.41	0	RI=0	Beta-lactams
CTX-M-100	0	0	0	1004.41	0	RI=0	Beta-lactams
CTX-M-17	0.00588469	0	0	1004.41	0	RI=0	Beta-lactams
ADC-4	0	0	0	1004.41	0	RI=0	Beta-lactams
ADC-39	0	0	0	1004.41	0	RI=0	Beta-lactams
CTX-M-50	0.00424683	0	0	1004.41	0	RI=0	Beta-lactams
CTX-M-87	0.00382793	0	0	1004.41	0	RI=0	Beta-lactams
CTX-M-91	9.5825e-05	0	0	1004.41	0	RI=0	Beta-lactams
ADC-77	0	0	0	1004.41	0	RI=0	Beta-lactams
CMY-10	0	0	0	1004.41	0	RI=0	Beta-lactams
CTX-M-102	0.00317377	0	0	1004.41	0	RI=0	Beta-lactams
BAT-1	0	0	0.125	1004.41	0	RI=0	Beta-lactams
CTX-M-158	0.00160683	0	0	1004.41	0	RI=0	Beta-lactams
CMY-55	0.000735802	0	0	1004.41	0	RI=0	Beta-lactams
DHA-17	9.85608e-05	0	0.5	1004.41	0	RI=0	Beta-lactams
DHA-13	0.000106615	0	1	1004.41	0	RI=0	Beta-lactams
DHA-6	0	0	1	1004.41	0	RI=0	Beta-lactams
DHA-9	6.54592e-05	0	0	1004.41	0	RI=0	Beta-lactams
DHA-20	0.000523319	0	1	1004.41	0	RI=0	Beta-lactams
DHA-3	0.000361473	0	1	1004.41	0	RI=0	Beta-lactams
DHA-14	0.000187027	0	1	1004.41	0	RI=0	Beta-lactams
CTX-M-159	6.41321e-05	0	0	1004.41	0	RI=0	Beta-lactams
CTX-M-25	0	2	1	1004.41	0	RI=0	Beta-lactams
CTX-M-137	0.00366751	0	0	1004.41	0	RI=0	Beta-lactams
CTX-M-60	0.0013602	0	0	1004.41	0	RI=0	Beta-lactams
CTX-M-151	0	0	1	1004.41	0	RI=0	Beta-lactams
ADC-81	0	2	0.333333	1004.41	0	RI=0	Beta-lactams
CMY-7	0.00126431	0	0	1004.41	0	RI=0	Beta-lactams
ADC-30	0	5	1	1004.41	0	RI=0	Beta-lactams
CMY-34	0.00237848	0	1	1004.41	0	RI=0	Beta-lactams
CMY-102	0.00122612	0	0	1004.41	0	RI=0	Beta-lactams
CMY-20	0.000567383	0	0	1004.41	0	RI=0	Beta-lactams
CMY-61	0.000702533	0	0	1004.41	0	RI=0	Beta-lactams
CMY-87	0.00100926	0	0	1004.41	0	RI=0	Beta-lactams
CMY-25	0.00170314	0	1	1004.41	0	RI=0	Beta-lactams
CMY-105	0.00314284	0	0	1004.41	0	RI=0	Beta-lactams
CMY-28	0.000956892	0	0	1004.41	0	RI=0	Beta-lactams
CMY-58	0.000858407	0	0	1004.41	0	RI=0	Beta-lactams
CMY-69	0.0010581	0	0	1004.41	0	RI=0	Beta-lactams
CMY-14	0.000779798	0	0	1004.41	0	RI=0	Beta-lactams
CMY-17	0.00102165	0	0	1004.41	0	RI=0	Beta-lactams
CMY-47	0.00114663	0	0	1004.41	0	RI=0	Beta-lactams
CMY-18	0.00138997	0	0	1004.41	0	RI=0	Beta-lactams
CMY-33	0.00115698	0	0	1004.41	0	RI=0	Beta-lactams
CMY-30	0.000534908	0	0	1004.41	0	RI=0	Beta-lactams
CMY-114	0.00131044	0	0	1004.41	0	RI=0	Beta-lactams
CMY-48	0.00428778	0	1	1004.41	0	RI=0	Beta-lactams
CMY-21	0.000801427	0	0	1004.41	0	RI=0	Beta-lactams
CMY-110	0.00216189	0	0	1004.41	0	RI=0	Beta-lactams
CMY-60	0.000433845	0	0	1004.41	0	RI=0	Beta-lactams
CMY-95	0.00136968	0	0	1004.41	0	RI=0	Beta-lactams
CMY-27	0.00113672	0	0	1004.41	0	RI=0	Beta-lactams
CMY-24	0.00102191	0	0	1004.41	0	RI=0	Beta-lactams
CMY-41	0.00442584	0	0	1004.41	0	RI=0	Beta-lactams
CMY-53	0.000713156	0	0	1004.41	0	RI=0	Beta-lactams
CMY-62	0.00104209	0	0	1004.41	0	RI=0	Beta-lactams
CMY-73	0.0168524	0	0	1004.41	0	RI=0	Beta-lactams
CMY-31	0.000479154	0	0	1004.41	0	RI=0	Beta-lactams
CMY-57	0.000836468	0	0	1004.41	0	RI=0	Beta-lactams
CMY-67	0.000598908	0	0	1004.41	0	RI=0	Beta-lactams
CMY-5	0.00117081	0	0	1004.41	0	RI=0	Beta-lactams
CMY-54	0.00116783	0	0	1004.41	0	RI=0	Beta-lactams
CMY-133	0.000577753	0	0	1004.41	0	RI=0	Beta-lactams
CMY-103	0.002997	0	0	1004.41	0	RI=0	Beta-lactams
CMY-81	0.00287447	0	0	1004.41	0	RI=0	Beta-lactams
ADC-19	9.12637e-05	0	0.375	1004.41	0	RI=0	Beta-lactams
ADC-25	0	5	1	1004.41	0	RI=0	Beta-lactams
ADC-78	0.000970061	0	0	1004.41	0	RI=0	Beta-lactams
ADC-74	0.000970061	0	0	1004.41	0	RI=0	Beta-lactams
ADC-61	0	0	0	1004.41	0	RI=0	Beta-lactams
ADC-59	0	0	0	1004.41	0	RI=0	Beta-lactams
ADC-31	0	2	1	1004.41	0	RI=0	Beta-lactams
ADC-73	0	3	1	1004.41	0	RI=0	Beta-lactams
CMY-118	0.00521011	0	0	1004.41	0	RI=0	Beta-lactams
CMY-108	0.0116711	0	1	1004.41	0	RI=0	Beta-lactams
CMY-98	0.00327091	0	0	1004.41	0	RI=0	Beta-lactams
ADC-75	0	0	0	1004.41	0	RI=0	Beta-lactams
CMY-26	0.0550127	0	0	1004.41	0	RI=0	Beta-lactams
BIL-1	0.000647725	0	0	1004.41	0	RI=0	Beta-lactams
CMY-71	0.0063433	0	0	1004.41	0	RI=0	Beta-lactams
CMY-36	0.000621144	0	0	1004.41	0	RI=0	Beta-lactams
CMY-46	0.0119141	0	0	1004.41	0	RI=0	Beta-lactams
CMY-49	0.0108999	0	1	1004.41	0	RI=0	Beta-lactams
ADC-62	0	0	0	1004.41	0	RI=0	Beta-lactams
CMY-39	0.00778155	0	1	1004.41	0	RI=0	Beta-lactams
CMY-86	0.0151891	0	1	1004.41	0	RI=0	Beta-lactams
CMY-77	0.00726135	0	1	1004.41	0	RI=0	Beta-lactams
CMY-80	0.00413801	0	0	1004.41	0	RI=0	Beta-lactams
CMY-64	0.00357236	0	0	1004.41	0	RI=0	Beta-lactams
CMY-13	0.0265151	0	1	1004.41	0	RI=0	Beta-lactams
CMY-63	0.0177469	0	0	1004.41	0	RI=0	Beta-lactams
CMY-99	0.00117694	0	0	1004.41	0	RI=0	Beta-lactams
CMY-35	0.00130957	0	0	1004.41	0	RI=0	Beta-lactams
ADC-60	0	0	0	1004.41	0	RI=0	Beta-lactams
CMY-12	0.000547999	0	0	1004.41	0	RI=0	Beta-lactams
ADC-67	0	0	0	1004.41	0	RI=0	Beta-lactams
CMY-84	0.00439419	0	1	1004.41	0	RI=0	Beta-lactams
CTX-M-38	0.00462316	0	0	1004.41	0	RI=0	Beta-lactams
CTX-M-67	0.00599051	0	0	1004.41	0	RI=0	Beta-lactams
CFE-2	0.000336146	0	0.333333	1004.41	0	RI=0	Beta-lactams
CMY-135	0.00414146	0	0	1004.41	0	RI=0	Beta-lactams
CMY-115	0.0072078	0	0	1004.41	0	RI=0	Beta-lactams
CMY-38	0.000920666	0	1	1004.41	0	RI=0	Beta-lactams
CTX-M-10	0.00145668	0	0	1004.41	0	RI=0	Beta-lactams
CTX-M-53	0.000977184	0	0	1004.41	0	RI=0	Beta-lactams
CTX-M-34	0.00109656	0	0	1004.41	0	RI=0	Beta-lactams
CTX-M-103	0.0111724	0	0	1004.41	0	RI=0	Beta-lactams
CTX-M-96	0.00112186	0	0	1004.41	0	RI=0	Beta-lactams
CTX-M-136	0.0076226	0	0	1004.41	0	RI=0	Beta-lactams
CMY-112	0.00381491	0	1	1004.41	0	RI=0	Beta-lactams
CMY-116	0.00369873	0	1	1004.41	0	RI=0	Beta-lactams
CTX-M-113	0.00417093	0	0	1004.41	0	RI=0	Beta-lactams
CTX-M-110	0.00613938	0	0	1004.41	0	RI=0	Beta-lactams
CTX-M-134	0.00442607	0	0	1004.41	0	RI=0	Beta-lactams
CTX-M-77	0.00110661	0	0	1004.41	0	RI=0	Beta-lactams
CTX-M-5	0.000146048	0	0	1004.41	0	RI=0	Beta-lactams
CTX-M-76	7.26692e-05	0	0	1004.41	0	RI=0	Beta-lactams
CTX-M-124	0.000124657	0	0	1004.41	0	RI=0	Beta-lactams
CTX-M-115	0	6	0.8	1004.41	0	RI=0	Beta-lactams
CTX-M-56	9.5825e-05	0	0	1004.41	0	RI=0	Beta-lactams
CTX-M-92	0.000194366	0	0	1004.41	0	RI=0	Beta-lactams
CTX-M-20	0.00024831	0	0	1004.41	0	RI=0	Beta-lactams
CTX-M-31	0	0	0	1004.41	0	RI=0	Beta-lactams
CTX-M-7	0.000171088	0	0	1004.41	0	RI=0	Beta-lactams
CTX-M-95	0.000379937	0	0	1004.41	0	RI=0	Beta-lactams
CTX-M-43	7.02113e-05	0	0	1004.41	0	RI=0	Beta-lactams
CTX-M-6	0	1	0.5	1004.41	0	RI=0	Beta-lactams
CTX-M-131	0.000404703	0	0	1004.41	0	RI=0	Beta-lactams
CTX-M-59	0.000252419	0	0	1004.41	0	RI=0	Beta-lactams
CTX-M-4	6.41321e-05	0	0	1004.41	0	RI=0	Beta-lactams
CTX-M-141	8.70843e-05	0	0	1004.41	0	RI=0	Beta-lactams
CTX-M-35	0.00021998	0	0	1004.41	0	RI=0	Beta-lactams
CTX-M-16	0.00308276	0	0	1004.41	0	RI=0	Beta-lactams
DHA-21	0.000109043	0	1	1004.41	0	RI=0	Beta-lactams
CTX-M-69	0.0121184	0	0	1004.41	0	RI=0	Beta-lactams
CTX-M-61	0.0021643	0	0	1004.41	0	RI=0	Beta-lactams
CTX-M-52	0.011838	0	0	1004.41	0	RI=0	Beta-lactams
CTX-M-37	0.0005564	0	0	1004.41	0	RI=0	Beta-lactams
CTX-M-105	0.00292528	0	0	1004.41	0	RI=0	Beta-lactams
CMY-85	0.00307286	0	1	1004.41	0	RI=0	Beta-lactams
CTX-M-40	0.000283211	0	0	1004.41	0	RI=0	Beta-lactams
CTX-M-42	0.0097712	0	0	1004.41	0	RI=0	Beta-lactams
CMY-79	0.00490745	0	1	1004.41	0	RI=0	Beta-lactams
CMY-76	0.00420383	0	1	1004.41	0	RI=0	Beta-lactams
CMY-50	0.00107785	0	0.5	1004.41	0	RI=0	Beta-lactams
CMY-68	0.00242709	0	0	1004.41	0	RI=0	Beta-lactams
CMY-72	0.00104248	0	1	1004.41	0	RI=0	Beta-lactams
CMY-75	0.00165841	0	1	1004.41	0	RI=0	Beta-lactams
CMY-113	0.00250325	0	0	1004.41	0	RI=0	Beta-lactams
CMY-117	0.00279926	0	0	1004.41	0	RI=0	Beta-lactams
CMY-90	0.00252521	0	0	1004.41	0	RI=0	Beta-lactams
CTX-M-108	0.00997679	0	0	1004.41	0	RI=0	Beta-lactams
CTX-M-58	0.000669101	0	0	1004.41	0	RI=0	Beta-lactams
CTX-M-88	0.0132586	0	0	1004.41	0	RI=0	Beta-lactams
CTX-M-36	0.00139884	0	0	1004.41	0	RI=0	Beta-lactams
CTX-M-66	0.0103756	0	0	1004.41	0	RI=0	Beta-lactams
CTX-M-12	0.00107279	0	0	1004.41	0	RI=0	Beta-lactams
DHA-12	0.00608489	0	0.5	1004.41	0	RI=0	Beta-lactams
CTX-M-126	0.00322083	0	0	1004.41	0	RI=0	Beta-lactams
CTX-M-68	0.00192976	0	0	1004.41	0	RI=0	Beta-lactams
CTX-M-51	0.00255118	0	0	1004.41	0	RI=0	Beta-lactams
CTX-M-86	0.00513789	0	0	1004.41	0	RI=0	Beta-lactams
CMY-66	0.00482078	0	1	1004.41	0	RI=0	Beta-lactams
CTX-M-49	0.00474406	0	0	1004.41	0	RI=0	Beta-lactams
CTX-M-112	0.0055106	0	0	1004.41	0	RI=0	Beta-lactams
CTX-M-21	0.00301817	0	0	1004.41	0	RI=0	Beta-lactams
CTX-M-93	0.00610678	0	0	1004.41	0	RI=0	Beta-lactams
CTX-M-148	0.00479867	0	0	1004.41	0	RI=0	Beta-lactams
CTX-M-129	0.00335483	0	0	1004.41	0	RI=0	Beta-lactams
CTX-M-99	0.00384657	0	0	1004.41	0	RI=0	Beta-lactams
CTX-M-106	0.00387785	0	1	1004.41	0	RI=0	Beta-lactams
CTX-M-80	0.00955331	0	0	1004.41	0	RI=0	Beta-lactams
CTX-M-71	0.0116846	0	0	1004.41	0	RI=0	Beta-lactams
CTX-M-45	0.0019267	0	0	1004.41	0	RI=0	Beta-lactams
CTX-M-155	0.00936244	0	0	1004.41	0	RI=0	Beta-lactams
CTX-M-98	0.00308775	0	0	1004.41	0	RI=0	Beta-lactams
CTX-M-54	0.0103358	0	0	1004.41	0	RI=0	Beta-lactams
CTX-M-46	0.00489558	0	0	1004.41	0	RI=0	Beta-lactams
CTX-M-84	0.00470341	0	0	1004.41	0	RI=0	Beta-lactams
CTX-M-116	0.00726418	0	0	1004.41	0	RI=0	Beta-lactams
CTX-M-160	0.00380926	0	0	1004.41	0	RI=0	Beta-lactams
CTX-M-83	0.00483971	0	0	1004.41	0	RI=0	Beta-lactams
CTX-M-107	0.00898829	0	0	1004.41	0	RI=0	Beta-lactams
CTX-M-121	0.00439149	0	0	1004.41	0	RI=0	Beta-lactams
CTX-M-22	0.00954365	0	0	1004.41	0	RI=0	Beta-lactams
CTX-M-28	0.0106131	0	0	1004.41	0	RI=0	Beta-lactams
CTX-M-156	0.0138684	0	0	1004.41	0	RI=0	Beta-lactams
CTX-M-79	0.0155309	0	0	1004.41	0	RI=0	Beta-lactams
CMY-29	0.000972154	0	0	1004.41	0	RI=0	Beta-lactams
CMY-56	0.000850484	0	0	1004.41	0	RI=0	Beta-lactams
CTX-M-72	0.0109809	0	0	1004.41	0	RI=0	Beta-lactams
CTX-M-29	0.00582773	0	0	1004.41	0	RI=0	Beta-lactams
CTX-M-11	0.00426122	0	0.333333	1004.41	0	RI=0	Beta-lactams
CTX-M-33	0.011581	0	0	1004.41	0	RI=0	Beta-lactams
CTX-M-139	0.0131328	0	0	1004.41	0	RI=0	Beta-lactams
CMY-22	0.000599364	0	0	1004.41	0	RI=0	Beta-lactams
CMY-43	0.000489001	0	0	1004.41	0	RI=0	Beta-lactams
CTX-M-130	0.00397478	0	0	1004.41	0	RI=0	Beta-lactams
CTX-M-109	0.0094988	0	0	1004.41	0	RI=0	Beta-lactams
CMY-94	0.000574398	0	0	1004.41	0	RI=0	Beta-lactams
Staphylococcys aureus LmrS	0.186026	0	0	942.243	0	RI=0	Multidrug
abeS	0.000637186	11	0.997732	870.896	6.09031	Q3	Multidrug
mphA	0.793005	175	0.88929	870.039	107373	Q1	MLS
mphC	6.99101	19	0.892157	870.039	103104	Q1	MLS
mphB	7.04121	4	0.925	870.039	22666.7	Q1	MLS
macB	1.44119	12	0.929907	870.039	13992	Q1	MLS
Mef(En2)	36.4453	2	0.0655738	870.039	4158.54	Q1	MLS
mphE	0.0128309	158	0.867117	870.039	1529.44	Q1	MLS
macA	0.293242	3	0.942857	870.039	721.66	Q2	MLS
EreA2	0.0121513	25	0.532258	870.039	140.677	Q2	MLS
mefE	0.0440565	1	1	870.039	38.3309	Q2	MLS
oleC	0.127552	1	0.0454545	870.039	5.04435	Q3	MLS
EreA	3.45589e-05	19	0.607143	870.039	0.346851	Q4	MLS
mphL	0.00053356	1	0.719424	870.039	0.33397	Q4	MLS
mphF	0.0001155	4	0.5	870.039	0.200979	Q4	MLS
LpeB	0.000144709	1	0.75	870.039	0.0944271	Q4	MLS
mefC	0	7	0	870.039	0	RI=0	MLS
mphG	0	10	0.722222	870.039	0	RI=0	MLS
EreD	0.312739	13	0	870.039	0	RI=0	MLS
mefB	0.0281725	0	0	870.039	0	RI=0	MLS
gimA	9.50023e-05	0	0.142857	870.039	0	RI=0	MLS
mphJ	0.000463629	0	0.037037	870.039	0	RI=0	MLS
mphO	0.000405363	0	0	870.039	0	RI=0	MLS
oleD	0.000147215	2	0	870.039	0	RI=0	MLS
oleI	0.000440594	1	0	870.039	0	RI=0	MLS
Acinetobacter baumannii AmvA	0.00908818	0	0.986301	870.039	0	RI=0	Multidrug
mphH	0.000469456	1	0	870.039	0	RI=0	MLS
mphM	0	3	0.222222	870.039	0	RI=0	MLS
EreB	0	5	0.375	870.039	0	RI=0	MLS
Escherichia coli emrE	9.10702	0	0.961783	870.039	0	RI=0	MLS
mgtA	0.000189551	0	0	870.039	0	RI=0	MLS
LpeA	0	0	0.6875	870.039	0	RI=0	MLS
mphK	0	0	0.866337	870.039	0	RI=0	MLS
mphN	0	1	0.75	870.039	0	RI=0	MLS
mphI	5.09664e-05	0	0	870.039	0	RI=0	MLS
PmpM	0.439384	5	0.927152	793.962	1617.21	Q1	Multidrug
ceoB	0.444428	12	0.211765	793.105	895.709	Q1	Multidrug
ceoA	0.00897309	4	0.102564	793.105	2.91963	Q3	Multidrug
opcM	0.00426815	0	0.5	793.105	0	RI=0	Multidrug
AAC(6')-Ib-cr	0.0660686	0	0.333333	793.105	0	RI=0	Multidrug
ykkD	0.000159587	2	0.875622	756.263	0.211357	Q4	Multidrug
ykkC	0	3	0.930481	756.263	0	RI=0	Multidrug
mdtM	7.8039	93	0.95683	749.898	520753	Q1	Multidrug
MexF	2.46713	3	0.994236	749.041	5511.99	Q1	Multidrug
MexE	0.680515	6	0.97971	749.041	2996.35	Q1	Multidrug
OprN	0.492287	1	0.985465	749.041	363.384	Q2	Multidrug
bmr	0.000331743	1	0.893939	749.041	0.222134	Q4	Multidrug
ErmB	73.9624	176	0.837748	738.714	8.05588e+06	Q1	MLS
ErmF	74.4685	22	0.185714	738.714	224759	Q1	MLS
ErmX	9.38807	36	0.377778	738.714	94317.2	Q1	MLS
ErmC	2.01785	9	0.961538	738.714	12899.5	Q1	MLS
ErmT	0.173155	34	0.6	738.714	2609.41	Q1	MLS
ErmA	0.0454952	26	0.886878	738.714	774.959	Q1	MLS
Erm(33)	0.062078	2	0.333333	738.714	30.5719	Q2	MLS
Erm(42)	0.000603058	23	0.745098	738.714	7.63442	Q3	MLS
Erm(35)	0.821206	0	0.142857	738.714	0	RI=0	MLS
ErmR	0.000318746	0	0.333333	738.714	0	RI=0	MLS
ErmE	2.97465e-05	0	0.142857	738.714	0	RI=0	MLS
ErmH	0.00474075	0	0	738.714	0	RI=0	MLS
erm(32)	0.00536107	0	0	738.714	0	RI=0	MLS
ErmV	0	0	0	738.714	0	RI=0	MLS
Erm(O)-lrm	0.000232069	0	0	738.714	0	RI=0	MLS
Erm(38)	0.00156825	0	0.125	738.714	0	RI=0	MLS
Erm(31)	0	1	0	738.714	0	RI=0	MLS
ErmO	0	0	0	738.714	0	RI=0	MLS
ErmG	15.3081	12	0	738.714	0	RI=0	MLS
ErmN	0	1	0	738.714	0	RI=0	MLS
ErmS	0	2	0.333333	738.714	0	RI=0	MLS
ErmY	0	13	0	738.714	0	RI=0	MLS
Erm(47)	0.00317985	0	0	738.714	0	RI=0	MLS
Erm(48)	0	0	0	738.714	0	RI=0	MLS
Erm(43)	0	0	0	738.714	0	RI=0	MLS
Erm(36)	0.0825624	0	0.375	738.714	0	RI=0	MLS
Erm(49)	0.0286269	0	0.166667	738.714	0	RI=0	MLS
Erm(39)	0	1	0	738.714	0	RI=0	MLS
ErmQ	0.357331	4	0	738.714	0	RI=0	MLS
Erm(30)	0	3	0	738.714	0	RI=0	MLS
erm45	0.0114434	0	0	738.714	0	RI=0	MLS
Erm(37)	0	2	0.992933	738.714	0	RI=0	MLS
ErmW	0.000127279	0	0	738.714	0	RI=0	MLS
Erm(K)	0	4	0.222222	738.714	0	RI=0	MLS
erm(40)	7.10772e-05	0	0.333333	738.714	0	RI=0	MLS
ErmD	0.00027577	0	0	738.714	0	RI=0	MLS
ErmU	0	0	0	738.714	0	RI=0	MLS
erm(46)	0.00446782	1	0	738.714	0	RI=0	MLS
erm(44)	0.00494606	0	0	738.714	0	RI=0	MLS
Erm(34)	0	1	0	738.714	0	RI=0	MLS
Erm(41)	0	0	0	738.714	0	RI=0	MLS
RlmA(II)	0.78071	7	0.737226	737.857	2972.76	Q1	MLS
abeM	0.0044087	16	0.954936	737.857	49.7023	Q2	Multidrug
myrA	0.00609685	3	0.0588235	737.857	0.793871	Q4	MLS
emtA	6.01842e-05	6	0.583333	737.857	0.155426	Q4	MLS
chrB	0.000173049	4	0.0963855	737.857	0.0492281	Q4	MLS
tlrB conferring tylosin resistance	0.00408346	0	0	737.857	0	RI=0	MLS
emrR	14.2454	48	0.805824	737	406090	Q1	fluoroquinolone antibiotic
emrA	11.6173	39	0.919714	737	307106	Q1	fluoroquinolone antibiotic
emrB	5.70374	42	0.851689	737	150369	Q1	fluoroquinolone antibiotic
mdtH	9.3738	17	0.962282	737	113015	Q1	fluoroquinolone antibiotic
qacA	5.47084	18	0.990099	737	71857.6	Q1	fluoroquinolone antibiotic
qacB	5.11852	7	0.884615	737	23359.5	Q1	fluoroquinolone antibiotic
mdtK	0.793789	29	0.994995	737	16880.7	Q1	fluoroquinolone antibiotic
patB	0.700235	30	0.965812	737	14952.9	Q1	fluoroquinolone antibiotic
patA	0.752058	20	0.987805	737	10950.2	Q1	fluoroquinolone antibiotic
norA	2.20478	2	0.91	737	2957.36	Q1	Multidrug
arlR	0.309534	12	0.975219	737	2669.68	Q1	Multidrug
QnrS1	0.0341373	88	0.846	737	1873.05	Q1	fluoroquinolone antibiotic
arlS	0.189026	13	0.976676	737	1768.82	Q1	Multidrug
pmrA	0.490293	2	0.978723	737	707.315	Q2	fluoroquinolone antibiotic
QnrS4	0.0265519	10	1	737	195.688	Q2	fluoroquinolone antibiotic
QnrB19	0.0147228	19	0.815789	737	168.186	Q2	fluoroquinolone antibiotic
QnrB1	0.0021412	39	0.87234	737	53.6877	Q2	fluoroquinolone antibiotic
QepA2	0.00692479	10	0.923077	737	47.1099	Q2	fluoroquinolone antibiotic
QnrS11	0.0264236	2	1	737	38.9484	Q2	fluoroquinolone antibiotic
cdeA	0.0262655	2	0.979167	737	37.9088	Q2	Multidrug
QepA4	0.00854319	7	0.8	737	35.2594	Q2	fluoroquinolone antibiotic
qacH	0.0126682	7	0.428571	737	28.0094	Q2	fluoroquinolone antibiotic
QnrB6	0.00444086	13	0.657143	737	27.96	Q2	fluoroquinolone antibiotic
qnrE2	0.00849213	4	1	737	25.0348	Q3	fluoroquinolone antibiotic
hmrM	0.0383987	1	0.787611	737	22.2892	Q3	Multidrug
QnrB9	0.00253266	11	1	737	20.5323	Q3	fluoroquinolone antibiotic
QnrS2	0.00173468	22	0.645833	737	18.1648	Q3	fluoroquinolone antibiotic
QnrB20	0.00327858	9	0.5	737	10.8734	Q3	fluoroquinolone antibiotic
QnrB5	0.0113701	2	0.5	737	8.37973	Q3	fluoroquinolone antibiotic
QnrB38	0.00521998	2	1	737	7.69426	Q3	fluoroquinolone antibiotic
QnrB2	0.00190554	5	0.823529	737	5.78275	Q3	fluoroquinolone antibiotic
QnrVC4	0.000845535	11	0.8125	737	5.56949	Q3	fluoroquinolone antibiotic
QnrB30	0.0016866	5	0.666667	737	4.14342	Q3	fluoroquinolone antibiotic
QnrA1	0.000560018	18	0.5	737	3.7146	Q3	fluoroquinolone antibiotic
QnrB10	0.00143159	4	0.866667	737	3.65763	Q3	fluoroquinolone antibiotic
QnrVC1	0.000236654	28	0.692308	737	3.38095	Q3	fluoroquinolone antibiotic
QnrB61	0.0019535	2	1	737	2.87946	Q3	fluoroquinolone antibiotic
QnrB4	0.000262534	17	0.817204	737	2.68802	Q3	fluoroquinolone antibiotic
QnrB67	0.000927023	2	1	737	1.36643	Q4	fluoroquinolone antibiotic
QnrB56	0.00144377	1	0.6	737	0.638433	Q4	fluoroquinolone antibiotic
QnrS5	0.000389888	2	0.333333	737	0.191565	Q4	fluoroquinolone antibiotic
QnrVC5	0.000108174	3	0.5	737	0.119586	Q4	fluoroquinolone antibiotic
qepA	0.00780908	0	0	737	0	RI=0	fluoroquinolone antibiotic
lrfA	0.00440838	0	0	737	0	RI=0	fluoroquinolone antibiotic
mfpA	8.51694e-05	0	0.979381	737	0	RI=0	fluoroquinolone antibiotic
QnrB14	0.00119148	0	0	737	0	RI=0	fluoroquinolone antibiotic
CrpP	0.0179356	0	0	737	0	RI=0	fluoroquinolone antibiotic
Acinetobacter baumannii AbaQ	0.00169262	0	0.974596	737	0	RI=0	fluoroquinolone antibiotic
QnrD2	0.00786178	0	0	737	0	RI=0	fluoroquinolone antibiotic
QnrVC6	0	19	0.588235	737	0	RI=0	fluoroquinolone antibiotic
Staphylococcus aureus norA	0.0345781	0	0.975219	737	0	RI=0	fluoroquinolone antibiotic
blt	0	5	0.938889	737	0	RI=0	Multidrug
norB	0.00162484	0	0.96679	737	0	RI=0	fluoroquinolone antibiotic
qnrE1	0.0146585	0	0.470588	737	0	RI=0	fluoroquinolone antibiotic
QnrB27	0.000356116	0	0	737	0	RI=0	fluoroquinolone antibiotic
QnrC	0	0	0	737	0	RI=0	fluoroquinolone antibiotic
QnrA2	0	0	0	737	0	RI=0	fluoroquinolone antibiotic
QnrB48	0.0181239	0	0	737	0	RI=0	fluoroquinolone antibiotic
QnrB65	0.00018353	0	0	737	0	RI=0	fluoroquinolone antibiotic
QnrB22	0.000109676	0	0	737	0	RI=0	fluoroquinolone antibiotic
QnrB59	0.0014696	0	0	737	0	RI=0	fluoroquinolone antibiotic
QnrB16	0.0045493	0	0	737	0	RI=0	fluoroquinolone antibiotic
QnrB73	0.000340788	0	0	737	0	RI=0	fluoroquinolone antibiotic
QnrB29	0.0172076	0	0	737	0	RI=0	fluoroquinolone antibiotic
QnrB28	0.000773836	0	1	737	0	RI=0	fluoroquinolone antibiotic
QnrB33	0.00230709	0	0	737	0	RI=0	fluoroquinolone antibiotic
QnrS6	0.00149685	0	1	737	0	RI=0	fluoroquinolone antibiotic
QnrVC3	0	0	0	737	0	RI=0	fluoroquinolone antibiotic
QnrD1	0.0272494	0	0.588235	737	0	RI=0	fluoroquinolone antibiotic
QnrB71	0.00137638	0	0	737	0	RI=0	fluoroquinolone antibiotic
QnrB50	0.00246117	0	0	737	0	RI=0	fluoroquinolone antibiotic
QnrB7	0.00166018	0	0	737	0	RI=0	fluoroquinolone antibiotic
QnrB32	0.00323245	0	0	737	0	RI=0	fluoroquinolone antibiotic
QnrB17	0.00369459	0	1	737	0	RI=0	fluoroquinolone antibiotic
QnrB54	0.00226463	0	0	737	0	RI=0	fluoroquinolone antibiotic
QnrB41	0.00992415	0	0	737	0	RI=0	fluoroquinolone antibiotic
QnrB23	0.00850741	0	0.5	737	0	RI=0	fluoroquinolone antibiotic
QnrB44	0.00174937	0	0	737	0	RI=0	fluoroquinolone antibiotic
QnrB15	0.00396974	0	0	737	0	RI=0	fluoroquinolone antibiotic
QnrB47	0.00149451	0	1	737	0	RI=0	fluoroquinolone antibiotic
QnrB68	0.0010952	0	1	737	0	RI=0	fluoroquinolone antibiotic
QnrB64	0.000869011	0	0	737	0	RI=0	fluoroquinolone antibiotic
QnrB40	0.00146028	0	0	737	0	RI=0	fluoroquinolone antibiotic
QnrB58	0.00293915	0	0	737	0	RI=0	fluoroquinolone antibiotic
QnrB49	0.00331319	0	0	737	0	RI=0	fluoroquinolone antibiotic
QnrB3	0.00226385	0	0	737	0	RI=0	fluoroquinolone antibiotic
QnrB26	0.00315777	0	0	737	0	RI=0	fluoroquinolone antibiotic
QnrB13	0.025827	0	1	737	0	RI=0	fluoroquinolone antibiotic
QnrS3	0.0261631	4	0	737	0	RI=0	fluoroquinolone antibiotic
QnrS8	0.0259396	0	0	737	0	RI=0	fluoroquinolone antibiotic
QnrS12	0.0145539	0	0	737	0	RI=0	fluoroquinolone antibiotic
QnrA7	0	0	0	737	0	RI=0	fluoroquinolone antibiotic
QnrB21	0.00204446	0	0	737	0	RI=0	fluoroquinolone antibiotic
QnrB25	0.00253972	0	0.5	737	0	RI=0	fluoroquinolone antibiotic
QnrB11	0	0	0	737	0	RI=0	fluoroquinolone antibiotic
QnrB69	0.000394574	0	1	737	0	RI=0	fluoroquinolone antibiotic
QnrB62	0.00120691	0	1	737	0	RI=0	fluoroquinolone antibiotic
QnrB36	0.00279221	0	0	737	0	RI=0	fluoroquinolone antibiotic
QnrB72	0.00125621	0	0.964286	737	0	RI=0	fluoroquinolone antibiotic
QnrB66	0.00151106	0	0	737	0	RI=0	fluoroquinolone antibiotic
QnrB42	0.00127351	0	0	737	0	RI=0	fluoroquinolone antibiotic
QnrB55	0	0	0	737	0	RI=0	fluoroquinolone antibiotic
QnrB18	0.00216663	0	0	737	0	RI=0	fluoroquinolone antibiotic
QnrB12	0	7	0.777778	737	0	RI=0	fluoroquinolone antibiotic
QnrB34	0	0	0	737	0	RI=0	fluoroquinolone antibiotic
QnrB8	0.0012188	0	0	737	0	RI=0	fluoroquinolone antibiotic
QnrB70	0.00145124	0	0	737	0	RI=0	fluoroquinolone antibiotic
QnrB37	6.54207e-05	0	0	737	0	RI=0	fluoroquinolone antibiotic
QnrB35	0.00545061	0	1	737	0	RI=0	fluoroquinolone antibiotic
QnrB60	0.00501058	0	1	737	0	RI=0	fluoroquinolone antibiotic
QnrB31	0	5	0.666667	737	0	RI=0	fluoroquinolone antibiotic
QnrB45	0.00370158	0	0	737	0	RI=0	fluoroquinolone antibiotic
QnrS9	0.0253896	0	0	737	0	RI=0	fluoroquinolone antibiotic
QnrS7	0.0270115	0	0	737	0	RI=0	fluoroquinolone antibiotic
QnrB43	0.0250977	0	0	737	0	RI=0	fluoroquinolone antibiotic
QnrB57	0.0402508	0	0	737	0	RI=0	fluoroquinolone antibiotic
QnrB24	0.0121811	0	0	737	0	RI=0	fluoroquinolone antibiotic
QnrS10	0.0282093	0	0	737	0	RI=0	fluoroquinolone antibiotic
QnrS15	0.0258735	0	0	737	0	RI=0	fluoroquinolone antibiotic
QnrA4	0	0	0	737	0	RI=0	fluoroquinolone antibiotic
QnrVC7	0	1	0	737	0	RI=0	fluoroquinolone antibiotic
QnrB46	8.41245e-05	0	0	737	0	RI=0	fluoroquinolone antibiotic
QnrA3	0	5	0.0952381	737	0	RI=0	fluoroquinolone antibiotic
QnrA6	0	0	0	737	0	RI=0	fluoroquinolone antibiotic
QnrB74	0.000168465	0	0	737	0	RI=0	fluoroquinolone antibiotic
tetX	17.8634	24	0.115385	690.198	34142.7	Q1	tetracycline antibiotic
Tet(X4)	2.54922	27	0.708861	690.198	33674.8	Q1	tetracycline antibiotic
Tet(X3)	2.6721	22	0.636364	690.198	25819.9	Q1	tetracycline antibiotic
mepA	0.0841458	5	0.985272	690.198	286.109	Q2	tetracycline antibiotic
mepR	0.0467883	9	0.970972	690.198	282.202	Q2	tetracycline antibiotic
adeB	0.00649957	30	0.95	690.198	127.851	Q2	tetracycline antibiotic
adeR	0.00413466	18	0.996885	690.198	51.2071	Q2	tetracycline antibiotic
adeA	0.00194205	20	0.987952	690.198	26.485	Q3	tetracycline antibiotic
adeS	0.00145215	20	1	690.198	20.0454	Q3	tetracycline antibiotic
adeC	0.00155445	14	0.988	690.198	14.84	Q3	tetracycline antibiotic
Escherichia coli mdfA	8.9291	0	0.87642	689.83	0	RI=0	Multidrug
tetO	57.8641	35	0.760766	688.974	1.06153e+06	Q1	tetracycline antibiotic
tetM	8.69122	135	0.831989	688.974	672566	Q1	tetracycline antibiotic
emrY	9.55679	63	0.968457	688.974	401731	Q1	tetracycline antibiotic
tetQ	183.303	16	0.181818	688.974	367391	Q1	tetracycline antibiotic
tet(W/N/W)	13.8103	96	0.357724	688.974	326757	Q1	tetracycline antibiotic
emrK	10.2833	46	0.976238	688.974	318163	Q1	tetracycline antibiotic
tet(B)	3.73553	141	0.860668	688.974	312327	Q1	tetracycline antibiotic
tet(A)	1.48859	161	0.895077	688.974	147796	Q1	tetracycline antibiotic
tet(40)	23.5425	4	0.615385	688.974	39926.6	Q1	tetracycline antibiotic
tet(K)	3.89727	12	0.864865	688.974	27867.2	Q1	tetracycline antibiotic
tet(L)	0.839716	48	0.460123	688.974	12777.6	Q1	tetracycline antibiotic
tetW	51.3179	24	0.00909091	688.974	7714.19	Q1	tetracycline antibiotic
tet(C)	0.193933	51	0.617391	688.974	4207.12	Q1	tetracycline antibiotic
tet(D)	0.0556525	157	0.508065	688.974	3058.48	Q1	tetracycline antibiotic
tetA(P)	0.518035	3	0.757576	688.974	811.164	Q1	tetracycline antibiotic
tet32	13.149	1	0.0833333	688.974	754.941	Q1	tetracycline antibiotic
tetS	0.0458095	23	0.512195	688.974	371.811	Q2	tetracycline antibiotic
tetU	0.0970096	5	1	688.974	334.185	Q2	tetracycline antibiotic
tet(42)	0.22004	5	0.375	688.974	284.253	Q2	tetracycline antibiotic
tet(38)	0.0577573	6	0.968116	688.974	231.147	Q2	tetracycline antibiotic
tetB(P)	0.225755	10	0.0421687	688.974	65.5889	Q2	tetracycline antibiotic
tet(33)	0.0948062	7	0.111111	688.974	50.8036	Q2	tetracycline antibiotic
tet(E)	0.0011877	43	0.981723	688.974	34.5435	Q2	tetracycline antibiotic
tet(J)	0.0229478	2	0.974359	688.974	30.81	Q2	tetracycline antibiotic
tet(39)	0.00411507	17	0.617647	688.974	29.7693	Q2	tetracycline antibiotic
tetB(60)	0.0965126	2	0.2	688.974	26.5979	Q3	tetracycline antibiotic
tetA(60)	0.0886386	1	0.363636	688.974	22.2072	Q3	tetracycline antibiotic
tet(45)	0.000152253	47	0.444191	688.974	2.18996	Q3	tetracycline antibiotic
tet(Z)	0.00142422	3	0.611111	688.974	1.79896	Q3	tetracycline antibiotic
tap	0.00526645	2	0.222222	688.974	1.61264	Q4	tetracycline antibiotic
tet(59)	0.000208797	11	0.413793	688.974	0.65479	Q4	tetracycline antibiotic
tet(41)	0.000373505	2	0.83	688.974	0.427176	Q4	tetracycline antibiotic
tet(G)	0.00471167	1	0.0909091	688.974	0.295111	Q4	tetracycline antibiotic
tet(Y)	6.05061e-05	11	0.545455	688.974	0.250123	Q4	tetracycline antibiotic
tet(30)	0.000100534	2	0.142857	688.974	0.0197901	Q4	tetracycline antibiotic
tcr3	0.00428103	0	0.428571	688.974	0	RI=0	tetracycline antibiotic
tetA(48)	0.00336993	0	0	688.974	0	RI=0	tetracycline antibiotic
otrC	0.00784706	0	0	688.974	0	RI=0	tetracycline antibiotic
otr(B)	0.00209608	0	0.461538	688.974	0	RI=0	tetracycline antibiotic
tetB(48)	0.00215586	0	0	688.974	0	RI=0	tetracycline antibiotic
tet(V)	0.00347133	0	0.111111	688.974	0	RI=0	tetracycline antibiotic
otr(A)	0.0872074	1	0	688.974	0	RI=0	tetracycline antibiotic
tet36	0.0372901	3	0	688.974	0	RI=0	tetracycline antibiotic
tet(43)	0.000333683	0	0	688.974	0	RI=0	tetracycline antibiotic
tet44	1.76186	0	0	688.974	0	RI=0	tetracycline antibiotic
tet(35)	0.05344	4	0	688.974	0	RI=0	tetracycline antibiotic
tetA(46)	0.508726	0	0.833333	688.974	0	RI=0	tetracycline antibiotic
tet(55)	0	0	0.25	688.974	0	RI=0	tetracycline antibiotic
tetT	0.0148297	0	0.222222	688.974	0	RI=0	tetracycline antibiotic
tet(49)	0	0	0	688.974	0	RI=0	tetracycline antibiotic
tet(H)	0.00136202	9	0	688.974	0	RI=0	tetracycline antibiotic
tet(31)	0.000169181	4	0	688.974	0	RI=0	tetracycline antibiotic
tetB(46)	0.476979	0	0.875	688.974	0	RI=0	tetracycline antibiotic
tet(57)	0.000263443	0	0.571429	688.974	0	RI=0	tetracycline antibiotic
tet(56)	0	3	0.166667	688.974	0	RI=0	tetracycline antibiotic
Tet(47)	0	0	0	688.974	0	RI=0	tetracycline antibiotic
tet(50)	0	0	0.166667	688.974	0	RI=0	tetracycline antibiotic
tet(48)	0	2	0	688.974	0	RI=0	tetracycline antibiotic
tet(54)	0	0	0	688.974	0	RI=0	tetracycline antibiotic
tet(51)	0	0	0.2	688.974	0	RI=0	tetracycline antibiotic
tet(53)	0	0	0	688.974	0	RI=0	tetracycline antibiotic
tet(52)	0	0	0	688.974	0	RI=0	tetracycline antibiotic
[truncated: 562 more rows]
