# Supplementary material for: Assessment of global health risk of antibiotic resistance genes
Source: Nat Commun. 2022 Mar 23;13:1553. doi: 10.1038/s41467-022-29283-8 (PMC8943045; doi:10.1038/s41467-022-29283-8)
Supplement: Supplementary file 15 — Supplementary Data 12 [file 41467_2022_29283_MOESM15_ESM.xlsx]

## Sheet: Sheet1
Sample	risk of sample	Latitude	Longitude	Ultraviolet radiation	Surface temperature rise	Sea level rise	Shipping	Pelagic, low-bycatch fishing	Pelagic, high-bycatch fishing	Ocean pollution	Ocean acidification	Invasive species	Demersal non-habitat modifying, low-bycatch fishing	Demersal non-habitat modifying, high-bycatch fishing	Artisanal fishing	Oil rigs	Pesticides pollution (organic)	Stable lights at night	Fertilizers pollution (nutrients)	Inorganic pollution
3300029449	2.41983e+07	37.31	122	15.5972	0	62.1383	1969.27	0	0	0	-3.40282e+38	0	0	0	0	1	0	8.47697	0	0
3300025064	1.8936e+07	10.847	-65.114	7.44237	83	87.0944	54.328	0.0061223	0	0.353936	0.69	0	1.68133	0.155317	0	0	0.00024	0	0.012271	0.0003559
3300026117	1.88409e+07	1.4995	-36.9978	10.8654	65	72.8811	0	0.0101289	0.0030723	0	0.59	0	0.0295226	0.0085447	0	0	0	0	0	0
3300025062	1.68757e+07	10.847	-65.114	7.44237	83	87.0944	54.328	0.0061223	0	0.353936	0.69	0	1.68133	0.155317	0	0	0.00024	0	0.012271	0.0003559
3300029797	1.44887e+07	37.31	122	15.5972	0	62.1383	1969.27	0	0	0	-3.40282e+38	0	0	0	0	1	0	8.47697	0	0
3300025038	1.07263e+07	28.867	-90.467	11.3834	45	30.9595	287.777	0.0002325	4.9e-05	0.527752	0.58	0	2.2768	0.0216551	0	1	0	2.72305	0	0
3300025196	9.96287e+06	-22.97	-36.95	11.7347	29	35.5357	3.93243	0.0181883	0.0012033	0.146628	0.65	0	0.0344791	0.0124032	0	0	0	0	0	0
3300026104	9.4059e+06	0.0014	-33.4979	9.99594	55	66.1717	0	0.0078611	0	0	0.57	0	0.0207976	0.0060676	0	0	0	0	0	0
3300010055	8.32867e+06	10.847	-65.114	7.44237	83	87.0944	54.328	0.0061223	0	0.353936	0.69	0	1.68133	0.155317	0	0	0.00024	0	0.012271	0.0003559
3300025024	8.26406e+06	10.847	-65.114	7.44237	83	87.0944	54.328	0.0061223	0	0.353936	0.69	0	1.68133	0.155317	0	0	0.00024	0	0.012271	0.0003559
3300024516	7.79343e+06	12.6311	144.721	12.0242	60	185.715	0	0.0794155	0	0	0.62	0	0.147588	0	0	0	0	0	0	0
3300025270	7.66229e+06	43.49	7.9	15.556	43	41.9479	962.884	0.0209865	0	0.648946	0.6	0	0.255404	0.125015	0	0	0	0	0	0
3300025870	7.55182e+06	48.6	-123.5	14.2954	-22	-14.771	74.1925	0.0081674	0	0.971738	0.48	4816.62	1.59301	0.0607522	3355.58	1	0.0155563	11.2595	0.8218	2.14693
3300020385	6.77571e+06	-33.832	-73.0366	13.4089	30	23.2605	33.9881	0.0006136	0	0.317939	0.55	0	0.375828	0.0467126	0	0	0	0	0	0
3300025065	6.49311e+06	10.847	-65.114	7.44237	83	87.0944	54.328	0.0061223	0	0.353936	0.69	0	1.68133	0.155317	0	0	0.00024	0	0.012271	0.0003559
3300025237	5.81097e+06	-61.27	-43.92	10.2121	15	45.2599	0	0	0	0	0.35	0	3.70144	0	0	0	0	0	0	0
3300025247	5.8e+06	-5.7497	-170.741	8.25573	24	37.453	0	0.0044443	0	0	0.57	0	0.0076109	0.0001111	0	0	0	0	0	0
3300021417	4.96218e+06	29.6703	-81.2145	12.6703	0	2.14315	97.6064	0	0	0.431906	-3.40282e+38	0	0	0	0	1	0	9.19817	0	0
3300021414	4.8449e+06	29.6703	-81.2145	12.6703	0	2.14315	97.6064	0	0	0.431906	-3.40282e+38	0	0	0	0	1	0	9.19817	0	0
3300026101	4.65835e+06	9.7046	-55.3027	11.859	101	73.4043	5.76547	0.0100489	0.0015679	0.178352	0.67	0	0.179098	0.0072338	0	0	0	0	0	0
3300025180	4.56143e+06	-39.23	135.19	15.7	46	65.0559	0	0.0068955	0	0	0.55	0	0.0111558	0.0239367	0	0	0	0	0	0
3300007640	4.54673e+06	39.1493	-75.2883	12.0537	42	0.68071	1366.67	0.0078783	0	1.28029	0.54	6233.5	1.48473	0.293065	2.42719	0	0.375145	1.41442	17.6474	39.3444
3300010054	4.49856e+06	10.847	-65.114	7.44237	83	87.0944	54.328	0.0061223	0	0.353936	0.69	0	1.68133	0.155317	0	0	0.00024	0	0.012271	0.0003559
3300025203	4.48893e+06	-28.62	-11.8	14.5422	-18	39.1928	0	0.0098796	0	0	0.52	0	0.0192236	0.0007737	0	0	0	0	0	0
3300026113	4.46907e+06	6.4994	-48	10.4474	82	94.2017	0	0.0154764	0.0024702	0	0.64	0	0.0518737	0.0125021	0	0	0	0	0	0
3300025204	4.19322e+06	7.33	-26	12.7431	58	73.0871	2.81894	0.0686059	0	0.125004	0.65	0	0.130916	0.0015023	0	0	0	0	0	0
3300025707	4.18173e+06	48.6	-123.5	14.2954	-22	-14.771	74.1925	0.0081674	0	0.971738	0.48	4816.62	1.59301	0.0607522	3355.58	1	0.0155563	11.2595	0.8218	2.14693
3300025296	4.15951e+06	38.48	10.16	14.2295	17	44.5702	1039.58	0.0490037	0	0.650772	0.61	0	0.301501	0.174367	0	0	0	0	0	0
3300024058	4.13612e+06	12.4764	144.865	11.989	52	188.826	4.25735	0.0848169	0	0.17281	0.62	0	0.157569	0	0	0	0	0	0	0
3300027197	3.87242e+06	46.2	-123.94	13.285	0	-14.8989	1707.63	0	0	0	-3.40282e+38	0	0	0	0	1	0	12.8338	0	0
3300025240	3.65807e+06	29.97	-23.69	14.6455	34	47.4237	93.5298	0.0558204	0	0.411813	0.62	0	0.118312	0.0015201	0	0	0	0	0	0
3300025193	3.65412e+06	-26.91	-21.43	14.1456	19	33.8113	2.59123	0.0143929	0	0.108606	0.57	0	0.0240624	0.0104271	0	0	0	0	0	0
3300025259	3.34657e+06	37.133	-17.5322	14.8049	42	50.4218	53.2156	0.0033346	0	0.373487	0.62	0	0.157697	0.0044341	0	0	0	0	0	0
3300025205	3.25929e+06	9.22	-163.53	7.41886	-1	67.8923	0	0.0036563	0	0	0.6	0	0.0070161	0.0002965	0	0	0	0	0	0
3300026112	3.1647e+06	6.4994	-48	10.4474	82	94.2017	0	0.0154764	0.0024702	0	0.64	0	0.0518737	0.0125021	0	0	0	0	0	0
3300025216	3.09244e+06	18.064	-133.315	6.53067	-37	-41.9495	32.7846	0.0411186	0	0.328774	0.61	0	0.0735128	0.0063726	0	0	0	0	0	0
3300025061	3.04386e+06	9.844	-104.296	12.1731	25	-13.5694	4.06322	0.0281265	0.0024362	0.151314	0.55	0	0.0530417	0.0528756	0	0	0	0	0	0
3300025219	3.03304e+06	-31.81	6.84	14.9899	16	64.5325	0	0.0073772	0	0	0.6	0	0.0149269	0.0004314	0	0	0	0	0	0
3300024431	3.01203e+06	-32.8507	-177.663	14.9786	2	23.0315	0	0.0007111	0	0	0.62	0	0.0017524	0.0015492	0	0	0	0	0	0
3300025213	3.00303e+06	-27.98	63.25	15.0849	74	105.126	0	0.0697294	0	0	0.64	0	0.136156	0.029213	0	0	0	0	0	0
3300021341	2.99842e+06	29.6703	-81.2145	12.6703	0	2.14315	97.6064	0	0	0.431906	-3.40282e+38	0	0	0	0	1	0	9.19817	0	0
3300020399	2.85585e+06	-31.056	4.6606	16	5	63.3382	0	0.007244	0	0	0.59	0	0.0160311	0.0005144	0	0	0	0	0	0
3300025176	2.73528e+06	-28.62	-11.8	14.5422	-18	39.1928	0	0.0098796	0	0	0.52	0	0.0192236	0.0007737	0	0	0	0	0	0
3300024060	2.72158e+06	-34.3456	-178.177	14.1553	23	48.3801	0	0.0006644	0	0	0.61	0	0.0016372	0.0013525	0	0	0	0	0	0
3300025244	2.71776e+06	-28.4105	179.145	13.103	48	91.2182	0	0.0012293	0	0	0.67	0	0.0031791	0.0032215	0	0	0	0	0	0
3300027834	2.67245e+06	34.3922	-119.846	13.4241	0	-28.1973	111.471	0.0041108	0	0.93444	0.5	1406.67	0.562783	0.0634483	18.0223	1	0.0075971	19.544	0.365991	5.30252
3300025202	2.66518e+06	21.06	-150.35	11.3254	-44	4.60431	17.2252	0.045497	0	0.251773	0.63	0	0.0813854	0.005913	0	0	0	0	0	0
3300025093	2.6047e+06	28.867	-90.467	11.3834	45	30.9595	287.777	0.0002325	4.9e-05	0.527752	0.58	0	2.2768	0.0216551	0	1	0	2.72305	0	0
3300027183	2.53072e+06	46.2	-123.94	13.285	0	-14.8989	1707.63	0	0	0	-3.40282e+38	0	0	0	0	1	0	12.8338	0	0
3300021416	2.40395e+06	29.6703	-81.2145	12.6703	0	2.14315	97.6064	0	0	0.431906	-3.40282e+38	0	0	0	0	1	0	9.19817	0	0
3300025696	2.38621e+06	54.1842	7.9	14.8725	51	89.3213	2030.23	0.0385192	0	0.69666	0.4	0	0.503219	0.321311	0	1	0	4.61733	0	0
3300025112	2.23517e+06	18.92	-108.8	9.48056	34	-37.1087	25.329	0.0156497	0.0007957	0.308857	0.57	0	0.0296195	0.0306805	0	0	0	0	0	0
3300020369	2.17785e+06	-20.3356	-3.2659	13.164	3	48.409	5.90309	0.0083114	0	0.194857	0.55	0	0.0159835	0.0005328	0	0	0	0	0	0
3300025209	2.15462e+06	-25.49	-179.52	14.0878	45	100.933	0	0.0050645	0	0	0.67	0	0.0139658	0.0059853	0	0	0	0	0	0
3300016461	2.10221e+06	47.5233	125.008	13.6676	0	0	0	0	0	0	-3.40282e+38	0	0	0	0	0	0	0	0	0
3300025286	2.09529e+06	38.09	11.46	14.6082	45	52.8538	1417.09	0.0240231	0	0.675599	0.61	0	0.143114	0.167713	0	0	0	0	0	0
3300007345	2.07033e+06	39.1302	-75.2499	12.0312	37	1.54847	1611.71	0.0078783	0	1.25697	0.54	4476.9	1.48473	0.293065	0	0	0.240306	0.415258	11.2848	24.8155
3300025241	2.07011e+06	10.0693	-99.2557	11.9172	29	-24.1052	31.3675	0.0255243	0.0029028	0.313213	0.56	0	0.0856816	0.0434414	0	0	0	0	0	0
3300025260	2.01089e+06	15.9164	-124.521	5.74411	19	-71.1747	25.3357	0.0362827	0	0.30497	0.6	0	0.0641609	0.005603	0	0	0	0	0	0
3300029792	1.99949e+06	14.6059	69.9776	13.3573	45	46.6254	1.55069	0.286374	0	0.149825	0.59	0	0.68704	0.0412246	0	0	0	0	0	0
3300025251	1.96645e+06	43.29	8.1	15.5941	45	43.7477	867.358	0.0197517	0	0.630425	0.6	0	0.116557	0.0521991	0	0	0	0	0	0
3300020054	1.95239e+06	31.972	-81.028	12.7843	0	24.1802	126.246	0	0	0	-3.40282e+38	0	0	0	0	1	0	14.8566	0	0
3300021410	1.88458e+06	29.6703	-81.2145	12.6703	0	2.14315	97.6064	0	0	0.431906	-3.40282e+38	0	0	0	0	1	0	9.19817	0	0
3300025278	1.85756e+06	-25.4941	-179.529	14.0878	45	100.933	0	0.0050645	0	0	0.67	0	0.0139658	0.0059853	0	0	0	0	0	0
3300025269	1.83632e+06	32.08	-17.26	15.8242	48	52.4523	32.2195	0.0036917	0	0.324568	0.62	0	0.0077295	5.77e-05	0	0	0	0	0	0
3300025188	1.79054e+06	29.97	-23.69	14.6455	34	47.4237	93.5298	0.0558204	0	0.411813	0.62	0	0.118312	0.0015201	0	0	0	0	0	0
3300020477	1.71273e+06	-8.9103	-142.577	8.23471	-15	4.61743	0	0.0004962	0	0	0.6	0	0.0008619	5.22e-05	0	0	0	0	0	0
3300027582	1.70522e+06	36.25	-122.21	12.089	-2	-20.5682	178.616	0.0018988	0	0.483193	0.46	0	0.322412	0.040995	0	0	0	0	0	0
3300025181	1.69901e+06	-31.16	110.18	14.2737	11	138.21	0	0.0309908	0	0	0.62	0	0.0862684	0.043046	0	0	0	0	0	0
3300025210	1.68836e+06	-29.81	82.62	15.1088	53	84.2457	0	0.0513353	0	0	0.6	0	0.129488	0.0526762	0	0	0	0	0	0
3300025221	1.62885e+06	-15.83	-33.41	9.52734	13	42.0125	0	0.0183488	0.0009395	0	0.62	0	0.0434955	0.0203937	0	0	0	0	0	0
3300020184	1.55567e+06	31.972	-81.028	12.7843	0	24.1802	126.246	0	0	0	-3.40282e+38	0	0	0	0	1	0	14.8566	0	0
3300025109	1.55267e+06	-11.499	-81.405	12.1797	-14	-5.8439	0	0.0198565	0.0001714	0	0.52	0	0.243783	0.0682018	0	0	0	0	0	0
3300020427	1.55021e+06	-35.2792	26.382	14.0093	38	18.7621	0	0.0011258	0	0	0.64	0	0.0974282	0.0002887	0	0	0	0	0	0
3300025276	1.54652e+06	-50.35	-39.82	12.6652	49	71.4646	0	0	0	0	0.43	0	0.236109	0	0	0	0	0	0	0
3300025198	1.51264e+06	-27.98	63.25	15.0849	74	105.126	0	0.0697294	0	0	0.64	0	0.136156	0.029213	0	0	0	0	0	0
3300027572	1.50515e+06	36.25	-122.21	12.089	-2	-20.5682	178.616	0.0018988	0	0.483193	0.46	0	0.322412	0.040995	0	0	0	0	0	0
3300027323	1.48992e+06	47.76	-127.76	17.0978	-1	-10.7678	45.7596	0.0036685	0	0.351384	0.5	0	0.190763	0.0060897	0	0	0	0	0	0
3300025301	1.48802e+06	43.02	8.37	15.7644	41	40.6888	2168.97	0.0208848	0	0.715237	0.6	0	0.125387	0.0688523	0	0	0	0	0	0
3300025257	1.46223e+06	18.3272	-52.639	7.11406	107	82.1839	0	0.0165708	0	0	0.71	0	0.0520262	0.0075389	0	0	0	0	0	0
3300025267	1.42861e+06	38.55	13.18	14.397	19	25.9428	879.264	0.0256582	0	0.630311	0.61	0	0.530813	0.221625	0	0	0	0	0	0
3300025218	1.42282e+06	21.0597	-150.429	11.317	-48	4.01919	15.4195	0.045497	0	0.244358	0.63	0	0.0813854	0.005913	0	0	0	0	0	0
3300020458	1.40367e+06	-20.9724	-35.2742	13.2032	28	48.8045	0	0.0202308	0.0014946	0	0.66	0	0.0390203	0.0137719	0	0	0	0	0	0
3300025082	1.40295e+06	-13.003	-80.809	11.678	10	-1.26636	0	0.0199281	0.00017	0	0.54	0	0.259575	0.104102	0	0	0	0	0	0
3300027771	1.37086e+06	-64.8156	-64.0406	9.24309	0	68.3008	0	0	0	0	0.33	0	1.12888	0	0	0	0	0	0	0
3300024223	1.36716e+06	36.8313	-121.905	13.3729	-5	-23.7853	53.3097	0.0032909	0	0.791844	0.46	0	0.63451	0.0771595	8.71048	1	1.09789	1.35306	51.592	25.874
3300025280	1.3579e+06	39.48	7.31	14.3143	22	39.6229	507.313	0.0311319	0	0.582393	0.61	0	0.247651	0.0276728	0	0	0	0	0	0
3300004097	1.33986e+06	54.1819	7.9	14.8725	51	89.3213	2030.23	0.0385192	0	0.69666	0.4	0	0.503219	0.321311	0	1	0	3.52713	0	0
3300020168	1.30478e+06	31.972	-81.028	12.7843	0	24.1802	126.246	0	0	0	-3.40282e+38	0	0	0	0	1	0	14.8566	0	0
3300025236	1.30129e+06	29.1475	-23.6838	13.2739	35	37.8076	27.201	0.095335	0	0.318385	0.62	0	0.195031	0.0017445	0	0	0	0	0	0
3300018039	1.2886e+06	31.972	-81.028	12.7843	0	24.1802	126.246	0	0	0	-3.40282e+38	0	0	0	0	1	0	14.8566	0	0
3300025234	1.27748e+06	-9.12	-30.19	6.85584	50	47.5562	0	0.0171254	0.0013078	0	0.6	0	0.0394818	0.0127039	0	0	0	0	0	0
3300024329	1.27363e+06	36.8313	-121.905	13.3729	-5	-23.7853	53.3097	0.0032909	0	0.791844	0.46	0	0.63451	0.0771595	8.71048	1	1.09789	1.35306	51.592	25.874
3300025590	1.26728e+06	54.1883	7.9	14.8733	49	89.3213	1749.79	0.0385192	0	0.69666	0.4	0	0.503219	0.321311	0	1	0	4.61733	0	0
3300025281	1.24979e+06	9.2013	-163.496	7.42912	-2	67.6689	0	0.0036563	0	0	0.6	0	0.0070161	0.0002965	0	0	0	0	0	0
3300025248	1.22996e+06	11.9811	-108.034	12.7486	26	-4.46138	2.97891	0.0005994	0	0.128832	0.57	0	0.001079	0	0	0	0	0	0	0
3300027780	1.22711e+06	79.2466	-150.061	9.3482	0	0	0	0	0	0	0.38	0	0	0	0	0	0	0	0	0
3300018423	1.21091e+06	31.972	-81.028	12.7843	0	24.1802	126.246	0	0	0	-3.40282e+38	0	0	0	0	1	0	14.8566	0	0
3300025255	1.16789e+06	-22.97	-36.95	11.7347	29	35.5357	3.93243	0.0181883	0.0012033	0.146628	0.65	0	0.0344791	0.0124032	0	0	0	0	0	0
3300025274	1.16086e+06	39.47	11.53	15.1211	31	40.4942	449.823	0.027444	0	0.569727	0.62	0	0.0810268	0.0135951	0	0	0	0	0	0
3300021409	1.15241e+06	29.6703	-81.2145	12.6703	0	2.14315	97.6064	0	0	0.431906	-3.40282e+38	0	0	0	0	1	0	9.19817	0	0
3300025672	1.14676e+06	48.6	-123.5	14.2954	-22	-14.771	74.1925	0.0081674	0	0.971738	0.48	4816.62	1.59301	0.0607522	3355.58	1	0.0155563	11.2595	0.8218	2.14693
3300027852	1.14493e+06	34.3922	-119.846	13.4241	0	-28.1973	111.471	0.0041108	0	0.93444	0.5	1406.67	0.562783	0.0634483	18.0223	1	0.0075971	19.544	0.365991	5.30252
3300027757	1.14099e+06	46.2	-123.94	13.285	0	-14.8989	1707.63	0	0	0	-3.40282e+38	0	0	0	0	1	0	12.8338	0	0
3300024319	1.14068e+06	36.8313	-121.905	13.3729	-5	-23.7853	53.3097	0.0032909	0	0.791844	0.46	0	0.63451	0.0771595	8.71048	1	1.09789	1.35306	51.592	25.874
3300020408	1.12395e+06	2.0596	-84.553	11.8907	2	8.03735	0	0.043559	0.0010968	0	0.45	0	0.126551	0.022354	0	0	0	0	0	0
3300027686	1.12291e+06	-64.8156	-64.0406	9.24309	0	68.3008	0	0	0	0	0.33	0	1.12888	0	0	0	0	0	0	0
3300025262	1.10558e+06	-33.55	39.89	15.1125	13	63.023	0	0.0390643	0	0	0.64	0	0.0756845	0.0131979	0	0	0	0	0	0
3300025264	1.09984e+06	39.48	6.37	14.6427	26	17.6335	1382.92	0.0336635	0	0.674277	0.6	0	0.268643	0.0458947	0	0	0	0	0	0
3300027204	1.07701e+06	46.234	-123.913	13.2701	-14	-14.9632	1219.82	0.0026635	0	1.34719	0.48	27067	1.65438	0.0274575	1.80735	0	21.7138	2.96866	1021.39	263.161
3300027418	1.06726e+06	46.2	-123.94	13.285	0	-14.8989	1707.63	0	0	0	-3.40282e+38	0	0	0	0	1	0	12.8338	0	0
3300025577	1.06401e+06	54.1883	7.9	14.8733	49	89.3213	1749.79	0.0385192	0	0.69666	0.4	0	0.503219	0.321311	0	1	0	4.61733	0	0
3300025232	1.0603e+06	21.51	-23.45	7.52846	68	48.7545	13.944	0.0453231	0	0.270571	0.62	0	0.0909951	0.0010469	0	0	0	0	0	0
3300024221	1.042e+06	36.8313	-121.905	13.3729	-5	-23.7853	53.3097	0.0032909	0	0.791844	0.46	0	0.63451	0.0771595	8.71048	1	1.09789	1.35306	51.592	25.874
3300025727	1.03509e+06	48.6	-123.5	14.2954	-22	-14.771	74.1925	0.0081674	0	0.971738	0.48	4816.62	1.59301	0.0607522	3355.58	1	0.0155563	11.2595	0.8218	2.14693
3300027822	1.02651e+06	34.3922	-119.846	13.4241	0	-28.1973	111.471	0.0041108	0	0.93444	0.5	1406.67	0.562783	0.0634483	18.0223	1	0.0075971	19.544	0.365991	5.30252
3300025195	1.0263e+06	-3.03	-27.33	8.40537	78	53.8123	0	0.0099983	0	0	0.57	0	0.0252112	0.0096535	0	0	0	0	0	0
3300025201	1.01921e+06	-33.55	39.89	15.1125	13	63.023	0	0.0390643	0	0	0.64	0	0.0756845	0.0131979	0	0	0	0	0	0
3300020390	1.01349e+06	25.6405	-88.4085	12.2477	63	130.947	135.669	0.0188889	0.0019139	0.45358	0.65	0	0.201121	0.0123984	0	0	0	0	0	0
3300000371	1.01057e+06	37.5693	-122.103	13.7965	0	-37.6795	94.092	0	0	0.522739	-3.40282e+38	0	0	0	0	1	0	48.9779	0	0
3300028417	998417	9.8384	-104.291	12.1723	25	-13.6469	3.24188	0.0281265	0.0024362	0.151314	0.55	0	0.0530417	0.0528756	0	0	0	0	0	0
3300000254	997157	48.6	-123.5	14.2954	-22	-14.771	74.1925	0.0081674	0	0.971738	0.48	4816.62	1.59301	0.0607522	3355.58	1	0.0155563	11.2595	0.8218	2.14693
3300021338	997035	29.6703	-81.2145	12.6703	0	2.14315	97.6064	0	0	0.431906	-3.40282e+38	0	0	0	0	1	0	9.19817	0	0
3300020373	992458	-12.9057	-96.155	9.65011	-9	-1.32208	0	0.0468205	0	0	0.51	0	0.110703	0.0567401	0	0	0	0	0	0
3300025305	978201	40.24	2.3	15.3999	29	33.8669	809.883	0.0333039	0	0.624857	0.61	0	0.379739	0.121786	0	0	0	0	0	0
3300020177	970081	31.972	-81.028	12.7843	0	24.1802	126.246	0	0	0	-3.40282e+38	0	0	0	0	1	0	14.8566	0	0
3300020189	969870	31.972	-81.028	12.7843	0	24.1802	126.246	0	0	0	-3.40282e+38	0	0	0	0	1	0	14.8566	0	0
3300026098	961470	8.2514	-49.9993	12.0621	96	81.7142	10.8318	0.0119333	0.0012414	0.230496	0.67	0	0.0432081	0.0096507	0	0	0	0	0	0
3300020463	955412	-32.7806	-87.0917	14.0515	2	6.4017	0	0.0142129	0	0	0.51	0	1.21561	0.233693	0	0	0	0	0	0
3300025287	953216	17.4274	-59.8286	7.64989	108	61.6202	3.60105	0.0103023	0	0.172874	0.67	0	0.0251434	0.0247111	0	0	0	0	0	0
3300027788	944908	79.2466	-150.061	9.3482	0	0	0	0	0	0	0.38	0	0	0	0	0	0	0	0	0
3300025277	933273	39.48	7.24	14.3358	25	37.5498	539.808	0.0311319	0	0.587069	0.61	0	0.247651	0.0276728	0	0	0	0	0	0
3300020388	918706	-33.8785	-73.0369	13.4547	29	23.3496	27.4307	0.0006136	0	0.288717	0.55	0	0.375828	0.0467126	0	0	0	0	0	0
3300024413	909746	36.8313	-121.905	13.3729	-5	-23.7853	53.3097	0.0032909	0	0.791844	0.46	0	0.63451	0.0771595	8.71048	1	1.09789	1.35306	51.592	25.874
3300025212	906066	-29.65	92.99	13.4229	45	95.8206	0	0.0460331	0	0	0.6	0	0.101511	0.056499	0	0	0	0	0	0
3300027320	903826	46.2	-123.94	13.285	0	-14.8989	1707.63	0	0	0	-3.40282e+38	0	0	0	0	1	0	12.8338	0	0
3300027406	894115	36.25	-122.21	12.089	-2	-20.5682	178.616	0.0018988	0	0.483193	0.46	0	0.322412	0.040995	0	0	0	0	0	0
3300024353	876262	56.62	11.67	14.5464	46	89.8446	7503.29	0.430579	0	0.842035	0.15	0	1.08449	0.90517	0	0	0	0	0	0.0019829
3300017818	876200	31.972	-81.028	12.7843	0	24.1802	126.246	0	0	0	-3.40282e+38	0	0	0	0	1	0	14.8566	0	0
3300026100	860180	8.2514	-49.9993	12.0621	96	81.7142	10.8318	0.0119333	0.0012414	0.230496	0.67	0	0.0432081	0.0096507	0	0	0	0	0	0
3300027742	859154	34.3922	-119.846	13.4241	0	-28.1973	111.471	0.0041108	0	0.93444	0.5	1406.67	0.562783	0.0634483	18.0223	1	0.0075971	19.544	0.365991	5.30252
3300027223	833413	46.2319	-123.881	13.261	-16	-15.0932	1290.77	0.0026635	0	1.33687	0.48	32288	1.65438	0.0274575	2.54777	1	23.0742	4.16967	1085.39	284.037
3300027704	833352	-64.8156	-64.0406	9.24309	0	68.3008	0	0	0	0	0.33	0	1.12888	0	0	0	0	0	0	0
3300025709	831800	48.6	-123.5	14.2954	-22	-14.771	74.1925	0.0081674	0	0.971738	0.48	4816.62	1.59301	0.0607522	3355.58	1	0.0155563	11.2595	0.8218	2.14693
3300025594	824579	54.1883	7.9	14.8733	49	89.3213	1749.79	0.0385192	0	0.69666	0.4	0	0.503219	0.321311	0	1	0	4.61733	0	0
3300000463	822527	37.5688	-122.103	13.7965	0	-37.6795	94.092	0	0	0.522739	-3.40282e+38	0	0	0	0	1	0	48.9779	0	0
3300021485	805789	29.6703	-81.2145	12.6703	0	2.14315	97.6064	0	0	0.431906	-3.40282e+38	0	0	0	0	1	0	9.19817	0	0
3300026518	803452	-22.1802	-176.601	11.7007	63	128.526	0	0	0	0	0.68	0	0	0	0	0	0	0	0	0
3300020326	796115	6.3929	-103.069	10.9367	21	-26.5923	0.328875	0.0360571	0.0035407	0.0279572	0.55	0	0.0682845	0.0973326	0	0	0	0	0	0
3300024294	794499	36.8313	-121.905	13.3729	-5	-23.7853	53.3097	0.0032909	0	0.791844	0.46	0	0.63451	0.0771595	8.71048	1	1.09789	1.35306	51.592	25.874
3300020173	794495	31.972	-81.028	12.7843	0	24.1802	126.246	0	0	0	-3.40282e+38	0	0	0	0	1	0	14.8566	0	0
3300024192	770315	36.8313	-121.905	13.3729	-5	-23.7853	53.3097	0.0032909	0	0.791844	0.46	0	0.63451	0.0771595	8.71048	1	1.09789	1.35306	51.592	25.874
3300020056	766220	31.972	-81.028	12.7843	0	24.1802	126.246	0	0	0	-3.40282e+38	0	0	0	0	1	0	14.8566	0	0
3300017951	763493	31.972	-81.028	12.7843	0	24.1802	126.246	0	0	0	-3.40282e+38	0	0	0	0	1	0	14.8566	0	0
3300021419	758948	29.6703	-81.2145	12.6703	0	2.14315	97.6064	0	0	0.431906	-3.40282e+38	0	0	0	0	1	0	9.19817	0	0
3300027225	755719	46.2322	-123.882	13.261	-16	-15.0932	1290.77	0.0026635	0	1.33687	0.48	32288	1.65438	0.0274575	2.54777	1	23.0742	4.16967	1085.39	284.037
3300027248	755173	46.2763	-124.005	13.3343	-1	-14.541	1368.7	0.0053628	0	0	0.48	0	1.79995	0.0580744	0	0	0	0.936833	0	193.6
3300022925	748663	31.972	-81.028	12.7843	0	24.1802	126.246	0	0	0	-3.40282e+38	0	0	0	0	1	0	14.8566	0	0
3300021597	740289	29.6703	-81.2145	12.6703	0	2.14315	97.6064	0	0	0.431906	-3.40282e+38	0	0	0	0	1	0	9.19817	0	0
3300024247	735423	36.8313	-121.905	13.3729	-5	-23.7853	53.3097	0.0032909	0	0.791844	0.46	0	0.63451	0.0771595	8.71048	1	1.09789	1.35306	51.592	25.874
3300025853	733416	39.12	-75.25	12.0322	38	1.57086	1564.04	0.0078783	0	1.24606	0.54	3027.95	1.48473	0.293065	0	0	0.222611	0.150076	10.4141	25.0087
3300027366	721871	46.2314	-123.883	13.261	-16	-15.0932	1290.77	0.0026635	0	1.33687	0.48	32288	1.65438	0.0274575	2.54777	1	23.0742	4.16967	1085.39	284.037
3300028198	717130	48.6	-123.5	14.2954	-22	-14.771	74.1925	0.0081674	0	0.971738	0.48	4816.62	1.59301	0.0607522	3355.58	1	0.0155563	11.2595	0.8218	2.14693
3300020426	714466	-15.3216	43.2843	11.044	25	88.8752	0	0.0224004	0	0	0.61	0	0.0414511	0.0071179	0	0	0	0	0	0
3300027239	714393	46.2024	-123.941	13.285	0	-14.8875	1707.63	0	0	0	-3.40282e+38	0	0	0	0	1	0	11.8276	0	0
3300020055	714005	31.972	-81.028	12.7843	0	24.1802	126.246	0	0	0	-3.40282e+38	0	0	0	0	1	0	14.8566	0	0
3300027555	713208	37.569	-122.102	13.9612	0	-13.1405	51.9376	0	0	0	-3.40282e+38	0	0	0	0	1	0	37.9006	0	0
3300020052	706955	31.972	-81.028	12.7843	0	24.1802	126.246	0	0	0	-3.40282e+38	0	0	0	0	1	0	14.8566	0	0
3300021343	705835	29.6703	-81.2145	12.6703	0	2.14315	97.6064	0	0	0.431906	-3.40282e+38	0	0	0	0	1	0	9.19817	0	0
3300025114	704546	-13.003	-80.809	11.678	10	-1.26636	0	0.0199281	0.00017	0	0.54	0	0.259575	0.104102	0	0	0	0	0	0
3300027205	700767	46.2327	-123.917	13.2571	-13	-14.9632	1548.6	0.0026635	0	1.34719	0.48	27067	1.65438	0.0274575	1.80735	0	20.9549	2.96866	985.698	263.161
3300017968	698688	31.972	-81.028	12.7843	0	24.1802	126.246	0	0	0	-3.40282e+38	0	0	0	0	1	0	14.8566	0	0
3300021511	698356	27.0074	-110.591	11.6765	34	-8.33381	43.1141	0.0060022	0.000105	0.36053	0.6	0	1.41002	0.0128969	0	0	0	0	0	0
3300024326	697318	36.8313	-121.905	13.3729	-5	-23.7853	53.3097	0.0032909	0	0.791844	0.46	0	0.63451	0.0771595	8.71048	1	1.09789	1.35306	51.592	25.874
3300027553	693467	36.25	-122.21	12.089	-2	-20.5682	178.616	0.0018988	0	0.483193	0.46	0	0.322412	0.040995	0	0	0	0	0	0
3300025822	693218	54.1883	7.9	14.8733	49	89.3213	1749.79	0.0385192	0	0.69666	0.4	0	0.503219	0.321311	0	1	0	4.61733	0	0
3300000425	686013	37.569	-122.102	13.9612	0	-13.1405	51.9376	0	0	0	-3.40282e+38	0	0	0	0	1	0	37.9006	0	0
3300020407	684372	35.3379	-127.738	13.3907	13	-18.0015	65.5583	0.0252147	0	0.391632	0.5	0	0.0805631	0.0044757	0	0	0	0	0	0
3300022923	668675	31.972	-81.028	12.7843	0	24.1802	126.246	0	0	0	-3.40282e+38	0	0	0	0	1	0	14.8566	0	0
3300027752	666919	73.2247	-150.225	11.9686	0	0	0	0	0	0	0.36	0	0	0	0	0	0	0	0	0
3300020188	660987	31.972	-81.028	12.7843	0	24.1802	126.246	0	0	0	-3.40282e+38	0	0	0	0	1	0	14.8566	0	0
3300020397	658337	6.0124	73.8985	11.4625	37	57.3966	2.80426	0.103263	0	0.135186	0.58	0	0.19381	0.0055374	0	0	0	0	0	0
3300020176	644578	31.972	-81.028	12.7843	0	24.1802	126.246	0	0	0	-3.40282e+38	0	0	0	0	1	0	14.8566	0	0
3300023116	634173	31.972	-81.028	12.7843	0	24.1802	126.246	0	0	0	-3.40282e+38	0	0	0	0	1	0	14.8566	0	0
3300024301	629751	31.972	-81.028	12.7843	0	24.1802	126.246	0	0	0	-3.40282e+38	0	0	0	0	1	0	14.8566	0	0
3300017957	622354	31.972	-81.028	12.7843	0	24.1802	126.246	0	0	0	-3.40282e+38	0	0	0	0	1	0	14.8566	0	0
3300020810	615595	31.972	-81.028	12.7843	0	24.1802	126.246	0	0	0	-3.40282e+38	0	0	0	0	1	0	14.8566	0	0
3300000225	611626	48.6	-123.5	14.2954	-22	-14.771	74.1925	0.0081674	0	0.971738	0.48	4816.62	1.59301	0.0607522	3355.58	1	0.0155563	11.2595	0.8218	2.14693
3300020194	609903	31.972	-81.028	12.7843	0	24.1802	126.246	0	0	0	-3.40282e+38	0	0	0	0	1	0	14.8566	0	0
3300026517	606873	36.8313	-121.905	13.3729	-5	-23.7853	53.3097	0.0032909	0	0.791844	0.46	0	0.63451	0.0771595	8.71048	1	1.09789	1.35306	51.592	25.874
3300025722	606475	48.6	-123.5	14.2954	-22	-14.771	74.1925	0.0081674	0	0.971738	0.48	4816.62	1.59301	0.0607522	3355.58	1	0.0155563	11.2595	0.8218	2.14693
3300027668	597860	-64.8156	-64.0406	9.24309	0	68.3008	0	0	0	0	0.33	0	1.12888	0	0	0	0	0	0	0
3300024433	596440	44.288	34.983	15.419	109	48.0004	2927.29	0.0001374	0	0.743874	0.67	0	0.656633	0.0134811	0	0	0	0	0	0
3300027416	594207	46.234	-123.913	13.2701	-14	-14.9632	1219.82	0.0026635	0	1.34719	0.48	27067	1.65438	0.0274575	1.80735	0	21.7138	2.96866	1021.39	263.161
3300025096	590900	-11.499	-81.405	12.1797	-14	-5.8439	0	0.0198565	0.0001714	0	0.52	0	0.243783	0.0682018	0	0	0	0	0	0
3300020429	587024	0.0328	-153.705	10.1094	-9	-10.0504	0	0.0292531	0	0	0.48	0	0.0506901	0.0050575	0	0	0	0	0	0
3300025849	586156	54.1883	7.9	14.8733	49	89.3213	1749.79	0.0385192	0	0.69666	0.4	0	0.503219	0.321311	0	1	0	4.61733	0	0
3300025883	584289	53.9944	6.8905	15.0887	49	45.7796	3763.73	0.0464008	0	0.727085	0.46	0	0.620093	0.501339	0	0	0	0	0	0
3300025183	581132	18.04	-133.26	6.50056	-36	-42.174	35.4247	0.0411186	0	0.335982	0.61	0	0.0735128	0.0063726	0	0	0	0	0	0
3300025662	577720	48.6	-123.5	14.2954	-22	-14.771	74.1925	0.0081674	0	0.971738	0.48	4816.62	1.59301	0.0607522	3355.58	1	0.0155563	11.2595	0.8218	2.14693
3300025235	573002	-28.41	179.14	13.0985	50	91.2009	0	0.0012293	0	0	0.67	0	0.0031791	0.0032215	0	0	0	0	0	0
3300020371	564606	18.4017	39.855	11.1222	57.5542	51.7181	0	0.0068294	0	0.100694	0.62	0	0.0125762	0.0019989	0	0	0	0	0	0
3300020298	562922	-5.2771	-85.2995	8.34545	10	-11.0408	0	0.0200272	0.0004641	0	0.47	0	0.146619	0.0544656	0	0	0	0	0	0
3300027849	562622	79.0225	-9.5247	6.82733	0	40.5786	0	0	0	0	0.5	0	0.0076203	0.0074842	0	0	0	0	0	0
3300025621	560748	54.1883	7.9	14.8733	49	89.3213	1749.79	0.0385192	0	0.69666	0.4	0	0.503219	0.321311	0	1	0	4.61733	0	0
3300025211	558939	14.53	-118.77	5.50606	14	-67.7083	20.1698	0.0341207	0	0.310345	0.57	0	0.0601824	0.0443244	0	0	0	0	0	0
3300025132	558246	18.92	-108.8	9.48056	34	-37.1087	25.329	0.0156497	0.0007957	0.308857	0.57	0	0.0296195	0.0306805	0	0	0	0	0	0
3300010153	554930	-16.21	-76.63	11.0286	12	3.61981	0.869243	0.0033915	9.83e-05	0.0683059	0.57	0	0.347486	0.0166788	0	0	0	0	0	0
3300020331	549636	14.1468	-116.682	6.42857	21	-54.4779	4.22976	0.0352907	0	0.184469	0.57	0	0.0631447	0.0916071	0	0	0	0	0	0
3300020307	548238	-29.5082	37.9202	14.3531	48	33.4441	5.90464	0.0426136	0.0013485	0.178193	0.64	0	0.0855868	0.0161824	0	0	0	0	0	0
3300020367	546512	-8.7887	-17.9142	10.9736	63	40.6864	0	0.010119	0	0	0.57	0	0.0193707	0.0007228	0	0	0	0	0	0
3300027672	544709	-64.8156	-64.0406	9.24309	0	68.3008	0	0	0	0	0.33	0	1.12888	0	0	0	0	0	0	0
3300027195	543469	46.234	-123.913	13.2701	-14	-14.9632	1219.82	0.0026635	0	1.34719	0.48	27067	1.65438	0.0274575	1.80735	0	21.7138	2.96866	1021.39	263.161
3300026483	542355	36.8313	-121.905	13.3729	-5	-23.7853	53.3097	0.0032909	0	0.791844	0.46	0	0.63451	0.0771595	8.71048	1	1.09789	1.35306	51.592	25.874
3300025671	537538	39.12	-75.25	12.0322	38	1.57086	1564.04	0.0078783	0	1.24606	0.54	3027.95	1.48473	0.293065	0	0	0.222611	0.150076	10.4141	25.0087
3300025179	536021	10.09	-99.25	11.899	29	-24.1855	17.1781	0.0255243	0.0029028	0.247687	0.56	0	0.0856816	0.0434414	0	0	0	0	0	0
3300020464	535356	-30.1495	-43.2486	14.3784	42	56.4435	41.1756	0.0134392	0.0003995	0.365887	0.66	0	0.0260067	0.0101702	0	0	0	0	0	0
3300017986	533628	31.972	-81.028	12.7843	0	24.1802	126.246	0	0	0	-3.40282e+38	0	0	0	0	1	0	14.8566	0	0
3300020473	529891	-8.9632	-139.228	7.94471	-10	-0.615215	0	0.000594	0	0	0.56	0	0.001386	0.000396	0	0	0	0	0	0
3300020383	527377	2.1008	-84.5107	11.835	11	8.31119	0	0.0426108	0.0008175	0	0.45	0	0.123541	0.0302465	0	0	0	0	0	0
3300025688	526298	48.6	-123.5	14.2954	-22	-14.771	74.1925	0.0081674	0	0.971738	0.48	4816.62	1.59301	0.0607522	3355.58	1	0.0155563	11.2595	0.8218	2.14693
3300021505	524832	27.0114	-110.596	11.6876	34	-8.4073	39.195	0.0060022	0.000105	0.345381	0.6	0	1.41002	0.0128969	0	0	0	0	0	0
3300028396	522317	36.8313	-121.905	13.3729	-5	-23.7853	53.3097	0.0032909	0	0.791844	0.46	0	0.63451	0.0771595	8.71048	1	1.09789	1.35306	51.592	25.874
3300025268	521086	14.5287	-118.774	5.50606	14	-67.7083	20.1698	0.0341207	0	0.310345	0.57	0	0.0601824	0.0443244	0	0	0	0	0	0
3300027751	518511	46.2	-123.94	13.285	0	-14.8989	1707.63	0	0	0	-3.40282e+38	0	0	0	0	1	0	12.8338	0	0
3300027838	512194	73.2247	-150.225	11.9686	0	0	0	0	0	0	0.36	0	0	0	0	0	0	0	0	0
3300017969	510855	31.972	-81.028	12.7843	0	24.1802	126.246	0	0	0	-3.40282e+38	0	0	0	0	1	0	14.8566	0	0
3300025186	510316	15.91	-124.49	5.69723	22.8846	-71.113	5.91906	0.0362827	0	0.219212	0.6	0	0.0641609	0.005603	0	0	0	0	0	0
3300020394	509400	-17.5656	42.1988	11.1117	52	69.3725	0	0.0108377	0	0	0.6	0	0.0199723	0	0	0	0	0	0	0
3300022939	508691	31.972	-81.028	12.7843	0	24.1802	126.246	0	0	0	-3.40282e+38	0	0	0	0	1	0	14.8566	0	0
3300027501	508529	36.25	-122.21	12.089	-2	-20.5682	178.616	0.0018988	0	0.483193	0.46	0	0.322412	0.040995	0	0	0	0	0	0
3300025118	504510	-14.205	-77.515	9.50274	-7	-6.19488	6.27566	0.0023916	0.0001087	0.192004	0.56	0	0.223955	0.0102791	0	0	0	0	0	0
3300028008	501665	36.8313	-121.905	13.3729	-5	-23.7853	53.3097	0.0032909	0	0.791844	0.46	0	0.63451	0.0771595	8.71048	1	1.09789	1.35306	51.592	25.874
3300021487	499650	29.6703	-81.2145	12.6703	0	2.14315	97.6064	0	0	0.431906	-3.40282e+38	0	0	0	0	1	0	9.19817	0	0
3300023084	493870	31.972	-81.028	12.7843	0	24.1802	126.246	0	0	0	-3.40282e+38	0	0	0	0	1	0	14.8566	0	0
3300025189	493724	14.52	-26	11.0368	90	57.5275	22.7892	0.0149209	0	0.296461	0.65	0	0.0278701	0.000373	0	0	0	0	0	0
3300026534	489747	37.2904	-32.2765	15.3507	47	34.6362	21.209	0.0014244	0	0.30004	0.68	0	0.0066839	0.0033237	0	0	0	0	0	0
3300025667	488546	48.6	-123.5	14.2954	-22	-14.771	74.1925	0.0081674	0	0.971738	0.48	4816.62	1.59301	0.0607522	3355.58	1	0.0155563	11.2595	0.8218	2.14693
3300018424	487558	31.972	-81.028	12.7843	0	24.1802	126.246	0	0	0	-3.40282e+38	0	0	0	0	1	0	14.8566	0	0
3300028598	482773	54.1817	7.9018	14.8906	48.5972	15.065	4163.54	0.0385192	0	0	0.4	0	0.503219	0.321311	0	0	0	0.20549	0	0
3300025592	481392	48.6	-123.5	14.2954	-22	-14.771	74.1925	0.0081674	0	0.971738	0.48	4816.62	1.59301	0.0607522	3355.58	1	0.0155563	11.2595	0.8218	2.14693
3300027247	480213	46.2024	-123.941	13.285	0	-14.8875	1707.63	0	0	0	-3.40282e+38	0	0	0	0	1	0	11.8276	0	0
3300025266	479264	-64.45	-64.88	9.211	15	71.995	0	0	0	0	0.33	0	1.17403	0	0	0	0	0	0	0
3300027753	472077	46.2	-123.94	13.285	0	-14.8989	1707.63	0	0	0	-3.40282e+38	0	0	0	0	1	0	12.8338	0	0
3300023172	469994	31.972	-81.028	12.7843	0	24.1802	126.246	0	0	0	-3.40282e+38	0	0	0	0	1	0	14.8566	0	0
3300021365	468395	54.1841	7.9	14.8725	51	89.3213	2030.23	0.0385192	0	0.69666	0.4	0	0.503219	0.321311	0	1	0	4.61733	0	0
3300027219	458480	46.2311	-123.882	13.261	-16	-15.0932	1290.77	0.0026635	0	1.33687	0.48	32288	1.65438	0.0274575	2.54777	1	23.0742	4.16967	1085.39	284.037
3300025282	451702	38.38	4.65	14.6193	29	20.8604	363.673	0.0502265	0	0.549551	0.61	0	1.08109	0.042013	0	0	0	0	0	0
3300027238	450710	46.2024	-123.941	13.285	0	-14.8875	1707.63	0	0	0	-3.40282e+38	0	0	0	0	1	0	11.8276	0	0
3300028129	445802	36.8313	-121.905	13.3729	-5	-23.7853	53.3097	0.0032909	0	0.791844	0.46	0	0.63451	0.0771595	8.71048	1	1.09789	1.35306	51.592	25.874
3300000239	442396	48.5663	-123.519	14.3278	0	-14.928	77.6648	0.0081674	0	0.963881	0.48	3786.65	1.59301	0.0607522	0	1	0.0056691	8.24413	0.257604	1.31972
3300017964	437236	31.972	-81.028	12.7843	0	24.1802	126.246	0	0	0	-3.40282e+38	0	0	0	0	1	0	14.8566	0	0
3300020191	437195	31.972	-81.028	12.7843	0	24.1802	126.246	0	0	0	-3.40282e+38	0	0	0	0	1	0	14.8566	0	0
3300025637	436513	54.1883	7.9	14.8733	49	89.3213	1749.79	0.0385192	0	0.69666	0.4	0	0.503219	0.321311	0	1	0	4.61733	0	0
3300021508	435793	27.0074	-110.591	11.6765	34	-8.33381	43.1141	0.0060022	0.000105	0.36053	0.6	0	1.41002	0.0128969	0	0	0	0	0	0
3300020439	434488	9.846	80.0607	5.26267	22	60.7701	70.4627	0.111885	0.0110742	0.908901	0.58	1589.92	0.962079	0.941755	1.81249	0	0.0817245	1.26845	19.5873	9.67835
3300025684	433478	48.6	-123.5	14.2954	-22	-14.771	74.1925	0.0081674	0	0.971738	0.48	4816.62	1.59301	0.0607522	3355.58	1	0.0155563	11.2595	0.8218	2.14693
3300022905	431100	31.972	-81.028	12.7843	0	24.1802	126.246	0	0	0	-3.40282e+38	0	0	0	0	1	0	14.8566	0	0
3300023176	430019	31.972	-81.028	12.7843	0	24.1802	126.246	0	0	0	-3.40282e+38	0	0	0	0	1	0	14.8566	0	0
3300027367	428604	46.234	-123.913	13.2701	-14	-14.9632	1219.82	0.0026635	0	1.34719	0.48	27067	1.65438	0.0274575	1.80735	0	21.7138	2.96866	1021.39	263.161
3300020207	428060	31.972	-81.028	12.7843	0	24.1802	126.246	0	0	0	-3.40282e+38	0	0	0	0	1	0	14.8566	0	0
3300025217	427169	17.43	-59.83	7.64989	108	61.4724	3.60105	0.0103023	0	0.172874	0.67	0	0.0251434	0.0247111	0	0	0	0	0	0
3300025300	426609	39.48	5.24	15.2422	22	24.1952	591.128	0.0338616	0	0.595469	0.61	0	0.2666	0.0292357	0	0	0	0	0	0
3300025770	426155	48.6	-123.5	14.2954	-22	-14.771	74.1925	0.0081674	0	0.971738	0.48	4816.62	1.59301	0.0607522	3355.58	1	0.0155563	11.2595	0.8218	2.14693
3300025830	424362	54.1883	7.9	14.8733	49	89.3213	1749.79	0.0385192	0	0.69666	0.4	0	0.503219	0.321311	0	1	0	4.61733	0	0
3300027607	422097	9.28	-79.97	10.9662	0	40.0824	769.256	0	0	0	-3.40282e+38	0	0	0	0	0	0	3.72444	0	0
3300023081	415523	31.972	-81.028	12.7843	0	24.1802	126.246	0	0	0	-3.40282e+38	0	0	0	0	1	0	14.8566	0	0
3300025125	415461	18.92	-108.8	9.48056	34	-37.1087	25.329	0.0156497	0.0007957	0.308857	0.57	0	0.0296195	0.0306805	0	0	0	0	0	0
3300029827	412848	29.468	-89.882	11.5984	0	26.0337	478.449	0	0	0.469284	-3.40282e+38	0	0	0	0	0	0	0	0	0
3300020436	412118	-8.7788	-17.9098	10.9758	63	40.6586	0	0.0097908	0	0	0.57	0	0.0187424	0.0006993	0	0	0	0	0	0
3300022921	406890	31.972	-81.028	12.7843	0	24.1802	126.246	0	0	0	-3.40282e+38	0	0	0	0	1	0	14.8566	0	0
3300020444	406855	31.5319	-159.067	15.5691	79	101.362	20.8671	0.0284997	0	0.287793	0.59	0	0.103451	0.0066432	0	0	0	0	0	0
3300020416	404610	-1.972	-84.601	10.4114	0	-13.0289	0	0.0279211	0.0005337	0	0.42	0	0.134602	0.0393964	0	0	0	0	0	0
3300027082	404463	37.4754	-121.973	13.9951	0	-14.5337	67.4513	0	0	0	-3.40282e+38	0	0	0	0	1	0	34.9305	0	0
3300020478	404072	18.49	39.8483	5.51925	41	24.452	36.2658	0.0003549	0	0.347595	0.72	0	0.0008518	0.0007099	0	0	0	0	0	0
3300018426	402074	31.972	-81.028	12.7843	0	24.1802	126.246	0	0	0	-3.40282e+38	0	0	0	0	1	0	14.8566	0	0
3300027229	402041	46.2322	-123.882	13.261	-16	-15.0932	1290.77	0.0026635	0	1.33687	0.48	32288	1.65438	0.0274575	2.54777	1	23.0742	4.16967	1085.39	284.037
3300010309	401235	46.1869	-123.884	13.1685	0	70.4218	1299.5	0	0	0	-3.40282e+38	24642.9	0	0	9.35099	1	0	16.3996	0	0
3300020470	398709	14.5375	70.0244	13.3181	50	46.4666	10.5795	0.294396	0	0.230217	0.59	0	0.706286	0.0423794	0	0	0	0	0	0
3300025184	398161	12	-108.06	12.7486	26	-4.46138	2.97891	0.0005994	0	0.128832	0.57	0	0.001079	0	0	0	0	0	0	0
3300000385	395388	17.9511	-67.1932	7.46318	0	41.1836	165.698	0.0001289	0	0.477942	0.67	0.227536	0.16003	0.0799987	0	1	0	3.98844	0	0.840126
3300020415	394719	39.0869	-70.0111	13.2392	29	41.7796	124.78	0.0236379	0	0.457197	0.54	0	0.0087087	0.0061894	0	0	0	0	0	0
3300025059	394169	9.844	-104.296	12.1731	25	-13.5694	4.06322	0.0281265	0.0024362	0.151314	0.55	0	0.0530417	0.0528756	0	0	0	0	0	0
3300025128	393944	-13.003	-80.809	11.678	10	-1.26636	0	0.0199281	0.00017	0	0.54	0	0.259575	0.104102	0	0	0	0	0	0
3300020346	393695	-9.1552	-140.528	7.66977	-21	3.7312	0	0.0004437	0	0	0.59	0	0.0007474	4.67e-05	0	0	0	0	0	0
3300025821	392831	54.1883	7.9	14.8733	49	89.3213	1749.79	0.0385192	0	0.69666	0.4	0	0.503219	0.321311	0	1	0	4.61733	0	0
3300028419	391397	36.8313	-121.905	13.3729	-5	-23.7853	53.3097	0.0032909	0	0.791844	0.46	0	0.63451	0.0771595	8.71048	1	1.09789	1.35306	51.592	25.874
3300025293	389913	39.48	4.36	15.2742	26	7.03494	844.998	0.0378974	0	0.628812	0.61	0	0.42732	0.14964	0	0	0	0	0	0
3300026531	388281	9.775	-104.28	12.16	26	-14.2306	0.741653	0.0281265	0.0024362	0.0414039	0.55	0	0.0530417	0.0528756	0	0	0	0	0	0
3300022937	372720	31.972	-81.028	12.7843	0	24.1802	126.246	0	0	0	-3.40282e+38	0	0	0	0	1	0	14.8566	0	0
3300025700	369042	48.6	-123.5	14.2954	-22	-14.771	74.1925	0.0081674	0	0.971738	0.48	4816.62	1.59301	0.0607522	3355.58	1	0.0155563	11.2595	0.8218	2.14693
3300020442	366094	7.416	79.3102	9.50877	27.7197	101.2	0	0.118464	0	0	0.59	0	0.23194	0.0304241	0	0	0	0	0	0
3300000187	365250	48.6	-123.5	14.2954	-22	-14.771	74.1925	0.0081674	0	0.971738	0.48	4816.62	1.59301	0.0607522	3355.58	1	0.0155563	11.2595	0.8218	2.14693
3300028399	361651	-20.761	-176.191	9.46811	84	143.35	9.18888	0	0	0.220253	0.68	0	0	0	0	0	0	0	0	0
3300025887	361505	39.283	-75.3633	12.13	42	-0.611613	2558.02	0.0078783	0	1.43872	0.54	34875.9	1.48473	0.293065	2.78671	0	1.57421	2.68182	73.9722	202.162
3300025103	361329	-14.51	-76.2	8.06238	4	-3.82098	70.9247	0.0126823	0.0001476	0.398664	0.56	0	2.62778	0.139023	0	0	0	0	0.0001736	0.0002067
3300027525	356003	46.2	-123.94	13.285	0	-14.8989	1707.63	0	0	0	-3.40282e+38	0	0	0	0	1	0	12.8338	0	0
3300025133	352615	-14.51	-76.2	8.06238	4	-3.82098	70.9247	0.0126823	0.0001476	0.398664	0.56	0	2.62778	0.139023	0	0	0	0	0.0001736	0.0002067
3300020433	352105	6.3315	-102.948	10.8712	5	-26.3026	0	0.0357676	0.0035123	0	0.54	0	0.0675929	0.0812119	0	0	0	0	0	0
3300020476	350015	33.9044	-56.7834	12.3065	14	10.5694	19.8744	0.0087794	0	0.285231	0.66	0	0.0339724	0.0019849	0	0	0	0	0	0
3300027234	347851	46.2328	-123.878	13.2643	-17	-15.1366	1235.5	0.0026635	0	1.33687	0.48	32288	1.65438	0.0274575	9.56609	0	23.6655	4.88316	1113.14	300.177
3300017950	347559	31.972	-81.028	12.7843	0	24.1802	126.246	0	0	0	-3.40282e+38	0	0	0	0	1	0	14.8566	0	0
3300020389	342795	-61.9898	-49.3613	12.0184	1	51.5003	0	0	0	0	0.35	0	14.1072	0	0	0	0	0	0	0
3300022909	341753	31.972	-81.028	12.7843	0	24.1802	126.246	0	0	0	-3.40282e+38	0	0	0	0	1	0	14.8566	0	0
3300027522	341551	-64.8156	-64.0406	9.24309	0	68.3008	0	0	0	0	0.33	0	1.12888	0	0	0	0	0	0	0
3300020449	333341	-1.8191	-84.6284	10.3515	8	-12.4453	0	0.028054	0.0005382	0	0.42	0	0.123148	0.0383135	0	0	0	0	0	0
3300027714	331124	-64.8156	-64.0406	9.24309	0	68.3008	0	0	0	0	0.33	0	1.12888	0	0	0	0	0	0	0
3300028133	329948	36.8313	-121.905	13.3729	-5	-23.7853	53.3097	0.0032909	0	0.791844	0.46	0	0.63451	0.0771595	8.71048	1	1.09789	1.35306	51.592	25.874
3300020178	328318	31.972	-81.028	12.7843	0	24.1802	126.246	0	0	0	-3.40282e+38	0	0	0	0	1	0	14.8566	0	0
3300020417	326529	19.0108	64.532	10.0668	56	46.8112	24.9107	0.0538469	0	0.308946	0.57	0	0.164125	0.0300841	0	0	0	0	0	0
3300025177	325812	-29.81	82.62	15.1088	53	84.2457	0	0.0513353	0	0	0.6	0	0.129488	0.0526762	0	0	0	0	0	0
3300027210	325134	46.2327	-123.917	13.2571	-13	-14.9632	1548.6	0.0026635	0	1.34719	0.48	27067	1.65438	0.0274575	1.80735	0	20.9549	2.96866	985.698	263.161
3300020398	318813	-23.1719	-129.671	10.9132	-2	26.7	7.16639	0.0008442	0	0.195908	0.66	0	0.0016884	0	0	0	0	0	0	0
3300027847	317883	77.0991	-150.225	9.41376	0	0	0	0	0	0	0.36	0	0	0	0	0	0	0	0	0
3300027844	313844	75.2588	-156.023	10.4764	0	0	0	0	0	0	0.38	0	0	0	0	0	0	0	0	0
3300025194	312367	-25.49	-179.52	14.0879	45	100.67	0	0.0050645	0	0	0.67	0	0.0139658	0.0059853	0	0	0	0	0	0
3300027159	309094	46.2	-123.94	13.285	0	-14.8989	1707.63	0	0	0	-3.40282e+38	0	0	0	0	1	0	12.8338	0	0
3300023273	303765	31.972	-81.028	12.7843	0	24.1802	126.246	0	0	0	-3.40282e+38	0	0	0	0	1	0	14.8566	0	0
3300022900	301718	31.972	-81.028	12.7843	0	24.1802	126.246	0	0	0	-3.40282e+38	0	0	0	0	1	0	14.8566	0	0
3300018415	300951	31.972	-81.028	12.7843	0	24.1802	126.246	0	0	0	-3.40282e+38	0	0	0	0	1	0	14.8566	0	0
3300023108	298789	31.972	-81.028	12.7843	0	24.1802	126.246	0	0	0	-3.40282e+38	0	0	0	0	1	0	14.8566	0	0
3300025238	295171	20	-52.63	11.9987	108	59.5464	4.78535	0.0186325	0	0.163752	0.71	0	0.0621958	0.0081353	0	0	0	0	0	0
3300025815	294875	39.283	-75.3633	12.13	42	-0.611613	2558.02	0.0078783	0	1.43872	0.54	34875.9	1.48473	0.293065	2.78671	0	1.57421	2.68182	73.9722	202.162
3300026491	294136	36.8313	-121.905	13.3729	-5	-23.7853	53.3097	0.0032909	0	0.791844	0.46	0	0.63451	0.0771595	8.71048	1	1.09789	1.35306	51.592	25.874
3300029631	290010	-76.4986	-179.988	7.50969	9	0	0	0	0	0	-3.40282e+38	0	0	0	0	0	0	0	0	0
3300020393	289292	0.0033	71.6428	11.4288	36	56.5237	7.30554	0.076311	0	0.197484	0.6	0	0.144258	0.0015898	0	0	0	0	0	0
3300024262	288957	58.622	18.254	15.4716	64	76.77	2058.74	0.223078	0	0.712938	0.01	0	1.16364	0.344759	0	0	0	0	0	0
3300024415	286521	36.8313	-121.905	13.3729	-5	-23.7853	53.3097	0.0032909	0	0.791844	0.46	0	0.63451	0.0771595	8.71048	1	1.09789	1.35306	51.592	25.874
3300020445	282563	6.3354	-103.034	10.8371	19	-26.3918	0	0.0360571	0.0035407	0	0.55	0	0.0682845	0.0973326	0	0	0	0	0	0
3300025895	282343	53.9944	6.8905	15.0887	49	45.7796	3763.73	0.0464008	0	0.727085	0.46	0	0.620093	0.501339	0	0	0	0	0	0
3300027687	280310	75.235	-150.069	10.2235	0	0	0	0	0	0	0.36	0	0	0	0	0	0	0	0	0
3300026479	280041	36.8313	-121.905	13.3729	-5	-23.7853	53.3097	0.0032909	0	0.791844	0.46	0	0.63451	0.0771595	8.71048	1	1.09789	1.35306	51.592	25.874
3300020344	275910	14.2016	-116.696	8.92276	-0.86399	2.09618	0	0.0711672	0	0	0.57	0	0.167072	0.0281549	0	0	0	0	0	0
3300027962	273831	17.9511	-67.1932	7.46318	0	41.1836	165.698	0.0001289	0	0.477942	0.67	0.227536	0.16003	0.0799987	0	1	0	3.98844	0	0.840126
3300020412	271442	34.6054	-71.2317	13.5554	18	97.8254	35.8402	0.0093158	0.0002008	0.356397	0.7	0	0.043246	0.0023691	0	0	0	0	0	0
3300020448	271153	-23.24	-129.485	11.206	-1	30.999	5.12934	0.0008458	0	0.16914	0.66	0	0.0016916	0	0	0	0	0	0	0
3300029309	269939	-13.0023	-95.9759	9.78642	0	-0.251048	0	0.0471012	0	0	0.51	0	0.111121	0.028581	0	0	0	0	0	0
3300021587	269161	27.0114	-110.596	11.6876	34	-8.4073	39.195	0.0060022	0.000105	0.345381	0.6	0	1.41002	0.0128969	0	0	0	0	0	0
3300025641	267265	54.1883	7.9	14.8733	49	89.3213	1749.79	0.0385192	0	0.69666	0.4	0	0.503219	0.321311	0	1	0	4.61733	0	0
3300024267	264427	36.8313	-121.905	13.3729	-5	-23.7853	53.3097	0.0032909	0	0.791844	0.46	0	0.63451	0.0771595	8.71048	1	1.09789	1.35306	51.592	25.874
3300011013	263961	36.5275	25.4914	14.1842	68	56.508	1592.68	0.0141761	0	0.685632	0.64	0	1.20984	0.424413	0	0	0	0	0	0.0780379
3300025676	262779	48.6	-123.5	14.2954	-22	-14.771	74.1925	0.0081674	0	0.971738	0.48	4816.62	1.59301	0.0607522	3355.58	1	0.0155563	11.2595	0.8218	2.14693
3300020349	261123	42.1659	17.7285	15.2675	44	65.1235	366.136	0.010004	0	0.547354	0.61	0	0.265607	0.0344818	0	0	0	0	0	0
3300020185	259867	54.1841	7.9	14.8725	51	89.3213	2030.23	0.0385192	0	0.69666	0.4	0	0.503219	0.321311	0	1	0	4.61733	0	0
3300010318	258385	37.5161	-76.1223	12.9824	40	-5.8172	1462.62	0.0042003	0	0.679948	0.55	0	1.32083	0.16158	0	0	0.0550068	0	2.57517	1.29932
3300027057	258295	37.5691	-122.103	13.7965	0	-37.6795	94.092	0	0	0.522739	-3.40282e+38	0	0	0	0	1	0	48.9779	0	0
3300020400	258142	-8.9721	-139.274	7.88609	-11	-0.478392	0	0.0004984	0	0	0.56	0	0.0008393	5.25e-05	0	0	0	0	0	0
3300025658	257924	48.6	-123.5	14.2954	-22	-14.771	74.1925	0.0081674	0	0.971738	0.48	4816.62	1.59301	0.0607522	3355.58	1	0.0155563	11.2595	0.8218	2.14693
3300027791	257199	77.0991	-150.225	9.41376	0	0	0	0	0	0	0.36	0	0	0	0	0	0	0	0	0
3300000226	255073	48.6	-123.5	14.2954	-22	-14.771	74.1925	0.0081674	0	0.971738	0.48	4816.62	1.59301	0.0607522	3355.58	1	0.0155563	11.2595	0.8218	2.14693
3300027571	252773	46.234	-123.913	13.2701	-14	-14.9632	1219.82	0.0026635	0	1.34719	0.48	27067	1.65438	0.0274575	1.80735	0	21.7138	2.96866	1021.39	263.161
3300025630	252214	39.283	-75.3633	12.13	42	-0.611613	2558.02	0.0078783	0	1.43872	0.54	34875.9	1.48473	0.293065	2.78671	0	1.57421	2.68182	73.9722	202.162
3300020419	251745	35.5571	-6.5586	14.22	44	44.7449	1650.7	0.0455018	0	0.691282	0.59	0	7.20582	1.95515	0	0	0	0	0	0
3300020182	251739	54.1841	7.9	14.8725	51	89.3213	2030.23	0.0385192	0	0.69666	0.4	0	0.503219	0.321311	0	1	0	4.61733	0	0
3300027206	250975	46.234	-123.913	13.2701	-14	-14.9632	1219.82	0.0026635	0	1.34719	0.48	27067	1.65438	0.0274575	1.80735	0	21.7138	2.96866	1021.39	263.161
3300028400	248480	-21.9879	-176.568	11.2461	66	134.684	0	0	0	0	0.67	0	0	0	0	0	0	0	0	0
3300028414	247573	36.8313	-121.905	13.3729	-5	-23.7853	53.3097	0.0032909	0	0.791844	0.46	0	0.63451	0.0771595	8.71048	1	1.09789	1.35306	51.592	25.874
3300025614	240688	48.6	-123.5	14.2954	-22	-14.771	74.1925	0.0081674	0	0.971738	0.48	4816.62	1.59301	0.0607522	3355.58	1	0.0155563	11.2595	0.8218	2.14693
3300020310	239845	35.5571	-6.5586	14.22	44	44.7449	1650.7	0.0455018	0	0.691282	0.59	0	7.20582	1.95515	0	0	0	0	0	0
3300025626	239593	54.1883	7.9	14.8733	49	89.3213	1749.79	0.0385192	0	0.69666	0.4	0	0.503219	0.321311	0	1	0	4.61733	0	0
3300000192	239244	48.6	-123.5	14.2954	-22	-14.771	74.1925	0.0081674	0	0.971738	0.48	4816.62	1.59301	0.0607522	3355.58	1	0.0155563	11.2595	0.8218	2.14693
3300027506	238840	36.25	-122.21	12.089	-2	-20.5682	178.616	0.0018988	0	0.483193	0.46	0	0.322412	0.040995	0	0	0	0	0	0
3300020435	237675	-16.9727	-100.663	10.9134	-16.3601	12.5747	0	0.0599985	0	0	0.53	0	0.135435	0.02228	0	0	0	0	0	0
3300025816	237515	54.1883	7.9	14.8733	49	89.3213	1749.79	0.0385192	0	0.69666	0.4	0	0.503219	0.321311	0	1	0	4.61733	0	0
3300025249	236797	-30.33	103.31	12.2583	59	117.989	0	0.0352163	0	0	0.61	0	0.0735379	0.0334984	0	0	0	0	0	0
3300025602	236118	48.6	-123.5	14.2954	-22	-14.771	74.1925	0.0081674	0	0.971738	0.48	4816.62	1.59301	0.0607522	3355.58	1	0.0155563	11.2595	0.8218	2.14693
3300025028	235811	10.847	-65.114	7.44237	83	87.0944	54.328	0.0061223	0	0.353936	0.69	0	1.68133	0.155317	0	0	0.00024	0	0.012271	0.0003559
3300000426	235181	37.5691	-122.103	13.7965	0	-37.6795	94.092	0	0	0.522739	-3.40282e+38	0	0	0	0	1	0	48.9779	0	0
3300028115	234613	31.972	-81.028	12.7843	0	24.1802	126.246	0	0	0	-3.40282e+38	0	0	0	0	1	0	14.8566	0	0
3300020446	234050	14.2017	-116.634	8.92276	-0.86399	2.09618	0	0.0711672	0	0	0.57	0	0.167072	0.0281549	0	0	0	0	0	0
3300009702	231918	36.5263	25.4867	14.1861	67	56.5351	1608.64	0.0141761	0	0.685632	0.64	0	1.20984	0.424413	0	0	0	0	0.0001868	0.0780379
3300028130	230216	36.8313	-121.905	13.3729	-5	-23.7853	53.3097	0.0032909	0	0.791844	0.46	0	0.63451	0.0771595	8.71048	1	1.09789	1.35306	51.592	25.874
3300010296	229903	37.0306	-76.0464	13.4254	39	21.4791	2316.79	0.0045271	0	1.21876	0.55	1540.6	1.69045	0.298075	0	1	0.0116244	5.23573	0.573649	4.39845
3300029787	229845	35.7528	14.2765	14.068	39	24.787	985.8	0.0169191	0	0.654439	0.63	0	0.0487179	0.0066468	0	0	0	0	0	0
3300025643	227754	48.6	-123.5	14.2954	-22	-14.771	74.1925	0.0081674	0	0.971738	0.48	4816.62	1.59301	0.0607522	3355.58	1	0.0155563	11.2595	0.8218	2.14693
3300020601	227730	31.972	-81.028	12.7843	0	24.1802	126.246	0	0	0	-3.40282e+38	0	0	0	0	1	0	14.8566	0	0
3300027859	225231	-17.283	2.9768	11.3822	43	45.6953	8.70148	0.0045535	0	0.188315	0.55	0	0.0099716	0.0003747	0	0	0	0	0	0
3300025072	224713	-16.21	-76.61	11.0183	13	3.76657	2.63001	0.0033915	9.83e-05	0.160442	0.57	0	0.347486	0.0166788	0	0	0	0	0	0
3300025719	224710	48.6	-123.5	14.2954	-22	-14.771	74.1925	0.0081674	0	0.971738	0.48	4816.62	1.59301	0.0607522	3355.58	1	0.0155563	11.2595	0.8218	2.14693
3300025665	224700	48.6	-123.5	14.2954	-22	-14.771	74.1925	0.0081674	0	0.971738	0.48	4816.62	1.59301	0.0607522	3355.58	1	0.0155563	11.2595	0.8218	2.14693
3300025872	222718	39.283	-75.3633	12.13	42	-0.611613	2558.02	0.0078783	0	1.43872	0.54	34875.9	1.48473	0.293065	2.78671	0	1.57421	2.68182	73.9722	202.162
3300025608	222560	48.6	-123.5	14.2954	-22	-14.771	74.1925	0.0081674	0	0.971738	0.48	4816.62	1.59301	0.0607522	3355.58	1	0.0155563	11.2595	0.8218	2.14693
3300028196	218811	48.6	-123.5	14.2954	-22	-14.771	74.1925	0.0081674	0	0.971738	0.48	4816.62	1.59301	0.0607522	3355.58	1	0.0155563	11.2595	0.8218	2.14693
3300020430	216634	-8.8951	-140.317	7.40566	-20	3.17273	0	0.0002581	0	0	0.57	0	0.0010752	0.0013548	0	0	0.0060299	0	0.112899	0.0023918
3300025252	216097	20	-52.63	11.9987	108	59.5464	4.78535	0.0186325	0	0.163752	0.71	0	0.0621958	0.0081353	0	0	0	0	0	0
3300024335	214613	36.8313	-121.905	13.3729	-5	-23.7853	53.3097	0.0032909	0	0.791844	0.46	0	0.63451	0.0771595	8.71048	1	1.09789	1.35306	51.592	25.874
3300025701	214131	48.6	-123.5	14.2954	-22	-14.771	74.1925	0.0081674	0	0.971738	0.48	4816.62	1.59301	0.0607522	3355.58	1	0.0155563	11.2595	0.8218	2.14693
3300008012	213253	39.283	-75.3633	12.13	42	-0.611613	2558.02	0.0078783	0	1.43872	0.54	34875.9	1.48473	0.293065	2.78671	0	1.57421	2.68182	73.9722	202.162
3300020471	211427	-16.9675	53.9199	10.7221	68	99.5956	10.0571	0.015583	0	0.210217	0.61	0	0.02875	0	0	0	0	0	0	0
3300020425	208509	34.155	-49.6942	14.3487	33	-34.7969	27.4201	0.0080401	0	0.304491	0.68	0	0.0355015	0.0019839	0	0	0	0	0	0
3300024320	207995	36.8313	-121.905	13.3729	-5	-23.7853	53.3097	0.0032909	0	0.791844	0.46	0	0.63451	0.0771595	8.71048	1	1.09789	1.35306	51.592	25.874
3300012950	206819	10	-145	10.7601	-1	13.2935	24.5417	0.0458839	0	0.303621	0.59	0	0.0798656	0.0083661	0	0	0	0	0	0
3300025086	205739	-12.999	-80.801	11.6806	10	-1.31439	0	0.0199281	0.00017	0	0.52	0	0.259575	0.104102	0	0	0	0	0	0
3300020472	205529	31.4813	-159.088	15.6044	74	99.5657	25.1071	0.0275567	0	0.304389	0.59	0	0.0586968	0.0043404	0	0	0	0	0	0
3300020418	205105	25.5416	-88.4044	12.2487	69	132.958	133.518	0.0188889	0.0019139	0.45627	0.65	0	0.201121	0.0123984	0	0	0	0	0	0
3300000142	204764	49.2833	-134.667	15.1467	7	-54.284	0	0.0080166	0	0	0.47	0	0.103057	0.0044485	0	0	0	0	0	0
3300010297	203915	37.1849	-76.1104	13.283	32	11.6237	1401.09	0.0042035	0	0.981159	0.55	90.6289	1.56963	0.27677	0	0	0.0133294	0.26385	0.652023	0.546851
3300027580	203200	37.4741	-121.973	13.9951	0	-14.5337	67.4513	0	0	0	-3.40282e+38	0	0	0	0	1	0	34.9305	0	0
3300027263	201353	46.2861	-123.732	13.387	-14	-14.7296	503.749	0.0026096	0	1.06553	0.48	2996.36	1.6209	0.0269018	7.31645	0	50.4564	0	2373.42	644.63
3300020595	200626	54.1841	7.9	14.8725	51	89.3213	2030.23	0.0385192	0	0.69666	0.4	0	0.503219	0.321311	0	1	0	4.61733	0	0
3300027224	199658	46.2327	-123.917	13.2571	-13	-14.9632	1548.6	0.0026635	0	1.34719	0.48	27067	1.65438	0.0274575	1.80735	0	20.9549	2.96866	985.698	263.161
3300025654	199608	54.1883	7.9	14.8733	49	89.3213	1749.79	0.0385192	0	0.69666	0.4	0	0.503219	0.321311	0	1	0	4.61733	0	0
3300020392	199268	-12.9488	-96.0293	9.7485	-4	-0.694358	0	0.0468205	0	0	0.51	0	0.110703	0.0567401	0	0	0	0	0	0
3300025694	198745	54.1883	7.9	14.8733	49	89.3213	1749.79	0.0385192	0	0.69666	0.4	0	0.503219	0.321311	0	1	0	4.61733	0	0
3300025644	198497	48.6	-123.5	14.2954	-22	-14.771	74.1925	0.0081674	0	0.971738	0.48	4816.62	1.59301	0.0607522	3355.58	1	0.0155563	11.2595	0.8218	2.14693
3300027212	195817	46.2342	-123.917	13.2669	-12	-14.9632	1328.74	0.0026635	0	1.34719	0.48	27067	1.65438	0.0274575	1.80735	0	20.9549	2.96866	985.698	263.161
3300021486	194822	27.0114	-110.596	11.6876	34	-8.4073	39.195	0.0060022	0.000105	0.345381	0.6	0	1.41002	0.0128969	0	0	0	0	0	0
3300020421	189640	-5.2476	-85.3343	8.34092	12	-11.1962	0	0.0205169	0.0004755	0	0.47	0	0.150204	0.0557975	0	0	0	0	0	0
3300022929	189003	31.972	-81.028	12.7843	0	24.1802	126.246	0	0	0	-3.40282e+38	0	0	0	0	1	0	14.8566	0	0
3300028418	185479	36.8313	-121.905	13.3729	-5	-23.7853	53.3097	0.0032909	0	0.791844	0.46	0	0.63451	0.0771595	8.71048	1	1.09789	1.35306	51.592	25.874
3300025818	185347	39.283	-75.3633	12.13	42	-0.611613	2558.02	0.0078783	0	1.43872	0.54	34875.9	1.48473	0.293065	2.78671	0	1.57421	2.68182	73.9722	202.162
3300020411	184323	5.9997	73.914	11.4289	39	57.2399	8.23878	0.103263	0	0.190561	0.58	0	0.19381	0.0055374	0	0	0	0	0	0
3300020364	183832	18.735	66.3895	10.097	67	42.9944	6.83109	0.0202504	0	0.191997	0.58	0	0.0532733	0.0169295	0	0	0	0	0	0
3300021389	183414	34.7181	-76.6707	13.9112	-3	6.75497	553.395	0	0	1.23864	-3.40282e+38	16959.2	0	0	24.5237	1	0.068552	35.8125	3.22623	3.94941
3300024328	182318	36.8313	-121.905	13.3729	-5	-23.7853	53.3097	0.0032909	0	0.791844	0.46	0	0.63451	0.0771595	8.71048	1	1.09789	1.35306	51.592	25.874
3300020378	182104	19.0342	64.5162	10.0765	56	46.8851	28.4414	0.0538469	0	0.321385	0.57	0	0.164125	0.0300841	0	0	0	0	0	0
3300020382	180788	-60.3606	-60.5096	13.8806	0	88.6182	0	0	0	0	0.34	0	0.237842	0	0	0	0	0	0	0
3300025729	179577	48.6	-123.5	14.2954	-22	-14.771	74.1925	0.0081674	0	0.971738	0.48	4816.62	1.59301	0.0607522	3355.58	1	0.0155563	11.2595	0.8218	2.14693
3300020391	179169	-29.6749	-101.214	14.6509	28	-4.13533	0.523916	0.0619607	0	0.07584	0.52	0	0.118515	0.0321031	0	0	0	0	0	0
3300021356	179154	34.7181	-76.6707	13.9112	-3	6.75497	553.395	0	0	1.23864	-3.40282e+38	16959.2	0	0	24.5237	1	0.068552	35.8125	3.22623	3.94941
3300025680	178887	54.1883	7.9	14.8733	49	89.3213	1749.79	0.0385192	0	0.69666	0.4	0	0.503219	0.321311	0	1	0	4.61733	0	0
3300020360	178206	-20.3976	-3.2009	13.1749	5	48.0764	5.4723	0.0083511	0	0.150375	0.55	0	0.0160598	0.0005353	0	0	0	0	0	0
3300021425	178041	34.7181	-76.6707	13.9112	-3	6.75497	553.395	0	0	1.23864	-3.40282e+38	16959.2	0	0	24.5237	1	0.068552	35.8125	3.22623	3.94941
3300021364	178002	34.7181	-76.6707	13.9112	-3	6.75497	553.395	0	0	1.23864	-3.40282e+38	16959.2	0	0	24.5237	1	0.068552	35.8125	3.22623	3.94941
3300027814	176518	34.6402	-77.1094	13.9047	-14	10.8117	200.879	0.0004136	5.61e-05	0.839335	0.65	162.14	0.449393	0.0821864	0	1	0.0635003	5.48999	2.99398	4.05433
3300020431	170749	39.2173	-72.0327	13.4784	17.2254	-5.92678	275.197	0.0444611	0	0.436613	0.48	0	0.0961286	0.0683669	0	0	0	0	0	0
3300027237	168523	46.2871	-123.942	13.3401	0	-14.7657	327.128	0	0	0	-3.40282e+38	0	0	0	0	1	0	5.54533	0	0
3300025860	166519	54.1842	7.9	14.8725	51	89.3213	2030.23	0.0385192	0	0.69666	0.4	0	0.503219	0.321311	0	1	0	4.61733	0	0
3300027240	166495	46.2024	-123.941	13.285	0	-14.8875	1707.63	0	0	0	-3.40282e+38	0	0	0	0	1	0	11.8276	0	0
3300021089	165795	36.7468	-122.019	13.173	0	-23.8945	91.3532	0.002846	0	0.750637	0.46	0	0.636287	0.0614821	0	0	0.0139145	0	0.656714	1.57151
3300000216	164984	48.6	-123.5	14.2954	-22	-14.771	74.1925	0.0081674	0	0.971738	0.48	4816.62	1.59301	0.0607522	3355.58	1	0.0155563	11.2595	0.8218	2.14693
3300024231	163870	36.8313	-121.905	13.3729	-5	-23.7853	53.3097	0.0032909	0	0.791844	0.46	0	0.63451	0.0771595	8.71048	1	1.09789	1.35306	51.592	25.874
3300024508	162597	36.8313	-121.905	13.3729	-5	-23.7853	53.3097	0.0032909	0	0.791844	0.46	0	0.63451	0.0771595	8.71048	1	1.09789	1.35306	51.592	25.874
3300026519	160669	36.2297	-33.9011	14.9868	44	19.647	14.4852	0.0014405	0	0.255599	0.7	0	0.007676	0.0056436	0	0	0	0	0	0
3300028188	160648	48.6	-123.5	14.2954	-22	-14.771	74.1925	0.0081674	0	0.971738	0.48	4816.62	1.59301	0.0607522	3355.58	1	0.0155563	11.2595	0.8218	2.14693
3300020457	159803	-1.8505	-84.6318	10.357	9	-12.6431	0	0.028054	0.0005382	0	0.42	0	0.123148	0.0383135	0	0	0	0	0	0
3300020451	159379	35.7956	-37.0998	14.2126	53	-21.318	0	0.0442938	0	0	0.68	0	0.0901901	0.0008974	0	0	0	0	0	0
3300005838	157552	48.6	-123.5	14.2954	-22	-14.771	74.1925	0.0081674	0	0.971738	0.48	4816.62	1.59301	0.0607522	3355.58	1	0.0155563	11.2595	0.8218	2.14693
3300000150	157119	48.6	-123.5	14.2954	-22	-14.771	74.1925	0.0081674	0	0.971738	0.48	4816.62	1.59301	0.0607522	3355.58	1	0.0155563	11.2595	0.8218	2.14693
3300020358	156855	-47.1906	-58.2682	13.155	8	50.9488	0	0.0017555	0	0	0.52	0	0.0044403	0.0017761	0	0	0	0	0	0
3300020386	154728	0.0095	-153.714	10.108	-12	-10.0648	0	0.0292531	0	0	0.48	0	0.0506901	0.0050575	0	0	0	0	0	0
3300022907	153562	31.972	-81.028	12.7843	0	24.1802	126.246	0	0	0	-3.40282e+38	0	0	0	0	1	0	14.8566	0	0
3300020413	153414	35.7593	14.3453	14.1144	41	24.3854	1600.64	0.0169191	0	0.806846	0.63	0	0.0487179	0.0066468	0	0	0.0004416	0	0.0023577	0.0114072
3300024428	152319	36.8313	-121.905	13.3729	-5	-23.7853	53.3097	0.0032909	0	0.791844	0.46	0	0.63451	0.0771595	8.71048	1	1.09789	1.35306	51.592	25.874
3300021373	152066	34.7181	-76.6707	13.9112	-3	6.75497	553.395	0	0	1.23864	-3.40282e+38	16959.2	0	0	24.5237	1	0.068552	35.8125	3.22623	3.94941
3300000188	151758	48.6	-123.5	14.2954	-22	-14.771	74.1925	0.0081674	0	0.971738	0.48	4816.62	1.59301	0.0607522	3355.58	1	0.0155563	11.2595	0.8218	2.14693
3300020428	151290	39.3757	19.4167	14.7626	50	36.2457	2642.55	0.0612606	0	0.733664	0.63	0	0.779621	0.185152	0	0	0	0	0	0
3300025452	149527	48.6	-123.5	14.2954	-22	-14.771	74.1925	0.0081674	0	0.971738	0.48	4816.62	1.59301	0.0607522	3355.58	1	0.0155563	11.2595	0.8218	2.14693
3300021494	148655	27.0114	-110.596	11.6876	34	-8.4073	39.195	0.0060022	0.000105	0.345381	0.6	0	1.41002	0.0128969	0	0	0	0	0	0
3300020359	147626	-8.896	-140.286	7.40758	-18	3.08897	0	0.0002581	0	0	0.57	0	0.0010752	0.0013548	0	0	0.0087852	0	0.161368	0.0048733
3300025456	146477	48.6	-123.5	14.2954	-22	-14.771	74.1925	0.0081674	0	0.971738	0.48	4816.62	1.59301	0.0607522	3355.58	1	0.0155563	11.2595	0.8218	2.14693
3300020187	145946	54.1841	7.9	14.8725	51	89.3213	2030.23	0.0385192	0	0.69666	0.4	0	0.503219	0.321311	0	1	0	4.61733	0	0
3300025465	145296	39.29	-72.2	13.5921	13	44.7351	239.209	0.0416147	0	0.508858	0.48	0	0.0899744	0.0639901	0	0	0	0	0	0
3300028136	143480	36.8313	-121.905	13.3729	-5	-23.7853	53.3097	0.0032909	0	0.791844	0.46	0	0.63451	0.0771595	8.71048	1	1.09789	1.35306	51.592	25.874
3300020432	142644	25.7109	-88.4916	12.1745	56	127.646	121.708	0.0019201	0.000927	0.454094	0.65	0	0.0447586	0.0014566	0	0	0	0	0	0
3300000200	141915	48.6	-123.5	14.2954	-22	-14.771	74.1925	0.0081674	0	0.971738	0.48	4816.62	1.59301	0.0607522	3355.58	1	0.0155563	11.2595	0.8218	2.14693
3300000170	141557	48.5663	-123.519	14.3278	0	-14.928	77.6648	0.0081674	0	0.963881	0.48	3786.65	1.59301	0.0607522	0	1	0.0056691	8.24413	0.257604	1.31972
3300021352	140722	36.7468	-122.019	13.173	0	-23.8945	91.3532	0.002846	0	0.750637	0.46	0	0.636287	0.0614821	0	0	0.0139145	0	0.656714	1.57151
3300029826	139851	29.44	-89.903	11.5984	0	26.0337	478.449	0	0	0.469284	-3.40282e+38	0	0	0	0	0	0	0	0	0
3300022928	139464	31.972	-81.028	12.7843	0	24.1802	126.246	0	0	0	-3.40282e+38	0	0	0	0	1	0	14.8566	0	0
3300025122	139340	18.92	-108.8	9.48056	34	-37.1087	25.329	0.0156497	0.0007957	0.308857	0.57	0	0.0296195	0.0306805	0	0	0	0	0	0
3300027048	138983	36.25	-122.21	12.089	-2	-20.5682	178.616	0.0018988	0	0.483193	0.46	0	0.322412	0.040995	0	0	0	0	0	0
3300020422	138358	-21.0073	-35.3344	13.1951	26	49.1126	0	0.0202308	0.0014946	0	0.65	0	0.0390203	0.0137719	0	0	0	0	0	0
3300020403	138070	18.5679	66.4581	10.1086	49	40.393	15.9745	0.0200732	0	0.253967	0.58	0	0.054902	0.0176561	0	0	0	0	0	0
3300021507	137286	27.0118	-110.596	11.6876	34	-8.4073	39.195	0.0060022	0.000105	0.345381	0.6	0	1.41002	0.0128969	0	0	0	0	0	0
3300010155	137276	-14.509	-76.201	8.06238	4	-3.82098	70.9247	0.0126823	0.0001476	0.398664	0.56	0	2.62778	0.139023	0	0	0	0	0.0001736	0.0002067
3300027858	136322	34.3919	-119.846	13.4241	0	-28.1973	111.471	0.0041108	0	0.93444	0.5	1406.67	0.562783	0.0634483	18.0223	1	0.0075971	19.544	0.365991	5.30252
3300020396	135240	-47.1208	-57.8265	13.155	8	50.9488	0	0.0017555	0	0	0.52	0	0.0044403	0.0017761	0	0	0	0	0	0
3300027917	134480	34.6402	-77.1094	13.9047	-14	10.8117	200.879	0.0004136	5.61e-05	0.839335	0.65	162.14	0.449393	0.0821864	0	1	0.0635003	5.48999	2.99398	4.05433
3300010151	134262	-15.59	-75.37	8.66695	-3	5.14974	35.7715	0.0150759	0.0001446	0.337413	0.55	0	1.70724	0.124349	0	0	0	0	0	0
3300025138	134231	50	-145	14.3153	-2	-19.0478	0	0.0027898	0	0	0.48	0	0.0110706	0.0052696	0	0	0	0	0	0
3300021513	134022	27.0118	-110.596	11.6876	34	-8.4073	39.195	0.0060022	0.000105	0.345381	0.6	0	1.41002	0.0128969	0	0	0	0	0	0
3300000212	133905	48.6	-123.5	14.2954	-22	-14.771	74.1925	0.0081674	0	0.971738	0.48	4816.62	1.59301	0.0607522	3355.58	1	0.0155563	11.2595	0.8218	2.14693
3300012952	133021	26.049	-17.4585	14.2569	63	59.0326	87.214	0.0185314	0	0.409438	0.61	0	0.0625919	0.001303	0	0	0	0	0	0
3300027631	132336	46.234	-123.913	13.2701	-14	-14.9632	1219.82	0.0026635	0	1.34719	0.48	27067	1.65438	0.0274575	1.80735	0	21.7138	2.96866	1021.39	263.161
3300025869	132258	54.1883	7.9	14.8733	49	89.3213	1749.79	0.0385192	0	0.69666	0.4	0	0.503219	0.321311	0	1	0	4.61733	0	0
3300025897	132252	54.1842	7.9	14.8725	51	89.3213	2030.23	0.0385192	0	0.69666	0.4	0	0.503219	0.321311	0	1	0	4.61733	0	0
3300020362	130588	22.1283	38.1967	6.9297	56	37.8331	109.993	0.0005473	0	0.439338	0.73	0	0.0012587	0.0006567	0	0	0	0	0	0
3300025617	130585	48.6	-123.5	14.2954	-22	-14.771	74.1925	0.0081674	0	0.971738	0.48	4816.62	1.59301	0.0607522	3355.58	1	0.0155563	11.2595	0.8218	2.14693
3300020051	129551	31.972	-81.028	12.7843	0	24.1802	126.246	0	0	0	-3.40282e+38	0	0	0	0	1	0	14.8566	0	0
3300025705	129304	48.6	-123.5	14.2954	-22	-14.771	74.1925	0.0081674	0	0.971738	0.48	4816.62	1.59301	0.0607522	3355.58	1	0.0155563	11.2595	0.8218	2.14693
3300020381	129206	33.93	32.7322	14.7	58.6491	23.1259	1110.76	0.0039451	0	0.631111	0.65	0	0.0084655	0.0009041	0	0	0	0	0	0
3300028177	127682	48.6	-123.5	14.2954	-22	-14.771	74.1925	0.0081674	0	0.971738	0.48	4816.62	1.59301	0.0607522	3355.58	1	0.0155563	11.2595	0.8218	2.14693
3300020169	127541	54.1841	7.9	14.8725	51	89.3213	2030.23	0.0385192	0	0.69666	0.4	0	0.503219	0.321311	0	1	0	4.61733	0	0
3300020423	127023	20.8188	63.6158	11.4894	52	47.2651	64.9849	0.0141412	0	0.400964	0.57	0	0.0630546	0.0129959	0	0	0	0	0	0
3300025623	126384	48.6	-123.5	14.2954	-22	-14.771	74.1925	0.0081674	0	0.971738	0.48	4816.62	1.59301	0.0607522	3355.58	1	0.0155563	11.2595	0.8218	2.14693
3300025690	125981	54.1883	7.9	14.8733	49	89.3213	1749.79	0.0385192	0	0.69666	0.4	0	0.503219	0.321311	0	1	0	4.61733	0	0
3300025663	125582	48.6	-123.5	14.2954	-22	-14.771	74.1925	0.0081674	0	0.971738	0.48	4816.62	1.59301	0.0607522	3355.58	1	0.0155563	11.2595	0.8218	2.14693
3300025656	124852	48.6	-123.5	14.2954	-22	-14.771	74.1925	0.0081674	0	0.971738	0.48	4816.62	1.59301	0.0607522	3355.58	1	0.0155563	11.2595	0.8218	2.14693
3300000195	124728	48.35	-123.29	14.3288	16	-15.6872	2504.66	0.0090016	0	1.48721	0.48	71035.2	1.85175	0.0698048	225.006	0	0.0054853	1.30662	0.28876	4.18943
3300028284	124564	48.6	-123.5	14.2954	-22	-14.771	74.1925	0.0081674	0	0.971738	0.48	4816.62	1.59301	0.0607522	3355.58	1	0.0155563	11.2595	0.8218	2.14693
3300027622	123932	8	-156	11.5098	5	-6.00796	4.22825	0.0427436	0	0.154306	0.59	0	0.0739481	0.0070698	0	0	0	0	0	0
3300025636	123882	48.6	-123.5	14.2954	-22	-14.771	74.1925	0.0081674	0	0.971738	0.48	4816.62	1.59301	0.0607522	3355.58	1	0.0155563	11.2595	0.8218	2.14693
3300025767	121905	48.6	-123.5	14.2954	-22	-14.771	74.1925	0.0081674	0	0.971738	0.48	4816.62	1.59301	0.0607522	3355.58	1	0.0155563	11.2595	0.8218	2.14693
3300012953	121782	34.876	-13.1352	13.5132	40	53.5236	416.689	0.0049166	0	0.563424	0.62	0	0.0107224	0.0001046	0	0	0	0	0	0
3300007346	120604	39.1248	-75.2609	12.0322	40	1.57086	1564.04	0.0078783	0	1.24199	0.54	4476.9	1.48473	0.293065	0	0	0.288899	0.798974	13.583	25.6974
3300027220	119954	46.2311	-123.882	13.261	-16	-15.0932	1290.77	0.0026635	0	1.33687	0.48	32288	1.65438	0.0274575	2.54777	1	23.0742	4.16967	1085.39	284.037
3300025622	119535	48.6	-123.5	14.2954	-22	-14.771	74.1925	0.0081674	0	0.971738	0.48	4816.62	1.59301	0.0607522	3355.58	1	0.0155563	11.2595	0.8218	2.14693
3300027709	114531	8	-156	11.5098	5	-6.00796	4.22825	0.0427436	0	0.154306	0.59	0	0.0739481	0.0070698	0	0	0	0	0	0
3300025632	114328	54.1883	7.9	14.8733	49	89.3213	1749.79	0.0385192	0	0.69666	0.4	0	0.503219	0.321311	0	1	0	4.61733	0	0
3300025431	114215	48.6	-123.5	14.2954	-22	-14.771	74.1925	0.0081674	0	0.971738	0.48	4816.62	1.59301	0.0607522	3355.58	1	0.0155563	11.2595	0.8218	2.14693
3300010370	112322	39.2637	-76.0017	12.4008	0	25.7291	48.5377	0	0	0.574814	-3.40282e+38	0	0	0	0	1	0	5.21051	0	0
3300002481	111876	47.76	-127.76	17.0978	-1	-10.7678	45.7596	0.0036685	0	0.351384	0.5	0	0.190763	0.0060897	0	0	0	0	0	0
3300020401	110770	-17.2387	53.9775	11.1156	58	101.244	5.37829	0.0161238	0	0.188671	0.61	0	0.0297671	0	0	0	0	0	0	0
3300025886	110398	54.1842	7.9	14.8725	51	89.3213	2030.23	0.0385192	0	0.69666	0.4	0	0.503219	0.321311	0	1	0	4.61733	0	0
3300025685	109514	54.1883	7.9	14.8733	49	89.3213	1749.79	0.0385192	0	0.69666	0.4	0	0.503219	0.321311	0	1	0	4.61733	0	0
3300000160	109147	48.6	-123.5	14.2954	-22	-14.771	74.1925	0.0081674	0	0.971738	0.48	4816.62	1.59301	0.0607522	3355.58	1	0.0155563	11.2595	0.8218	2.14693
3300025880	108939	54.1842	7.9	14.8725	51	89.3213	2030.23	0.0385192	0	0.69666	0.4	0	0.503219	0.321311	0	1	0	4.61733	0	0
3300025881	107914	54.1883	7.9	14.8733	49	89.3213	1749.79	0.0385192	0	0.69666	0.4	0	0.503219	0.321311	0	1	0	4.61733	0	0
3300020460	107846	23.4217	37.2517	10.7707	38	45.1728	110.756	0.0006019	6.02e-05	0.4519	0.72	0	0.0015049	0.001565	0	0	0	0	0	0
3300012928	107666	2.0416	-97.0511	9.7832	22	-6.9589	0	0.0489456	0	0	0.49	0	0.140733	0.0327478	0	0	0	0	0	0
3300020465	107579	-16.9687	-100.732	10.901	-12	15.5485	0	0.0597413	0	0	0.53	0	0.134855	0.0221845	0	0	0	0	0	0
3300009703	107496	36.5275	25.4871	14.1842	68	56.5351	1592.68	0.0141761	0	0.685632	0.64	0	1.20984	0.424413	0	0	0	0	0	0.0780379
3300020450	107057	-16.9554	-100.692	10.9134	-16.3601	12.5747	0	0.0599985	0	0	0.53	0	0.135435	0.02228	0	0	0	0	0	0
3300025584	106826	48.6	-123.5	14.2954	-22	-14.771	74.1925	0.0081674	0	0.971738	0.48	4816.62	1.59301	0.0607522	3355.58	1	0.0155563	11.2595	0.8218	2.14693
3300025810	105532	39.283	-75.3633	12.13	42	-0.611613	2558.02	0.0078783	0	1.43872	0.54	34875.9	1.48473	0.293065	2.78671	0	1.57421	2.68182	73.9722	202.162
3300027531	104984	46.2861	-123.732	13.387	-14	-14.7296	503.749	0.0026096	0	1.06553	0.48	2996.36	1.6209	0.0269018	7.31645	0	50.4564	0	2373.42	644.63
3300022227	103497	18.2	-104.2	10.7416	32	-38.6152	8.68068	0.0158879	0.0007596	0.21082	0.58	0	0.0615894	0.0401945	0	0	0	0	0	0
3300025879	103342	48.6	-123.5	14.2954	-22	-14.771	74.1925	0.0081674	0	0.971738	0.48	4816.62	1.59301	0.0607522	3355.58	1	0.0155563	11.2595	0.8218	2.14693
3300024344	103155	36.5264	25.4868	14.1861	67	56.5351	1608.64	0.0141761	0	0.685632	0.64	0	1.20984	0.424413	0	0	0	0	0.0001868	0.0780379
3300025892	102322	54.1842	7.9	14.8725	51	89.3213	2030.23	0.0385192	0	0.69666	0.4	0	0.503219	0.321311	0	1	0	4.61733	0	0
3300020377	101994	2.0663	-84.5304	11.8911	7	8.07397	0	0.0426108	0.0008175	0	0.45	0	0.123541	0.0302465	0	0	0	0	0	0
3300020438	100975	35.4118	-127.712	13.3833	7	-13.9216	104.853	0.0252147	0	0.428598	0.5	0	0.0805631	0.0044757	0	0	0	0	0	0
3300020387	100504	-29.5123	37.8586	14.2875	51	32.9687	5.90464	0.0426136	0.0013485	0.180251	0.64	0	0.0855868	0.0161824	0	0	0	0	0	0
3300027906	100290	15.249	-20.515	9.96774	94	58.4448	14.1974	0.0081867	0	0.243962	0.6	0	0.0152936	0.0002189	0	0	0	0	0	0
3300027192	99794.4	46.2	-123.94	13.285	0	-14.8989	1707.63	0	0	0	-3.40282e+38	0	0	0	0	1	0	12.8338	0	0
3300024180	99642	36.8313	-121.905	13.3729	-5	-23.7853	53.3097	0.0032909	0	0.791844	0.46	0	0.63451	0.0771595	8.71048	1	1.09789	1.35306	51.592	25.874
3300027801	97709.9	77.0991	-150.225	9.41376	0	0	0	0	0	0	0.36	0	0	0	0	0	0	0	0	0
3300025108	96888.3	-14.51	-76.2	8.06238	4	-3.82098	70.9247	0.0126823	0.0001476	0.398664	0.56	0	2.62778	0.139023	0	0	0	0	0.0001736	0.0002067
3300020462	96446.5	36.2108	-28.7989	14.678	62	18.8716	11.9181	0.0058863	0	0.23869	0.64	0	0.0134543	0.0002336	0	0	0	0	0	0
3300020166	94813.3	54.1841	7.9	14.8725	51	89.3213	2030.23	0.0385192	0	0.69666	0.4	0	0.503219	0.321311	0	1	0	4.61733	0	0
3300027779	94505.3	75.235	-150.069	10.2235	0	0	0	0	0	0	0.36	0	0	0	0	0	0	0	0	0
3300020424	94478.2	-9.4112	66.3281	10.9933	45	69.4841	0	0.130015	0	0	0.61	0	0.254255	0.0365284	0	0	0	0	0	0
3300027246	94356.5	46.2024	-123.941	13.285	0	-14.8875	1707.63	0	0	0	-3.40282e+38	0	0	0	0	1	0	11.8276	0	0
3300021493	94306.5	27.0114	-110.593	11.6876	34	-8.4073	39.195	0.0060022	0.000105	0.345381	0.6	0	1.41002	0.0128969	0	0	0	0	0	0
3300000167	92921.4	48.35	-123.29	14.3288	16	-15.6872	2504.66	0.0090016	0	1.48721	0.48	71035.2	1.85175	0.0698048	225.006	0	0.0054853	1.30662	0.28876	4.18943
3300026505	92887.6	36.8313	-121.905	13.3729	-5	-23.7853	53.3097	0.0032909	0	0.791844	0.46	0	0.63451	0.0771595	8.71048	1	1.09789	1.35306	51.592	25.874
3300021512	92328.3	27.0114	-110.593	11.6876	34	-8.4073	39.195	0.0060022	0.000105	0.345381	0.6	0	1.41002	0.0128969	0	0	0	0	0	0
3300024321	91398.2	36.8313	-121.905	13.3729	-5	-23.7853	53.3097	0.0032909	0	0.791844	0.46	0	0.63451	0.0771595	8.71048	1	1.09789	1.35306	51.592	25.874
3300021375	90399.6	34.7181	-76.6707	13.9112	-3	6.75497	553.395	0	0	1.23864	-3.40282e+38	16959.2	0	0	24.5237	1	0.068552	35.8125	3.22623	3.94941
3300027250	89260	46.2763	-124.005	13.3343	-1	-14.541	1368.7	0.0053628	0	0	0.48	0	1.79995	0.0580744	0	0	0	0.936833	0	193.6
3300025712	89024.6	54.1883	7.9	14.8733	49	89.3213	1749.79	0.0385192	0	0.69666	0.4	0	0.503219	0.321311	0	1	0	4.61733	0	0
3300025097	88704.6	-13.003	-80.809	11.678	10	-1.26636	0	0.0199281	0.00017	0	0.54	0	0.259575	0.104102	0	0	0	0	0	0
3300025699	88415.8	54.1883	7.9	14.8733	49	89.3213	1749.79	0.0385192	0	0.69666	0.4	0	0.503219	0.321311	0	1	0	4.61733	0	0
3300020453	88207.1	34.0491	-49.8315	14.4461	37	-33.5037	17.1127	0.0080844	0	0.268893	0.68	0	0.0356972	0.0019948	0	0	0	0	0	0
3300025660	85743.6	48.6	-123.5	14.2954	-22	-14.771	74.1925	0.0081674	0	0.971738	0.48	4816.62	1.59301	0.0607522	3355.58	1	0.0155563	11.2595	0.8218	2.14693
3300020420	85691.8	31.493	-159.061	15.5752	73.8783	90.7446	21.1239	0.0275567	0	0.304902	0.59	0	0.0586968	0.0043404	0	0	0	0	0	0
3300002154	83696.7	78.8697	8.1122	9	112	20.9055	0	0	0	0	0.51	0	0.0126403	0.0062328	0	0	0	0	0	0
3300028030	83685.6	-21.9896	-176.568	11.2461	66	134.684	0	0	0	0	0.67	0	0	0	0	0	0	0	0	0
3300025809	80671	54.1883	7.9	14.8733	49	89.3213	1749.79	0.0385192	0	0.69666	0.4	0	0.503219	0.321311	0	1	0	4.61733	0	0
3300020361	80592.4	18.9918	64.5757	10.0462	54	46.6796	24.9991	0.0538469	0	0.307595	0.58	0	0.164125	0.0300841	0	0	0	0	0	0
3300010299	79439.2	37.5161	-76.1223	12.9824	40	-5.8172	1462.62	0.0042003	0	0.679948	0.55	0	1.32083	0.16158	0	0	0.0550068	0	2.57517	1.29932
3300025695	76955.3	48.6	-123.5	14.2954	-22	-14.771	74.1925	0.0081674	0	0.971738	0.48	4816.62	1.59301	0.0607522	3355.58	1	0.0155563	11.2595	0.8218	2.14693
3300020175	76245.6	54.1841	7.9	14.8725	51	89.3213	2030.23	0.0385192	0	0.69666	0.4	0	0.503219	0.321311	0	1	0	4.61733	0	0
3300010300	76036.6	37.0306	-76.0464	13.4254	39	21.4791	2316.79	0.0045271	0	1.21876	0.55	1540.6	1.69045	0.298075	0	1	0.0116244	5.23573	0.573649	4.39845
3300027685	75883.2	-37.9728	-44.9905	12.4083	20	142.045	0	0.0041334	0	0	0.64	0	0.0104169	0.0059313	0	0	0	0	0	0
3300021471	74229	27.0114	-110.596	11.6876	34	-8.4073	39.195	0.0060022	0.000105	0.345381	0.6	0	1.41002	0.0128969	0	0	0	0	0	0
3300027810	73887.3	78.8669	-3.2286	9.3777	0	31.6216	0	0	0	0	0.53	0	0	0.0018553	0	0	0	0	0	0
3300025545	73248.3	48.6	-123.5	14.2954	-22	-14.771	74.1925	0.0081674	0	0.971738	0.48	4816.62	1.59301	0.0607522	3355.58	1	0.0155563	11.2595	0.8218	2.14693
3300027813	72490.6	73.2247	-150.225	11.9686	0	0	0	0	0	0	0.36	0	0	0	0	0	0	0	0	0
3300025620	72035.1	54.1883	7.9	14.8733	49	89.3213	1749.79	0.0385192	0	0.69666	0.4	0	0.503219	0.321311	0	1	0	4.61733	0	0
3300027207	71253.1	36.25	-122.21	12.089	-2	-20.5682	178.616	0.0018988	0	0.483193	0.46	0	0.322412	0.040995	0	0	0	0	0	0
3300012954	70482	0.8736	-97.0511	9.25907	7	-6.34058	0	0.0349744	0	0	0.46	0	0.0998359	0.0471836	0	0	0	0	0	0
3300024263	70170	-27.74	14.251	12.2493	14	60.544	0	0.0001463	0	0	0.57	0	1.32655	0.0124858	0	0	0	0	0	0
3300025141	70131.2	18.92	-104.89	10.3461	8	-33.6543	12.9086	0.0112641	0.000526	0.249075	0.58	0	0.0425144	0.0270865	0	0	0	0	0	0
3300020376	70007	-62.2658	-49.1658	11.4149	14	53.5518	0	0	0	0	0.35	0	26.493	0	0	0	0	0	0	0
3300028131	69693	36.8313	-121.905	13.3729	-5	-23.7853	53.3097	0.0032909	0	0.791844	0.46	0	0.63451	0.0771595	8.71048	1	1.09789	1.35306	51.592	25.874
3300022225	69632.4	20.3333	-107	10.3329	33	-22.3368	25.9159	0.0100093	0.0004449	0.308156	0.56	0	0.0192401	0.0157369	0	0	0	0	0	0
3300017533	68951.1	27.0078	-111.407	12.2681	32	-33.8212	60.4906	0.0150679	0.0001322	0.38015	0.6	0	2.70331	0.0294253	0	0	0	0	0	0
3300025110	68904.1	-11.499	-81.401	12.1797	-14	-5.83011	0	0.0198565	0.0001714	0	0.52	0	0.243783	0.0682018	0	0	0	0	0	0
3300027294	65970.7	46.2319	-123.881	13.261	-16	-15.0932	1290.77	0.0026635	0	1.33687	0.48	32288	1.65438	0.0274575	2.54777	1	23.0742	4.16967	1085.39	284.037
3300024429	65383.1	-44.283	-75.865	12.8787	23	39.1322	0	5.32e-05	0	0	0.5	0	0.174571	0.0310384	0	0	0	0	0	0
3300021506	64827.5	27.0114	-110.596	11.6876	34	-8.4073	39.195	0.0060022	0.000105	0.345381	0.6	0	1.41002	0.0128969	0	0	0	0	0	0
3300013759	64779.3	24.43	-76.49	13.5083	17	7.42919	199.694	1.16e-05	0	0.496011	0.65	0	0.0068417	0.0369896	0	0	0	0	0	0
3300020402	64353.3	-15.331	43.2908	11.0475	27	88.7012	0	0.0224004	0	0	0.61	0	0.0414511	0.0071179	0	0	0	0	0	0
3300012936	62070.5	9.5025	-92.3286	12.0349	21	-11.5247	17.9732	0.0201341	0.0017405	0.240165	0.52	0	0.0683531	0.0901486	0	0	0	0	0	0
3300020467	61638.2	-23.1569	-129.594	10.9537	-3	26.158	7.41114	0.0008442	0	0.180098	0.66	0	0.0016884	0	0	0	0	0	0	0
3300009790	60166.1	2.405	-13.602	6.04913	49	67.9548	0	0.0736256	0.0029942	0	0.61	0	0.146483	0.0069864	0	0	0	0	0	0
3300020454	59629.6	35.8591	-37.1728	14.2813	53	-23.9206	0	0.0432468	0	0	0.68	0	0.0880583	0.0008762	0	0	0	0	0	0
3300025890	58800.7	54.1842	7.9	14.8725	51	89.3213	2030.23	0.0385192	0	0.69666	0.4	0	0.503219	0.321311	0	1	0	4.61733	0	0
3300021378	57945.3	34.7181	-76.6707	13.9112	-3	6.75497	553.395	0	0	1.23864	-3.40282e+38	16959.2	0	0	24.5237	1	0.068552	35.8125	3.22623	3.94941
3300026512	57832.1	27.0067	-111.409	12.2614	32	-33.9271	57.8507	0.0150679	0.0001322	0.38015	0.6	0	2.70331	0.0294253	0	0	0	0	0	0
3300020469	56891.3	35.4068	-127.743	13.3673	9	-14.5019	101.677	0.0252147	0	0.446395	0.5	0	0.0805631	0.0044757	0	0	0	0	0	0
3300000211	56638.7	48.6	-123.5	14.2954	-22	-14.771	74.1925	0.0081674	0	0.971738	0.48	4816.62	1.59301	0.0607522	3355.58	1	0.0155563	11.2595	0.8218	2.14693
3300025832	54680	54.1883	7.9	14.8733	49	89.3213	1749.79	0.0385192	0	0.69666	0.4	0	0.503219	0.321311	0	1	0	4.61733	0	0
3300025101	53536.3	-14.198	-77.499	9.45809	-5	-6.16597	7.18134	0.0023916	0.0001087	0.19107	0.56	0	0.223955	0.0102791	0	0	0	0	0	0
3300000151	53533.3	48.6	-123.5	14.2954	-22	-14.771	74.1925	0.0081674	0	0.971738	0.48	4816.62	1.59301	0.0607522	3355.58	1	0.0155563	11.2595	0.8218	2.14693
3300025894	51546.8	54.1842	7.9	14.8725	51	89.3213	2030.23	0.0385192	0	0.69666	0.4	0	0.503219	0.321311	0	1	0	4.61733	0	0
3300025131	49641.6	18.92	-104.89	10.3461	8	-33.6543	12.9086	0.0112641	0.000526	0.249075	0.58	0	0.0425144	0.0270865	0	0	0	0	0	0
3300024314	49286.8	36.8313	-121.905	13.3729	-5	-23.7853	53.3097	0.0032909	0	0.791844	0.46	0	0.63451	0.0771595	8.71048	1	1.09789	1.35306	51.592	25.874
3300025127	49091	18.92	-108.8	9.48056	34	-37.1087	25.329	0.0156497	0.0007957	0.308857	0.57	0	0.0296195	0.0306805	0	0	0	0	0	0
3300025704	48457.5	54.1883	7.9	14.8733	49	89.3213	1749.79	0.0385192	0	0.69666	0.4	0	0.503219	0.321311	0	1	0	4.61733	0	0
3300025078	48244.6	-16.21	-76.61	11.0183	13	3.76657	2.63001	0.0033915	9.83e-05	0.160442	0.57	0	0.347486	0.0166788	0	0	0	0	0	0
3300020475	47402.2	43.7738	-16.9097	15.7484	30	53.1063	0.326533	0.0012331	0	0.00874056	0.64	0	0.0045649	0.0006166	0	0	0	0	0	0
3300028416	46872	36.8313	-121.905	13.3729	-5	-23.7853	53.3097	0.0032909	0	0.791844	0.46	0	0.63451	0.0771595	8.71048	1	1.09789	1.35306	51.592	25.874
3300025610	46483.5	39.283	-75.3633	12.13	42	-0.611613	2558.02	0.0078783	0	1.43872	0.54	34875.9	1.48473	0.293065	2.78671	0	1.57421	2.68182	73.9722	202.162
3300011118	46061.4	56.103	10.458	14.5952	53	60.0977	3699.72	0.0785637	0	1.39176	0.15	10601.8	0.451648	0.46389	5.27317	0	0.0779754	0	6.67156	3.81704
3300028135	45722.4	36.8313	-121.905	13.3729	-5	-23.7853	53.3097	0.0032909	0	0.791844	0.46	0	0.63451	0.0771595	8.71048	1	1.09789	1.35306	51.592	25.874
3300028174	44983.8	48.6	-123.5	14.2954	-22	-14.771	74.1925	0.0081674	0	0.971738	0.48	4816.62	1.59301	0.0607522	3355.58	1	0.0155563	11.2595	0.8218	2.14693
3300028195	43224.5	48.6	-123.5	14.2954	-22	-14.771	74.1925	0.0081674	0	0.971738	0.48	4816.62	1.59301	0.0607522	3355.58	1	0.0155563	11.2595	0.8218	2.14693
3300025531	42703.2	39.54	-72.41	13.7123	18	44.2096	200.208	0.0369059	0	0.494833	0.48	0	0.0797936	0.0567495	0	0	0	0	0	0
3300027700	38512.9	-37.9728	-44.9905	12.4083	20	142.045	0	0.0041334	0	0	0.64	0	0.0104169	0.0059313	0	0	0	0	0	0
3300025659	36984.5	48.6	-123.5	14.2954	-22	-14.771	74.1925	0.0081674	0	0.971738	0.48	4816.62	1.59301	0.0607522	3355.58	1	0.0155563	11.2595	0.8218	2.14693
3300021371	36385.7	34.7181	-76.6707	13.9112	-3	6.75497	553.395	0	0	1.23864	-3.40282e+38	16959.2	0	0	24.5237	1	0.068552	35.8125	3.22623	3.94941
3300021484	35607.9	27.0114	-110.596	11.6876	34	-8.4073	39.195	0.0060022	0.000105	0.345381	0.6	0	1.41002	0.0128969	0	0	0	0	0	0
3300000252	35065.1	49.2833	-134.667	15.1467	7	-54.284	0	0.0080166	0	0	0.47	0	0.103057	0.0044485	0	0	0	0	0	0
3300025876	34049.7	54.1842	7.9	14.8725	51	89.3213	2030.23	0.0385192	0	0.69666	0.4	0	0.503219	0.321311	0	1	0	4.61733	0	0
3300000174	33132.4	48.6	-123.5	14.2954	-22	-14.771	74.1925	0.0081674	0	0.971738	0.48	4816.62	1.59301	0.0607522	3355.58	1	0.0155563	11.2595	0.8218	2.14693
3300027883	32324.9	78.8697	8.1122	9	112	20.9055	0	0	0	0	0.51	0	0.0126403	0.0062328	0	0	0	0	0	0
3300024185	32271.6	36.8313	-121.905	13.3729	-5	-23.7853	53.3097	0.0032909	0	0.791844	0.46	0	0.63451	0.0771595	8.71048	1	1.09789	1.35306	51.592	25.874
3300025681	30804.2	48.6	-123.5	14.2954	-22	-14.771	74.1925	0.0081674	0	0.971738	0.48	4816.62	1.59301	0.0607522	3355.58	1	0.0155563	11.2595	0.8218	2.14693
3300000181	30470.4	48.65	-126.667	15.2349	5.36582	9.3686	504.017	0.0045998	0	0.199449	0.48	0	1.01772	0.0520481	0	0	0	0	0	0
3300021500	27554.4	27.0114	-110.596	11.6876	34	-8.4073	39.195	0.0060022	0.000105	0.345381	0.6	0	1.41002	0.0128969	0	0	0	0	0	0
3300027833	26669.6	69.2303	7.7302	10.7934	51	85.7019	1.15789	0.442875	0	0.0731734	0.57	0	0.717565	0.44404	0	0	0	0	0	0
3300028489	26562.9	50	-145	14.3153	-2	-19.0478	0	0.0027898	0	0	0.48	0	0.0110706	0.0052696	0	0	0	0	0	0
3300025639	26541.3	39.55	-72.4	13.7301	18	44.2093	194.457	0.0284517	0	0.493407	0.48	0	0.0826182	0.118239	0	0	0	0	0	0
3300027888	26529.2	34.6402	-77.1094	13.9047	-14	10.8117	200.879	0.0004136	5.61e-05	0.839335	0.65	162.14	0.449393	0.0821864	0	1	0.0635003	5.48999	2.99398	4.05433
3300025874	26456	54.1842	7.9	14.8725	51	89.3213	2030.23	0.0385192	0	0.69666	0.4	0	0.503219	0.321311	0	1	0	4.61733	0	0
3300027304	23960.5	46.2638	-123.465	13.4243	0	-14.8678	1579.94	0	0	0.262315	-3.40282e+38	47.5553	0	0	0	0	0	0.830387	0	0
3300025422	23797.2	48.6	-123.5	14.2954	-22	-14.771	74.1925	0.0081674	0	0.971738	0.48	4816.62	1.59301	0.0607522	3355.58	1	0.0155563	11.2595	0.8218	2.14693
3300022188	23388.7	27.0114	-110.593	11.6876	34	-8.4073	39.195	0.0060022	0.000105	0.345381	0.6	0	1.41002	0.0128969	0	0	0	0	0	0
3300028189	23330.4	48.6	-123.5	14.2954	-22	-14.771	74.1925	0.0081674	0	0.971738	0.48	4816.62	1.59301	0.0607522	3355.58	1	0.0155563	11.2595	0.8218	2.14693
3300025673	22454.8	39.55	-72.4	13.7301	18	44.2093	194.457	0.0284517	0	0.493407	0.48	0	0.0826182	0.118239	0	0	0	0	0	0
3300025596	22266	48.6	-123.5	14.2954	-22	-14.771	74.1925	0.0081674	0	0.971738	0.48	4816.62	1.59301	0.0607522	3355.58	1	0.0155563	11.2595	0.8218	2.14693
3300021482	22264	27.0114	-110.596	11.6876	34	-8.4073	39.195	0.0060022	0.000105	0.345381	0.6	0	1.41002	0.0128969	0	0	0	0	0	0
3300025265	21688.3	14.53	-118.77	5.50606	14	-67.7083	20.1698	0.0341207	0	0.310345	0.57	0	0.0601824	0.0443244	0	0	0	0	0	0
3300021503	20470.7	27.0114	-110.596	11.6876	34	-8.4073	39.195	0.0060022	0.000105	0.345381	0.6	0	1.41002	0.0128969	0	0	0	0	0	0
3300026484	19855	27.0078	-111.407	12.2681	32	-33.8212	60.4906	0.0150679	0.0001322	0.38015	0.6	0	2.70331	0.0294253	0	0	0	0	0	0
3300027893	19090.4	34.6478	-77.1112	13.9042	-15	10.7979	206.355	0.0004136	5.61e-05	0.846909	0.65	0	0.449393	0.0821864	0	1	0.059472	5.48999	2.78054	4.05433
3300024265	18407	1.759	96.774	10.8703	16	92.7737	49.5635	0.0111521	7.54e-05	0.365992	0.6	0	0.0667617	0.0431766	0	0	0	0	0	0
3300024432	18073.5	1.759	96.774	10.8703	16	92.7737	49.5635	0.0111521	7.54e-05	0.365992	0.6	0	0.0667617	0.0431766	0	0	0	0	0	0
3300028398	17727.8	37.2917	-32.2779	15.3477	46	34.8146	21.8198	0.0014244	0	0.30004	0.68	0	0.0066839	0.0033237	0	0	0	0	0	0
3300025394	16987.2	39.29	-72.2	13.5921	13	44.7351	239.209	0.0416147	0	0.508858	0.48	0	0.0899744	0.0639901	0	0	0	0	0	0
3300025168	16635.5	49.5666	-138.667	15.638	18	-11.1002	5.48904	0.0070587	0	0.131026	0.46	0	0.0139949	0.0252562	0	0	0	0	0	0
3300027255	16380	46.2763	-124.005	13.3343	-1	-14.541	1368.7	0.0053628	0	0	0.48	0	1.79995	0.0580744	0	0	0	0.936833	0	193.6
3300027901	15869.2	34.6402	-77.1094	13.9047	-14	10.8117	200.879	0.0004136	5.61e-05	0.839335	0.65	162.14	0.449393	0.0821864	0	1	0.0635003	5.48999	2.99398	4.05433
3300027231	15863	46.1869	-123.884	13.1685	0	70.4218	1299.5	0	0	0	-3.40282e+38	24642.9	0	0	9.35099	1	0	16.3996	0	0
3300027242	15563.4	46.2871	-123.942	13.3401	0	-14.7657	327.128	0	0	0	-3.40282e+38	0	0	0	0	1	0	5.54533	0	0
3300027305	15336.1	46.2314	-123.883	13.261	-16	-15.0932	1290.77	0.0026635	0	1.33687	0.48	32288	1.65438	0.0274575	2.54777	1	23.0742	4.16967	1085.39	284.037
3300021468	14626.5	27.0114	-110.596	11.6876	34	-8.4073	39.195	0.0060022	0.000105	0.345381	0.6	0	1.41002	0.0128969	0	0	0	0	0	0
3300010312	14284	46.2322	-123.882	13.261	-16	-15.0932	1290.77	0.0026635	0	1.33687	0.48	32288	1.65438	0.0274575	2.54777	1	23.0742	4.16967	1085.39	284.037
3300024423	12739.6	27.0074	-110.591	11.6765	34	-8.33381	43.1141	0.0060022	0.000105	0.36053	0.6	0	1.41002	0.0128969	0	0	0	0	0	0
3300025585	12737.8	39.283	-75.3633	12.13	42	-0.611613	2558.02	0.0078783	0	1.43872	0.54	34875.9	1.48473	0.293065	2.78671	0	1.57421	2.68182	73.9722	202.162
3300027244	12663.4	46.2024	-123.941	13.285	0	-14.8875	1707.63	0	0	0	-3.40282e+38	0	0	0	0	1	0	11.8276	0	0
3300027186	12463.1	46.2	-123.94	13.285	0	-14.8989	1707.63	0	0	0	-3.40282e+38	0	0	0	0	1	0	12.8338	0	0
3300027699	12030.4	8	-156	11.5098	5	-6.00796	4.22825	0.0427436	0	0.154306	0.59	0	0.0739481	0.0070698	0	0	0	0	0	0
3300028175	11887.1	48.6	-123.5	14.2954	-22	-14.771	74.1925	0.0081674	0	0.971738	0.48	4816.62	1.59301	0.0607522	3355.58	1	0.0155563	11.2595	0.8218	2.14693
3300022170	11001.3	27.0114	-110.596	11.6876	34	-8.4073	39.195	0.0060022	0.000105	0.345381	0.6	0	1.41002	0.0128969	0	0	0	0	0	0
3300012919	10989.4	10	-145	10.7601	-1	13.2935	24.5417	0.0458839	0	0.303621	0.59	0	0.0798656	0.0083661	0	0	0	0	0	0
3300027170	10355.1	36.25	-122.21	12.089	-2	-20.5682	178.616	0.0018988	0	0.483193	0.46	0	0.322412	0.040995	0	0	0	0	0	0
3300026074	10121.6	-0.015038	-22.9623	8.1109	55.4402	63.6251	0	0.0041427	0	0	0.57	0	0.0108922	0.0031727	0	0	0	0	0	0
3300025488	10094	48.6	-123.5	14.2954	-22	-14.771	74.1925	0.0081674	0	0.971738	0.48	4816.62	1.59301	0.0607522	3355.58	1	0.0155563	11.2595	0.8218	2.14693
3300024313	10003.7	36.8313	-121.905	13.3729	-5	-23.7853	53.3097	0.0032909	0	0.791844	0.46	0	0.63451	0.0771595	8.71048	1	1.09789	1.35306	51.592	25.874
3300027222	9286.12	46.2311	-123.882	13.261	-16	-15.0932	1290.77	0.0026635	0	1.33687	0.48	32288	1.65438	0.0274575	2.54777	1	23.0742	4.16967	1085.39	284.037
3300027677	9209.95	8	-156	11.5098	5	-6.00796	4.22825	0.0427436	0	0.154306	0.59	0	0.0739481	0.0070698	0	0	0	0	0	0
3300024292	7995.53	36.8313	-121.905	13.3729	-5	-23.7853	53.3097	0.0032909	0	0.791844	0.46	0	0.63451	0.0771595	8.71048	1	1.09789	1.35306	51.592	25.874
3300025468	7578.54	48.6	-123.5	14.2954	-22	-14.771	74.1925	0.0081674	0	0.971738	0.48	4816.62	1.59301	0.0607522	3355.58	1	0.0155563	11.2595	0.8218	2.14693
3300000214	7457.49	48.6	-123.5	14.2954	-22	-14.771	74.1925	0.0081674	0	0.971738	0.48	4816.62	1.59301	0.0607522	3355.58	1	0.0155563	11.2595	0.8218	2.14693
3300000179	7086.03	49.2833	-134.667	15.1467	7	-54.284	0	0.0080166	0	0	0.47	0	0.103057	0.0044485	0	0	0	0	0	0
3300028111	6405.82	36.8313	-121.905	13.3729	-5	-23.7853	53.3097	0.0032909	0	0.791844	0.46	0	0.63451	0.0771595	8.71048	1	1.09789	1.35306	51.592	25.874
3300025508	6362.11	39.283	-75.3633	12.13	42	-0.611613	2558.02	0.0078783	0	1.43872	0.54	34875.9	1.48473	0.293065	2.78671	0	1.57421	2.68182	73.9722	202.162
3300025828	5772.49	39.283	-75.3633	12.13	42	-0.611613	2558.02	0.0078783	0	1.43872	0.54	34875.9	1.48473	0.293065	2.78671	0	1.57421	2.68182	73.9722	202.162
3300025458	5692.64	48.6	-123.5	14.2954	-22	-14.771	74.1925	0.0081674	0	0.971738	0.48	4816.62	1.59301	0.0607522	3355.58	1	0.0155563	11.2595	0.8218	2.14693
3300025478	5457.12	48.6	-123.5	14.2954	-22	-14.771	74.1925	0.0081674	0	0.971738	0.48	4816.62	1.59301	0.0607522	3355.58	1	0.0155563	11.2595	0.8218	2.14693
3300021502	5379.41	27.0114	-110.593	11.6876	34	-8.4073	39.195	0.0060022	0.000105	0.345381	0.6	0	1.41002	0.0128969	0	0	0	0	0	0
3300017513	4978.72	27.0078	-111.407	12.2681	32	-33.8212	60.4906	0.0150679	0.0001322	0.38015	0.6	0	2.70331	0.0294253	0	0	0	0	0	0
3300000171	4839.12	48.6	-123.5	14.2954	-22	-14.771	74.1925	0.0081674	0	0.971738	0.48	4816.62	1.59301	0.0607522	3355.58	1	0.0155563	11.2595	0.8218	2.14693
3300027081	4643.88	36.25	-122.21	12.089	-2	-20.5682	178.616	0.0018988	0	0.483193	0.46	0	0.322412	0.040995	0	0	0	0	0	0
3300028487	4457.15	50	-145	14.3153	-2	-19.0478	0	0.0027898	0	0	0.48	0	0.0110706	0.0052696	0	0	0	0	0	0
3300026533	4268.31	9.8472	-104.297	12.1731	25	-13.5694	4.06322	0.0281265	0.0024362	0.179873	0.55	0	0.0530417	0.0528756	0	0	0	0	0	0
3300025666	4042.87	54.1883	7.9	14.8733	49	89.3213	1749.79	0.0385192	0	0.69666	0.4	0	0.503219	0.321311	0	1	0	4.61733	0	0
3300000198	4034.36	48.35	-123.3	14.3276	15	-15.6757	2569.94	0.0090016	0	1.48204	0.48	71035.2	1.85175	0.0698048	220.261	0	0.0053856	1.30662	0.284187	3.84045
3300026510	3983.31	36.2294	-33.9028	14.9867	44	19.647	14.7094	0.0014405	0	0.25694	0.7	0	0.007676	0.0056436	0	0	0	0	0	0
3300000154	3958.01	48.6	-123.5	14.2954	-22	-14.771	74.1925	0.0081674	0	0.971738	0.48	4816.62	1.59301	0.0607522	3355.58	1	0.0155563	11.2595	0.8218	2.14693
3300025483	3926.08	48.6	-123.5	14.2954	-22	-14.771	74.1925	0.0081674	0	0.971738	0.48	4816.62	1.59301	0.0607522	3355.58	1	0.0155563	11.2595	0.8218	2.14693
3300028297	3730.48	36.8313	-121.905	13.3729	-5	-23.7853	53.3097	0.0032909	0	0.791844	0.46	0	0.63451	0.0771595	8.71048	1	1.09789	1.35306	51.592	25.874
3300028173	3582.35	48.6	-123.5	14.2954	-22	-14.771	74.1925	0.0081674	0	0.971738	0.48	4816.62	1.59301	0.0607522	3355.58	1	0.0155563	11.2595	0.8218	2.14693
3300028274	3484.38	48.6	-123.5	14.2954	-22	-14.771	74.1925	0.0081674	0	0.971738	0.48	4816.62	1.59301	0.0607522	3355.58	1	0.0155563	11.2595	0.8218	2.14693
3300000201	3393.46	48.6	-123.5	14.2954	-22	-14.771	74.1925	0.0081674	0	0.971738	0.48	4816.62	1.59301	0.0607522	3355.58	1	0.0155563	11.2595	0.8218	2.14693
3300000199	3016.73	48.35	-123.29	14.3288	16	-15.6872	2504.66	0.0090016	0	1.48721	0.48	71035.2	1.85175	0.0698048	225.006	0	0.0054853	1.30662	0.28876	4.18943
3300028277	2894.2	48.6	-123.5	14.2954	-22	-14.771	74.1925	0.0081674	0	0.971738	0.48	4816.62	1.59301	0.0607522	3355.58	1	0.0155563	11.2595	0.8218	2.14693
3300028287	2845.93	48.6	-123.5	14.2954	-22	-14.771	74.1925	0.0081674	0	0.971738	0.48	4816.62	1.59301	0.0607522	3355.58	1	0.0155563	11.2595	0.8218	2.14693
3300028397	2807.89	36.8313	-121.905	13.3729	-5	-23.7853	53.3097	0.0032909	0	0.791844	0.46	0	0.63451	0.0771595	8.71048	1	1.09789	1.35306	51.592	25.874
3300021469	2724.64	27.0114	-110.596	11.6876	34	-8.4073	39.195	0.0060022	0.000105	0.345381	0.6	0	1.41002	0.0128969	0	0	0	0	0	0
3300025547	2257.98	48.6	-123.5	14.2954	-22	-14.771	74.1925	0.0081674	0	0.971738	0.48	4816.62	1.59301	0.0607522	3355.58	1	0.0155563	11.2595	0.8218	2.14693
3300000237	2246.46	48.6	-123.5	14.2954	-22	-14.771	74.1925	0.0081674	0	0.971738	0.48	4816.62	1.59301	0.0607522	3355.58	1	0.0155563	11.2595	0.8218	2.14693
3300026511	2209.3	36.8313	-121.905	13.3729	-5	-23.7853	53.3097	0.0032909	0	0.791844	0.46	0	0.63451	0.0771595	8.71048	1	1.09789	1.35306	51.592	25.874
3300000193	2192.28	48.6	-123.5	14.2954	-22	-14.771	74.1925	0.0081674	0	0.971738	0.48	4816.62	1.59301	0.0607522	3355.58	1	0.0155563	11.2595	0.8218	2.14693
3300021472	2075	27.0114	-110.596	11.6876	34	-8.4073	39.195	0.0060022	0.000105	0.345381	0.6	0	1.41002	0.0128969	0	0	0	0	0	0
3300000215	1858.82	48.6	-123.5	14.2954	-22	-14.771	74.1925	0.0081674	0	0.971738	0.48	4816.62	1.59301	0.0607522	3355.58	1	0.0155563	11.2595	0.8218	2.14693
3300028194	1851.03	50	-145	14.3153	-2	-19.0478	0	0.0027898	0	0	0.48	0	0.0110706	0.0052696	0	0	0	0	0	0
3300000147	1811.03	48.6	-123.5	14.2954	-22	-14.771	74.1925	0.0081674	0	0.971738	0.48	4816.62	1.59301	0.0607522	3355.58	1	0.0155563	11.2595	0.8218	2.14693
3300025806	1733.71	39.283	-75.3633	12.13	42	-0.611613	2558.02	0.0078783	0	1.43872	0.54	34875.9	1.48473	0.293065	2.78671	0	1.57421	2.68182	73.9722	202.162
3300000190	1726.55	49.2833	-134.667	15.1467	7	-54.284	0	0.0080166	0	0	0.47	0	0.103057	0.0044485	0	0	0	0	0	0
3300010316	1668.05	38.0754	-76.1533	12.679	36	-8.87808	305.327	0.0051334	0	0.674653	0.55	3.62033	1.32945	0.19055	0.203335	0	0.0057927	0	0.292001	0.2782
3300027827	1654.75	-37.9831	-44.9892	12.4591	22.336	96.1507	0	0.0040704	0	0	0.63	0	0.0102582	0.005841	0	0	0	0	0	0
3300000146	1630.41	48.6	-123.5	14.2954	-22	-14.771	74.1925	0.0081674	0	0.971738	0.48	4816.62	1.59301	0.0607522	3355.58	1	0.0155563	11.2595	0.8218	2.14693
3300000153	1563.59	48.35	-123.29	14.3288	16	-15.6872	2504.66	0.0090016	0	1.48721	0.48	71035.2	1.85175	0.0698048	225.006	0	0.0054853	1.30662	0.28876	4.18943
3300025640	1549.88	54.1883	7.9	14.8733	49	89.3213	1749.79	0.0385192	0	0.69666	0.4	0	0.503219	0.321311	0	1	0	4.61733	0	0
3300013010	1445.9	37.1043	-76.1811	13.3684	40	17.0178	678.296	0.0038536	0	1.17959	0.55	2857.28	1.43895	0.253727	7.5052	1	0.0673762	4.76584	3.08298	12.4598
3300027839	1251.43	79.2466	-150.061	9.3482	0	0	0	0	0	0	0.38	0	0	0	0	0	0	0	0	0
3300010368	1247.33	38.0754	-76.1533	12.679	36	-8.87808	305.327	0.0051334	0	0.674653	0.55	3.62033	1.32945	0.19055	0.203335	0	0.0057927	0	0.292001	0.2782
3300012920	1210.28	8.7051	-86.4906	13	7	7.39286	85.444	0.0041297	0.0023777	0.416342	0.5	0	0.0123891	0.003504	0	0	0	0	0	0
3300025668	1164.76	48.6	-123.5	14.2954	-22	-14.771	74.1925	0.0081674	0	0.971738	0.48	4816.62	1.59301	0.0607522	3355.58	1	0.0155563	11.2595	0.8218	2.14693
3300027755	1003.75	-37.9983	-44.9998	12.4591	22.336	96.1507	0	0.0040704	0	0	0.63	0	0.0102582	0.005841	0	0	0	0	0	0
3300025570	910.483	39.283	-75.3633	12.13	42	-0.611613	2558.02	0.0078783	0	1.43872	0.54	34875.9	1.48473	0.293065	2.78671	0	1.57421	2.68182	73.9722	202.162
3300026076	705.247	-0.4612	-23.0333	7.72174	56.2523	62.7551	0.0049815	0.0044803	0	0.037121	0.57	0	0.0117581	0.0033875	0	0	0	0	0	0
3300026488	574.899	27.0105	111.407	10.8539	0	0	5.01055	0	0	0	-3.40282e+38	0	0	0	0	0	0	0	0	0
3300022470	565.064	27.0114	-110.596	11.6876	34	-8.4073	39.195	0.0060022	0.000105	0.345381	0.6	0	1.41002	0.0128969	0	0	0	0	0	0
3300021185	414.098	36.6907	-122.345	13.3729	-5	-23.7853	53.3097	0.0032909	0	0.791844	0.46	0	0.63451	0.0771595	8.71048	1	1.09789	1.35306	51.592	25.874
3300002186	161.416	71.2008	8.8666	9.20263	62.6881	56.7145	0	0.0125956	0	0	0.62	0	0.293539	0	0	0	0	0	0	0
3300021498	23.5239	27.0114	-110.593	11.6876	34	-8.4073	39.195	0.0060022	0.000105	0.345381	0.6	0	1.41002	0.0128969	0	0	0	0	0	0
