# Supplementary material for: Assessment of global health risk of antibiotic resistance genes
Source: Nat Commun. 2022 Mar 23;13:1553. doi: 10.1038/s41467-022-29283-8 (PMC8943045; doi:10.1038/s41467-022-29283-8)
Supplement: Supplementary file 17 — Source Data [file 41467_2022_29283_MOESM17_ESM.zip]

Archive with 5 entries (5 files):
- Source Data 1 The source data for Figure 1 in manuscript.xlsx
- Source Data 2 The source data for Figure 2 in manuscript.xlsx
- Source Data 3 The source data for Figure 3 in manuscript.xlsx
- Source Data 4 The source data for Figure 4 in manuscript.xlsx
- Source Data 5 The source data for Supplementary figures.xlsx
