# Supplementary material for: Assessment of global health risk of antibiotic resistance genes
Source: Nat Commun. 2022 Mar 23;13:1553. doi: 10.1038/s41467-022-29283-8 (PMC8943045; doi:10.1038/s41467-022-29283-8)
Supplement: Supplementary file 17 — Source Data [file 41467_2022_29283_MOESM17_ESM.zip › Source Data 1 The source data for Figure 1 in manuscript.xlsx]

## Sheet: Fig. 1a
ID	Latitude	Longitude	Habitat	Sample_number			Habitat	Sample_number
1	43.7	-72.4	Aquatic	4			Aquatic	1697
2	32	-81	Aquatic	51			Other host	276
3	34.6	-77.1	Aquatic	5			Engineered	1174
4	19.1	-98.9	Other host	1			Terrestrial	396
5	34	-118.5	Other host	2			Human	1020
6	34.1	-118.4	Other host	5			Air	9
7	37.9	-122.3	Engineered	1
8	43.8	-88.8	Other host	4
9	43.1	-89.4	Other host	8
10	52	8.5	Engineered	8
11	21.8	-100.2	Other host	7
12	21.1	-100.3	Other host	2
13	21	-103.9	Other host	1
14	20.7	-101.9	Other host	1
15	49	13.6	Terrestrial	2
16	60	10.8	Other host	1
17	68.6	-149.3	Terrestrial	15
18	29.9	-90	Aquatic	16
19	31.4	-81.6	Aquatic	35
20	46.2	-123.2	Aquatic	22
21	45	-74.8	Aquatic	37
22	-40.4	175.6	Other host	2
23	44.5	-110.8	Aquatic	5
24	38.8	-75.2	Aquatic	12
25	27	-110.6	Aquatic	25
26	41.2	-8.6	Other host	2
27	50.7	-3.2	Other host	4
28	51.6	-9.7	Other host	1
29	44.3	-68.1	Other host	2
30	40.7	-119.4	Aquatic	9
31	0.3	34.9	Other host	3
32	5.1	-53	Other host	8
33	-4.7	11.8	Other host	2
34	26.1	-80.2	Other host	2
35	36.7	-122	Aquatic	2
36	36.7	-122.3	Aquatic	1
37	36.3	-122.2	Aquatic	10
38	-78.1	163.8	Aquatic	4
39	-78.1	163.7	Aquatic	4
40	-78	163.7	Aquatic	3
41	-78.1	164.1	Aquatic	3
42	-78	163.8	Aquatic	2
43	-78	163.9	Aquatic	1
44	-78.1	163.9	Aquatic	2
45	-78	164	Aquatic	1
46	-78	164.1	Aquatic	1
47	-78.1	164.3	Aquatic	1
48	-78.1	164	Aquatic	1
49	8	-156	Aquatic	4
50	39.1	-75.2	Aquatic	1
51	39.1	-75.3	Aquatic	4
52	39.3	-75.4	Aquatic	13
53	37	-76	Aquatic	2
54	37.2	-76.1	Aquatic	1
55	37.5	-76.1	Aquatic	2
56	38.1	-76.2	Aquatic	2
57	39.3	-76	Aquatic	1
58	37.1	-76.2	Aquatic	1
59	40.8	-73.8	Engineered	15
60	40.6	-74	Engineered	62
61	40.7	-74	Engineered	211
62	40.9	-73.8	Engineered	12
63	40.8	-73.9	Engineered	137
64	40.7	-73.8	Engineered	43
65	40.8	-74	Engineered	150
66	40.6	-73.8	Engineered	31
67	40.9	-73.9	Engineered	49
68	0	0	Engineered	28
69	40.7	-73.9	Engineered	128
70	40.5	-74.2	Engineered	5
71	40.6	-74.2	Engineered	1
72	40.6	-74.1	Engineered	9
73	40.6	-73.9	Engineered	11
74	40.8	-73.6	Engineered	3
75	42.4	-71.1	Human	4
76	40.4	-87	Terrestrial	7
77	32.6	-110.9	Terrestrial	2
78	42.7	-77	Terrestrial	2
79	45	-110.7	Aquatic	3
80	35.7	-78.5	Other host	20
81	35.9	-79	Other host	16
82	35.9	-79.1	Other host	4
83	35.9	-79.1	Terrestrial	1
84	44.2	-122.2	Terrestrial	1
85	46.8	-72.5	Aquatic	8
86	45.4	-72.1	Aquatic	8
87	48.2	-71.3	Aquatic	7
88	75.2	-150.1	Aquatic	2
89	73.2	-150.2	Aquatic	3
90	79.2	-150.1	Aquatic	3
91	77.1	-150.2	Aquatic	3
92	75.3	-156	Aquatic	1
93	10.2	-84	Other host	2
94	46.7	-92.3	Aquatic	5
95	48	-122.5	Other host	2
96	18.3	-65.8	Engineered	1
97	36.5	25.5	Aquatic	4
98	56.1	10.5	Aquatic	1
99	19.3	-155.8	Terrestrial	1
100	19.1	-155.8	Terrestrial	2
101	12.5	144.9	Aquatic	1
102	-34.3	-178.2	Aquatic	1
103	58.6	18.3	Aquatic	1
104	-27.7	14.3	Aquatic	1
105	1.8	96.8	Aquatic	2
106	56.6	11.7	Aquatic	1
107	-44.3	-75.9	Aquatic	1
108	-32.9	-177.7	Aquatic	1
109	44.3	35	Aquatic	1
110	12.6	144.7	Aquatic	1
111	43	-87.9	Engineered	7
112	43.3	-73.6	Aquatic	2
113	43.1	-73.6	Aquatic	1
114	47.5	-93.5	Aquatic	71
115	47.1	-88.5	Aquatic	18
116	20.3	-107	Aquatic	1
117	18.2	-104.2	Aquatic	1
118	0	0	Aquatic	67
119	55.7	12.5	Human	170
120	55.7	12.6	Human	56
121	-77.4	161.9	Aquatic	2
122	68.4	19.1	Terrestrial	8
123	18.3	-65.8	Terrestrial	2
124	49.7	-112.8	Other host	3
125	44.7	-110.7	Aquatic	3
126	53.1	8.8	Aquatic	1
127	51.4	79.5	Aquatic	1
128	4.1	-73.2	Terrestrial	3
129	3.8	-73.3	Terrestrial	1
130	4.2	-73.2	Terrestrial	1
131	38	-109.5	Terrestrial	1
132	45.6	-110.6	Terrestrial	1
133	44.5	-109.6	Terrestrial	1
134	35	-111.7	Terrestrial	1
135	37.9	-122.2	Engineered	4
136	37.8	-122.3	Engineered	40
137	54.2	7.9	Aquatic	48
138	54	6.9	Aquatic	2
139	43.7	-72.4	Engineered	3
140	37.6	-122.1	Aquatic	9
141	18	-67.2	Aquatic	2
142	37.5	-122	Aquatic	5
143	18	-67	Engineered	19
144	46.4	-119.3	Terrestrial	25
145	71.3	-156.6	Terrestrial	41
146	71.3	-156.8	Terrestrial	11
147	42.5	-72.2	Terrestrial	17
148	42.6	-72.2	Terrestrial	1
149	45	141.9	Aquatic	4
150	33.9	-83.4	Terrestrial	4
151	41.8	-111.8	Terrestrial	5
152	46.3	-119.3	Aquatic	1
153	33.7	-117.7	Terrestrial	3
154	37.8	-119.4	Aquatic	2
155	38.5	-121.8	Engineered	17
156	37.8	-122.3	Terrestrial	24
157	0	0	Terrestrial	34
158	47.5	-93.5	Other host	6
159	47.8	-127.8	Aquatic	2
160	36.8	-121.7	Aquatic	3
161	42	-93	Terrestrial	9
162	38.9	-122.4	Terrestrial	27
163	0	0	Air	9
164	34.3	-84	Aquatic	4
165	33.9	-83.6	Aquatic	3
166	33.9	-83.4	Aquatic	1
167	33.9	-83.5	Aquatic	1
168	38	-122.5	Other host	16
169	39.8	-81	Terrestrial	5
170	39.6	-80	Terrestrial	8
171	40.2	-81.1	Terrestrial	15
172	39	-107	Terrestrial	2
173	40.9	-96.7	Terrestrial	1
174	43.4	-80.6	Aquatic	4
175	43.4	-80.6	Engineered	6
176	43.7	-72.1	Engineered	16
177	9.3	-80	Aquatic	1
178	61.2	21.5	Aquatic	4
179	57.4	16.7	Aquatic	3
180	-64.8	-64	Aquatic	7
181	10.8	-65.1	Aquatic	7
182	-15.6	-75.4	Aquatic	1
183	-16.2	-76.6	Aquatic	3
184	-14.5	-76.2	Aquatic	4
185	28.9	-90.5	Aquatic	2
186	9.8	-104.3	Aquatic	5
187	-13	-80.8	Aquatic	5
188	-11.5	-81.4	Aquatic	3
189	-14.2	-77.5	Aquatic	2
190	18.9	-108.8	Aquatic	5
191	18.9	-104.9	Aquatic	2
192	50	-145	Aquatic	4
193	49.6	-138.7	Aquatic	1
194	39.3	-72.2	Aquatic	2
195	39.5	-72.4	Aquatic	1
196	39.6	-72.4	Aquatic	2
197	34.4	-119.8	Aquatic	5
198	37.9	-122	Other host	19
199	47.1	-99.1	Aquatic	11
200	48.4	-122.2	Aquatic	75
201	44.5	-83	Aquatic	2
202	44.7	-82.9	Aquatic	2
203	36.8	-121.9	Aquatic	44
204	34.4	-119.8	Other host	21
205	34.4	-119.7	Other host	4
206	20.9	-86.8	Other host	1
207	-31.6	159.1	Other host	1
208	24.7	-81.5	Other host	1
209	10	-145	Aquatic	2
210	8.7	-86.5	Aquatic	1
211	2	-97.1	Aquatic	1
212	9.5	-92.3	Aquatic	1
213	0.9	-97.1	Aquatic	1
214	50.8	8.8	Other host	8
215	51.3	12.4	Other host	9
216	21.3	-157.8	Other host	5
217	21.4	-157.7	Other host	3
218	21.5	-157.8	Other host	1
219	53.1	8.8	Other host	1
220	18.4	-66.1	Other host	3
221	38.5	21.3	Aquatic	1
222	47	-122	Other host	1
223	39.2	-121.3	Terrestrial	1
224	47.8	-86.9	Aquatic	1
225	41.8	-81.7	Aquatic	2
226	41.5	-82.9	Aquatic	1
227	43.9	-78	Aquatic	1
228	42.3	-81.4	Aquatic	1
229	35.8	-84	Other host	21
230	27	-111.4	Aquatic	4
231	27	111.4	Aquatic	1
232	36.2	-33.9	Aquatic	2
233	-22.2	-176.6	Aquatic	1
234	37.3	-32.3	Aquatic	2
235	9.8	-104.3	Other host	4
236	-22	-176.6	Aquatic	2
237	-20.8	-176.2	Aquatic	1
238	45.5	-73.7	Terrestrial	2
239	-68.6	78.2	Aquatic	48
240	-68.5	78.2	Aquatic	89
241	-68.8	77.8	Aquatic	1
242	47.7	-122.3	Engineered	12
243	55.9	-3.2	Aquatic	5
244	35.9	-76.2	Aquatic	7
245	47.7	-122.3	Other host	3
246	47.5	125	Aquatic	1
247	36	-106.1	Engineered	6
248	41.2	-78.5	Aquatic	2
249	41.6	-78.5	Aquatic	3
250	41.2	-78.4	Aquatic	2
251	41.2	-77	Aquatic	3
252	40	-83	Engineered	3
253	40	-79.1	Aquatic	1
254	41.1	-78.4	Aquatic	2
255	42.4	-76.5	Engineered	2
256	47.4	7.2	Terrestrial	6
257	44.6	-110.4	Aquatic	5
258	36.4	-116.3	Aquatic	3
259	25.4	98.4	Aquatic	1
260	25.4	98.5	Aquatic	2
261	41.7	-87.5	Aquatic	4
262	37.7	-118.8	Aquatic	2
263	36.4	-115.7	Aquatic	2
264	50.1	-124.7	Aquatic	4
265	51.2	-116.2	Aquatic	2
266	37.4	-118.5	Aquatic	3
267	38.7	-118.7	Aquatic	1
268	52.2	5.9	Aquatic	1
269	37	-116.7	Aquatic	2
270	60.2	-125.5	Aquatic	1
271	-2	29.2	Aquatic	4
272	-13.5	34.8	Aquatic	1
273	-22.5	30.7	Aquatic	1
274	39	-122.4	Aquatic	1
275	-1.8	29.2	Aquatic	2
276	81	-81.6	Aquatic	4
277	-2.8	121.1	Aquatic	2
278	61.2	25.1	Aquatic	3
279	61.6	22	Aquatic	1
280	43.6	-103.5	Aquatic	1
281	50	-116.5	Aquatic	4
282	-28.6	-11.8	Aquatic	2
283	-29.8	82.6	Aquatic	2
284	10.1	-99.3	Aquatic	2
285	-39.2	135.2	Aquatic	1
286	-31.2	110.2	Aquatic	1
287	18	-133.3	Aquatic	1
288	12	-108.1	Aquatic	1
289	15.9	-124.5	Aquatic	2
290	30	-23.7	Aquatic	2
291	14.5	-26	Aquatic	1
292	-26.9	-21.4	Aquatic	1
293	-25.5	-179.5	Aquatic	3
294	-3	-27.3	Aquatic	1
295	-23	-37	Aquatic	2
296	-28	63.3	Aquatic	2
297	-33.6	39.9	Aquatic	2
298	21.1	-150.4	Aquatic	2
299	7.3	-26	Aquatic	1
300	9.2	-163.5	Aquatic	2
301	14.5	-118.8	Aquatic	3
302	-29.7	93	Aquatic	1
303	18.1	-133.3	Aquatic	1
304	17.4	-59.8	Aquatic	2
305	-31.8	6.8	Aquatic	1
306	-15.8	-33.4	Aquatic	1
307	21.5	-23.5	Aquatic	1
308	-9.1	-30.2	Aquatic	1
309	-28.4	179.1	Aquatic	2
310	29.1	-23.7	Aquatic	1
311	-61.3	-43.9	Aquatic	1
312	20	-52.6	Aquatic	2
313	-5.7	-170.7	Aquatic	1
314	12	-108	Aquatic	1
315	-30.3	103.3	Aquatic	1
316	43.3	8.1	Aquatic	1
317	18.3	-52.6	Aquatic	1
318	37.1	-17.5	Aquatic	1
319	39.5	6.4	Aquatic	1
320	-64.5	-64.9	Aquatic	1
321	38.6	13.2	Aquatic	1
322	32.1	-17.3	Aquatic	1
323	43.5	7.9	Aquatic	1
324	39.5	11.5	Aquatic	1
325	-50.4	-39.8	Aquatic	1
326	39.5	7.2	Aquatic	1
327	39.5	7.3	Aquatic	1
328	38.4	4.7	Aquatic	1
329	38.1	11.5	Aquatic	1
330	39.5	4.4	Aquatic	1
331	38.5	10.2	Aquatic	1
332	39.5	5.2	Aquatic	1
333	43	8.4	Aquatic	1
334	40.2	2.3	Aquatic	1
335	68.4	19	Terrestrial	1
336	53.2	13	Aquatic	5
337	46	-89.7	Aquatic	81
338	-19.3	-43.6	Other host	4
339	-19.3	-43.6	Terrestrial	3
340	9.1	-79.8	Terrestrial	6
341	41.7	-83.3	Aquatic	3
342	37.5	-122.1	Aquatic	8
343	37.5	-122.1	Terrestrial	16
344	40.8	-76.3	Terrestrial	12
345	49.3	-134.7	Aquatic	4
346	48.6	-123.5	Aquatic	90
347	48.4	-123.3	Aquatic	5
348	48.7	-126.7	Aquatic	1
349	-38	-45	Aquatic	4
350	0	-23	Aquatic	1
351	-0.5	-23	Aquatic	1
352	3.5	-39	Aquatic	1
353	8.3	-50	Aquatic	2
354	9.7	-55.3	Aquatic	1
355	-25	-36	Aquatic	1
356	0	-33.5	Aquatic	1
357	6.5	-48	Aquatic	2
358	1.5	-37	Aquatic	1
359	49.7	-124	Aquatic	15
360	46.2	-123.9	Aquatic	42
361	46.3	-123.9	Aquatic	2
362	46.3	-124	Aquatic	3
363	46.3	-123.7	Aquatic	2
364	46.3	-123.5	Aquatic	1
365	41.7	-86.2	Aquatic	5
366	-77.6	163.2	Aquatic	9
367	-77.7	162.4	Aquatic	3
368	-5.3	-85.3	Aquatic	1
369	6.4	-103.1	Aquatic	1
370	14.1	-116.7	Aquatic	1
371	-9.2	-140.5	Aquatic	1
372	-8.9	-140.3	Aquatic	2
373	19	64.6	Aquatic	1
374	-12.9	-96.2	Aquatic	1
375	2.1	-84.5	Aquatic	2
376	19	64.5	Aquatic	2
377	-12.9	-96	Aquatic	1
378	-9	-139.3	Aquatic	1
379	-17.2	54	Aquatic	1
380	2.1	-84.6	Aquatic	1
381	31.5	-159.1	Aquatic	3
382	-5.2	-85.3	Aquatic	1
383	20.8	63.6	Aquatic	1
384	-9.4	66.3	Aquatic	1
385	34.2	-49.7	Aquatic	1
386	6.3	-102.9	Aquatic	1
387	6.3	-103	Aquatic	1
388	-17	-100.7	Aquatic	3
389	34	-49.8	Aquatic	1
390	35.9	-37.2	Aquatic	1
391	14.5	70	Aquatic	1
392	-17	53.9	Aquatic	1
393	-9	-139.2	Aquatic	1
394	-8.9	-142.6	Aquatic	1
395	-29.5	37.9	Aquatic	2
396	35.6	-6.6	Aquatic	2
397	14.2	-116.7	Aquatic	1
398	42.2	17.7	Aquatic	1
399	-47.2	-58.3	Aquatic	1
400	-20.4	-3.2	Aquatic	1
401	22.1	38.2	Aquatic	1
402	18.7	66.4	Aquatic	1
403	-8.8	-17.9	Aquatic	2
404	-20.3	-3.3	Aquatic	1
405	18.4	39.9	Aquatic	1
406	-62.3	-49.2	Aquatic	1
407	33.9	32.7	Aquatic	1
408	-60.4	-60.5	Aquatic	1
409	-33.8	-73	Aquatic	1
410	0	-153.7	Aquatic	2
411	-33.9	-73	Aquatic	1
412	-62	-49.4	Aquatic	1
413	25.6	-88.4	Aquatic	1
414	-29.7	-101.2	Aquatic	1
415	0	71.6	Aquatic	1
416	-17.6	42.2	Aquatic	1
417	-47.1	-57.8	Aquatic	1
418	6	73.9	Aquatic	2
419	-23.2	-129.7	Aquatic	1
420	-31.1	4.7	Aquatic	1
421	-15.3	43.3	Aquatic	2
422	18.6	66.5	Aquatic	1
423	35.3	-127.7	Aquatic	1
424	34.6	-71.2	Aquatic	1
425	35.8	14.3	Aquatic	2
426	39.1	-70	Aquatic	1
427	-2	-84.6	Aquatic	1
428	25.5	-88.4	Aquatic	1
429	-21	-35.3	Aquatic	2
430	-35.3	26.4	Aquatic	1
431	39.4	19.4	Aquatic	1
432	39.2	-72	Aquatic	1
433	25.7	-88.5	Aquatic	1
434	35.4	-127.7	Aquatic	2
435	9.8	80.1	Aquatic	1
436	7.4	79.3	Aquatic	1
437	14.2	-116.6	Aquatic	1
438	-23.2	-129.5	Aquatic	1
439	-1.8	-84.6	Aquatic	1
440	35.8	-37.1	Aquatic	1
441	-1.9	-84.6	Aquatic	1
442	23.4	37.3	Aquatic	1
443	36.2	-28.8	Aquatic	1
444	-32.8	-87.1	Aquatic	1
445	-30.1	-43.2	Aquatic	1
446	-23.2	-129.6	Aquatic	1
447	43.8	-16.9	Aquatic	1
448	33.9	-56.8	Aquatic	1
449	18.5	39.8	Aquatic	1
450	-13	-96	Aquatic	1
451	14.6	70	Aquatic	1
452	37.5	-121.9	Engineered	6
453	78.9	8.1	Aquatic	2
454	71.2	8.9	Aquatic	1
455	2.4	-13.6	Aquatic	1
456	26	-17.5	Aquatic	1
457	34.9	-13.1	Aquatic	1
458	78.9	-3.2	Aquatic	1
459	69.2	7.7	Aquatic	1
460	79	-9.5	Aquatic	1
461	-17.3	3	Aquatic	1
462	15.2	-20.5	Aquatic	1
463	29.7	-81.2	Aquatic	12
464	34.7	-76.7	Aquatic	8
465	44.2	-89.6	Other host	1
466	43.1	-89.4	Engineered	12
467	46	-89.6	Aquatic	67
468	43.1	-89.4	Aquatic	2
469	-77.5	161.6	Aquatic	10
470	-4.9	29.5	Aquatic	7
471	-4.9	29.6	Aquatic	3
472	-6.4	29.9	Aquatic	1
473	-6.2	29.7	Aquatic	4
474	-6.5	29.9	Aquatic	1
475	-5.6	29.5	Aquatic	1
476	-4.8	29.6	Aquatic	1
477	-5.7	29.9	Aquatic	1
478	30.4	-97.7	Other host	2
479	45.5	13.6	Other host	6
480	33.4	-115.9	Aquatic	6
481	33.3	-115.8	Aquatic	4
482	43.2	-86.6	Aquatic	7
483	48.3	16.2	Engineered	3
484	48.2	16.4	Other host	1
485	31.1	-95.2	Terrestrial	5
486	49.1	-89.4	Terrestrial	14
487	38.9	-120.6	Terrestrial	4
488	46.4	-83.4	Terrestrial	7
489	18	-65	Terrestrial	26
490	51.6	-128.1	Terrestrial	3
491	51.6	-128.1	Aquatic	4
492	34.7	135.3	Engineered	3
493	43.8	142.4	Engineered	3
494	37.4	138.8	Engineered	4
495	22.3	114.2	Engineered	8
496	30.7	104.1	Engineered	4
497	49.3	-123.1	Engineered	2
498	37.8	-122.4	Engineered	1
499	36.3	139.4	Engineered	3
500	34.7	135.1	Engineered	3
501	40.3	-88.2	Engineered	3
502	41.5	-90.4	Engineered	2
503	42.4	-71	Engineered	2
504	39.9	-75.2	Engineered	3
505	41.8	-87.7	Engineered	3
506	39.8	-89	Engineered	3
507	41.1	-87.6	Engineered	1
508	33.8	-118.3	Engineered	1
509	35.9	139.6	Engineered	2
510	40.1	-87.6	Engineered	1
511	42.1	-87.7	Engineered	1
512	44.1	-88.2	Engineered	16
513	39	-77.1	Human	4
514	-27.5	153.2	Engineered	5
515	34.1	-118.4	Human	29
516	34.2	-84	Aquatic	4
517	2.7	37.1	Other host	11
518	31.3	121.5	Engineered	4
519	22.3	114.1	Engineered	1
520	-27.5	153	Engineered	2
521	-33.3	121.4	Aquatic	1
522	24.4	-76.5	Aquatic	1
523	40.6	-0.7	Other host	2
524	0	0	Human	206
525	41.3	-105.6	Other host	9
526	52.1	-5	Other host	1
527	47.6	-122.3	Aquatic	5
528	48	8	Engineered	1
529	22.3	114.2	Other host	3
530	-3.6	35.1	Human	8
531	44.5	11.3	Human	1
532	29.4	-89.9	Aquatic	1
533	29.5	-89.9	Aquatic	1
534	46.1	11.1	Human	2
535	28.9	105.5	Engineered	3
536	53.4	-3	Engineered	10
537	59.4	18.2	Engineered	3
538	59.8	17.7	Engineered	5
539	59.3	18.1	Engineered	2
540	39.9	-80	Terrestrial	2
541	39.9	116.4	Human	91
542	43.5	-79.7	Engineered	1
543	43.7	-79.4	Engineered	3
544	44.2	-80.8	Engineered	1
545	41.9	-122.4	Aquatic	1
546	-76.5	-180	Aquatic	1
547	57	9.9	Engineered	1
548	39.3	-76.6	Human	160
549	37.3	122	Aquatic	2
550	30	120	Human	14
551	35.6	139.4	Engineered	2
552	31.2	121.5	Human	122
553	51.5	-0.1	Human	153
554	47.5	-93.5	Terrestrial	2
555	-28.2	26.8	Terrestrial	2
556	65.4	-38.5	Aquatic	7
557	67.1	-50	Aquatic	2
558	76.2	-68.2	Aquatic	1
559	45.7	126.7	Other host	3

## Sheet: Fig. 1b
Sub-habitat	Abundance (RPKM/sample)
Freshwater	59.4337
Marine	39.846
Non-marine Saline and Alkaline	15.0724
Thermal springs	21.8362
Bioreactor	82.8737
Built environment	1047.6
Lab enrichment	140.499
Wastewater	122.381
Digestive system	1661.48
Skin	1073.91
Deep subsurface	108.02
Soil	134.323

## Sheet: Fig. 1c
	Multidrug	Beta-lactams	aminoglycoside antibiotic	MLS	tetracycline antibiotic	fluoroquinolone antibiotic	peptide antibiotic	glycopeptide antibiotic	phenicol antibiotic	diaminopyrimidine antibiotic	fosfomycin	elfamycin antibiotic	Others
Freshwater	0.563809	0.0835343	0.0779615	0.0392131	0.00945499	0.00268522	0.00668745	0.00508477	0.00878324	0.00304428	0.000289738	0.000292387	0.19916
Marine	0.176322	0.644139	0.0170905	0.00974676	0.0131297	0.00624958	0.0152647	0.00214623	0.00247252	0.00226793	0.0013203	1.69791e-05	0.109833
Non-marine Saline and Alkaline	0.364105	0.213316	0.0293422	0.0251106	0.0214875	0.0015078	0.0443508	0.00466099	0.0013493	0.00311961	0.00222766	1.16392e-06	0.289422
Thermal springs	0.545684	0.0278334	0.0573493	0.0395447	0.0074639	0.00260689	0.00411215	0.0261864	0.00483921	0.00024392	0.000351589	0.000393984	0.28339
Bioreactor	0.33586	0.0467939	0.136162	0.189235	0.0559947	0.0355889	0.0194289	0.0356688	0.00371122	0.00162109	0.00770418	6.45284e-05	0.132166
Built environment	0.638642	0.073721	0.0436396	0.0125638	0.02856	0.046181	0.033173	0.00330156	0.0122685	0.0031687	0.0197346	8.34652e-07	0.0850449
Lab enrichment	0.473033	0.0349989	0.0695273	0.0256576	0.018434	0.0549006	0.0168228	0.0330201	0.00912787	6.42012e-05	0.0142747	0.00633373	0.243805
Wastewater	0.2375	0.0982968	0.243132	0.160967	0.0592965	0.0223317	0.00377583	0.0048003	0.013151	0.00353511	0.000243036	1.70578e-05	0.152953
Digestive system	0.215775	0.10999	0.0484396	0.166009	0.28021	0.0307126	0.0397903	0.00349779	0.00750601	0.0206741	0.00746319	4.36406e-07	0.0699325
Skin	0.27103	0.0366761	0.308605	0.12288	0.0216403	0.0790345	0.00564324	0.000724009	0.00986079	0.0206715	0.00119321	1.84704e-05	0.122023
Deep subsurface	0.471255	0.0171245	0.287375	0.0233479	0.0291257	0.00367782	0.0103509	0.00572802	0.0067796	0.000663834	0.000512181	2.44489e-05	0.144035
Soil	0.467039	0.0293423	0.0388917	0.105913	0.0368876	0.00728994	0.00890427	0.0416149	0.0154956	0.00329202	0.00193984	0.00104664	0.242342

## Sheet: Fig. 1d
	abundance	Area
3300000142	3.62531	low
3300000153	2.61127	low
3300000167	3.51232	low
3300000179	2.88877	low
3300000181	3.142	low
3300000190	2.33851	low
3300000195	2.40076	low
3300000198	2.30973	low
3300000199	2.72572	low
3300000252	1.99703	low
3300000342	0.256799	low
3300000385	62.3154	low
3300000405	7.21894	low
3300000520	6.8236	low
3300002091	16.2148	low
3300002092	18.2564	low
3300002098	4.49	low
3300002154	0.368359	low
3300002186	1.06298	low
3300002301	6.21133	low
3300002307	16.6001	low
3300002481	8.81014	low
3300002989	61.0979	low
3300003375	10.181	low
3300004097	8.76194	low
3300005275	0.159107	low
3300005278	1.79033	low
3300005298	3.4546	low
3300005300	1.35996	low
3300005470	12.8234	low
3300005964	0.158304	low
3300005966	5.00173	low
3300005977	0.296349	low
3300006050	67.9328	low
3300006057	68.9218	low
3300006059	67.4307	low
3300006174	58.3717	low
3300007345	103.347	low
3300007346	19.6612	low
3300007517	40.1882	low
3300007519	6.23488	low
3300007640	109.999	low
3300007722	8.78694	low
3300008012	7.4283	low
3300009029	59.551	low
3300009083	49.0894	low
3300009084	31.7667	low
3300009503	18.0636	low
3300009702	14.5109	low
3300009703	4.44347	low
3300009760	32.5782	low
3300009762	56.4606	low
3300009764	49.3863	low
3300009789	94.1636	low
3300009790	2.31723	low
3300009840	106.898	low
3300010029	70.1171	low
3300010037	78.2972	low
3300010038	87.842	low
3300010040	83.0285	low
3300010041	90.2702	low
3300010042	93.0001	low
3300010043	81.3662	low
3300010045	91.4494	low
3300010047	69.5096	low
3300010048	76.9562	low
3300010054	53.9166	low
3300010055	96.8565	low
3300010151	0.590788	low
3300010153	13.6099	low
3300010155	7.71609	low
3300010157	9.96505	low
3300010158	14.593	low
3300010160	29.9968	low
3300010263	38.4532	low
3300010265	33.6074	low
3300010267	76.0032	low
3300010268	28.9803	low
3300010269	40.5721	low
3300010271	39.7614	low
3300010273	42.9848	low
3300010274	85.7589	low
3300010276	37.9206	low
3300010277	42.3548	low
3300010281	65.489	low
3300010285	78.5166	low
3300010286	87.0652	low
3300010287	57.3155	low
3300010296	4.72718	low
3300010297	5.53882	low
3300010299	9.71679	low
3300010300	3.27634	low
3300010312	6.64721	low
3300010316	2.2774	low
3300010318	8.4263	low
3300010339	47.6708	low
3300010341	47.2294	low
3300010343	52.8294	low
3300010368	4.50996	low
3300010370	15.8595	low
3300010372	301.214	low
3300010374	140.335	low
3300010428	52.3918	low
3300011013	2.46274	low
3300011118	5.28865	low
3300011169	9.96879	low
3300011170	6.11332	low
3300011171	6.42064	low
3300011177	2.19808	low
3300011179	2.61243	low
3300011181	3.70089	low
3300011185	13.2464	low
3300011186	2.40266	low
3300011187	16.0615	low
3300011188	3.89187	low
3300011189	43.5274	low
3300011208	497.726	low
3300011219	957.785	low
3300011368	4.93306	low
3300011593	1126.97	low
3300011599	1230.71	low
3300011617	1071.96	low
3300011667	464.197	low
3300011738	7.24298	low
3300011918	6.82872	low
3300011921	79.0445	low
3300011932	5.04159	low
3300012025	11.5256	low
3300012026	21.54	low
3300012027	0.684527	low
3300012028	1.04368	low
3300012029	3.40278	low
3300012030	15.9409	low
3300012032	21.6816	low
3300012033	16.0933	low
3300012036	10.3704	low
3300012037	1.7359	low
3300012042	157.411	low
3300012044	53.9979	low
3300012046	60.6158	low
3300012092	110.639	low
3300012103	13.0968	low
3300012104	40.1676	low
3300012106	6.25757	low
3300012108	12.1215	low
3300012109	10.0096	low
3300012111	3.01144	low
3300012114	0.92017	low
3300012115	32.6162	low
3300012116	30.4032	low
3300012121	2.45926	low
3300012127	27.9889	low
3300012128	17.6306	low
3300012145	17.7783	low
3300012147	1.67785	low
3300012170	24.5848	low
3300012178	78.281	low
3300012182	55.9677	low
3300012183	149.473	low
3300012184	153.744	low
3300012185	132.102	low
3300012186	87.2418	low
3300012250	27.9833	low
3300012262	2.58671	low
3300012263	20.6785	low
3300012265	20.4327	low
3300012267	2.89708	low
3300012268	9.97285	low
3300012270	13.8719	low
3300012271	3.29403	low
3300012272	1.46863	low
3300012521	35.1086	low
3300012526	132.123	low
3300012527	98.0481	low
3300012530	72.5199	low
3300012531	88.1843	low
3300012678	131.361	low
3300012679	124.182	low
3300012681	137.669	low
3300012682	86.3955	low
3300012919	1.66696	low
3300012920	1.86274	low
3300012928	1.5796	low
3300012936	2.86001	low
3300012950	4.69741	low
3300012952	1.94066	low
3300012953	2.5348	low
3300012954	1.58786	low
3300012971	76.9814	low
3300013006	20.4527	low
3300013010	1.4476	low
3300013014	9.49774	low
3300013093	18.4196	low
3300013094	18.7643	low
3300013097	185.279	low
3300013285	17.1508	low
3300013286	22.9657	low
3300013391	83.8066	low
3300013759	4.83632	low
3300013769	189.715	low
3300013833	206.428	low
3300014055	262.022	low
3300014490	48.8375	low
3300014491	148.845	low
3300014492	72.847	low
3300014493	58.281	low
3300014494	41.4513	low
3300014496	36.4825	low
3300014498	47.8488	low
3300014550	1201.42	low
3300014613	513.64	low
3300014656	4.29099	low
3300014707	254.873	low
3300014750	1669.44	low
3300014770	2119.18	low
3300014776	1297.35	low
3300014824	539.069	low
3300014838	72.275	low
3300014928	1774	low
3300014937	737.929	low
3300014943	1042.62	low
3300014948	583.151	low
3300014955	1191.91	low
3300015360	29.4917	low
3300015370	11.0363	low
3300016461	84.7578	low
3300017386	0.894057	low
3300017388	21.7251	low
3300017391	0.205197	low
3300017402	1.09006	low
3300017406	22.7624	low
3300017416	68.1138	low
3300017418	46.0467	low
3300017423	51.0642	low
3300017426	63.9225	low
3300017429	2.1647	low
3300017431	25.5661	low
3300017437	18.364	low
3300017441	25.8134	low
3300017444	49.236	low
3300017448	74.6734	low
3300017449	9.0562	low
3300017451	10.1518	low
3300017452	14.9505	low
3300017453	33.577	low
3300017458	29.209	low
3300017463	18.2332	low
3300017467	359.469	low
3300017470	11.9723	low
3300017473	12.076	low
3300017477	5.30027	low
3300017480	79.1669	low
3300017485	45.4893	low
3300017490	11.9695	low
3300017494	43.1251	low
3300017498	10.114	low
3300017501	4.197	low
3300017505	45.8132	low
3300017509	28.9725	low
3300017513	1.04331	low
3300017518	37.5252	low
3300017522	13.222	low
3300017526	9.71871	low
3300017531	7.28112	low
3300017533	4.61508	low
3300017687	78.0944	low
3300017688	75.9814	low
3300017788	34.9359	low
3300017789	110.512	low
3300017821	66.5331	low
3300017919	0.739747	low
3300017925	46.5199	low
3300017929	59.3928	low
3300017931	32.2459	low
3300017932	88.2728	low
3300017934	41.4062	low
3300017935	44.1166	low
3300017936	69.3918	low
3300017937	109.719	low
3300017938	38.3605	low
3300017940	45.3024	low
3300017941	31.4624	low
3300017942	83.1087	low
3300017946	68.0936	low
3300017960	57.1309	low
3300017963	5.77242	low
3300017971	5.89659	low
3300017974	69.5131	low
3300017987	18.3844	low
3300017989	17.2801	low
3300017990	51.7512	low
3300017991	11.7822	low
3300017992	23.643	low
3300017996	35.3771	low
3300017998	25.0569	low
3300018003	36.6767	low
3300018004	28.1575	low
3300018008	40.8434	low
3300018009	41.9789	low
3300018012	54.3229	low
3300018013	44.7178	low
3300018014	50.6099	low
3300018015	31.082	low
3300018016	41.0203	low
3300018017	41.0812	low
3300018018	23.5772	low
3300018019	35.0633	low
3300018020	29.2463	low
3300018021	30.5369	low
3300018022	47.3174	low
3300018023	36.9086	low
3300018024	36.9784	low
3300018025	52.6008	low
3300018026	39.8006	low
3300018030	44.9286	low
3300018033	53.843	low
3300018035	62.637	low
3300018037	62.4533	low
3300018038	55.9883	low
3300018040	48.7342	low
3300018042	68.2706	low
3300018043	62.7556	low
3300018044	69.0125	low
3300018046	65.8944	low
3300018065	79.3905	low
3300018080	9.21808	low
3300018089	54.4742	low
3300018422	122.746	low
3300018790	75.2682	low
3300018815	100.274	low
3300018868	75.7079	low
3300018920	125.407	low
3300019082	34.1571	low
3300019360	90.4608	low
3300019458	57.8809	low
3300019487	44.3131	low
3300019767	243.026	low
3300020025	0.564673	low
3300020057	29.3633	low
3300020083	46.1019	low
3300020084	30.916	low
3300020139	5.18414	low
3300020145	4.47819	low
3300020153	10.5532	low
3300020166	3.90102	low
3300020169	2.89949	low
3300020171	63.8231	low
3300020175	1.65977	low
3300020180	23.1483	low
3300020182	3.63252	low
3300020183	13.73	low
3300020185	2.00828	low
3300020186	36.8165	low
3300020187	2.65683	low
3300020195	32.3535	low
3300020196	46.5356	low
3300020197	28.1705	low
3300020198	44.1969	low
3300020200	26.2046	low
3300020201	21.3418	low
3300020204	28.0759	low
3300020213	30.0486	low
3300020219	31.9771	low
3300020220	31.6075	low
3300020222	25.1062	low
3300020298	5.79752	low
3300020307	15.031	low
3300020310	0.951328	low
3300020326	6.1833	low
3300020331	5.86909	low
3300020344	5.89468	low
3300020346	2.11283	low
3300020349	3.16335	low
3300020358	1.30517	low
3300020359	2.04756	low
3300020360	3.26198	low
3300020361	5.22579	low
3300020362	3.3276	low
3300020364	5.96138	low
3300020367	6.36166	low
3300020369	16.6386	low
3300020371	6.08232	low
3300020373	7.79841	low
3300020376	2.50218	low
3300020377	2.0247	low
3300020378	1.32331	low
3300020381	0.940363	low
3300020382	1.10865	low
3300020383	8.40675	low
3300020385	11.9615	low
3300020386	2.40229	low
3300020387	3.0397	low
3300020388	2.43552	low
3300020389	6.87252	low
3300020390	8.84557	low
3300020391	3.33685	low
3300020392	1.50975	low
3300020393	3.68215	low
3300020394	5.9411	low
3300020396	1.27343	low
3300020397	9.33609	low
3300020398	7.34184	low
3300020399	12.6207	low
3300020400	1.83805	low
3300020401	1.31714	low
3300020402	1.43274	low
3300020403	2.00608	low
3300020407	17.7844	low
3300020408	3.3682	low
3300020411	2.06044	low
3300020412	3.68828	low
3300020413	0.858966	low
3300020415	8.78566	low
3300020416	1.52952	low
3300020417	3.75033	low
3300020418	3.58581	low
3300020419	1.43016	low
3300020420	1.30872	low
3300020421	1.06397	low
3300020422	2.77048	low
3300020423	7.01264	low
3300020424	3.00529	low
3300020425	4.41272	low
3300020426	21.0823	low
3300020427	18.0134	low
3300020428	0.829599	low
3300020429	9.80279	low
3300020430	5.2146	low
3300020431	2.06248	low
3300020432	2.95748	low
3300020433	3.61941	low
3300020435	5.13585	low
3300020436	2.79391	low
3300020438	1.19332	low
3300020439	6.44174	low
3300020442	3.4028	low
3300020444	5.32183	low
3300020445	1.37911	low
3300020446	1.819	low
3300020448	1.84922	low
3300020449	3.08597	low
3300020450	0.810254	low
3300020451	2.20361	low
3300020453	0.992854	low
3300020454	0.737909	low
3300020457	1.34607	low
3300020458	11.5826	low
3300020460	2.20138	low
3300020462	1.17957	low
3300020463	2.19989	low
3300020464	6.26732	low
3300020465	0.830908	low
3300020467	1.27058	low
3300020469	1.05869	low
3300020470	3.45583	low
3300020471	2.80934	low
3300020472	3.29999	low
3300020473	10.6046	low
3300020475	0.912133	low
3300020476	4.93193	low
3300020477	10.5465	low
3300020478	4.13458	low
3300020578	31.0904	low
3300020580	88.1578	low
3300020582	178.944	low
3300020595	1.95166	low
3300020596	23.6197	low
3300020603	34.7983	low
3300020677	4.00072	low
3300020679	13.595	low
3300020680	15.5993	low
3300020681	24.8619	low
3300020682	10.498	low
3300020683	20.1158	low
3300020684	24.7989	low
3300020685	27.5792	low
3300020686	9.84976	low
3300020687	19.3837	low
3300020688	14.419	low
3300020689	15.6337	low
3300020690	23.965	low
3300020691	15.1984	low
3300020692	24.8878	low
3300020694	15.7462	low
3300020695	15.1187	low
3300020697	22.1274	low
3300020698	17.4546	low
3300020699	18.732	low
3300020700	20.6072	low
3300020701	19.1678	low
3300020702	29.0015	low
3300020703	23.2757	low
3300020704	26.308	low
3300020705	21.4345	low
3300020706	23.7544	low
3300020707	16.3205	low
3300020708	24.5361	low
3300020709	23.7454	low
3300020710	14.1371	low
3300020711	13.1074	low
3300020712	31.6388	low
3300020713	21.9264	low
3300020714	10.6966	low
3300020715	30.0056	low
3300020716	8.99348	low
3300020717	25.8569	low
3300020718	14.5517	low
3300020719	23.9429	low
3300020720	27.7861	low
3300020721	18.1046	low
3300020722	26.4176	low
3300020723	30.6967	low
3300020724	32.159	low
3300020725	10.0367	low
3300020726	20.1757	low
3300020729	19.1827	low
3300020730	24.3678	low
3300020731	6.27093	low
3300020732	9.5742	low
3300020733	11.1305	low
3300020734	28.212	low
3300020735	18.4594	low
3300021055	47.8419	low
3300021064	37.9571	low
3300021089	4.14068	low
3300021092	44.8602	low
3300021093	20.9448	low
3300021114	23.5705	low
3300021116	13.8547	low
3300021118	9.14625	low
3300021120	18.9654	low
3300021122	13.181	low
3300021123	21.2265	low
3300021124	8.94811	low
3300021125	18.5749	low
3300021126	14.0112	low
3300021128	15.6571	low
3300021129	4.72751	low
3300021130	18.5737	low
3300021131	11.2231	low
3300021132	17.0566	low
3300021133	13.6873	low
3300021134	8.84674	low
3300021135	24.8305	low
3300021142	10.6972	low
3300021168	86.7391	low
3300021178	88.3392	low
3300021180	119.278	low
3300021185	0.924532	low
3300021338	19.9639	low
3300021341	17.3969	low
3300021343	21.1975	low
3300021352	5.91984	low
3300021357	32.1287	low
3300021362	81.2307	low
3300021365	10.1022	low
3300021374	98.5576	low
3300021402	93.171	low
3300021403	111.248	low
3300021404	101.773	low
3300021406	114.699	low
3300021407	95.324	low
3300021409	199.937	low
3300021410	247.534	low
3300021414	292.773	low
3300021416	100.04	low
3300021417	107.546	low
3300021419	24.2027	low
3300021420	100.256	low
3300021424	22.4675	low
3300021432	88.9919	low
3300021433	81.7849	low
3300021444	89.4767	low
3300021468	2.80684	low
3300021469	1.93142	low
3300021471	4.8381	low
3300021472	0.806195	low
3300021474	95.8807	low
3300021482	2.47073	low
3300021484	4.308	low
3300021485	16.3176	low
3300021486	5.08453	low
3300021487	16.9671	low
3300021493	3.08357	low
3300021494	5.5308	low
3300021498	0.617103	low
3300021500	5.81286	low
3300021502	0.821156	low
3300021503	3.50793	low
3300021505	6.25374	low
3300021506	24.0812	low
3300021507	2.26762	low
3300021508	7.3416	low
3300021511	18.7971	low
3300021512	4.41592	low
3300021513	2.02876	low
3300021515	16.0132	low
3300021559	201.743	low
3300021587	3.8722	low
3300021597	15.7878	low
3300021982	423.117	low
3300022170	1.45863	low
3300022188	0.82837	low
3300022225	3.75484	low
3300022227	9.41654	low
3300022470	0.18456	low
3300022821	6.4864	low
3300022825	31.4682	low
3300022826	2.04701	low
3300022827	3.71427	low
3300022828	21.1451	low
3300022829	9.2251	low
3300022832	29.5613	low
3300022833	4.69578	low
3300022836	24.9525	low
3300022839	1.81411	low
3300022842	14.6666	low
3300022844	14.875	low
3300022845	31.2722	low
3300022846	6.35212	low
3300022847	13.5263	low
3300022848	15.7663	low
3300022851	4.26719	low
3300022852	681.722	low
3300022853	2.89317	low
3300022854	9.92751	low
3300022855	6.49726	low
3300022856	12.6303	low
3300022857	7.11266	low
3300022858	1.56287	low
3300022859	33.851	low
3300022860	6.08512	low
3300022862	771.902	low
3300022864	5.06482	low
3300022865	21.9282	low
3300022866	11.9032	low
3300022867	1.32003	low
3300022868	1.07175	low
3300022871	3.18629	low
3300022879	941.444	low
3300022882	7.79209	low
3300022884	6.7119	low
3300022885	17.2309	low
3300022890	1.26876	low
3300022895	633.238	low
3300023030	65.4898	low
3300023049	2.02535	low
3300023053	798.584	low
3300023054	6.64911	low
3300023055	810.374	low
3300023059	695.248	low
3300023061	4.66372	low
3300023065	857.315	low
3300023227	24.0035	low
3300023229	106.043	low
3300023230	7.01204	low
3300023231	19.2702	low
3300023233	11.1047	low
3300023234	4.95421	low
3300023235	6.20027	low
3300023236	18.5222	low
3300023237	4.40895	low
3300023238	22.5802	low
3300023239	251.113	low
3300023240	1.22036	low
3300023241	13.6232	low
3300023242	3.93402	low
3300023243	16.2899	low
3300023244	4.26206	low
3300023245	2.1732	low
3300023249	37.8834	low
3300023251	3.0786	low
3300023252	670.603	low
3300023253	4.35299	low
3300023256	3.34745	low
3300023257	1.04503	low
3300023262	8.17864	low
3300023292	3.87605	low
3300023295	7.17897	low
3300023296	15.2873	low
3300023298	5.05945	low
3300023299	5.42146	low
3300023301	4.48886	low
3300023429	9.25621	low
3300023434	17.4392	low
3300023435	3.95402	low
3300024048	8.21264	low
3300024058	8.05395	low
3300024060	9.64699	low
3300024179	71.6427	low
3300024180	3.51912	low
3300024181	84.3219	low
3300024185	3.90437	low
3300024186	76.959	low
3300024192	3.214	low
3300024220	69.2486	low
3300024221	9.1362	low
3300024222	86.0701	low
3300024223	13.2376	low
3300024231	3.26572	low
3300024247	22.2422	low
3300024262	32.1775	low
3300024263	7.43466	low
3300024265	5.96335	low
3300024267	8.26477	low
3300024284	78.1861	low
3300024289	24.2615	low
3300024292	2.46949	low
3300024294	43.101	low
3300024298	43.6428	low
3300024306	41.6417	low
3300024313	2.0645	low
3300024314	2.17674	low
3300024319	5.35272	low
3300024320	6.41742	low
3300024321	2.39761	low
3300024325	84.3673	low
3300024326	12.4896	low
3300024328	9.50343	low
3300024329	6.62944	low
3300024335	5.21076	low
3300024344	4.52221	low
3300024351	22.1005	low
3300024352	43.8977	low
3300024353	54.4756	low
3300024354	65.153	low
3300024355	43.352	low
3300024356	35.3378	low
3300024357	41.9467	low
3300024358	56.2593	low
3300024413	2.62347	low
3300024415	4.2221	low
3300024423	1.95083	low
3300024428	2.61041	low
3300024429	5.90539	low
3300024431	11.6206	low
3300024432	4.0318	low
3300024433	11.8656	low
3300024495	33.2865	low
3300024496	24.987	low
3300024500	24.5653	low
3300024502	42.0649	low
3300024503	44.0062	low
3300024504	32.6294	low
3300024505	44.5957	low
3300024506	58.7466	low
3300024507	35.9749	low
3300024508	2.31071	low
3300024509	37.104	low
3300024513	43.7453	low
3300024514	45.6987	low
3300024515	31.1685	low
3300024516	16.8064	low
3300024891	137.5	low
3300024892	79.0936	low
3300024894	87.8694	low
3300024895	65.236	low
3300024897	52.9578	low
3300024898	93.1332	low
3300024899	85.7464	low
3300024900	82.8713	low
3300024901	136.35	low
3300024902	124.081	low
3300024903	101.932	low
3300024904	139.173	low
3300024905	127.859	low
3300024906	76.0829	low
3300024907	105.469	low
3300024908	98.5432	low
3300024909	134.509	low
3300024911	84.5261	low
3300024912	102.328	low
3300024914	192.82	low
3300024915	126.2	low
3300024917	122.345	low
3300024918	103.978	low
3300024919	162.068	low
3300024920	153.482	low
3300024921	97.5175	low
3300024922	198.122	low
3300024923	90.7592	low
3300024924	112.285	low
3300024927	131.81	low
3300024929	115.035	low
3300024930	127.725	low
3300024931	72.8561	low
3300024932	108.412	low
3300024933	153.935	low
3300024934	119.324	low
3300024935	135.024	low
3300024936	236.227	low
3300024937	103.616	low
3300024938	132.736	low
3300024939	176.481	low
3300024940	93.1046	low
3300024941	102.797	low
3300024944	116.966	low
3300024945	102.96	low
3300024946	135.564	low
3300024948	132.38	low
3300024949	86.5414	low
3300024950	104.231	low
3300024951	219.421	low
3300024952	91.3615	low
3300024953	180.425	low
3300024954	121.944	low
3300024955	138.873	low
3300024956	145.738	low
3300024958	104.461	low
3300024959	116.866	low
3300024961	103.951	low
3300024962	112.071	low
3300024963	125.018	low
3300024964	108.122	low
3300024965	99.3204	low
3300024966	96.2254	low
3300024967	139.972	low
3300024968	78.9416	low
3300024969	115.348	low
3300024970	74.9865	low
3300024971	57.688	low
3300024972	112.368	low
3300024974	87.3788	low
3300024975	454.966	low
3300024976	91.1205	low
3300024977	99.8135	low
3300024979	64.0708	low
3300024980	95.1532	low
3300025024	7.75419	low
3300025028	15.3221	low
3300025038	113.926	low
3300025059	57.2883	low
3300025061	166.633	low
3300025062	134.022	low
3300025064	190.653	low
3300025065	76.4267	low
3300025072	7.17491	low
3300025078	2.31099	low
3300025082	26.3982	low
3300025086	2.7343	low
3300025093	54.834	low
3300025094	17.1511	low
3300025096	3.85054	low
3300025097	5.92037	low
3300025101	2.54376	low
3300025103	11.531	low
3300025105	14.4807	low
3300025108	1.32695	low
3300025109	10.7519	low
3300025110	3.8968	low
3300025112	6.23695	low
3300025114	33.7104	low
3300025118	7.30306	low
3300025122	6.05191	low
3300025125	14.9506	low
3300025127	2.68459	low
3300025128	10.2788	low
3300025131	1.98361	low
3300025132	12.8687	low
3300025133	8.48753	low
3300025138	4.41145	low
3300025141	0.133936	low
3300025161	21.4869	low
3300025168	5.79155	low
3300025176	24.1154	low
3300025177	17.5942	low
3300025179	50.9329	low
3300025180	32.8157	low
3300025181	21.1914	low
3300025183	30.256	low
3300025184	70.5803	low
3300025186	66.759	low
3300025188	27.8751	low
3300025189	29.5394	low
3300025193	25.8365	low
3300025194	17.7676	low
3300025195	24.1333	low
3300025196	66.4493	low
3300025198	21.9675	low
3300025201	40.2541	low
3300025202	82.1813	low
3300025203	25.2198	low
3300025204	18.3814	low
3300025205	69.8214	low
3300025209	58.5158	low
3300025210	15.67	low
3300025211	35.2836	low
3300025212	5.18104	low
3300025213	25.8003	low
3300025216	74.3974	low
3300025217	105.085	low
3300025218	74.9779	low
3300025219	21.3648	low
3300025221	15.8323	low
3300025232	10.8413	low
3300025234	14.7612	low
3300025235	18.7333	low
3300025236	46.1627	low
3300025237	105.234	low
3300025238	21.2312	low
3300025240	25.0265	low
3300025241	112.193	low
3300025244	74.4836	low
3300025247	61.272	low
3300025248	71.016	low
3300025249	18.7639	low
3300025251	18.0025	low
3300025252	66.0167	low
3300025255	26.5001	low
3300025257	44.6567	low
3300025259	40.7059	low
3300025260	95.8724	low
3300025262	21.4473	low
3300025264	24.9214	low
3300025265	1.97691	low
3300025266	60.4605	low
3300025267	74.8937	low
3300025268	57.6796	low
3300025269	16.921	low
3300025270	61.394	low
3300025274	22.3496	low
3300025276	23.0568	low
3300025277	22.411	low
3300025278	64.0223	low
3300025280	13.5326	low
3300025281	70.2535	low
3300025282	15.3625	low
3300025286	41.5103	low
3300025287	42.7511	low
3300025293	26.7359	low
3300025296	47.2828	low
3300025300	16.8849	low
3300025301	26.4357	low
3300025305	17.8263	low
3300025337	2.87275	low
3300025343	19.3105	low
3300025351	4.40748	low
3300025352	23.3174	low
3300025355	3.53733	low
3300025356	9.35565	low
3300025358	10.6423	low
3300025359	75.48	low
3300025361	11.4736	low
3300025362	0.306137	low
3300025365	8.38487	low
3300025367	4.38936	low
3300025369	6.60157	low
3300025372	3.19015	low
3300025375	6.18756	low
3300025376	19.4602	low
3300025378	4.01735	low
3300025380	2.18665	low
3300025385	9.6876	low
3300025387	9.97087	low
3300025388	9.60086	low
3300025390	15.2923	low
3300025392	5.06071	low
3300025394	0.641399	low
3300025395	22.3643	low
3300025396	7.93429	low
3300025398	12.5859	low
3300025399	6.95432	low
3300025400	10.5257	low
3300025401	8.01734	low
3300025402	7.58648	low
3300025403	9.06231	low
3300025405	17.514	low
3300025407	9.56053	low
3300025409	25.8802	low
3300025410	30.9352	low
3300025411	15.0963	low
3300025413	6.24964	low
3300025416	9.89967	low
3300025417	11.2378	low
3300025418	9.52762	low
3300025419	40.2557	low
3300025420	24.1644	low
3300025423	8.36152	low
3300025424	17.0266	low
3300025425	4.35972	low
3300025426	8.93126	low
3300025428	12.2824	low
3300025430	15.5529	low
3300025432	34.2754	low
3300025433	2.08358	low
3300025434	60.1472	low
3300025435	11.8602	low
3300025436	19.074	low
3300025437	26.9229	low
3300025438	3.02062	low
3300025439	36.5758	low
3300025441	32.1798	low
3300025442	27.6719	low
3300025443	53.1293	low
3300025444	52.6005	low
3300025446	31.6175	low
3300025447	15.8391	low
3300025448	29.7027	low
3300025449	14.0778	low
3300025450	7.92511	low
3300025453	52.4084	low
3300025454	41.2728	low
3300025455	28.7006	low
3300025457	74.9106	low
3300025459	61.5903	low
3300025460	36.8614	low
3300025461	68.1374	low
3300025464	72.1286	low
3300025465	0.806049	low
3300025466	6.66421	low
3300025467	7.87148	low
3300025469	31.0596	low
3300025470	10.5572	low
3300025472	50.4303	low
3300025473	57.7965	low
3300025474	67.0147	low
3300025475	65.6733	low
3300025476	17.4386	low
3300025477	35.1856	low
3300025479	88.896	low
3300025480	51.0066	low
3300025481	66.9524	low
3300025482	77.6875	low
3300025484	80.58	low
3300025486	738.387	low
3300025487	3.26919	low
3300025489	80.1337	low
3300025490	178.461	low
3300025491	119.175	low
3300025492	257.939	low
3300025493	104.482	low
3300025495	58.5977	low
3300025496	36.0092	low
3300025497	66.8519	low
3300025498	34.0959	low
3300025499	43.9015	low
3300025500	58.7791	low
3300025501	37.4525	low
3300025502	3.66926	low
3300025504	102.941	low
3300025505	69.216	low
3300025506	48.8046	low
3300025507	67.7338	low
3300025508	2.1101	low
3300025510	191.97	low
3300025511	60.0895	low
3300025512	204.931	low
3300025513	13.8525	low
3300025514	247.784	low
3300025515	170.72	low
3300025516	232.598	low
3300025518	337.335	low
3300025520	307.474	low
3300025522	119.853	low
3300025525	178.61	low
3300025526	185.847	low
3300025531	3.97936	low
3300025532	34.7113	low
3300025536	73.1359	low
3300025544	76.2395	low
3300025548	54.0915	low
3300025553	65.6198	low
3300025570	1.96212	low
3300025574	95.0135	low
3300025576	47.664	low
3300025577	3.51754	low
3300025579	69.2872	low
3300025581	69.9926	low
3300025582	50.6389	low
3300025585	12.6238	low
3300025586	7.26577	low
3300025588	110.011	low
3300025590	4.44231	low
3300025591	24.5156	low
3300025594	9.18278	low
3300025595	28.1407	low
3300025598	5.24137	low
3300025601	4.6563	low
3300025603	17.9346	low
3300025604	66.0158	low
3300025606	36.1371	low
3300025610	7.34084	low
3300025612	62.5798	low
3300025616	29.626	low
3300025619	64.4829	low
3300025620	1.28021	low
3300025621	39.0701	low
3300025625	99.4818	low
3300025626	3.24909	low
3300025627	94.9522	low
3300025628	6.05447	low
3300025630	9.00379	low
3300025632	3.98768	low
3300025633	102.946	low
3300025634	101.07	low
3300025637	3.95423	low
3300025639	3.50885	low
3300025640	0.968867	low
3300025641	2.01378	low
3300025642	8.62034	low
3300025648	17.0686	low
3300025649	8.28275	low
3300025650	77.0614	low
3300025654	1.47998	low
3300025661	4.92128	low
3300025664	79.07	low
3300025666	2.78781	low
3300025669	2.02351	low
3300025671	76.9837	low
3300025673	1.69291	low
3300025679	84.1212	low
3300025680	2.98568	low
3300025685	2.401	low
3300025690	2.45112	low
3300025692	98.2135	low
3300025694	1.4151	low
3300025696	3.46705	low
3300025697	2.73699	low
3300025698	4.58996	low
3300025699	2.16393	low
3300025703	80.7538	low
3300025704	2.86425	low
3300025712	3.24304	low
3300025718	62.988	low
3300025721	54.9568	low
3300025723	5.26905	low
3300025725	60.4554	low
3300025764	104.512	low
3300025775	24.8892	low
3300025777	7.25972	low
3300025778	9.17084	low
3300025779	11.5882	low
3300025781	7.60828	low
3300025782	5.69089	low
3300025783	13.7356	low
3300025785	10.7895	low
3300025788	15.6194	low
3300025806	0.983592	low
3300025809	1.84856	low
3300025810	3.58526	low
3300025812	31.848	low
3300025815	19.3187	low
3300025816	2.9395	low
3300025818	5.78256	low
3300025821	1.75603	low
3300025822	1.51666	low
3300025828	13.0292	low
3300025829	56.1196	low
3300025830	2.47559	low
3300025832	2.01495	low
3300025838	15.5204	low
3300025849	2.83744	low
3300025853	70.6087	low
3300025854	56.0414	low
3300025855	80.2692	low
3300025860	2.71873	low
3300025862	84.7844	low
3300025869	2.62127	low
3300025872	28.4356	low
3300025874	3.06059	low
3300025876	3.92628	low
3300025880	2.02695	low
3300025881	3.17042	low
3300025882	64.0609	low
3300025883	17.141	low
3300025886	1.96249	low
3300025887	3.5401	low
3300025890	3.38525	low
3300025892	4.70475	low
3300025894	3.99699	low
3300025895	12.7972	low
3300025897	3.36185	low
3300026074	3.65356	low
3300026076	0.853285	low
3300026096	12444.9	low
3300026098	82.0796	low
3300026100	50.0176	low
3300026101	68.1147	low
3300026103	6995.48	low
3300026104	264.34	low
3300026112	68.0992	low
3300026113	74.7536	low
3300026117	655.018	low
3300026214	73.0027	low
3300026215	64.4837	low
3300026216	170.793	low
3300026217	72.837	low
3300026221	141.114	low
3300026222	120.047	low
3300026223	66.8705	low
3300026237	6.43482	low
3300026271	66.5147	low
3300026272	241.098	low
3300026274	151.081	low
3300026276	174.219	low
3300026278	30.3024	low
3300026280	9.32479	low
3300026281	59.9062	low
3300026291	66.7256	low
3300026293	11.0826	low
3300026294	72.806	low
3300026356	77.2999	low
3300026455	46.1741	low
3300026457	33.5612	low
3300026459	45.4867	low
3300026473	40.7063	low
3300026478	22.9099	low
3300026479	6.24784	low
3300026483	14.8865	low
3300026484	0.944229	low
3300026491	3.49996	low
3300026505	3.5003	low
3300026509	10.3947	low
3300026510	1.6976	low
3300026511	1.63813	low
3300026512	3.73963	low
3300026517	10.6098	low
3300026518	11.0321	low
3300026519	20.3729	low
3300026531	17.4344	low
3300026533	0.984211	low
3300026534	22.5948	low
3300026620	1.30324	low
3300026626	0.325935	low
3300026628	0.527198	low
3300026638	0.030339	low
3300026642	0.0179396	low
3300026647	145.07	low
3300026660	1.50521	low
3300026682	18.7268	low
3300026703	63.1598	low
3300026736	324.938	low
3300026776	0.860156	low
3300026778	0.0161597	low
3300026781	0.351293	low
3300026817	69.9551	low
3300026823	73.1172	low
3300026831	54.644	low
3300026845	55.5557	low
3300026847	73.0495	low
3300026848	57.7693	low
3300026852	56.4479	low
3300026859	72.8532	low
3300026874	46.0516	low
3300026881	77.7471	low
3300026889	69.6914	low
3300026893	56.0169	low
3300026895	67.9132	low
3300026902	42.6972	low
3300026909	57.8276	low
3300026932	107.812	low
3300026934	80.0418	low
3300026947	101.868	low
3300026953	100.474	low
3300026959	55.0009	low
3300026965	2.38932	low
3300026967	78.2272	low
3300026968	15.0547	low
3300026969	30.4541	low
3300026971	83.5307	low
3300026972	155.643	low
3300026975	25.3753	low
3300026977	15.9217	low
3300026978	16.4152	low
3300026980	54.9711	low
3300026982	95.5317	low
3300026983	79.3917	low
3300026987	40.2749	low
3300026988	69.4085	low
3300027010	67.8092	low
3300027015	55.2049	low
3300027019	80.715	low
3300027021	27.5054	low
3300027022	199.652	low
3300027026	90.9275	low
3300027032	64.7219	low
3300027041	95.0928	low
3300027043	70.4876	low
3300027048	10.2552	low
3300027056	50.3231	low
3300027063	61.213	low
3300027081	1.51167	low
3300027090	82.866	low
3300027091	37.9396	low
3300027114	34.8319	low
3300027123	21.1854	low
3300027126	28.3563	low
3300027128	28.8011	low
3300027130	36.684	low
3300027134	14.7842	low
3300027137	33.6085	low
3300027141	15.9836	low
3300027152	31.3975	low
3300027153	18.6223	low
3300027155	17.0301	low
3300027158	140.75	low
3300027159	8.82704	low
3300027169	105.135	low
3300027170	2.75251	low
3300027183	8.01431	low
3300027186	4.73793	low
3300027192	7.76649	low
3300027195	12.1131	low
3300027197	8.19475	low
3300027198	38.3358	low
3300027204	24.2318	low
3300027205	20.3916	low
3300027206	7.56812	low
3300027207	14.0822	low
3300027209	84.0301	low
3300027210	14.7079	low
3300027212	12.0878	low
3300027219	7.40045	low
3300027220	6.42701	low
3300027222	11.9878	low
3300027223	12.3724	low
3300027224	15.4505	low
3300027225	10.752	low
3300027229	15.4254	low
3300027234	4.43079	low
3300027237	14.039	low
3300027238	22.0982	low
3300027239	13.7365	low
3300027240	14.392	low
3300027242	11.8897	low
3300027244	7.05422	low
3300027246	9.15744	low
3300027247	7.15022	low
3300027248	7.87442	low
3300027250	10.6927	low
3300027255	10.2123	low
3300027263	9.54255	low
3300027266	176.022	low
3300027276	148.596	low
3300027277	50.8167	low
3300027279	5.40763	low
3300027294	10.3733	low
3300027297	111.545	low
3300027302	31.687	low
3300027304	15.7734	low
3300027305	9.08192	low
3300027309	650.533	low
3300027320	9.71587	low
3300027323	63.8445	low
3300027330	58.8508	low
3300027332	54.7221	low
3300027337	34.1322	low
3300027365	74.1331	low
3300027366	10.68	low
3300027367	10.2162	low
3300027370	73.3673	low
3300027376	193.588	low
3300027379	51.6187	low
3300027380	18.9995	low
3300027384	39.2274	low
3300027393	720.965	low
3300027396	58.6156	low
3300027406	6.06678	low
3300027409	2907.01	low
3300027414	1522.17	low
3300027415	2938.64	low
3300027416	8.76212	low
3300027418	20.4838	low
3300027439	72.6527	low
3300027467	67.8228	low
3300027486	27.8967	low
3300027487	38.1331	low
3300027489	32.5741	low
3300027490	57.0444	low
3300027491	37.8373	low
3300027492	32.1051	low
3300027494	26.5748	low
3300027496	104.148	low
3300027499	143.019	low
3300027501	2.6075	low
3300027502	95.0154	low
3300027503	51.1579	low
3300027506	1.92183	low
3300027508	17.1769	low
3300027511	50.9444	low
3300027514	78.3499	low
3300027515	10.6458	low
3300027518	11.1478	low
3300027522	3.16578	low
3300027525	9.85709	low
3300027527	73.6737	low
3300027530	133.244	low
3300027531	9.59775	low
3300027535	84.2532	low
3300027538	42.6158	low
3300027541	33.5869	low
3300027545	80.2695	low
3300027546	96.45	low
3300027547	43.5124	low
3300027553	2.16035	low
3300027559	136.546	low
3300027561	73.0377	low
3300027565	128.377	low
3300027571	6.13196	low
3300027572	3.32303	low
3300027577	58.5245	low
3300027582	2.48178	low
3300027587	68.2758	low
3300027588	39.9675	low
3300027597	24.8148	low
3300027608	4.14076	low
3300027609	72.8787	low
3300027610	150.714	low
3300027618	115.839	low
3300027622	9.31176	low
3300027627	10.7719	low
3300027629	77.0597	low
3300027631	5.16425	low
3300027638	134.708	low
3300027645	122.198	low
3300027646	75.356	low
3300027649	11.2306	low
3300027651	76.0068	low
3300027652	102.792	low
3300027659	3.49342	low
3300027667	59.3502	low
3300027668	7.86085	low
3300027669	97.2218	low
3300027672	3.01581	low
3300027674	71.9811	low
3300027675	35.4696	low
3300027676	173.008	low
3300027677	8.98031	low
3300027678	66.8192	low
3300027680	66.5477	low
3300027683	46.0091	low
3300027685	10.5149	low
3300027686	32.6716	low
3300027687	2.28696	low
3300027692	76.2529	low
3300027699	10.0806	low
3300027700	6.83472	low
3300027703	57.1593	low
3300027704	7.08846	low
3300027707	6.66249	low
3300027708	31.4841	low
3300027709	7.80685	low
3300027710	99.016	low
3300027712	34.4681	low
3300027714	3.58075	low
3300027716	71.3443	low
3300027720	5.40923	low
3300027721	36.6842	low
3300027723	46.0648	low
3300027727	82.5536	low
3300027729	73.3449	low
3300027732	1011.3	low
3300027733	15.6967	low
3300027734	23.5314	low
3300027736	17.0495	low
3300027738	111.572	low
3300027741	27.0071	low
3300027743	28.9755	low
3300027744	7.89104	low
3300027746	25.9109	low
3300027747	22.0094	low
3300027749	14.247	low
3300027751	16.7649	low
3300027752	1.43391	low
3300027753	15.2308	low
3300027754	26.5861	low
3300027755	3.42639	low
3300027757	14.0294	low
3300027759	19.4315	low
3300027760	26.5741	low
3300027763	10.0808	low
3300027769	16.687	low
3300027770	14.019	low
3300027771	4.46501	low
3300027777	28.5395	low
3300027778	62.4459	low
3300027779	0.607086	low
3300027780	2.4187	low
3300027782	23.9478	low
3300027784	29.3221	low
3300027788	1.49867	low
3300027791	1.35862	low
3300027792	29.9584	low
3300027793	15.0743	low
3300027797	5.37149	low
3300027798	6.44149	low
3300027801	1.20393	low
3300027804	14.5559	low
3300027805	20.9074	low
3300027806	22.5987	low
3300027810	1.27965	low
3300027812	64.3705	low
3300027813	0.839136	low
3300027814	11.5642	low
3300027816	10.7975	low
3300027817	117.306	low
3300027818	51.436	low
3300027823	27.8885	low
3300027824	71.3927	low
3300027825	53.0037	low
3300027827	4.14072	low
3300027831	61.8367	low
3300027832	3.94453	low
3300027833	0.647104	low
3300027836	3.86044	low
3300027838	5.58991	low
3300027839	1.5977	low
3300027840	68.1097	low
3300027843	64.6629	low
3300027844	5.69925	low
3300027847	6.30373	low
3300027848	7.01526	low
3300027849	2.10388	low
3300027850	29.7105	low
3300027859	2.95789	low
3300027863	18.4992	low
3300027870	206.729	low
3300027878	39.7947	low
3300027883	0.488295	low
3300027888	4.11596	low
3300027892	4.83591	low
3300027893	4.08847	low
3300027894	77.6149	low
3300027898	61.5176	low
3300027901	3.6068	low
3300027906	2.6682	low
3300027908	95.376	low
3300027910	72.2384	low
3300027911	58.2981	low
3300027915	73.9397	low
3300027917	3.78705	low
3300027930	0.53475	low
3300027942	36.9438	low
3300027947	63.7096	low
3300027949	52.5465	low
3300027950	88.634	low
3300027956	43.314	low
3300027957	45.7142	low
3300027961	48.812	low
3300027962	21.5251	low
3300027963	5.88963	low
3300027971	1.9523	low
3300027972	33.133	low
3300027973	220.42	low
3300027974	23.3701	low
3300027975	66.0024	low
3300027976	14.6668	low
3300027979	48.8684	low
3300027983	13.2875	low
3300028005	99.5556	low
3300028007	124.181	low
3300028008	33.9285	low
3300028030	2.81111	low
3300028047	90.3972	low
3300028073	50.1945	low
3300028103	47.5231	low
3300028111	2.30477	low
3300028129	10.7504	low
3300028130	1.74052	low
3300028131	4.86566	low
3300028133	4.70685	low
3300028135	1.46166	low
3300028136	6.14408	low
3300028146	74.4529	low
3300028156	4.74599	low
3300028161	3.223	low
3300028162	4.90302	low
3300028167	3.85129	low
3300028168	3.57096	low
3300028169	3.50657	low
3300028176	10.9635	low
3300028178	11.9118	low
3300028191	3.95938	low
3300028193	3.65136	low
3300028194	0.852859	low
3300028272	3.56152	low
3300028275	33.5046	low
3300028276	4.60133	low
3300028283	13.4732	low
3300028297	2.285	low
3300028298	6.74146	low
3300028299	3.82479	low
3300028396	6.84111	low
3300028397	2.19789	low
3300028398	6.32254	low
3300028399	17.0329	low
3300028400	32.399	low
3300028414	6.03447	low
3300028416	2.25808	low
3300028417	24.7002	low
3300028418	9.95713	low
3300028419	11.6623	low
3300028487	4.48245	low
3300028489	5.49249	low
3300028562	111.886	low
3300028585	156.189	low
3300028586	173.274	low
3300028588	175.341	low
3300028598	9.78202	low
3300028622	31.3052	low
3300028624	47.4026	low
3300028625	20.6793	low
3300028626	56.8565	low
3300028627	72.0677	low
3300028628	87.6956	low
3300028629	68.406	low
3300028630	73.4987	low
3300028631	54.1857	low
3300028633	46.3116	low
3300028634	65.9912	low
3300028635	48.0983	low
3300028638	49.3577	low
3300028640	44.5494	low
3300028641	39.4283	low
3300028644	55.1948	low
3300029309	2.89781	low
3300029310	1860.61	low
3300029349	4.08417	low
3300029442	11.9923	low
3300029631	3.43459	low
3300029787	3.7316	low
3300029792	7.62024	low
3300029798	22.4082	low
3300029817	32.697	low
3300029818	722.208	low
3300029821	36.4656	low
3300029826	19.1997	low
3300029827	9.76494	low
3300029889	39.7345	low
3300029890	14.6241	low
3300029891	14.3727	low
3300029892	95.4699	low
3300029893	65.8224	low
3300029894	13.4032	low
3300029895	19.157	low
3300029896	34.1084	low
3300029897	16.2821	low
3300029898	22.4582	low
3300029899	21.5686	low
3300029900	14.3684	low
3300029901	28.4692	low
3300029902	73.6826	low
3300029912	20.7027	low
2100351003	290.64	high
2199352035	261.336	high
3300000145	36.6201	high
3300000146	2.76666	high
3300000147	1.08302	high
3300000150	4.46922	high
3300000151	3.94474	high
3300000154	2.00592	high
3300000160	3.9194	high
3300000169	47.4037	high
3300000170	2.28859	high
3300000171	1.6683	high
3300000174	1.29594	high
3300000187	1.89352	high
3300000188	2.87026	high
3300000192	2.6429	high
3300000193	2.42817	high
3300000200	1.48596	high
3300000201	2.70368	high
3300000202	6.57371	high
3300000205	39.9242	high
3300000208	85.9177	high
3300000211	1.8173	high
3300000212	3.0207	high
3300000214	2.12775	high
3300000215	2.0502	high
3300000216	4.16918	high
3300000225	1.64634	high
3300000226	2.56021	high
3300000237	2.32068	high
3300000239	1.63716	high
3300000254	2.55885	high
3300000347	22.8364	high
3300000351	175.791	high
3300000353	10.824	high
3300000354	19.1075	high
3300000371	24.5313	high
3300000374	19.3286	high
3300000383	47.2519	high
3300000386	19.5882	high
3300000394	38.1011	high
3300000412	3.66592	high
3300000425	9.35567	high
3300000426	23.734	high
3300000427	22.2678	high
3300000463	15.1795	high
3300000526	3.94863	high
3300002163	475.444	high
3300002164	430.73	high
3300002167	100.295	high
3300002168	189.212	high
3300002170	168.815	high
3300002173	467.837	high
3300002174	248.415	high
3300002544	48.7048	high
3300002963	155.535	high
3300003281	126.907	high
3300003282	104.706	high
3300003364	40.5523	high
3300003907	191.206	high
3300005282	47.3199	high
3300005326	29.0735	high
3300005529	84.4952	high
3300005838	5.64996	high
3300006056	91.1856	high
3300006496	633.074	high
3300006879	4112.74	high
3300007086	600.47	high
3300007196	749.953	high
3300007971	977.256	high
3300009095	368.271	high
3300009540	138.871	high
3300009704	48.8716	high
3300009767	86.2364	high
3300009769	78.8773	high
3300009770	72.3954	high
3300009772	59.5255	high
3300009773	66.5231	high
3300009779	96.3401	high
3300010309	11.0286	high
3300011130	1675.98	high
3300011131	1487.91	high
3300011132	723.401	high
3300011133	1784.93	high
3300011134	808.014	high
3300011135	1600.12	high
3300011136	724.24	high
3300011137	857.223	high
3300011138	1153.82	high
3300011139	749.022	high
3300011140	938.589	high
3300011141	730.385	high
3300011142	1883.95	high
3300011143	927.218	high
3300011145	1054.6	high
3300011146	541.758	high
3300011147	606.132	high
3300011148	543.382	high
3300011149	124.289	high
3300011151	296.967	high
3300011152	716.305	high
3300011153	624.61	high
3300011154	492.359	high
3300011155	546.755	high
3300011156	824.821	high
3300011157	836.383	high
3300011158	252.264	high
3300011159	1784.39	high
3300011160	1743.79	high
3300011161	1494.44	high
3300011162	824.199	high
3300011163	420.821	high
3300011164	1426.07	high
3300011165	506.734	high
3300011166	1124.63	high
3300011167	863.947	high
3300011201	1869.53	high
3300011202	2598.54	high
3300011203	1991.82	high
3300011204	1736.15	high
3300011205	806.842	high
3300011206	582.202	high
3300011209	1084.83	high
3300011210	878.228	high
3300011211	423.573	high
3300011212	602.457	high
3300011213	702.702	high
3300011214	2122.62	high
3300011215	368.021	high
3300011216	878.95	high
3300011217	1377.22	high
3300011218	93.2267	high
3300011220	1335.08	high
3300011221	899.035	high
3300011223	674.535	high
3300011224	878.405	high
3300011225	436.656	high
3300011226	1277.88	high
3300011228	1087.34	high
3300011229	606.913	high
3300011230	1118.03	high
3300011231	1102.54	high
3300011232	1559.93	high
3300011233	1015	high
3300011234	1445.3	high
3300011235	985.138	high
3300011236	491.907	high
3300011238	990.912	high
3300011242	974.679	high
3300011243	3868.41	high
3300011355	601.609	high
3300011356	1550.43	high
3300011357	1143.23	high
3300011358	445.527	high
3300011359	845.369	high
3300011360	368.199	high
3300011361	1267.89	high
3300011362	1725.36	high
3300011369	1864.58	high
3300011372	2974.58	high
3300011373	365.3	high
3300011375	1428.44	high
3300011376	59.7335	high
3300011377	818.993	high
3300011378	531.053	high
3300011379	1170.67	high
3300011382	604.422	high
3300011383	601.812	high
3300011384	818.918	high
3300011385	431.416	high
3300011386	1662.86	high
3300011388	707.926	high
3300011389	768.224	high
3300011450	761.859	high
3300011451	679.465	high
3300011452	2448.38	high
3300011454	154.531	high
3300011455	1244.51	high
3300011456	2119	high
3300011457	1401.87	high
3300011458	1993.44	high
3300011459	2065.63	high
3300011460	2667.68	high
3300011461	850.512	high
3300011462	750.826	high
3300011463	788.914	high
3300011465	2062.91	high
3300011466	588.328	high
3300011467	3059.04	high
3300011468	817.066	high
3300011470	477.324	high
3300011471	347.936	high
3300011472	848.897	high
3300011473	1830.46	high
3300011474	376.493	high
3300011475	2201.79	high
3300011477	1712.48	high
3300011478	524.234	high
3300011479	2115.9	high
3300011480	2366.92	high
3300011481	2594.23	high
3300011482	1308.48	high
3300011483	632.562	high
3300011484	1318.37	high
3300011485	837.722	high
3300011488	396.076	high
3300011489	562.219	high
3300011490	1163.16	high
3300011491	1214.48	high
3300011492	645.498	high
3300011493	787.378	high
3300011494	355.824	high
3300011495	2063.94	high
3300011496	782.704	high
3300011497	389.062	high
3300011498	2652.37	high
3300011500	1012.3	high
3300011501	1032.63	high
3300011504	486.374	high
3300011505	1066.08	high
3300011507	698.116	high
3300011508	592.686	high
3300011509	830.139	high
3300011511	708.019	high
3300011512	842.078	high
3300011513	478.743	high
3300011514	510.143	high
3300011515	667.627	high
3300011516	438.858	high
3300011517	91.6949	high
3300011518	1492.28	high
3300011519	1113.23	high
3300011520	1032.73	high
3300011521	1742.43	high
3300011522	1620.25	high
3300011524	1369.2	high
3300011525	704.154	high
3300011526	854.891	high
3300011527	991.247	high
3300011528	1107.03	high
3300011529	113.315	high
3300011530	478.892	high
3300011531	1267.54	high
3300011532	1232.3	high
3300011533	427.566	high
3300011534	981.715	high
3300011535	2263.94	high
3300011536	1211.37	high
3300011538	1017.85	high
3300011539	521.678	high
3300011540	3047.22	high
3300011541	1148.53	high
3300011542	909.054	high
3300011543	432.028	high
3300011544	941.158	high
3300011545	240.425	high
3300011546	1192.97	high
3300011547	724.894	high
3300011548	1925.41	high
3300011549	253.277	high
3300011550	2092.45	high
3300011551	1053.54	high
3300011552	371.338	high
3300011553	709.203	high
3300011554	1185.63	high
3300011555	760.162	high
3300011556	492.437	high
3300011558	686.517	high
3300011559	809.626	high
3300011560	1520.26	high
3300011562	2114.37	high
3300011563	2530	high
3300011564	866.754	high
3300011565	1026.3	high
3300011566	1011.61	high
3300011567	1095.68	high
3300011568	662.523	high
3300011569	1814.91	high
3300011570	773.34	high
3300011571	120.739	high
3300011572	332.384	high
3300011573	1606.31	high
3300011575	152.617	high
3300011576	636.284	high
3300011577	717.654	high
3300011578	771.439	high
3300011580	869.347	high
3300011581	1371.66	high
3300011582	189.88	high
3300011583	1157.05	high
3300011584	1002.82	high
3300011585	680.566	high
3300011586	1528.65	high
3300011587	824.807	high
3300011588	892.371	high
3300011589	628.17	high
3300011590	1762.5	high
3300011591	1563.85	high
3300011592	755.778	high
3300011594	1825.77	high
3300011595	936.853	high
3300011596	480.5	high
3300011597	992.633	high
3300011600	700.484	high
3300011601	1164.13	high
3300011602	210.21	high
3300011603	1516.72	high
3300011604	348.487	high
3300011605	1800.5	high
3300011606	3074.24	high
3300011607	581.578	high
3300011608	304.715	high
3300011609	825.419	high
3300011610	802.645	high
3300011612	706.143	high
3300011613	1046.48	high
3300011614	358.516	high
3300011615	611.165	high
3300011616	1218.71	high
3300011619	787.058	high
3300011620	834.516	high
3300011622	1308.72	high
3300011623	766.632	high
3300011624	209.975	high
3300011626	201.419	high
3300011627	1381.55	high
3300011628	788.732	high
3300011629	751.545	high
3300011630	667.776	high
3300011631	2320.38	high
3300011632	613.095	high
3300011633	912.733	high
3300011634	678.095	high
3300011635	780.624	high
3300011636	593.483	high
3300011637	967.371	high
3300011639	702.437	high
3300011640	907.854	high
3300011641	1014.38	high
3300011642	583.622	high
3300011643	1144.68	high
3300011645	647.609	high
3300011646	415.528	high
3300011649	854.42	high
3300011651	1597.16	high
3300011652	1494.54	high
3300011653	1604.2	high
3300011654	710.297	high
3300011656	837.22	high
3300011657	752.177	high
3300011658	1116.08	high
3300011659	402.607	high
3300011660	403.076	high
3300011663	3082.23	high
3300011665	1105.58	high
3300011666	719.391	high
[truncated: 1,953 more rows]

## Sheet: Fig. 1e
ARO Term	Area
AER-1	high
aadA6	high
aadS	high
aadA11	high
sul1	high
AAC(6')-Ib7	high
mexK	high
Bifidobacterium adolescentis rpoB conferring resistance to rifampicin	high
smeE	high
Streptomyces rishiriensis parY mutant conferring resistance to aminocoumarin	high
Nocardia rifampin resistant beta-subunit of RNA polymerase (rpoB2)	high
Pseudomonas aeruginosa CpxR	high
MexB	high
tet(G)	high
APH(3')-Ia	high
smeB	high
AIM-1	high
aadA2	high
APH(6)-Id	high
aadA3	high
tlrC	high
mexQ	high
APH(3'')-Ib	high
MexF	high
MexD	high
amrB	high
smeD	high
aadA17	high
aadA8	high
aadA8b	high
mexW	high
aadA12	high
AAC(3)-Ib	high
aadA15	high
AxyY	high
oleC	high
oleB	high
mexN	high
ErmF	high
carA	high
aadA25	high
oqxB	high
sul2	high
srmB	high
ANT(3'')-IIa	high
vanRO	high
ceoB	high
tetX	high
novA	high
CKO-1	high
LRA-8	high
qacH	high
mexI	high
floR	high
MuxC	high
mexY	high
AAC(6')-IIa	high
MuxB	high
tet(C)	high
smeF	high
tcr3	high
macB	high
TRU-1	high
smeC	high
Bifidobacteria intrinsic ileS conferring resistance to mupirocin	high
aadA16	high
mdsB	high
smeR	high
ANT(2'')-Ia	high
pp-flo	high
aadA21	high
aadA22	high
EreA2	high
acrB	high
Tet(X4)	high
mefC	high
QepA4	high
smeS	high
Agrobacterium fabrum chloramphenicol acetyltransferase	high
Pseudomonas aeruginosa catB7	high
tetA(48)	high
MexA	high
OXA-34	high
Escherichia coli ampH	high
mexX	high
mdtB	high
tetQ	high
smeA	high
OXA-210	high
OXA-415	high
MexE	high
Pseudomonas aeruginosa soxR	high
QepA2	high
MSI-1	high
mdtN	high
acrD	high
rphA	high
Escherichia coli ampC	high
Tet(X3)	high
mdtH	high
TriC	high
mdtC	high
mdtM	high
mexL	high
MuxA	high
catII	high
acrS	high
arnA	high
oprA	high
OprN	high
baeR	high
qepA	high
Corynebacterium striatum tetA	high
acrF	high
aadA23	high
aadA24	high
OXA-724	high
Erm(35)	high
MCR-7.1	high
APH(3')-Ib	high
AAC(3)-IIIb	high
eptA	high
OXA-226	high
OXA-15	high
OXA-2	high
OXA-141	high
OXA-264	high
OKP-B-5	high
GES-23	high
CTX-M-82	high
KPC-15	high
mphG	high
CARB-14	high
BKC-1	high
ErmR	high
mdtF	high
vanSO	high
emrK	high
otrC	high
adeS	high
mexJ	high
DHA-22	high
DHA-5	high
MexC	high
OCH-3	high
OCH-2	high
Klebsiella pneumoniae KpnG	high
AxyX	high
evgS	high
mdtG	high
EreD	high
mdtA	high
cpxA	high
baeS	high
basS	high
PmpM	high
OprM	high
mdtP	high
lrfA	high
emrY	high
MCR-6.1	high
otr(B)	high
msbA	high
tetO	high
tetS	high
mdtO	high
tetB(48)	high
vanXA	high
rphB	high
vanI	high
mtrA	high
lmrC	high
facT	high
vanA	high
vatB	high
vatA	high
vanRI	high
OXA-85	high
AQU-3	high
vanSA	high
tet(V)	high
mtrD	high
patA	high
Nocardia rifampin resistant beta-subunit of RNA polymerase (rpoB2)	low
Bifidobacterium adolescentis rpoB conferring resistance to rifampicin	low
mepA	low
carA	low
srmB	low
Bifidobacteria intrinsic ileS conferring resistance to mupirocin	low
ugd	low
tetA(48)	low
mupA	low
oleC	low
tetB(P)	low
kdpE	low
mtrA	low
APH(3')-IIa	low
gadX	low
oleB	low
TEM-162	low
TEM-26	low
mdtE	low
oqxA	low
Escherichia coli acrA	low
mdtP	low
emrY	low
tlrC	low
msbA	low
tet44	low
otr(A)	low
Streptomyces rishiriensis parY mutant conferring resistance to aminocoumarin	low
acrF	low
mdtF	low
mdtB	low
MexB	low
acrB	low
evgS	low
myrA	high
ErmE	high
bcrA	high
bcr-1	high
cml	high
amrA	high
LlmA 23S ribosomal RNA methyltransferase	high
ErmH	high
tlrB conferring tylosin resistance	high
ceoA	high
r39 beta-lactamase	high
vanXM	high
OXA-444	high
erm(32)	high
Enterobacter cloacae acrA	high
ErmV	high
Pseudomonas aeruginosa emrE	high
RbpA	high
vanO	high
Erm(O)-lrm	high
otr(A)	high
OXA-60	high
MSI-OXA	high
vanYA	high
opmE	high
dfrA26	high
sta	high
Erm(38)	high
gimA	high
vanRA	high
OprZ	high
OXA-50	high
aadA	high
APH(3')-IIa	high
TEM-123	high
TEM-52	high
TEM-185	high
APH(6)-Ib	high
mphJ	high
Erm(31)	high
vanHA	high
TaeA	high
vanJ	high
vanB	high
vanF	high
vanM	high
vanSF	high
vanSM	high
Burkholderia pseudomallei Omp38	high
iri	high
lsaB	high
vanRC	high
ugd	high
tet(55)	high
mupA	high
mupB	high
tetB(P)	high
tet36	high
vanRM	high
vanRG	high
tet44	high
tet(39)	high
Acinetobacter baumannii AbaF	high
mecA	high
TEM-171	high
TEM-157	high
TEM-187	high
TEM-29	high
TEM-201	high
TEM-162	high
TEM-120	high
TEM-96	high
TEM-186	high
TEM-80	high
TEM-8	high
TEM-60	high
lsaB	low
vanRC	low
bcr-1	low
macB	low
TriC	low
mupB	low
smeE	low
MuxB	low
AxyY	low
mexQ	low
mdsB	low
dfrA20	high
mepA	high
vgaC	high
OXA-280	high
TEM-183	high
adeF	high
TEM-183	low
TEM-171	low
dfrA26	low
CRP	low
Pseudomonas aeruginosa CpxR	low
vanRO	low
amrB	low
TEM-29	low
TEM-116	low
TEM-195	low
TEM-163	low
TEM-142	low
TEM-54	low
TEM-134	low
TEM-45	low
TEM-115	low
TEM-57	low
TEM-220	low
OprZ	low
TaeA	low
mexI	low
MexF	low
OprJ	high
sul4	high
TEM-150	high
TEM-72	high
TEM-102	high
TEM-208	high
PDC-92	high
PDC-75	high
PDC-80	high
mdtE	high
CRP	high
TEM-90	high
TEM-93	high
TEM-149	high
TEM-40	high
TEM-154	high
TEM-197	high
TEM-158	high
TEM-207	high
TEM-176	high
TEM-216	high
TEM-196	high
tap	high
adeJ	high
catI	high
gadX	high
OpmH	high
vanRM	low
plasmid-encoded cat (pp-cat)	low
TEM-1	low
TEM-147	low
tet(C)	low
yojI	low
mexW	low
ceoB	low
smeB	low
TEM-157	low
dfrG	low
TEM-118	low
TEM-205	low
TEM-213	low
TEM-102	low
TEM-91	low
TEM-155	low
TEM-152	low
TEM-177	low
TEM-15	low
TEM-197	low
TEM-150	low
tet(35)	low
MuxC	low
TEM-53	high
TEM-215	high
yojI	high
tet(35)	high
DIM-1 beta-lactamase	high
TEM-117	high
catI	low
smeR	low
vanRL	low
OXA-474	low
TEM-198	low
TEM-138	low
TEM-156	low
TEM-215	low
APH(6)-Ib	low
mecB	low
mexK	low
H-NS	high
dfrA3	high
dfrA12	high
AAC(6')-Iae	high
lsaC	high
poxtA	high
vgaE	high
MCR-4.3	high
salA	high
vgaB	high
tetB(60)	high
tetM	high
tetT	high
optrA	high
adeB	high
FTU-1	high
mphE	high
dfrA3	low
sul1	low
MexD	low
vgaA	low
MCR-6.1	low
acrD	low
LlmA 23S ribosomal RNA methyltransferase	low
baeS	low
rphB	low
lnuD	low
dfrA20	low
TEM-72	low
TEM-87	low
TEM-151	low
TEM-110	low
TEM-83	low
TEM-125	low
TEM-79	low
TEM-160	low
TEM-168	low
TEM-194	low
TEM-12	low
TEM-131	low
TEM-4	low
BJP-1 beta-lactamase	low
BcI	low
BKC-1	low
tet(G)	low
OprM	low
lsaC	low
mdtC	low
MCR-4.2	high
CARB-5	high
CARB-8	high
PDC-1	high
TEM-116	high
TEM-195	high
TEM-156	high
pmrF	high
PDC-79	high
PDC-86	high
vanHM	high
efrB	high
OXA-486	high
efrA	high
lsaA	high
AAC(6')-Isa	high
dfrE	high
AAC(6')-Ib-SK	high
OXA-488	high
TEM-106	high
TEM-76	high
emeA	high
lnuG	high
efpA	high
fosA	high
AAC(2')-Id	high
mfpA	high
vanXD	high
OXA-485	high
PDC-73	high
PDC-85	high
acrE	high
Escherichia coli mdfA	high
TEM-11	high
TEM-110	high
TEM-67	high
TEM-132	high
TEM-191	high
TEM-10	high
TEM-147	high
vanRN	high
APH(3')-IIc	high
cfrA	high
TEM-71	high
Klebsiella pneumoniae acrA	high
bacA	low
OXA-22	low
PC1 beta-lactamase (blaZ)	low
RlmA(II)	low
TEM-178	low
TEM-90	low
TEM-216	low
CTX-M-78	low
CARB-14	low
norA	low
TEM-135	high
TEM-86	high
mphB	low
Escherichia coli ampH	low
smeD	low
smeF	low
smeC	low
catB11	high
APH(6)-Ic	high
OXA-118	high
OXA-286	high
MOX-5	high
tet(A)	high
MCR-2.2	high
LRA-13	high
VIM-29	high
VIM-4	high
VIM-43	high
VIM-14	high
VIM-37	high
VIM-19	high
VIM-28	high
VIM-35	high
VIM-42	high
VIM-26	high
VIM-1	high
VIM-32	high
VIM-39	high
VIM-33	high
VIM-34	high
VIM-13	high
VIM-12	high
VIM-27	high
tet(41)	high
VIM-5	high
VIM-24	high
VIM-10	high
VIM-23	high
VIM-31	high
VIM-17	high
VIM-2	high
VIM-30	high
VIM-20	high
VIM-11	high
VIM-15	high
AAC(3)-Xa	high
VIM-25	high
VIM-8	high
VIM-38	high
CARB-4	high
VIM-9	high
ErmO	high
VIM-36	high
AAC(3)-Ia	high
opmD	high
lnuD	high
VIM-16	high
lsaE	high
lnuC	high
APH(7'')-Ia	high
dfrA19	high
cmlv	high
ErmG	high
fusH	high
FomA	high
VIM-3	high
lnuB	high
APH(3')-Va	high
OXA-443	high
AAC(3)-VIIa	high
AST-1	high
EXO beta-lactamase	high
mphO	high
TriA	high
mel	high
mefB	high
oleD	high
emrB	high
tet(43)	high
MCR-3.7	high
AAC(3)-Id	high
OXA-119	high
OpmB	high
CARB-6	high
cmeB	high
mexH	high
AAC(6')-Ia	high
catB10	high
OXA-455	high
ErmN	high
L1 beta-lactamase	high
MOX-7	high
mexP	high
tet(30)	high
oleI	high
vanRL	high
kdpE	high
OXA-114a	high
AAC(3)-VIIIa	high
LRA-10	high
mexM	high
rgt1438	high
Escherichia coli ampC1 beta-lactamase	high
mdtK	high
bacA	high
TEM-205	high
TEM-114	high
ErmS	high
tolC	high
novA	low
Corynebacterium striatum tetA	low
mexY	low
otrC	low
lmrC	low
mexN	low
OpmH	low
vanO	low
baeR	low
sul4	low
Erm(31)	low
PmpM	low
aadA6	low
adeB	low
oqxB	low
ceoA	low
catB11	low
APH(3')-IIb	low
OXA-60	low
APH(3'')-Ia	low
TEM-22	low
TEM-123	low
TEM-47	low
TEM-16	low
TEM-206	low
TEM-214	low
TEM-128	low
TEM-10	low
TEM-55	low
TEM-146	low
TEM-93	low
TEM-40	low
TEM-80	low
TEM-3	low
rphA	low
CTX-M-65	low
vanSO	low
mexM	low
tap	low
oleI	low
arlS	low
smeS	low
poxtA	low
facT	low
efrA	low
tetA(60)	high
mphB	high
PDC-90	high
CMY-1	high
TEM-59	high
CAU-1 beta-lactamase	high
aadA11	low
MexA	low
dfrA6 from Proteus mirabilis	low
arnA	low
MexC	low
qacH	low
MuxA	low
oprA	low
Klebsiella pneumoniae KpnG	low
smeA	low
OpmB	low
APH(3')-VI	low
APH(3')-IIc	low
OXA-275	low
tet(A)	low
ANT(3'')-IIc	low
aadA27	low
L1 beta-lactamase	low
APH(3')-VIa	low
APH(3'')-Ib	low
TEM-52	low
mgrA	low
AAC(6')-Isa	low
lnuA	low
emrR	low
TriA	low
farA	low
QnrB19	low
abeM	low
QnrB14	low
adeK	low
AAC(6')-Ib7	low
adeJ	low
MCR-7.1	low
sul2	low
OXA-3	low
OXA-161	low
OXA-288	low
ErmX	low
TEM-71	low
TEM-2	low
TEM-133	low
TEM-73	low
TEM-6	low
TEM-104	low
CAU-1 beta-lactamase	low
HERA-2	low
mtrD	low
TriB	low
mexJ	low
MOX-8	low
mexX	low
adeA	low
Enterobacter cloacae acrA	low
Klebsiella pneumoniae acrA	low
mefE	low
EreD	low
rosA	low
MexE	low
mtrE	low
basS	low
OprJ	low
msrA	low
tolC	low
adeF	low
MCR-4.3	low
LEN-39	high
MCR-3.3	high
mexV	high
APH(3'')-Ia	high
tva(A)	high
vmlR	high
dfrA16	high
OXA-198	high
adeG	low
Acinetobacter baumannii AmvA	low
emrA	low
adeH	low
OXA-304	low
OXA-209	low
adeL	low
ADC-5	low
ADC-18	low
efpA	low
ICR-Mo	low
aadS	low
aadA5	low
Pseudomonas aeruginosa emrE	low
ramA	low
marA	low
FosA2	low
OprN	low
mexV	low
Escherichia coli mdfA	low
opmE	low
aadA4	low
OXA-488	low
OXA-181	low
MCR-9	low
APH(6)-Id	low
pmrF	low
ANT(3'')-IIa	low
PDC-87	low
Klebsiella pneumoniae OmpK37	low
CMH-1	low
tet(39)	low
ERP-1	low
tet(41)	low
DIM-1 beta-lactamase	low
OXA-281	low
Pseudomonas aeruginosa catB7	low
aadA15	low
TEM-34	low
TEM-11	low
TEM-112	low
TEM-122	low
TEM-96	low
TEM-209	low
TEM-219	low
TEM-48	low
TEM-82	low
TEM-76	low
Burkholderia pseudomallei Omp38	low
tet(30)	low
cpxA	low
optrA	low
CrpP	low
aadA22	low
OXA-724	low
OXA-211	low
MCR-5	low
tcr3	low
Acinetobacter baumannii AbaQ	low
ANT(6)-Ia	high
APH(3')-IIIa	high
tetW	high
SAT-4	high
aad(6)	high
ErmY	high
tetA(P)	high
tet(W/N/W)	high
tet(40)	high
dfrA1	high
Erm(47)	high
ErmC	high
ANT(4')-Ib	high
dfrD	high
tet(L)	high
tet(H)	high
ErmB	high
ErmA	high
cmx	high
tet(Z)	high
tet(33)	high
ANT(6)-Ib	high
tet(31)	high
ErmT	high
tet(Y)	high
lnuA	high
tet32	high
mefE	high
aadA9	high
SAT-1	high
Erm(33)	high
CARB-16	high
dfrF	high
vatD	high
aadA13	high
dfrK	high
vga(E) Staphylococcus cohnii	high
aadA14	high
tet(K)	high
CARB-10	high
ErmX	high
lmrD	high
mphH	high
dfrA14	high
OXA-347	high
LnuP	high
aadK	high
CARB-2	high
APH(4)-Ia	high
mphC	high
tet(B)	high
aadA5	high
lnuF	high
CfxA5	high
catB2	high
CARB-3	high
CfxA	high
CfxA3	high
CfxA2	high
emrA	high
dfrG	high
aadA7	high
CfxA4	high
CARB-1	high
dfrI	high
dfrA15	high
msrA	high
evgA	high
msrE	high
catIII	high
spd	high
AAC(6')-31	high
Escherichia coli acrA	high
aadA6/aadA10	high
vanRD	high
Erm(48)	high
aadA27	high
AAC(6')-Ie-APH(2'')-Ia	high
OXA-14	high
ACI-1	high
AAC(3)-IIe	high
Mef(En2)	high
emrR	high
Lactobacillus reuteri cat-TC	high
vanSL	high
AAC(3)-IV	high
tet(45)	high
OXA-251	high
apmA	high
OXA-320	high
OXA-1	high
vanG	high
Pseudomonas aeruginos catB6	high
arr-1	high
APH(2'')-IIIa	high
adeH	high
Erm(43)	high
adeR	high
tet(42)	high
OXA-31	high
AAC(6')-Ib3	high
ANT(3'')-Ii-AAC(6')-IId fusion protein	high
Erm(36)	high
fexA	high
Erm(49)	high
efmA	high
QnrD2	high
vatE	high
Staphylococcus intermedius chloramphenicol acetyltransferase	high
Enterococcus faecalis chloramphenicol acetyltransferase	high
Streptococcus suis chloramphenicol acetyltransferase	high
QnrVC6	high
abeS	high
arlR	high
Klebsiella pneumoniae KpnF	high
AAC(6')-Ib8	high
gadW	high
vanSG	high
Klebsiella pneumoniae OmpK37	high
Rhodobacter sphaeroides ampC beta-lactamase	high
ANT(9)-Ia	high
OXA-16	high
bmr	high
OXA-256	high
OXA-233	high
OXA-10	high
OXA-663	high
linG	high
aadA10	high
FosD	high
vanWG	high
mphM	high
Erm(42)	high
golS	high
dfrA7	high
dfrA15b	high
dfrA6 from Proteus mirabilis	high
dfrA30	high
adeK	high
Klebsiella pneumoniae KpnH	high
AAC(6')-Ib-Hangzhou	high
AAC(2')-Ia	high
AAC(6')-Ii	high
AAC(6')-Ib4	high
AAC(6')-Ib11	high
vanXYN	high
farA	high
norA	high
AAC(6')-Ib-cr	high
AAC(6')-Ib9	high
adeI	high
cmlA5	high
catB3	high
cmlB1	high
fusC	high
catA8	high
Enterococcus faecium chloramphenicol acetyltransferase	high
vatH	high
plasmid-encoded cat (pp-cat)	high
catQ	high
mecD	high
QnrB5	high
vanRF	high
vanSD	high
msrC	high
Erm(39)	high
ANT(4')-IIa	high
ANT(4')-Ia	high
ErmQ	high
APH(3')-VIa	high
rmtF	high
OXA-240	high
OXA-11	high
OXA-454	high
OXA-17	high
OXA-74	high
OXA-20	high
OXA-246	high
OXA-470	high
OXA-9	high
OXA-209	high
OXA-4	high
OXA-224	high
OXA-276	high
OXA-274	high
AAC(3)-IIa	high
OKP-B-8	high
TEM-143	high
TEM-184	high
CARB-12	high
CGA-1	high
vanYF	high
BJP-1 beta-lactamase	high
AAC(6')-30/AAC(6')-Ib' fusion protein	high
CfxA6	high
mecC	high
Erm(30)	high
cfr(B)	high
PDC-89	high
DHA-15	high
DHA-16	high
AQU-1	high
ACT-22	high
ADC-20	high
Staphylococcus aureus norA	high
oqxA	high
tet(J)	high
blt	high
rosA	high
cmlA6	high
Acinetobacter baumannii AbaQ	high
Brucella suis mprF	high
abeM	high
arlS	high
Acinetobacter baumannii AmvA	high
tetA(46)	high
mecR1	high
vanTG	high
abcA	high
marA	high
AAC(6')-Iad	high
mexG	high
mphF	high
vanRE	high
AAC(6')-Ib-Suzhou	high
tetU	high
OXA-140	high
erm45	high
OXA-142	high
FosA2	high
TEM-153	high
adeL	high
vanC	high
CMY-9	high
vanXO	high
adeG	high
VatI	high
adeN	high
imiH	high
OXA-33	high
AAC(2')-IIa	high
aadA4	high
OXA-46	high
OXA-37	high
OXA-368	high
OXA-63	high
OXA-137	high
OXA-32	high
OXA-161	high
AAC(3)-IIIc	high
OXA-96	high
PC1 beta-lactamase (blaZ)	high
ARL-4	high
OKP-B-7	high
OXY-3-1	high
SCO-1	high
tetB(46)	high
LRA-1	high
VgbA	high
APH(2'')-IIa	high
THIN-B beta-lactamase	high
vanHF	high
clbA	high
MOX-9	high
ADC-79	high
OCH-8	high
OCH-6	high
Rhodococcus fascians cmr	high
tet(D)	high
adeA	high
tet(57)	high
norB	high
mecB	high
catS	high
lnuE	high
vanWB	high
emtA	high
DHA-10	high
ACT-8	high
ramA	high
vanXYG	high
rosB	high
FosA6	high
AAC(6')-Iai	high
vatF	high
FosA5	high
ACC-3	high
vanXYC	high
ADC-11	high
vanXB	high
catA4	high
sdiA	high
sul3	high
OXA-390	high
OXA-203	high
OXA-364	high
Rm3 beta-lactamase	high
TriB	high
ADC-6	high
ADC-10	high
cmrA	high
EreA	high
EreB	high
adeC	high
opcM	high
MCR-9	high
vanXI	high
FosA3	high
qnrE1	high
OXA-178	high
OXA-388	high
OXA-259	high
y56 beta-lactamase	high
FONA-3	high
vanN	high
MIR-6	high
CMY-93	high
ADC-1	high
Campylobacter coli chloramphenicol acetyltransferase	high
Escherichia coli emrE	high
AAC(6')-Im	high
EBR-2	high
CTX-M-78	high
clcD	high
MUS-1 beta-lactamase	high
APH(3')-VIIIa	high
cmeA	high
vgaALC	high
tet36	low
Pseudomonas aeruginosa soxR	low
vatB	low
APH(6)-Ic	low
cmlv	low
tva(A)	low
fusH	low
lin	low
APH(3')-Ia	low
OXA-444	low
OXA-443	low
OXA-459	low
MOX-4	low
fosA	low
TEM-189	low
SAT-4	low
MOX-2	low
MOX-3	low
MOX-6	low
TEM-75	low
OXA-232	low
OXA-535	low
OXA-280	low
TEM-187	low
TEM-33	low
TEM-217	low
TEM-136	low
TEM-53	low
TEM-19	low
TEM-208	low
MIR-6	low
ADC-58	low
PDC-7	low
mdtA	low
adeI	low
msrE	low
emrB	low
MCR-3.8	low
MCR-4.5	low
MCR-5.2	low
LRA-13	low
tet(W/N/W)	low
Klebsiella pneumoniae KpnF	low
RbpA	low
APH(3')-IIIa	low
OXA-427	low
H-NS	low
opmD	low
TEM-117	low
OXA-247	low
OXA-114a	low
TEM-158	low
TEM-176	low
TEM-148	low
TEM-159	low
TEM-185	low
TEM-111	low
TEM-108	low
MIR-16	low
cmx	low
mdtH	low
MCR-4.2	low
tetA(60)	low
aadA6/aadA10	low
ANT(3'')-Ii-AAC(6')-IId fusion protein	low
Agrobacterium fabrum chloramphenicol acetyltransferase	low
vanRD	low
ErmR	low
OXA-373	low
AAC(3)-IIIc	low
OXA-286	low
FAR-1	low
PER-6	low
amrA	low
cmlB1	low
lrfA	low
vanZA	high
OXA-22	high
mgtA	high
FAR-1	high
APH(6)-Ia	high
vanXF	high
ErmW	high
Erm(K)	high
APH(3')-Vc	high
FomB	high
Bacillus clausii chloramphenicol acetyltransferase	high
cfrC	high
clbB	high
vanYM	high
BPU-1	high
chrB	high
viomycin phosphotransferase	high
BahA	high
CatU	high
Bacillus pumilus cat86	high
cipA	high
erm(40)	high
APH(3')-Vb	high
APH(3')-IIb	high
OKP-B-20	high
ErmD	high
blaF	high
VgbB	high
lmrB	high
vgaD	high
vanZF	high
kamB	high
AAC(2')-IIb	high
APH(3'')-Ic	high
imiS	high
ErmU	high
OXA-164	high
OKP-B-10	high
TEM-26	high
TEM-83	high
TEM-79	high
mphA	high
mphL	high
vanD	high
ADC-58	high
Bacillus subtilis mprF	high
vanSB	high
mdsC	high
blaR1	high
arr-1	low
APH(6)-Ia	low
vanXI	low
otr(B)	low
vanRI	low
OXA-141	low
OXA-226	low
arr-5	low
vanRG	low
OXA-15	low
OXA-2	low
OXA-210	low
OXA-415	low
vanI	low
vanSG	low
OXA-53	high
tet(56)	high
OXA-363	high
OXA-372	high
TEM-73	high
OXA-205	high
OXA-36	high
LRA-12	high
TEM-168	high
OXA-284	high
TEM-219	high
TEM-81	high
TEM-91	high
TEM-82	high
TEM-109	high
TEM-1	high
TEM-155	high
TEM-139	high
OXA-13	high
OXA-147	high
OXA-21	high
TEM-166	high
TEM-6	high
TEM-146	high
TEM-54	high
TEM-130	high
TEM-131	high
TEM-111	high
TEM-24	high
GES-7	high
LpeA	high
OXA-464	high
OXA-28	high
OXA-7	high
OXA-101	high
OXA-3	high
TEM-34	high
TEM-16	high
TEM-214	high
TEM-30	high
TEM-85	high
TEM-12	high
TEM-70	high
TEM-167	high
TEM-105	high
TEM-57	high
GES-22	high
GES-11	high
GES-1	high
GES-20	high
GES-16	high
GES-15	high
GES-18	high
GES-24	high
RCP-1	high
arr-7	high
Tet(47)	high
LCR-1	high
OXA-19	high
OXA-361	high
TEM-87	high
TEM-121	high
TEM-138	high
TEM-112	high
TEM-33	high
TEM-2	high
TEM-188	high
TEM-95	high
TEM-133	high
TEM-107	high
TEM-217	high
TEM-55	high
TEM-142	high
TEM-88	high
TEM-137	high
TEM-209	high
TEM-28	high
TEM-144	high
TEM-141	high
TEM-177	high
TEM-193	high
TEM-15	high
TEM-160	high
TEM-194	high
TEM-127	high
TEM-48	high
TEM-3	high
TEM-189	high
TEM-220	high
GES-21	high
GES-3	high
GES-4	high
GES-2	high
GES-6	high
OCH-7	high
tet(E)	high
OXA-56	high
GES-9	high
GES-14	high
AAC(2')-Ib	high
OXA-145	high
TEM-134	high
GES-12	high
GES-13	high
GES-19	high
CTX-M-74	high
catB8	high
APH(3')-IX	high
OXA-129	high
TEM-92	high
TEM-148	high
TEM-128	high
TEM-4	high
GES-17	high
GES-8	high
GOB-10	high
cmlA8	high
CTX-M-8	high
PDC-78	high
EBR-1 beta-lactamase	high
PDC-82	high
PDC-77	high
PDC-76	high
PDC-74	high
PDC-81	high
PDC-8	high
PDC-10	high
PDC-93	high
AAC(6')-Iak	high
PDC-5	high
PDC-2	high
OXA-212	high
PDC-9	high
PDC-84	high
Klebsiella pneumoniae KpnE	high
PDC-3	high
PDC-6	high
PDC-4	high
PDC-83	high
AAC(6')-Iz	high
CMH-1	high
OXA-282	high
OXA-211	high
OXA-360	high
OXA-335	high
OXA-281	high
AAC(6')-Ih	high
PDC-87	high
ADC-18	high
ADC-23	high
ANT(3'')-IIb	high
OXA-309	high
SRT-2	high
ACT-17	high
ykkD	high
IND-9	high
ACT-6	high
OXA-427	high
OXA-133	high
OXA-421	high
OXA-373	high
OXA-278	high
OXA-285	high
GOB-1 beta-lactamase	high
CPS-1	high
AAC(6')-Ic	high
mgrA	high
dfrC	high
AAC(2')-Ic	high
PDC-91	high
PDC-88	high
SRT-1	high
ACT-35	high
ACT-28	high
ACT-32	high
ACT-38	high
FOX-5	high
ADC-68	high
PDC-7	high
QnrB27	high
qnrE2	high
CGB-1 beta-lactamase	high
TUS-1 beta-lactamase	high
GOB-2	high
OXA-103	high
OXA-271	high
OXA-273	high
OXA-417	high
OXA-333	high
OXA-258	high
OXA-18	high
OXA-457	high
OXA-459	high
OXA-362	high
OXA-277	high
OXA-283	high
OXA-287	high
ESP-1	high
CME-1	high
PER-2	high
PER-7	high
PER-3	high
DHA-7	high
DHA-18	high
ACT-9	high
ACT-30	high
MIR-3	high
ACT-36	high
ACT-31	high
CMY-40	high
MIR-15	high
MIR-13	high
ACT-27	high
ACT-12	high
ACT-14	high
MIR-14	high
ACT-21	high
ACT-24	high
ACT-7	high
MIR-23	high
MOX-3	high
ADC-2	high
ADC-3	high
ADC-13	high
ADC-15	high
ADC-16	high
ADC-42	high
ADC-43	high
ADC-44	high
OCH-5	high
MCR-5	high
ICR-Mc	high
PNGM-1	low
hmrM	low
SFB-1	low
vanRF	low
vmlR	low
dfrA15b	low
TMB-1	low
cmeB	low
tet(48)	low
catB9	low
QnrC	low
OXA-486	low
vanTN	low
CARB-4	low
golS	low
iri	low
dfrA22	low
vgaE	low
AAC(6')-Ia	low
mexL	low
tetW	low
fusB	low
QnrA2	low
OXA-664	low
GIM-2	low
OXA-372	low
OXA-198	low
ErmU	low
TEM-186	low
TEM-81	low
TEM-105	low
OXA-55	low
Erm(42)	low
bcrA	low
CARB-23	low
mdtN	low
vanG	low
efrB	low
mel	low
mefB	low
tet(V)	low
tetA(P)	low
cdeA	low
mdtK	low
QepA2	low
MCR-1.9	low
OXA-12	high
DES-1	high
FOX-9	high
FOX-1	high
cphA2	high
cphA7	high
cphA8	high
cphA5	high
CEPH-A3	high
cphA6	high
FOX-2	high
cphA4	high
FOX-7	high
FOX-4	high
FOX-3	high
BES-1	high
AQU-2	high
CepS beta-lactamase	high
FOX-10	high
FOX-8	high
MOX-4	high
MOX-8	high
CBP-1	high
CMY-70	high
CMY-74	high
CMY-101	high
CMY-100	high
CMY-82	high
CMY-59	high
vanYG1	high
OXY-1-4	high
OXY-6-3	high
OXY-1-2	high
OXY-1-3	high
vanKI	high
MOX-6	high
aadA16	low
SRT-1	low
TEM-43	low
TEM-78	low
TEM-67	low
TEM-84	low
TEM-145	low
TEM-30	low
TEM-68	low
TEM-193	low
TEM-127	low
vanHO	high
mdsA	high
tsnR	high
tet(54)	high
Erm(37)	high
tet(49)	high
GOB-3	high
GOB-6	high
Bla2	high
AAC(3)-IIIa	high
TEM-126	high
TEM-122	high
TEM-159	high
TEM-136	high
TEM-115	high
TEM-190	high
GOB-18	high
GOB-9	high
CTX-M-89	high
LRA-9	high
tet(51)	high
Chlamydia trachomatis intrinsic murA conferring resistance to fosfomycin	high
eptA	low
acrE	low
mdtM	low
evgA	low
dfrB3	low
LRA-3	low
LRA-7	low
dfrB2	low
LRA-9	low
vanXO	low
AAC(2')-Ic	low
vanZA	low
rgt1438	low
IMP-16	low
mfpA	low
tet(53)	low
vanJ	low
opcM	low
dfrB4	low
AAC(2')-Ie	low
tet(49)	low
IMP-41	low
mexP	low
AxyX	low
FosA5	low
Sed1 beta-lactamase	low
APH(9)-Ia	low
tet(43)	low
Erm(37)	low
ACT-38	low
AAC(2')-Ib	low
gadW	low
IMP-44	low
IMP-22	low
qepA	low
Klebsiella pneumoniae KpnH	low
ErmV	low
tsnR	low
OXA-53	low
LRA-17	low
LRA-19	low
ErmW	low
THIN-B beta-lactamase	low
MSI-1	low
vanC	low
vanHO	low
LRA-10	low
ACT-10	low
ACT-29	low
ACT-13	low
tet(54)	low
OCH-2	low
tet(33)	low
mdsA	low
tet(42)	low
dfrB3	high
OXA-5	high
OXA-392	high
AAC(6')-IIc	high
APH(9)-Ia	high
OXA-296	high
OXA-47	high
OXA-29	high
LRA-19	high
IMP-28	high
OXA-35	high
VIM-6	high
FosB	high
TLA-1	high
ICR-Mo	high
catB9	high
catII from Escherichia coli K-12	high
SHV-20	high
MCR-3.8	high
SPM-1	high
RSA-2	high
CblA-1	high
macA	high
cmlA4	high
dfrB6	low
AAC(2')-Id	low
tetB(48)	low
tet(51)	low
ESP-1	low
arr-4	low
tet(56)	low
IMP-11	low
OXA-37	low
OXA-21	low
Tet(47)	low
r39 beta-lactamase	low
AAC(6')-Ib-SK	low
IMP-2	low
GOB-5	low
OXA-29	low
PEDO-1	low
GOB-10	low
GOB-9	low
CTX-M-50	low
CTX-M-87	low
blaF	low
FomB	low
emrK	low
vanSF	low
Tet(X4)	low
Erm(38)	low
QepA4	low
Rm3 beta-lactamase	low
myrA	low
BcII	low
cml	low
dfrD	low
AQU-3	low
IMP-9	low
ErmO	low
SMB-1 beta-lactamase	low
CTX-M-26	low
CTX-M-91	low
LRA-1	low
AST-1	low
vanD	low
cfr(B)	low
clcD	low
PDC-76	low
PDC-80	low
PDC-81	low
PDC-84	low
PDC-85	low
FOX-3	low
FOX-2	low
FOX-5	low
abcA	low
arr-7	low
IMP-21	low
gimA	low
IMP-24	low
SPM-1	low
OKP-B-19	low
CTX-M-8	low
VgbC	low
BLA1	low
PDC-73	low
PDC-74	low
RlmA(II)	high
patB	high
pmrA	high
tet37	high
mtrC	high
mtrE	high
farB	high
hmrM	high
FusF	high
AAC(3)-VIa	high
vatC	high
APH(2'')-IVa	high
vgaA	high
APH(2'')-Ig	high
erm(46)	high
Vibrio anguillarum chloramphenicol acetyltransferase	high
FosB4	high
FosB1	high
APH(2'')-Ie	high
cmlB	high
BAT-1	high
AAC(6')-Iid	high
AAC(6')-Iih	high
AAC(3)-IId	high
Staphylococcys aureus LmrS	high
erm(44)	high
mecI	high
APH(3')-VIIa	high
FosB3	high
FosB6	high
ARL-1	high
ARL-2	high
ARL-6	high
cepA beta-lactamase	high
dfrA17	high
vanSC	high
Clostridium perfringens mprF	high
KHM-1 beta-lactamase	high
ANT(4')-IIb	high
TEM-104	high
CTX-M-158	high
PER-5	high
CMY-55	high
CMY-32	high
CMY-136	high
tet(59)	high
vanTC	high
APH(2'')-If	high
qacB	low
qacA	low
PDC-88	low
AQU-2	low
PDC-83	low
PDC-91	low
PDC-10	low
floR	low
PDC-89	low
PDC-86	low
PDC-9	low
PDC-92	low
PDC-77	low
PDC-78	low
PDC-79	low
PDC-82	low
PDC-93	low
pp-flo	low
AQU-1	low
PDC-8	low
PDC-5	low
PDC-3	low
PDC-2	low
PDC-90	low
PDC-6	low
PDC-4	low
tet(B)	low
catB2	low
AAC(6')-IIa	low
AAC(6')-32	low
AAC(6')-31	low
AAC(6')-IIc	low
MCR-2.2	low
arr-8	low
TEM-49	low
TEM-86	low
APH(2'')-If	low
CARB-1	low
CARB-3	low
IMP-8	low
CARB-6	low
CARB-9	low
CARB-7	low
CARB-12	low
patB	low
tetQ	low
dfrA19	low
PDC-75	low
OXA-470	low
PDC-1	low
vatE	low
vatF	low
MCR-3.9	low
ROB-1	high
MCR-1.5	high
MCR-1.2	high
abeS	low
salA	low
patA	low
lmrD	low
pmrA	low
arlR	low
MOX-7	low
LRA-12	low
CPS-1	low
AIM-1	low
TEM-154	low
AER-1	low
CepS beta-lactamase	low
AAC(6')-IIb	low
AAC(6')-Ib-Hangzhou	low
vatH	low
CAM-1	low
TEM-106	low
tet(Z)	low
tet32	low
FosK	high
OXA-134	high
ArmR	high
OXA-300	high
SAT-3	high
ACT-15	high
FosA7	high
arr-5	high
OXA-266	high
OXA-397	high
OCH-4	high
MCR-5.2	high
determinant of bleomycin resistance	high
IMP-33	high
IMP-8	high
IMP-13	high
GIM-1	high
OCH-1	high
lin	high
BUT-1	high
OXA-420	high
CTX-M-94	high
dfrA28	high
ACT-16	high
ACT-37	high
ACT-18	high
ACT-23	high
IMP-11	high
IMP-21	high
TMB-2	high
IMP-2	high
IMP-19	high
IMP-20	high
IMP-24	high
GIM-2	high
OXA-436	high
AAC(3)-IIb	high
OXA-42	high
OXA-57	high
OXA-400	high
OXA-237	high
OXA-279	high
OXA-58	high
CTX-M-152	high
CTX-M-75	high
HERA-6	high
CTX-M-159	high
CTX-M-25	high
CTX-M-100	high
CTX-M-26	high
CTX-M-91	high
AAC(3)-Ib/AAC(6')-Ib''	high
ACT-10	high
ACT-5	high
ACT-13	high
MOX-2	high
CMY-11	high
Escherichia coli ampC	low
Escherichia coli emrE	low
mdtG	low
mdtO	low
acrS	low
FosB	low
Escherichia coli ampC1 beta-lactamase	low
catQ	low
ErmC	low
MOX-5	low
mgtA	low
arr-8	high
dfrB4	high
AAC(6')-Ib	high
AAC(6')-Ib10	high
AAC(6')-Ib'	high
AAC(6')-32	high
BEL-1	high
CMY-10	high
NPS-1	high
BEL-2	high
CMY-8	high
TEM-75	high
BEL-3	high
SHV-92	high
vanHB	high
Salmonella enterica cmlA	high
MCR-3.6	high
OCH-5	low
OCH-3	low
ArmR	low
IMP-20	low
tetM	low
APH(3')-VI	high
GES-10	high
VEB-3	high
VEB-6	high
AAC(6')-Il	high
QnrVC4	high
QnrS2	high
IMP-30	high
OXA-183	high
VEB-7	high
VEB-1	high
VEB-2	high
VEB-1b	high
TEM-70	low
TEM-113	low
dfrA12	low
TEM-21	low
TEM-17	low
TEM-207	low
TEM-191	low
TEM-120	low
TEM-153	low
TEM-28	low
TEM-85	low
ErmS	low
TEM-121	low
imiS	low
ErmQ	low
TEM-20	low
TEM-126	low
TEM-63	low
[truncated: 2,398 more rows]

## Sheet: Fig. 1f
	low	high	fold	p	fdr
Bifidobacterium adolescentis rpoB conferring resistance to rifampicin	3.69132	16.5648	4.48751	1.84615e-53	1.84615e-53
Nocardia rifampin resistant beta-subunit of RNA polymerase (rpoB2)	2.99104	3.35093	1.12032	0.0243571	0.0244
Streptomyces rishiriensis parY mutant conferring resistance to aminocoumarin	1.29528	4.20934	3.24974	1.27749e-40	1.28e-40
MexB	0.989756	10.9586	11.072	7.14076e-113	7.14e-113
MexF	2.10636	18.3257	8.70021	1.15091e-99	1.15e-99
smeE	1.44645	14.3119	9.89454	2.47889e-53	2.48e-53
smeB	0.865599	5.10959	5.90295	2.0994e-17	2.1e-17
AxyY	0.738244	2.1745	2.9455	1.62816e-27	1.63e-27
mexW	0.747832	8.11701	10.8541	3.72764e-68	3.73e-68
MuxB	4.79236	11.0119	2.2978	2.85478e-39	2.85e-39
srmB	0.649083	1.34762	2.0762	1.43172e-24	1.43e-24
oqxB	0.399535	6.97693	17.4626	3.49477e-58	3.49e-58
mexQ	0.553094	2.12354	3.83939	1.30189e-24	1.30189e-24
oleB	0.979295	1.35314	1.38175	0.00368429	0.00368
mdtB	1.14557	8.90799	7.77602	1.65675e-41	1.66e-41
macB	0.673736	2.02521	3.00594	7.44582e-33	7.45e-33
mexI	0.478549	1.97495	4.12696	4.79751e-23	4.8e-23
acrD	0.38972	10.1488	26.0412	3.19056e-46	3.19e-46
ceoB	0.964783	2.06903	2.14455	1.78284e-20	1.78e-20
MexD	0.492021	2.96858	6.03344	3.06539e-27	3.07e-27
MuxC	2.40172	4.7524	1.97875	2.75831e-31	2.75831e-31
tlrC	0.814406	0.999964	1.22784	0.000590712	0.000591
acrB	0.402695	14.592	36.236	1.78588e-71	1.79e-71
Bifidobacteria intrinsic ileS conferring resistance to mupirocin	0.413095	8.82534	21.364	3.90698e-20	3.91e-20
mdtC	0.446725	10.5394	23.5926	2.35312e-63	2.35e-63
carA	0.560965	0.933679	1.66442	1.36449e-09	1.36e-09
mexY	0.413053	1.33092	3.22215	9.41161e-12	9.41e-12
amrB	0.34041	0.625797	1.83836	3.97718e-14	3.98e-14
mexK	1.65792	20.8658	12.5855	6.48704e-117	6.49e-117
Pseudomonas aeruginosa CpxR	1.29597	13.5518	10.4569	6.07684e-79	6.08e-79
mdtF	0.220206	8.55177	38.8353	1.61611e-21	1.62e-21
acrF	0.270776	8.91267	32.9152	1.21644e-26	1.22e-26
mexN	0.608052	1.96322	3.2287	4.43049e-14	4.43e-14
TriC	0.48975	3.35311	6.84657	4.6127e-21	4.61e-21
smeR	1.33446	4.9353	3.69835	5.8915e-07	5.89e-07
arnA	0.311872	2.61263	8.37725	9.63496e-23	9.63e-23
oleC	1.30345	1.10982	0.851447	0.0400161	0.0400161
Klebsiella pneumoniae KpnG	0.485788	9.43825	19.4288	7.00628e-68	7.01e-68
ugd	0.368956	7.13923	19.3498	2.11338e-26	2.11e-26
msbA	0.605199	12.6903	20.9689	2.20801e-43	2.21e-43
mdsB	0.0720814	0.430266	5.96917	3.09042e-25	3.09e-25
mtrD	0.125265	0.50453	4.0277	1.3891e-10	1.39e-10
MuxA	0.497559	4.02629	8.09208	9.52707e-39	9.53e-39
oprA	0.216051	1.18936	5.50499	9.84476e-29	9.84e-29
OprM	0.511675	5.82696	11.388	6.58788e-48	6.59e-48
CRP	1.40897	24.8062	17.6059	5.71176e-60	5.71e-60
smeD	2.40595	11.1356	4.62837	4.58318e-13	4.58e-13
MexA	0.550319	6.70147	12.1774	2.46189e-63	2.46e-63
aadA6	1.69784	7.17983	4.22881	1.12425e-12	1.12e-12
smeF	1.71134	12.3642	7.22483	9.49198e-17	9.49e-17
MexE	0.901415	10.4775	11.6234	9.95837e-73	9.96e-73
lmrC	0.0993428	0.315419	3.17506	2.70289e-11	2.7e-11
baeR	0.626561	13.2817	21.1978	3.32279e-43	3.32e-43
emrB	0.81059	9.36395	11.552	3.5889e-51	3.5889e-51
OpmH	1.09973	12.3395	11.2204	8.49751e-73	8.49751e-73
Klebsiella pneumoniae KpnH	0.777727	8.34827	10.7342	3.02702e-52	3.03e-52
yojI	0.507372	10.8717	21.4276	5.70081e-32	5.7e-32
cpxA	1.29477	15.9754	12.3384	7.24849e-32	7.25e-32
TaeA	0.0536865	0.496051	9.23977	3.55348e-57	3.55e-57
OprZ	0.151121	1.20506	7.97413	8.06694e-06	8.06694e-06
Corynebacterium striatum tetA	0.102783	0.520962	5.06857	4.06618e-18	4.07e-18
OprN	0.685684	5.00595	7.30066	4.95874e-26	4.96e-26
tolC	1.40813	14.7901	10.5034	1.231e-29	1.23e-29
MexC	0.27055	2.4918	9.21012	1.44651e-10	1.45e-10
bacA	1.95941	17.1257	8.74022	1.47336e-36	1.47e-36
Enterobacter cloacae acrA	0.826012	11.2352	13.6017	2.55198e-48	2.55e-48
emrA	0.639387	11.4822	17.9581	1.4702e-24	1.4702e-24
vanRO	1.48867	1.01107	0.67918	0.00611896	0.00612
emrR	3.13548	23.0878	7.36339	3.57931e-36	3.58e-36
H-NS	3.76323	26.5941	7.06683	1.26432e-43	1.26e-43
OpmB	0.17057	3.76154	22.0528	5.6934e-30	5.69e-30
mdtA	1.10298	10.6993	9.70042	4.2701e-24	4.27e-24
Escherichia coli ampH	1.64066	11.8065	7.1962	2.84209e-21	2.84e-21
baeS	0.984341	9.05459	9.19863	5.78102e-23	5.78e-23
kdpE	1.98655	11.4382	5.7578	1.51196e-22	1.51e-22
Escherichia coli mdfA	1.30208	11.1273	8.5458	2.6842e-28	2.68e-28
rphA	0.84034	0.328919	0.391412	2.74117e-14	2.74e-14
OprJ	0.106656	2.43688	22.848	6.23261e-15	6.23e-15
vanRI	0.165135	0.79791	4.83187	3.16442e-21	3.16e-21
Klebsiella pneumoniae OmpK37	1.45781	12.6134	8.65234	2.19514e-42	2.2e-42
adeJ	0.163502	8.10409	49.5658	1.03644e-19	1.04e-19
mel	1.07992	7.13888	6.61056	1.26996e-24	1.27e-24
pmrF	0.941755	11.4962	12.2072	1.39195e-20	1.39e-20
adeF	0.112781	8.35464	74.0787	6.16092e-16	6.16e-16
Escherichia coli acrA	0.923453	11.5596	12.5178	4.29029e-18	4.29e-18
tetM	0.486752	7.78347	15.9906	1.10064e-13	1.1e-13
PmpM	0.481177	4.98573	10.3615	9.06568e-26	9.07e-26
eptA	1.13435	12.0862	10.6547	3.03904e-17	3.03904e-17
otrC	0.286971	0.422334	1.4717	0.00740501	0.00741
mdtH	1.10642	9.93759	8.98178	6.04699e-18	6.05e-18
marA	2.9203	22.1414	7.58188	8.67815e-38	8.68e-38
rphB	0.189097	0.505396	2.67268	2.07966e-07	2.08e-07
smeC	1.73849	8.17874	4.7045	1.35497e-05	1.35e-05
mdtG	1.21577	10.3243	8.49198	3.27885e-16	3.28e-16
aadA11	1.15448	5.6511	4.89492	1.04404e-07	1.04e-07
mdtK	0.742867	3.44386	4.63591	5.15968e-16	5.16e-16
acrE	1.20692	13.8892	11.508	1.84334e-16	1.84e-16
tetB(P)	0.0542956	0.464217	8.54981	8.86902e-20	8.86902e-20
smeS	2.59921	9.4183	3.62352	5.70214e-05	5.7e-05
Klebsiella pneumoniae acrA	0.950033	7.52795	7.92388	4.93552e-22	4.93552e-22
RbpA	1.16818	2.01043	1.72099	0.0313713	0.0314
tetQ	44.8366	168.211	3.75164	6.02707e-10	6.02707e-10
tetO	12.5135	58.1088	4.64371	1.42135e-18	1.42135e-18
efpA	0.354909	0.240612	0.677953	0.0377495	0.0377495
APH(6)-Ic	0.353947	0.798757	2.25672	0.0119512	0.012
adeB	0.0665936	6.71146	100.782	3.62517e-12	3.63e-12
evgS	0.524313	12.7602	24.337	1.89283e-17	1.89283e-17
tet(A)	0.349061	3.47676	9.9603	9.8358e-10	9.8358e-10
bcr-1	0.122671	1.42267	11.5975	0.0159124	0.0159124
lsaB	0.197772	0.40511	2.04836	0.000181374	0.000181
sul2	0.630395	13.8493	21.9692	8.26203e-16	8.26e-16
vanRG	0.32461	1.31492	4.05076	9.48504e-14	9.49e-14
ErmB	3.93371	79.7075	20.2627	1.12673e-31	1.13e-31
rosA	0.227053	2.07937	9.15808	2.46235e-43	2.46235e-43
ceoA	0.19245	0.383401	1.99221	0.00927025	0.00927025
tcr3	0.171043	0.351041	2.05236	0.048094	0.0481
mexL	0.54839	4.47201	8.1548	1.17242e-09	1.17e-09
Escherichia coli ampC	1.51114	14.9934	9.9219	6.66918e-15	6.67e-15
APH(3'')-Ib	0.645688	10.1668	15.7457	3.99177e-13	3.99e-13
APH(6)-Id	0.753394	10.3277	13.7083	4.30081e-11	4.30081e-11
efrA	0.102783	5.2195	50.782	0.00013889	0.000139
sul1	0.661744	9.29589	14.0476	1.44789e-07	1.45e-07
mdtO	1.07744	15.58	14.4602	1.08544e-15	1.09e-15
tet32	4.83789	15.1492	3.13137	2.66088e-07	2.66e-07
oqxA	0.741019	11.4154	15.405	1.16689e-32	1.16689e-32
vanSO	0.571338	0.394123	0.689826	0.0306426	0.0306
Agrobacterium fabrum chloramphenicol acetyltransferase	0.360637	2.2148	6.14135	1.2274e-06	1.23e-06
mdtN	1.18802	15.3401	12.9124	1.19554e-15	1.19554e-15
mdtP	1.04523	16.5116	15.7971	6.61505e-16	6.62e-16
AAC(6')-Ib7	0.479147	4.40368	9.19067	6.03452e-14	6.03e-14
adeK	0.314322	11.5973	36.8962	1.20263e-18	1.2e-18
ErmF	11.443	90.3642	7.8969	4.13171e-35	4.13e-35
TriA	0.604262	3.14846	5.21042	0.000522388	0.000522
mdtM	1.27745	11.4619	8.97246	1.18038e-11	1.18e-11
mdtE	1.48834	19.2028	12.9022	4.44978e-15	4.44978e-15
emrY	1.03726	13.5628	13.0757	4.25427e-16	4.25e-16
mexV	0.354741	4.08487	11.5151	1.02616e-15	1.02616e-15
QepA4	0.138077	0.450346	3.26157	0.000464205	0.000464
emrK	0.917968	14.9044	16.2363	1.10386e-16	1.1e-16
vanI	0.181443	0.258467	1.42451	0.00187648	0.00187648
tet(40)	14.5388	29.7437	2.04581	0.00166859	0.00166859
QepA2	0.133405	0.493781	3.70136	0.000575154	0.000575154
facT	0.127772	0.454743	3.55903	0.00127992	0.00128
LlmA 23S ribosomal RNA methyltransferase	0.194251	0.53608	2.75973	1.94925e-05	1.95e-05
ANT(6)-Ib	0.6591	2.81299	4.26792	5.22494e-10	5.22494e-10
APH(3')-IIIa	0.481563	8.71266	18.0925	0.0084058	0.00841
poxtA	0.03372	0.144399	4.2823	5.79763e-20	5.79763e-20
qepA	0.117926	0.369947	3.13712	0.000671395	0.000671
Pseudomonas aeruginosa soxR	0.298635	3.41142	11.4233	2.1697e-05	2.17e-05
gadX	1.34361	19.8283	14.7575	2.07833e-17	2.08e-17
vanRC	0.151159	0.958568	6.34146	2.21723e-10	2.22e-10
adeI	0.248307	11.665	46.9782	4.98813e-17	4.99e-17
gadW	1.56082	21.3192	13.659	1.24437e-15	1.24e-15
aadA16	0.311018	2.68045	8.61831	1.27439e-06	1.27e-06
lnuC	2.80472	22.6654	8.08114	1.90105e-12	1.90105e-12
Escherichia coli ampC1 beta-lactamase	1.30558	10.847	8.30817	1.01882e-09	1.01882e-09
AxyX	0.102177	1.65967	16.243	0.00840169	0.0084
mexJ	0.294854	3.71802	12.6097	2.11008e-11	2.11e-11
acrS	2.13016	20.2263	9.49517	2.08173e-15	2.08e-15
vanRF	0.082031	0.650071	7.92469	1.44322e-10	1.44322e-10
otr(B)	0.057539	0.127804	2.22118	0.0473351	0.0473
ErmG	0.738434	23.1653	31.3709	8.51228e-11	8.51e-11
vanRM	0.122767	0.602894	4.91088	1.84724e-07	1.84724e-07
vanO	0.121488	0.235056	1.93481	0.00195965	0.00196
tetX	1.3278	24.5446	18.4852	3.28516e-18	3.28516e-18
aadS	3.48482	21.1773	6.07703	4.70235e-09	4.70235e-09
sdiA	2.11172	4.11409	1.94822	0.0348701	0.0348701
rgt1438	0.378021	0.156265	0.413375	0.000835494	0.000835
CfxA2	5.05292	16.4466	3.25487	1.17842e-05	1.18e-05
Mef(En2)	3.01	50.844	16.8917	1.33624e-14	1.34e-14
evgA	1.75192	17.4106	9.93804	2.57922e-15	2.57922e-15
Klebsiella pneumoniae KpnF	5.1538	11.1943	2.17205	0.0136082	0.0136
CfxA3	4.29103	17.3013	4.03196	5.69129e-08	5.69129e-08
arr-1	0.352104	0.710337	2.01741	0.00379656	0.00379656
tet(42)	0.124566	1.40728	11.2975	0.00823093	0.00823093
Klebsiella pneumoniae KpnE	1.13812	8.63308	7.5854	3.71169e-24	3.71169e-24
CfxA	5.54951	13.166	2.37247	0.0031431	0.0031431
CfxA5	4.72869	13.5884	2.8736	0.000458778	0.000459
CfxA4	3.04853	13.2342	4.34118	3.00949e-07	3.00949e-07
efrB	0.199135	7.81224	39.2309	0.00103259	0.00103
FosA2	2.3828	18.3491	7.70065	1.0315e-21	1.03e-21
SAT-4	0.108566	2.28217	21.0211	7.71296e-17	7.71e-17
ramA	2.18462	14.666	6.71328	2.23262e-25	2.23262e-25
opcM	0.0965706	0.500789	5.18573	0.00065927	0.000659
vanRD	0.232853	0.644683	2.76863	1.34442e-05	1.34e-05
tetB(46)	0.0931808	0.70112	7.52429	3.2678e-10	3.2678e-10
mexX	0.11283	2.07526	18.3928	0.00561682	0.00562
lsaC	0.0544817	2.16098	39.6644	3.88256e-07	3.88256e-07
smeA	3.88396	12.0598	3.10502	0.00219195	0.00219
cepA beta-lactamase	2.29221	12.8149	5.59063	1.76245e-05	1.76245e-05
tet(C)	0.243159	0.917762	3.77432	0.00235333	0.00235
lmrD	0.174846	1.55918	8.91746	2.39926e-08	2.39926e-08
ANT(6)-Ia	7.42194	1.27197	0.171379	0.00795328	0.00795328
tet(V)	0.180692	0.345154	1.91018	0.0448611	0.0448611
lrfA	0.0802783	0.363394	4.52667	1.57012e-05	1.57012e-05
msrA	0.0458619	3.36681	73.412	0.0151002	0.0151002
tetA(46)	0.23352	0.778374	3.33322	0.00060391	0.000604
Tet(X4)	0.410137	4.34726	10.5995	2.01583e-10	2.01583e-10
BKC-1	0.0660089	0.36583	5.54213	0.00175296	0.00175296
vanRA	0.170008	0.706852	4.15775	0.00045279	0.000453
Tet(X3)	0.364802	4.61812	12.6593	3.37351e-18	3.37351e-18
patB	0.0373596	1.19	31.8524	0.000637911	0.000637911
basS	0.0571342	2.52745	44.2372	0.0159623	0.016
abeM	0.293823	11.19	38.0841	2.02253e-15	2.02253e-15
Acinetobacter baumannii AmvA	0.303726	10.8615	35.761	7.79041e-16	7.79041e-16
patA	0.0659076	1.33041	20.186	0.000719055	0.000719055
Erm(38)	0.0768835	0.336272	4.37378	0.000552752	0.000553
sul4	0.0718261	0.513521	7.1495	8.19608e-06	8.19608e-06
farA	0.0700946	0.321642	4.58869	0.000193763	0.000194
ANT(3'')-IIa	0.116896	1.64175	14.0445	2.89783e-10	2.89783e-10
adeG	0.27175	14.4025	52.9993	9.09826e-16	9.1e-16
mphB	2.46731	15.4831	6.27528	1.80711e-08	1.81e-08
adeH	0.252615	14.155	56.034	1.01458e-15	1.01e-15
Pseudomonas aeruginosa catB7	0.327089	3.89392	11.9048	3.72403e-05	3.72e-05
BJP-1 beta-lactamase	0.158132	0.0889249	0.562348	0.00167385	0.00167
AAC(6')-Ie-APH(2'')-Ia	0.413924	22.8655	55.2409	5.7752e-28	5.7752e-28
vmlR	0.0568287	0.438985	7.72471	0.0221697	0.0222
Campylobacter coli chloramphenicol acetyltransferase	0.609974	6.88508	11.2875	6.42822e-09	6.42822e-09
amrA	0.045596	0.123019	2.69802	0.0192519	0.0192519
mepA	0.102502	1.3577	13.2455	0.0237394	0.0237
ErmX	0.0940589	8.31158	88.3657	1.59639e-07	1.6e-07
Acinetobacter baumannii AbaQ	0.308489	14.1574	45.8926	4.39657e-15	4.39657e-15
tet(43)	0.0389053	0.0780113	2.00516	0.00685149	0.00685149
mtrE	0.192353	0.685842	3.56554	0.00167475	0.00167475
RlmA(II)	0.11319	1.65335	14.6068	0.000344248	0.000344248
catS	2.22068	5.96641	2.68675	0.0403842	0.0403842
Escherichia coli emrE	1.11326	21.279	19.1141	1.56202e-10	1.56202e-10
vanXO	0.302329	0.164358	0.543638	0.000359427	0.000359
cfrC	1.25784	3.17778	2.52637	6.01514e-06	6.01514e-06
adeL	0.256178	16.0829	62.7802	1.67506e-15	1.67506e-15
TriB	0.293258	4.4409	15.1433	0.00414179	0.00414179
dfrA26	0.384038	0.967589	2.51951	0.031044	0.031044
vanHO	0.151782	0.0871228	0.573999	0.00455559	0.00455559
dfrB3	0.574177	0.275714	0.48019	0.000127603	0.000127603
MCR-7.1	0.124561	0.688411	5.52669	0.000512865	0.000512865
tetB(48)	0.0733408	0.627431	8.55501	7.2377e-05	7.2377e-05
AAC(2')-Ic	0.230595	0.119062	0.516324	0.00161132	0.00161132
catP	0.972299	2.19856	2.2612	0.0343581	0.0344
abeS	0.469749	20.1482	42.8914	4.62188e-16	4.62e-16
vanSG	0.11748	0.309906	2.63795	3.64156e-05	3.64156e-05
Pseudomonas aeruginosa emrE	0.388249	5.40971	13.9336	0.00015719	0.00015719
emeA	0.703288	9.05058	12.869	0.000201679	0.000201679
mexP	0.117359	4.28076	36.4758	0.0047255	0.0047255
PC1 beta-lactamase (blaZ)	0.0574677	4.36888	76.0233	0.000536993	0.000536993
LRA-10	0.0717784	0.48041	6.69296	0.00143686	0.00143686
qacA	0.0360387	2.86074	79.3796	0.00356989	0.0035699
pmrA	0.0330174	1.28477	38.912	0.000724425	0.000724
ErmQ	0.0314818	1.1565	36.7356	5.88763e-07	5.89e-07
OXA-209	0.123344	1.77975	14.4292	1.96648e-16	1.96648e-16
vanRL	0.0595268	0.401107	6.73827	6.42301e-16	6.42301e-16
adeN	0.230472	10.9993	47.7253	4.009e-13	4.009e-13
cmlv	0.0414219	0.071442	1.72474	0.0457904	0.0457904
myrA	0.0554669	0.178938	3.22603	0.00268787	0.00268787
AIM-1	0.343506	1.35557	3.94627	0.00794717	0.00794717
tetS	0.0490965	1.00489	20.4676	0.000186261	0.000186261
opmE	0.0682309	3.78735	55.5078	0.0219821	0.0219821
tet(B)	0.548335	13.4991	24.6183	0.00326319	0.00326319
tet36	0.167143	0.372655	2.22956	0.00509568	0.0051
adeA	0.234899	11.2203	47.7664	7.1673e-13	7.1673e-13
lsaA	0.382276	11.0739	28.9685	0.000315	0.000315
tet(L)	0.104629	6.61849	63.2566	0.00328051	0.00328
OXA-347	0.112548	11.4493	101.728	4.76854e-17	4.76854e-17
MSI-OXA	0.166376	0.891335	5.35736	0.00114278	0.00114278
AQU-1	0.0356554	0.502822	14.1023	9.03619e-08	9.03619e-08
tetA(60)	2.00496	0.26429	0.131818	0.0339083	0.0339083
MCR-9	0.865543	10.4006	12.0163	8.18758e-07	8.18758e-07
floR	0.143579	1.27444	8.87621	0.0482039	0.0482039
adeR	0.261954	10.7702	41.1147	4.58457e-11	4.58457e-11
adeC	0.186841	9.05459	48.4616	3.76747e-12	3.76747e-12
MOX-6	0.0311778	0.518034	16.6155	0.00129058	0.00129058
qacB	0.0374402	2.67954	71.5687	0.0231679	0.0231679
LRA-7	0.0792944	0.0454181	0.572778	0.0002192	0.0002192
LRA-9	0.0946671	0.0664953	0.702412	0.014124	0.014124
APH(2'')-If	0.121157	6.40673	52.8797	1.41838e-12	1.41838e-12
LnuP	0.115042	1.08934	9.46902	4.81726e-08	4.81726e-08
catI	0.0899973	12.5898	139.891	0.000713419	0.000713419
lnuA	0.120963	8.70586	71.9713	0.0160375	0.016
FosA5	0.633527	5.34779	8.44129	9.82485e-06	9.82485e-06
norA	0.0333157	5.99972	180.087	0.00217059	0.00217059
vatB	0.055843	0.314683	5.63514	4.62142e-14	4.62142e-14
BcI	0.20464	2.59127	12.6626	0.000434041	0.000434041
mphC	0.133883	5.014	37.4506	0.0271847	0.0272
adeS	0.222175	7.12018	32.0477	6.05206e-09	6.05206e-09
FosA6	0.820587	7.01056	8.54335	3.20603e-08	3.21e-08
vanSD	0.0605097	0.572433	9.46019	2.91514e-12	2.91514e-12
qacH	0.64126	2.91815	4.55065	0.000580316	0.000580316
cml	0.0487307	0.180604	3.70616	0.00128339	0.00128339
ICR-Mo	0.109102	7.25144	66.4649	0.00137301	0.00137301
FAR-1	0.20693	0.070602	0.341188	0.0272696	0.0272696
aadA5	0.124497	3.68808	29.6237	0.019417	0.019417
mexH	0.0664505	4.91802	74.0103	0.0273072	0.0273072
tet(39)	0.336575	5.66905	16.8433	0.00449779	0.00449779
tetB(60)	0.022527	0.413196	18.3423	6.42394e-06	6.42394e-06
mdsC	0.0218965	0.468105	21.3781	0.00348502	0.00348502
dfrE	1.3581	16.5911	12.2164	0.0014275	0.0014275
vanD	0.0451585	0.435556	9.64504	1.39305e-08	1.39305e-08
APH(3')-IIb	0.339188	5.36732	15.824	0.0113299	0.0113299
Acinetobacter baumannii AbaF	0.0986937	4.34051	43.9796	0.000273119	0.000273119
OXA-114a	0.0864304	1.48691	17.2035	0.00372721	0.00372721
aadA8	0.109394	1.12169	10.2537	4.3821e-06	4.3821e-06
ErmT	0.0722906	1.14633	15.8573	0.000422534	0.000422534
aadA9	0.0909132	0.527984	5.80757	6.8314e-05	6.8314e-05
oleD	0.0287587	0.0818412	2.84579	0.0196793	0.0196793
mphA	0.497584	4.1057	8.25128	0.00233766	0.00234
aadA	0.0588424	1.14706	19.4938	7.87975e-06	7.88e-06
aadA24	0.0829791	1.14871	13.8434	2.07265e-06	2.07e-06
vgaALC	0.0489511	0.945417	19.3135	2.20914e-05	2.20914e-05
BcII	0.391123	4.37151	11.1768	0.00357996	0.00358
plasmid-encoded cat (pp-cat)	0.122593	13.4728	109.898	2.44008e-13	2.44008e-13
aadA22	0.054928	0.713035	12.9813	3.16294e-08	3.16294e-08
FosB	0.674823	5.12899	7.60049	0.00016403	0.00016403
mdsA	0.0398138	0.647763	16.2698	0.00566528	0.00566527
tet(G)	0.287368	1.26172	4.39061	0.0122711	0.0123
EreD	0.10661	1.93183	18.1205	4.80501e-05	4.80501e-05
opmD	0.0697641	3.28817	47.1327	0.0472293	0.0472293
vanZA	0.122739	0.818186	6.66608	0.0053534	0.0053534
aadA25	0.106821	0.939942	8.79922	0.000185772	0.000185772
aadA15	0.113659	0.777473	6.8404	2.28532e-06	2.28532e-06
tetT	0.207618	1.18322	5.69901	0.0360182	0.036
aadA17	0.118174	0.967465	8.18679	4.09547e-05	4.09547e-05
aadA12	0.0850188	0.790854	9.30211	3.36114e-06	3.36114e-06
arlS	0.0202657	1.61103	79.4953	0.00185826	0.00185826
mgrA	0.101496	5.89245	58.0562	0.001295	0.001295
vatD	0.207979	0.520734	2.50379	0.00324471	0.00324471
OCH-2	0.0182977	0.949551	51.8945	0.00023401	0.00023401
optrA	0.021623	0.141834	6.55941	0.0244124	0.0244
vanZF	0.411602	2.55526	6.20808	1.62513e-05	1.62513e-05
vanSC	0.253164	1.06162	4.19343	2.61452e-11	2.61452e-11
vanXD	0.0332206	0.441237	13.282	4.92739e-14	4.92739e-14
BLA1	0.463485	3.34196	7.21049	0.00882645	0.00883
lsaE	0.196499	1.48053	7.53452	1.07308e-09	1.07308e-09
aadA21	0.0822287	0.582022	7.0781	2.07571e-07	2.07571e-07
rosB	0.0525359	0.973781	18.5355	4.77929e-09	4.77929e-09
pp-flo	0.10774	0.686051	6.36764	0.0381936	0.0381936
vgaA	0.0494012	0.683923	13.8443	3.10953e-06	3.11e-06
ACT-27	0.287555	4.28377	14.8972	4.22694e-13	4.22694e-13
vanRN	0.0802392	0.37666	4.69422	5.65996e-06	5.65996e-06
mefB	0.543591	1.22082	2.24584	0.0062287	0.0062287
lnuD	9.23786	1.9536	0.211478	0.000592047	0.000592047
PDC-93	0.0532379	0.338408	6.35653	0.000180299	0.000180299
Brucella suis mprF	0.0358664	0.790375	22.0366	1.51131e-05	1.51e-05
ADC-68	0.159003	2.79345	17.5685	4.05946e-12	4.06e-12
ACT-17	0.158515	4.11131	25.9364	1.43658e-14	1.44e-14
aadA23	0.0500935	0.534344	10.6669	2.43363e-06	2.43363e-06
PDC-83	0.0485014	0.332159	6.84845	0.000523843	0.000524
Bla2	0.321429	2.43226	7.56702	9.17875e-05	9.17875e-05
PDC-92	0.0516098	0.416704	8.07412	0.00320136	0.00320136
lnuB	0.180068	1.19092	6.61374	5.52793e-08	5.52793e-08
vanSF	0.191841	1.92887	10.0545	0.000138003	0.000138003
PDC-85	0.0380448	0.400636	10.5306	0.000197195	0.000197195
aadA3	0.179863	1.57319	8.74661	0.000275119	0.000275119
MOX-9	0.0683931	0.183388	2.68137	0.0295947	0.0295947
vanSA	0.0325442	1.92756	59.2289	0.00596717	0.00597
ACT-15	0.177868	4.83845	27.2025	1.32275e-09	1.32275e-09
vanHF	0.0440259	0.141205	3.20732	0.0288075	0.0288075
mecA	0.0227752	0.83739	36.7677	7.70684e-05	7.70684e-05
aadA8b	0.141066	1.42429	10.0966	0.00078983	0.00078983
PDC-76	0.0501388	0.826353	16.4813	0.0305965	0.0305965
PDC-8	0.0328628	0.677368	20.612	0.0166042	0.0166
PDC-84	0.0372699	0.334911	8.98611	7.98472e-06	7.98e-06
PDC-88	0.0554106	0.388774	7.01625	9.43653e-05	9.44e-05
ACT-35	0.115275	4.0253	34.919	6.33431e-13	6.33e-13
arlR	0.0568684	1.2649	22.2425	3.34715e-05	3.34715e-05
PDC-86	0.0409815	0.260828	6.36452	0.000457273	0.000457273
vanYA	0.0540291	1.05435	19.5145	0.00128693	0.00128693
ADC-43	0.144422	2.09427	14.5011	2.74988e-12	2.74988e-12
PDC-89	0.0541771	0.374503	6.91257	0.0010894	0.0010894
aadA2	0.213642	1.91104	8.94506	0.00140478	0.0014
PDC-90	0.0522622	0.274589	5.25408	4.36075e-06	4.36e-06
PDC-82	0.0516395	0.261693	5.0677	4.49103e-05	4.49e-05
PDC-87	0.0450443	0.387061	8.5929	1.41978e-05	1.41978e-05
ADC-16	0.10167	2.08068	20.465	2.81409e-08	2.81409e-08
mefC	0.206891	2.52717	12.215	0.00295718	0.00295718
ADC-13	0.173253	2.25884	13.0378	2.05807e-11	2.05807e-11
PDC-81	0.044962	0.350656	7.79894	0.000692293	0.000692293
ACT-32	0.419967	3.81656	9.08776	8.83411e-06	8.83411e-06
GES-23	0.0351465	0.33006	9.39097	0.00799024	0.00799024
AAC(6')-Iz	0.991042	12.5437	12.6571	0.000193758	0.000193758
dfrC	0.143658	11.1875	77.8762	0.0135112	0.0135112
ACT-29	0.392474	0.783556	1.99646	0.0113923	0.0113923
ACT-33	0.189698	2.82799	14.9078	8.81803e-07	8.81803e-07
mphG	0.241238	2.23783	9.27641	0.00813813	0.00813813
OCH-5	0.0362767	1.94969	53.7449	0.00781835	0.00781835
ACT-20	0.233904	2.95339	12.6265	1.3544e-09	1.35e-09
ACT-7	0.158623	3.34062	21.0601	1.96269e-17	1.96269e-17
vanSM	0.0381987	0.806898	21.1237	8.15509e-07	8.15509e-07
AAC(3)-Ib	0.0801082	0.625411	7.80707	0.000236021	0.000236
ADC-7	0.155017	2.3175	14.95	9.06334e-10	9.06334e-10
PDC-91	0.046402	0.434162	9.35654	0.00240576	0.00240576
OXA-133	0.0426312	3.34494	78.4621	0.000360049	0.000360049
catQ	0.112763	1.05593	9.36417	0.000439366	0.000439366
EXO beta-lactamase	0.0246736	0.043654	1.76925	0.0479155	0.0479155
CepS beta-lactamase	0.0545159	0.553669	10.1561	0.0192495	0.0192495
PDC-9	0.0347013	0.406918	11.7263	0.00197305	0.00197305
tet(48)	0.0289835	0.0146031	0.503842	0.00201158	0.00201158
AAC(6')-Iak	1.27948	6.91096	5.40137	0.0108087	0.0108087
ADC-22	0.119718	1.95251	16.3092	2.11148e-10	2.11148e-10
AAC(3)-VIIIa	0.247572	0.0507105	0.204831	9.58105e-05	9.58105e-05
dfrG	0.0568054	3.03389	53.4085	0.00553628	0.00553628
PDC-6	0.0583587	0.583445	9.99755	0.0184968	0.0184968
ANT(4')-Ib	0.0557886	2.48068	44.4657	0.0001147	0.0001147
mexM	0.067899	5.29176	77.9358	0.0355831	0.0356
vanYF	0.142281	2.16515	15.2175	2.96593e-05	2.96593e-05
PDC-79	0.0359291	0.411962	11.466	0.00498386	0.00498386
BUT-1	0.077921	1.07526	13.7993	9.03443e-05	9.03443e-05
vgaE	0.0340867	0.128498	3.76975	0.00396151	0.00396151
AAC(3)-IId	0.0228133	4.56566	200.132	0.00264879	0.00264879
PDC-78	0.0392409	0.360264	9.18082	0.00333265	0.00333265
PDC-77	0.0365844	0.425653	11.6348	0.0242069	0.0242069
PDC-7	0.0356834	0.336242	9.4229	0.00269176	0.00269
vanC	0.0540858	0.850234	15.7201	3.63884e-08	3.63884e-08
PDC-10	0.0495883	0.459504	9.26637	0.0281946	0.0281946
vanRB	0.0801653	0.381658	4.76088	0.000161487	0.000161487
ACT-25	0.080013	3.44006	42.9938	2.0441e-06	2.0441e-06
mphL	0.073826	2.21402	29.9898	0.00100743	0.00100742
vgaB	0.0295038	0.0813725	2.75804	0.0216906	0.0216906
ACT-12	0.125029	1.01677	8.13226	0.00034255	0.00034255
qnrE1	2.64592	8.17247	3.08871	0.0269894	0.027
ACT-31	0.0281479	2.92262	103.831	1.31527e-08	1.32e-08
ADC-6	0.0601836	1.79874	29.8875	9.6803e-09	9.6803e-09
PDC-80	0.0461657	0.354398	7.67666	0.000932054	0.000932
vanB	0.0294771	0.272855	9.25652	3.67111e-05	3.67111e-05
PDC-4	0.0309477	0.506116	16.3539	0.00331791	0.00331791
PDC-73	0.0462421	0.474048	10.2515	0.0254739	0.0255
ADC-17	0.0881955	1.91995	21.7692	3.2213e-13	3.22e-13
OXA-103	0.0337643	1.95702	57.9613	1.38901e-09	1.38901e-09
PDC-3	0.0370882	0.647512	17.4587	0.00489186	0.00489186
PDC-1	0.0333211	0.579293	17.3852	0.020675	0.020675
MOX-8	0.0224688	0.100501	4.47291	0.0105763	0.0105763
ADC-76	0.189677	2.00258	10.5579	2.30285e-08	2.30285e-08
AAC(6')-31	0.282184	0.096725	0.342773	0.000139366	0.000139
ADC-5	0.0973357	1.83424	18.8445	3.30292e-06	3.3e-06
ADC-14	0.10683	1.65738	15.5142	1.46906e-12	1.46906e-12
ACT-22	0.12367	0.878056	7.09997	0.000126689	0.000126689
aadA10	0.0724426	0.371163	5.12354	0.00444148	0.00444148
vgaC	0.0199662	0.0541471	2.71194	0.00728466	0.00728467
ADC-20	0.111938	1.14303	10.2112	9.5814e-11	9.58e-11
ADC-4	0.094763	1.93701	20.4406	4.35254e-12	4.35254e-12
ADC-18	0.202375	3.10747	15.355	0.0330918	0.0330918
ErmA	0.165411	0.60406	3.65186	0.0439313	0.0439313
ADC-19	0.0483853	1.51998	31.414	0.0284844	0.0284844
ESP-1	0.27123	2.56966	9.47408	0.0179378	0.0179378
ADC-58	0.154156	1.5345	9.95419	8.73598e-09	8.74e-09
FosA7	0.10249	12.1703	118.747	3.76324e-05	3.76324e-05
vanXF	0.0484272	0.157781	3.2581	0.00817232	0.00817
vanYB	0.0523545	0.353607	6.7541	2.86958e-05	2.86958e-05
EreA2	0.177717	0.843744	4.74769	0.0439494	0.0439494
OXA-282	0.0232157	2.20291	94.8886	5.01683e-09	5.01683e-09
OXA-284	0.338266	1.28591	3.80146	0.0112949	0.0112949
MOX-2	0.0257573	0.136099	5.2839	0.0175269	0.0175269
vanA	0.0234041	1.30137	55.6046	0.0244946	0.0244946
ACT-10	0.10886	1.05354	9.67791	0.00016165	0.00016165
ADC-23	0.0762385	1.57596	20.6714	0.00667427	0.00667
ADC-79	0.0885959	1.44171	16.2729	9.66713e-14	9.66713e-14
ACT-9	0.245019	3.22776	13.1735	0.0221417	0.0221417
AER-1	0.0816762	5.10752	62.5337	0.0122761	0.0122761
OXA-2	0.115733	0.263251	2.27464	0.0359278	0.0359278
SRT-2	0.0580909	4.71043	81.0873	0.01861	0.01861
ACT-28	0.124131	5.04186	40.6174	0.00130422	0.00130422
Lactobacillus reuteri cat-TC	0.268123	0.59526	2.2201	0.0396653	0.0396653
OXA-427	0.0922235	0.34477	3.73842	0.024027	0.024027
OXA-12	0.0880725	0.203727	2.31318	0.0290979	0.0290979
ADC-3	0.0572282	1.58999	27.7834	0.00424927	0.00424927
dfrA14	0.677471	9.54096	14.0832	0.00971807	0.00971807
ACT-13	0.158245	0.865393	5.46871	0.00226548	0.00226548
OXA-464	0.0458591	0.502376	10.9548	0.00242163	0.00242
vanSB	0.0445508	0.331317	7.43684	4.98241e-05	4.98241e-05
ACT-2	0.33196	2.99072	9.00927	0.0163741	0.0163741
OXA-210	0.0576093	0.113517	1.97047	0.0148955	0.0148955
salA	0.0178473	1.87803	105.228	0.000637353	0.000637353
ACT-37	0.156485	1.30841	8.36121	0.000306531	0.000306531
oleI	0.0130462	0.0649791	4.98069	0.0353235	0.0353235
PDC-2	0.046701	0.327151	7.00521	0.0206583	0.0206583
SRT-1	0.0915184	5.26659	57.5468	0.0218896	0.0218896
vanRE	0.0310734	0.534986	17.2169	3.1118e-05	3.11e-05
dfrA1	0.204308	4.255	20.8265	0.0443376	0.0443376
OXA-486	0.66873	5.93817	8.87978	0.0487118	0.0487118
ACT-18	0.0455696	1.20831	26.5157	1.73504e-05	1.74e-05
ADC-21	0.0856555	0.838247	9.78625	9.65403e-11	9.65e-11
kamB	0.0409301	0.02176	0.531638	0.0173187	0.0173187
ACT-14	0.0350194	1.02297	29.2117	1.24658e-05	1.25e-05
qnrE2	1.10876	3.36129	3.03158	0.0227346	0.0227346
ACT-23	0.0738569	1.00576	13.6177	4.21975e-05	4.22e-05
vanXB	0.0370378	0.436771	11.7926	4.36717e-05	4.37e-05
AQU-2	0.0741968	0.562592	7.58242	0.021922	0.021922
ACT-24	0.123586	1.14077	9.23061	0.000210493	0.000210493
ADC-15	0.0640454	0.791455	12.3577	7.39943e-07	7.4e-07
golS	0.246659	1.27784	5.1806	0.000183298	0.000183298
QnrB22	0.171404	5.40091	31.5098	1.5877e-07	1.59e-07
Staphylococcys aureus LmrS	0.0165907	1.04878	63.2149	0.000117005	0.000117005
mphO	0.0441102	0.865748	19.6269	0.0409881	0.0409881
OXA-360	0.185952	2.54819	13.7035	0.00160116	0.00160116
vanWB	0.0270386	0.340437	12.5908	5.3906e-05	5.39e-05
ADC-12	0.071645	0.665665	9.29116	4.44917e-05	4.45e-05
ACT-1	0.365571	1.96166	5.36602	0.0093092	0.0093092
AAC(6')-32	0.251333	0.0517158	0.205766	0.000479587	0.000479587
ACT-8	0.0881688	0.669039	7.58816	8.0063e-05	8.01e-05
fosA	0.197353	12.088	61.2505	0.0255341	0.0255341
OXA-226	0.0616063	0.132527	2.15119	0.0201224	0.0201224
catB3	0.229788	1.93734	8.43097	0.0474909	0.0474909
vanHA	0.0355768	1.06769	30.0109	0.00832607	0.00832607
OCH-7	0.0298311	0.630888	21.1487	0.000206959	0.000206959
OXA-361	0.0432952	1.31199	30.3034	6.99411e-05	6.99e-05
tet(38)	0.0536914	1.16301	21.6611	0.000791009	0.000791009
AAC(3)-IIe	0.0594807	1.03337	17.3731	0.00209132	0.00209132
ACT-36	0.0268111	0.877951	32.7457	5.97789e-08	5.98e-08
ANT(3'')-IIc	0.148428	9.64172	64.959	0.00469223	0.00469223
Staphylococcus aureus norA	0.0221447	5.11354	230.915	0.0345737	0.0345737
vanHB	0.00686108	0.407541	59.3989	8.45895e-06	8.46e-06
Acinetobacter baumannii AmpC beta-lactamase	0.0515941	1.04929	20.3373	9.81352e-12	9.81e-12
OCH-1	0.0255381	0.854555	33.462	0.000116182	0.000116
OXA-278	0.319589	1.36008	4.25572	0.016307	0.016307
OXA-724	0.053834	0.167436	3.11022	0.00237182	0.00237182
CFE-1	0.0958449	1.2295	12.828	0.002807	0.002807
ADC-44	0.122128	0.469992	3.84836	3.45637e-05	3.46e-05
CMY-74	0.137106	0.40442	2.94969	0.00296393	0.00296393
apmA	0.0513005	0.371237	7.23652	0.00389805	0.00389805
CMY-100	0.393775	1.02442	2.60154	0.0164697	0.0164697
vanE	0.0721267	0.823724	11.4205	4.68568e-10	4.69e-10
vanXA	0.0503874	0.352879	7.00333	0.0108713	0.0108713
OXA-417	0.264639	3.36502	12.7155	0.00440915	0.00440914
OCH-6	0.0222995	0.971295	43.5568	0.00146101	0.00146101
ACT-3	0.16251	3.03881	18.6993	0.0312961	0.0312961
Erm(36)	0.0535901	1.06533	19.8792	0.0071264	0.0071264
mecR1	0.00505664	1.0637	210.358	0.0102462	0.0102462
OCH-8	0.00905794	0.968937	106.971	0.000356327	0.000356327
ACT-5	0.146458	0.894047	6.10447	0.0211423	0.0211423
CMY-93	0.106535	0.364624	3.42258	0.00304084	0.00304084
MIR-1	0.0480641	0.443304	9.22318	4.00149e-06	4.00149e-06
OCH-4	0.0201423	0.873463	43.3646	6.27238e-05	6.27e-05
OXA-276	0.0074135	1.29705	174.958	2.29523e-09	2.29523e-09
OXA-335	0.025674	0.850289	33.1187	4.30626e-11	4.31e-11
vanTC	0.0638852	0.910833	14.2573	6.69214e-07	6.69214e-07
OXA-171	0.0499507	1.05801	21.1811	8.601e-07	8.601e-07
OXA-32	0.0658897	0.135691	2.05937	0.0497675	0.0497675
ACT-19	0.0465148	1.48385	31.9005	0.00986685	0.00986685
ADC-2	0.0629627	0.85489	13.5777	0.00220936	0.00220936
ADC-39	0.0971468	0.934572	9.62021	1.61076e-06	1.61076e-06
CMY-82	0.0913733	0.363093	3.97373	0.00959674	0.0096
CTX-M-74	0.0249466	0.774774	31.0573	0.0424215	0.0424215
mexG	0.189716	10.1637	53.5732	0.0136163	0.0136163
OXA-49	0.0879737	1.00859	11.4647	2.74002e-05	2.74002e-05
MIR-5	0.0596447	0.408606	6.85067	7.98877e-07	7.98877e-07
ADC-11	0.0436831	0.948128	21.7047	1.34164e-11	1.34164e-11
AAC(6')-Ib8	0.0636399	2.00099	31.4423	0.0144901	0.0144901
MIR-11	0.065244	0.405567	6.21616	1.80333e-07	1.80333e-07
MIR-15	0.0722017	0.678353	9.39526	0.0042235	0.00422
MIR-4	0.0801202	0.323538	4.03816	0.00214621	0.00214621
OXA-134	0.00972229	1.1681	120.146	7.79985e-08	7.79985e-08
OXA-366	0.0530945	1.12957	21.2747	1.64511e-08	1.64511e-08
EBR-2	1.76557	12.3794	7.01152	0.00146657	0.00146657
MIR-13	0.0788222	0.403297	5.11655	0.000682315	0.000682315
MIR-23	0.0785964	0.356078	4.53046	0.00112543	0.00112543
CME-1	0.197879	2.58884	13.0829	0.0417025	0.0417025
OXA-118	0.0625281	0.123814	1.98014	0.0111116	0.0111116
OXA-73	0.0278188	1.10535	39.7342	4.42091e-09	4.42091e-09
ADC-41	0.0700454	0.618895	8.83562	2.65647e-05	2.65647e-05
MIR-3	0.0462781	0.308771	6.67207	4.40589e-06	4.40589e-06
OXA-119	0.0673424	0.147942	2.19687	0.00945435	0.00945
OXA-281	0.166487	0.421406	2.53116	0.0470546	0.0470546
ACT-21	0.0240812	0.656777	27.2735	1.79959e-05	1.79959e-05
ADC-81	0.0485445	0.716509	14.7598	1.31916e-08	1.32e-08
CMY-10	0.0318697	0.650675	20.4167	0.0454633	0.0455
farB	0.0284189	0.608737	21.4202	0.00423772	0.00423772
ADC-25	0.0391706	0.693792	17.7121	2.87195e-08	2.87195e-08
arr-7	0.0702785	0.0195997	0.278886	0.0192927	0.0193
cmlA5	0.0594596	0.340322	5.72358	0.00158068	0.00158067
MIR-17	0.118996	0.440965	3.70572	0.00462905	0.00462905
MIR-10	0.0378523	0.384254	10.1514	1.63132e-05	1.63132e-05
MIR-12	0.087417	0.317948	3.63714	0.00024001	0.00024001
ADC-77	0.0585762	0.904586	15.4429	0.00445557	0.00445557
cdeA	0.0154526	0.455045	29.4478	0.000130754	0.000130754
cmlA1	0.0468872	0.337174	7.19117	4.2569e-05	4.2569e-05
CMY-8	0.0258947	0.449606	17.3628	0.0306776	0.0307
OXA-240	0.0492951	0.108424	2.1995	0.035841	0.035841
OXA-34	0.0697944	0.204174	2.92537	0.0392268	0.0392268
cmlA6	0.0356411	0.342597	9.61242	3.14546e-05	3.14546e-05
OXA-663	0.0382075	0.102843	2.6917	0.00358846	0.00358846
Clostridium butyricum catB	0.135371	0.685751	5.06573	4.33348e-09	4.33348e-09
EBR-1 beta-lactamase	0.510765	7.66189	15.0008	9.495e-07	9.5e-07
OXA-235	0.0301629	1.45159	48.1249	0.00359631	0.00359631
OXA-50	0.795388	6.50601	8.17966	0.0450916	0.0450916
ADC-8	0.0323674	4.45513	137.642	0.000310375	0.000310375
PEDO-2	0.274657	0.025692	0.0935422	0.0320829	0.0320829
ErmH	0.0209053	0.131192	6.27554	1.16496e-06	1.16496e-06
OXA-488	0.807619	4.59302	5.68711	0.0408881	0.0409
QnrB27	0.18893	1.54301	8.16709	0.0378252	0.0378252
vatA	0.0269225	0.49222	18.2829	0.0472774	0.0472774
ADC-73	0.0779335	0.498871	6.40124	2.75901e-08	2.75901e-08
BahA	0.0207398	0.194208	9.36403	0.0028162	0.00282
mphN	0.134813	0.930929	6.90533	0.000295307	0.000295307
OXA-10	0.0559753	0.107053	1.91251	0.0258032	0.0258
OXY-1-3	0.132403	1.46086	11.0334	0.00131736	0.00131736
QnrB28	0.185611	1.05563	5.68732	0.00722724	0.00722724
AAC(6')-Ir	0.0661186	1.62672	24.6031	0.000141365	0.000141365
Erm(42)	0.062166	0.178177	2.86615	0.000593678	0.000594
OXA-236	0.0190659	1.14462	60.0349	0.00131499	0.00131499
ADC-56	0.146685	0.615667	4.1972	0.034961	0.034961
cmrA	0.0147039	0.244895	16.6551	0.00572076	0.00572076
DES-1	0.0434618	0.32914	7.5731	0.000643716	0.000643716
Erm(47)	0.0247523	2.07446	83.8088	0.0231241	0.0231241
fusB	0.0340735	2.30724	67.7137	0.033705	0.033705
ADC-75	0.0358858	0.55368	15.429	1.26267e-11	1.26267e-11
CBP-1	0.176978	1.04563	5.90823	0.0405511	0.0406
CMY-70	0.110015	0.464253	4.2199	0.016232	0.016232
macA	0.0263942	6.05068	229.242	0.000645201	0.000645201
OXA-277	0.0121165	1.58391	130.723	0.0014567	0.0014567
CMY-9	0.0124133	0.231819	18.6751	0.0326806	0.0326806
OXA-256	0.0358405	0.106198	2.96309	0.00311819	0.00311819
ADC-30	0.0327399	0.587557	17.9462	1.34358e-10	1.34358e-10
mepR	0.169407	2.01252	11.8798	0.000263225	0.000263225
OXA-372	0.0583583	0.163628	2.80386	0.0160782	0.0160782
dfrK	0.0592709	0.66932	11.2926	1.08856e-08	1.08856e-08
OKP-B-19	0.0229875	0.315288	13.7156	0.0135991	0.0135991
hmrM	0.0136837	0.718959	52.5414	0.0468658	0.0468658
OXA-11	0.0381181	0.091132	2.39078	0.0166016	0.0166016
QnrB33	0.183414	1.31697	7.1803	0.0168381	0.0168381
Salmonella enterica cmlA	0.0549553	0.267868	4.87429	0.000565083	0.000565083
ADC-74	0.0386025	0.67686	17.5341	0.00031659	0.00031659
catB9	0.0315803	0.314292	9.95215	0.0016363	0.0016363
MIR-16	0.0570502	0.262423	4.59986	0.012771	0.012771
MOX-5	0.0145752	0.0943639	6.47426	0.0182885	0.0182885
OXY-1-2	0.0394186	1.30697	33.1563	0.00454541	0.00454541
vanM	0.0117555	0.34662	29.4859	0.00836084	0.00836084
FosA4	0.395661	3.76774	9.52266	0.0261753	0.0261753
LCR-1	0.0841379	0.169848	2.01869	0.0439826	0.0439826
mtrC	0.0378537	1.73708	45.8893	0.000116562	0.000116562
OXY-1-1	0.0939344	1.56816	16.6942	0.00184796	0.00184796
VgbC	0.0464232	0.52763	11.3656	0.00322225	0.00322225
AAC(6')-Ic	0.0776457	19.4252	250.177	0.0397939	0.0397939
Bacillus clausii chloramphenicol acetyltransferase	1.25645	0.496693	0.395316	0.0192007	0.0192007
TLA-2	0.0817049	0.51292	6.27772	5.25054e-05	5.25054e-05
ADC-42	0.0577546	0.65918	11.4135	0.000615279	0.000615279
CARB-3	0.0300555	0.227842	7.58072	0.0186233	0.0186233
OXY-2-9	0.10843	2.22367	20.5078	0.0135312	0.0135312
tet(Z)	0.0314339	0.459106	14.6055	0.0383478	0.0383478
Chlamydia trachomatis intrinsic murA conferring resistance to fosfomycin	0.0287861	0.0155256	0.539344	0.0458659	0.0458659
QnrB73	0.23508	0.694044	2.95238	0.0428232	0.0428232
OKP-B-8	0.0245876	0.280791	11.42	0.0165217	0.0165217
OXA-305	0.112898	1.51386	13.4091	0.0405692	0.0405692
OXY-1-4	0.0350207	2.1972	62.7399	0.00144776	0.00144776
OXY-1-6	0.0673638	1.69708	25.1927	0.00394932	0.00394932
ErmE	0.0212033	0.219195	10.3378	0.00171391	0.00171391
OKP-B-13	0.0205528	0.270873	13.1794	0.0166205	0.0166205
CARB-1	0.0252937	0.149588	5.91403	0.0354638	0.0354638
OXA-272	0.0709856	1.17197	16.51	0.0165718	0.0165718
Vibrio cholerae varG	0.0667843	0.247557	3.70681	0.000742923	0.000742923
MCR-3.8	0.0175675	0.06191	3.52412	0.00315852	0.00315852
OXY-5-1	0.150146	5.86764	39.0796	0.0094591	0.0094591
aadA4	0.0334964	0.215901	6.4455	0.0137726	0.0137726
OXY-3-1	0.0621293	0.169487	2.72797	0.0177373	0.0177373
AAC(6')-Ia	0.0342751	0.110717	3.23024	0.00169887	0.00169887
CMY-101	0.0711962	0.270247	3.79581	0.0235712	0.0235712
OXA-421	0.039722	2.58771	65.1456	0.028687	0.028687
Erm(49)	0.0133584	0.865317	64.7771	0.0218699	0.0218699
OXA-101	0.0371165	0.105832	2.85136	0.0252043	0.0252043
tet(50)	1.23297	0.012896	0.0104593	0.0178804	0.0178804
OXY-5-2	0.0491584	6.07735	123.628	0.010849	0.010849
GOB-7	0.0338044	0.7124	21.0742	0.00978886	0.00978886
OXY-2-3	0.106103	2.80329	26.4205	0.0115896	0.0115896
QnrB71	0.134209	0.872205	6.49886	0.0251346	0.0251346
VEB-9	0.0179966	0.181643	10.0932	0.00244616	0.00244616
fusD	0.0172019	37.9775	2207.75	0.0479777	0.0479777
QnrB47	0.157606	1.03429	6.56251	0.00814523	0.00814523
cipA	0.0461029	0.506179	10.9793	0.00974637	0.00974637
OXA-297	0.191409	1.24009	6.47875	0.000586175	0.000586175
mphI	0.0469179	0.73385	15.6412	0.0139296	0.0139296
VEB-1b	0.0191297	0.132238	6.91272	0.00238485	0.00238485
VEB-1	0.0438665	0.159161	3.62831	0.0136524	0.0136524
CARB-2	0.0162019	0.143325	8.84617	0.0137529	0.0137529
OXA-31	0.0421494	0.170937	4.0555	0.0429873	0.0429873
DHA-18	0.0295805	0.350895	11.8624	0.00646691	0.00646691
VEB-7	0.0264838	0.131008	4.94674	0.0109362	0.0109362
AAC(6')-34	0.105979	0.856577	8.08255	0.00974442	0.00974442
VEB-4	0.0343655	0.152224	4.42956	0.0166658	0.0166658
CTX-M-48	0.0408582	0.220508	5.39692	0.00672782	0.00672782
MCR-3.11	0.0289311	0.294409	10.1762	0.0184572	0.0184572
OXA-85	0.034278	11.4175	333.084	0.00450794	0.00450794
OXY-2-10	0.203008	2.3531	11.5911	0.0340912	0.0340912
rmtG	0.0162375	0.106946	6.58635	0.00029639	0.00029639
SHV-189	0.0519981	0.358518	6.89483	0.000251322	0.000251322
CTX-M-19	0.00579728	0.378546	65.297	0.00412034	0.00412034
MCR-3.12	0.0230199	0.0989302	4.29759	0.016329	0.016329
MCR-3.2	0.0116243	0.24687	21.2374	0.0374379	0.0374379
OXA-298	0.0885569	1.12322	12.6836	0.00361265	0.00361265
MCR-3.3	0.0264697	0.0678665	2.56393	0.0293263	0.0293263
VEB-2	0.00677327	0.189841	28.028	0.0010682	0.0010682
SHV-65	0.0189545	0.540221	28.5009	1.42065e-05	1.42065e-05
CrpP	0.276926	44.1547	159.446	0.02034	0.02034
MCR-3.6	0.0322594	0.110583	3.42794	0.0469596	0.047
QnrB4	0.0428895	0.513082	11.9629	0.0125378	0.0125378
QnrB68	0.193182	0.737705	3.8187	0.0231859	0.0231859
CTX-M-122	0.0303275	0.304952	10.0553	0.000660717	0.000660717
OXY-2-6	0.12609	2.58952	20.537	0.013495	0.013495
Staphylococcus intermedius chloramphenicol acetyltransferase	0.0232462	0.549282	23.6289	0.00861439	0.00861439
almG	0.036413	0.360735	9.90678	0.00125086	0.00125086
ArmR	0.517741	36.0991	69.7242	0.0345781	0.0345781
CTX-M-160	0.0201597	0.212688	10.5502	0.000965044	0.000965044
SHV-53	0.0122402	0.381839	31.1955	1.46843e-05	1.46843e-05
CTX-M-111	0.0244958	0.246665	10.0697	0.0352472	0.0352472
CTX-M-13	0.0325712	0.207872	6.38207	0.0193638	0.0193638
CTX-M-38	0.0150074	0.282043	18.7936	0.000313062	0.000313062
CTX-M-46	0.0188406	0.308526	16.3756	0.0011091	0.0011091
MCR-3.9	0.0115873	0.0817436	7.05461	0.00387747	0.00387747
OXY-2-8	0.0780351	1.89514	24.2858	0.0123913	0.0124
SHV-92	0.011135	0.285801	25.6669	8.80449e-05	8.80449e-05
SHV-95	0.0787079	0.374585	4.75918	0.000872729	0.000872729
QnrB20	0.0686815	0.207406	3.01983	0.0279292	0.0279292
CMY-65	0.0166777	0.198869	11.9242	0.0142516	0.0142516
OXY-2-5	0.123476	1.68826	13.6728	0.00865651	0.00866
QnrB21	0.0398247	0.701982	17.6268	0.00708189	0.00708189
AAC(6')-Ian	0.0374988	5.91546	157.751	0.049668	0.049668
CTX-M-147	0.00703377	0.263652	37.4838	0.00283732	0.00283732
CTX-M-84	0.0626075	0.344085	5.49591	0.0260226	0.0260226
OXY-2-2	0.21508	2.89558	13.4628	0.0119	0.0119
QnrB14	0.0273253	0.160952	5.89023	0.0167415	0.0167415
OXY-2-1	0.134835	3.7139	27.544	0.0170493	0.0170493
QnrB25	0.0358593	0.635475	17.7214	0.00384925	0.00384925
OKP-B-6	0.0372567	0.276773	7.42879	0.00490506	0.00490506
CTX-M-99	0.0141719	0.288638	20.3669	0.0073725	0.0073725
QnrB60	0.0452389	1.14384	25.2843	0.0249885	0.0249885
QnrVC4	0.00892074	0.143936	16.135	0.0424646	0.0424646
tet(31)	0.0383759	0.267548	6.97176	0.0113552	0.0113552
OXA-535	0.0550795	1.56306	28.3783	0.00790797	0.00790797
QnrB8	0.036555	0.861143	23.5574	0.00181214	0.00181215
CatU	0.168162	1.01095	6.01177	0.0391518	0.0391518
FPH-1	0.0576077	0.0243256	0.422264	0.00812447	0.00812448
OXA-54	0.0639326	1.77339	27.7385	0.00930745	0.00930745
CIA-3	0.194347	11.148	57.3611	0.00699437	0.00699437
cpaA	0.115321	0.935259	8.11004	0.0196672	0.0196672
PER-4	0.0125081	0.0386386	3.08909	0.0307584	0.0307584
CIA-2	0.224907	5.17907	23.0276	0.0101422	0.0101422
DHA-16	0.021724	0.227283	10.4623	0.0114272	0.0114272
OXA-181	0.0250752	0.638593	25.4672	0.0312267	0.0312267
CTX-M-115	0.0143563	2.79857	194.937	0.0013156	0.0013156
OKP-A-9	0.0224366	0.742957	33.1136	0.00269995	0.00269995
OXA-232	0.012993	0.421708	32.4565	0.0142225	0.0142225
CTX-M-36	0.0275721	0.193995	7.03592	0.017615	0.017615
MCR-1.6	0.00620802	0.0832086	13.4034	0.00698278	0.00698278
OXA-476	0.00866802	0.0872136	10.0615	0.0174187	0.0174187
QnrS5	0.00900564	0.0567497	6.30157	0.0218455	0.0218455
CTX-M-1	0.0339169	0.252039	7.43107	0.0261055	0.0261055
vanL	0.00738802	0.0357065	4.83302	0.0199831	0.0199831
ErmN	0.0419411	0.0142977	0.340899	0.0189706	0.0189706

## Sheet: Fig. 1g
	Aquatic	Terrestrial	Built environment
Multidrug	146	145	144
Beta-lactams	574	556	823
Aminoglycoside	95	100	81
Tetracycline	60	60	60
Glycopeptide	48	49	50
Peptide	48	33	34
Diaminopyrimidine	23	17	20
Phenicol	39	38	39
Fluoroquinolone	63	68	90
MLS	71	71	64
Elfamycin	1	1	1
Fosfomycin	16	19	17
Others	39	36	37
