# Supplementary material for: Assessment of global health risk of antibiotic resistance genes
Source: Nat Commun. 2022 Mar 23;13:1553. doi: 10.1038/s41467-022-29283-8 (PMC8943045; doi:10.1038/s41467-022-29283-8)
Supplement: Supplementary file 17 — Source Data [file 41467_2022_29283_MOESM17_ESM.zip › Source Data 2 The source data for Figure 2 in manuscript.xlsx]

## Sheet: Fig. 2b
	Aquatic	Built environment	Human	Terrestrial
Alphaproteobacteria	0.199268	0.032887	0.00174159	0.237113
Betaproteobacteria	0.147705	0.0266738	0.00718406	0.151694
Deltaproteobacteria	0.0226214	0	0.0096876	0.0486009
Gammaproteobacteria	0.381238	0.884092	0.608468	0.276878
Other Proteo	0.0382568	0	0.00283009	0.0515464
Bacteroidetes	0.106121	0.0169255	0.234788	0.132548
Firmicutes	0.0083167	0.0394215	0.07663	0.0574374
Verrucomicrobia	0.00698603	0	0.0437575	0
Chlorobi	0.0372588	0	0	0
Acidobacteria	0.00199601	0	0	0.0279823
Others	0.0502329	0	0.0149124	0.0162003

## Sheet: Fig. 2c
Sample	abundance_MGE	richness_MGE	abundance_ARG	richness_ARG
3300026279	379.926	986	3.15388	21
3300025812	12607.7	1480	31.848	60
3300014947	3013.24	1083	542.651	111
3300029131	1278.44	2014	1708.85	260
3300020603	917.654	4432	34.7983	121
3300029487	2242.68	1656	1695.08	154
3300026484	503.959	794	0.944229	16
3300027847	1334.22	3021	6.30373	142
3300025466	442.525	937	6.66421	45
3300027831	843.905	6938	61.8367	146
3300014807	1316.38	762	1047.97	100
3300029731	2748.05	1702	1492.06	134
3300027262	183.349	1134	5.26413	38
3300029880	2035.77	1341	809.416	104
3300029610	1017.74	1839	1443.03	225
3300028638	789.552	1640	49.3577	126
3300014953	2970.97	1241	1852.04	181
3300017388	748.83	927	21.7251	51
3300027132	619.367	671	8.71932	39
3300025250	946.119	848	254.382	106
3300029587	1072.71	1692	403.887	128
3300023244	554.597	675	4.26206	19
3300020189	964.368	2276	15.6312	70
3300011866	11865.1	981	1322.17	214
3300027734	1122.64	2238	23.5314	197
3300012648	4874.94	761	847.164	170
3300011226	2885.13	793	1277.88	154
3300020426	553.885	3985	21.0823	230
3300029500	3012.44	1172	959.097	141
3300014162	2009.37	3717	111.346	81
3300011919	9843.4	1196	1165.76	261
3300027675	1169.65	5098	35.4696	121
3300012268	23343.6	1649	9.97285	47
3300013021	1601.24	434	2.40522	36
3300014071	2723.98	619	527.31	138
3300016422	1584.65	11086	78.0601	216
3300011740	11269.4	601	635.207	96
3300024185	523.143	854	3.90437	39
3300029307	3133.2	1463	3177	215
3300024918	1433.42	594	103.978	83
3300029519	1489.8	1989	1690.31	360
3300025259	2143.6	1491	40.7059	60
3300025260	1555.65	1885	95.8724	85
3300017649	3566.68	2074	354.884	164
3300014561	2576.17	672	1378.76	78
3300026303	2777.17	2098	373.337	178
3300014573	2021.92	879	723.822	83
3300002098	253.003	622	4.49	64
3300025707	949.455	1496	6.0927	73
3300025105	1002.88	529	14.4807	51
3300024909	628.348	414	134.509	63
3300013341	5880.91	362	1042.01	88
3300028029	968.028	2467	2.25314	31
3300012104	29035.7	1016	40.1676	156
3300011888	2995.23	987	1719.2	232
3300026886	1102.46	3360	161.045	116
3300027032	4880.72	2705	64.7219	91
3300011695	6105.72	436	353.513	69
3300029821	1002.94	1333	36.4656	67
3300027149	530.447	846	14.151	49
3300024516	2964.99	7558	16.8064	61
3300029582	1115.01	1806	550.328	144
3300029015	1911.55	987	418.089	115
3300026455	2999.04	1096	46.1741	156
3300020714	1383.43	1012	10.6966	43
3300011533	1546.03	418	427.566	84
3300021338	4594.05	1728	19.9639	92
3300014902	4317.54	402	2068.11	132
3300025219	1014.27	1563	21.3648	53
3300012106	25220.4	1019	6.25757	42
3300029240	1786.27	1613	2796.08	181
3300029428	1363.86	1877	1108.57	156
3300000347	950.685	3434	22.8364	74
3300011165	2612.45	526	506.734	116
3300018878	642.958	5296	199.01	164
3300024936	1520.43	570	236.227	49
3300014739	2620.09	198	2457.1	179
3300026214	10108	4634	73.0027	109
3300012271	3788.12	1236	3.29403	37
3300029386	2719.97	2211	536.187	182
3300011216	2477.92	445	878.95	154
3300029337	1881.8	1924	1717.48	210
3300028977	5222.91	469	1510.56	111
3300026274	13067.4	6127	151.081	232
3300024934	1900.07	652	119.324	56
3300005838	1362.93	1488	5.64996	49
3300025661	3282.13	1851	4.92128	42
3300005298	483.4	267	3.4546	27
3300026989	8567.86	515	11.9522	17
3300014946	3079.48	983	413.248	83
3300025748	1028.44	3942	64.1021	207
3300029497	2069.14	1531	1517.9	216
3300027566	1607.98	2767	64.2341	137
3300011686	4448.01	270	1033.06	96
3300027344	3810.12	180	94.27	25
3300026166	3298.31	703	1.40454	32
3300024428	276.359	664	2.61041	30
3300021134	1304.37	665	8.84674	57
3300029332	2566.63	1652	642.851	133
3300025577	1245.06	2118	3.51754	45
3300014014	20757.1	339	2227.7	105
3300029514	1579.5	1487	1368.07	172
3300014718	861.622	57	1656.62	46
3300012276	2328.11	618	145.077	83
3300027357	5250.55	514	142.609	40
3300021409	4092.2	1193	199.937	75
3300017987	847.043	3413	18.3844	94
3300027321	2764.22	147	39.7315	28
3300011130	4088.86	385	1675.98	110
3300027779	520.195	579	0.607086	26
3300014559	2257.7	833	1275.62	82
3300024431	2002.4	8120	11.6206	66
3300027518	281.77	1075	11.1478	59
3300011809	8919.27	475	1136.47	101
3300026251	4589.12	4954	21.2814	80
3300027797	1118.59	2517	5.37149	67
3300025519	4327.87	3403	218.528	326
3300029612	2223.46	1634	1629.36	111
3300013719	14174	439	587.838	87
3300014749	3371.4	918	1225.96	115
3300024914	1173.39	507	192.82	157
3300014549	3299.04	745	630.178	50
3300027822	714.725	7124	7.97995	116
3300020079	71320.7	2759	50.1674	154
3300029550	2319.01	1021	2198.33	84
3300011783	2630.26	679	1166.46	182
3300027703	1327.32	7746	57.1593	118
3300011539	2395.87	391	521.678	70
3300011190	303.57	244	13.0964	19
3300011949	4123.68	780	970.686	142
3300000237	1052.42	1238	2.32068	17
3300017398	77.9948	43	0.907784	7
3300004094	515.837	485	5.33443	35
3300011674	3708.51	309	2383.03	137
3300029905	2333.83	2610	4270.87	186
3300029247	1825.85	1588	1914.04	151
3300025641	1021.09	1793	2.01378	37
3300027878	1287.48	6215	39.7947	102
3300007517	1804.81	5375	40.1882	87
3300013724	4248.11	505	2085.46	265
3300011181	33888.7	1076	3.70089	26
3300014677	17380.2	719	632.454	157
3300029105	1468.22	1634	886.133	130
3300027720	1264.03	1887	5.40923	77
3300017480	2989.95	4473	79.1669	97
3300025686	1188.17	3325	60.9882	334
3300029022	4318.4	1101	842.962	125
3300029426	1295.54	1830	963.082	151
3300027682	20430.1	4583	91.7841	164
3300021603	484.681	1944	15.7299	107
3300011810	3236.09	655	897.81	152
3300014754	752.959	626	1172.17	125
3300026778	16089.8	101	0.0161597	1
3300029357	1952.37	1668	1014.41	105
3300026511	350.926	850	1.63813	25
3300011875	4174.64	521	853.752	155
3300014725	6616.2	308	748.275	64
3300027786	2157.59	5693	62.7826	218
3300021128	1444.61	1013	15.6571	41
3300027354	2427.88	151	61.7291	27
3300020709	1070.32	1154	23.7454	67
3300014535	2639.17	955	480.667	94
3300011857	5771.15	763	1046.07	155
3300022923	2223.88	2413	11.5431	66
3300008212	697.77	81	5.23985	12
3300025244	1042.45	1339	74.4836	72
3300029623	931.552	2214	857.573	169
3300026230	2280.04	1031	1157.8	313
3300027336	863.255	867	32.4455	48
3300011803	2178.38	479	1273.72	84
3300012170	14564.8	2272	24.5848	114
3300026978	755.203	286	16.4152	41
3300025355	922.264	324	3.53733	28
3300014016	4794.96	731	728.771	126
3300026628	8427.93	481	0.527198	24
3300014609	1303.94	451	755.626	99
3300011614	3707.1	341	358.516	88
3300025273	1266.9	1796	354.481	157
3300029081	1849.7	750	572.95	229
3300011541	4523.65	532	1148.53	103
3300020359	288.338	1024	2.04756	52
3300025642	1135.15	1978	8.62034	50
3300029454	2750.06	1212	2281.68	126
3300014679	2457.32	559	326.911	90
3300026098	4556.19	935	82.0796	129
3300029359	2845.78	1788	662.184	104
3300021374	1124.43	5717	98.5576	133
3300027980	1031.35	5419	13.0869	76
3300011874	1700.52	632	795.996	166
3300011234	7157.03	838	1445.3	237
3300028964	1988.89	1027	1213.8	100
3300011564	3017.14	460	866.754	108
3300025238	1013.52	2400	21.2312	64
3300013635	2301.64	210	391.981	104
3300012267	6984.3	1050	2.89708	20
3300000342	13440.8	103	0.256799	6
3300029014	1587.15	760	612.215	80
3300026193	4222.09	1170	2.1668	28
3300028629	791.904	1326	68.406	121
3300013272	1544.05	454	1922.19	149
3300012950	1077.62	2147	4.69741	56
3300025097	13559.4	419	5.92037	23
3300012314	3241.3	263	1443.34	50
3300029904	2545.12	2839	3742.67	243
3300026117	3696.23	769	655.018	311
3300020200	1053.95	3358	26.2046	94
3300025255	1645.54	2092	26.5001	74
3300027501	875.374	782	2.6075	35
3300018089	713.403	7662	54.4742	237
3300029082	900.315	1164	297.117	85
3300013646	1121.61	274	178.748	45
3300012252	2244.11	778	1219.57	168
3300020415	301.061	3668	8.78566	187
3300022845	2619.17	1362	31.2722	41
3300029566	2224.08	1777	1939.11	308
3300012016	1067.51	1533	504.762	91
3300029861	1791.65	1844	1699.51	164
3300027207	2418.07	707	14.0822	54
3300011386	9549.79	332	1662.86	99
3300025849	888.68	3270	2.83744	70
3300000351	2281.91	1571	175.791	161
3300025436	455.239	1598	19.074	69
3300013599	1215.6	190	2051.27	81
3300014928	2772.38	641	1774	176
3300014558	2594.28	816	583.19	66
3300021511	509.938	2039	18.7971	149
3300011189	4105.35	2511	43.5274	174
3300004625	935.671	797	258.739	118
3300025062	6301.77	1184	134.022	64
3300027645	2292.49	7041	122.198	150
3300020430	409.997	1664	5.2146	115
3300010153	1293.63	525	13.6099	35
3300028974	1510.72	473	2338.02	203
3300028297	348.834	660	2.285	33
3300011458	4647.68	303	1993.44	105
3300011204	4976.34	715	1736.15	216
3300029743	1083.74	1807	702.948	152
3300011658	1064.23	496	1116.08	135
3300011967	3509.5	547	1039.48	59
3300027828	1091.28	5655	12.5485	86
3300012092	2089.55	3591	110.639	67
3300012008	628.706	2514	54.4712	93
3300014001	10331.8	280	2915.61	120
3300009084	1232.49	5889	31.7667	119
3300024921	1411.31	497	97.5175	48
3300011853	5881.42	637	1780.24	183
3300025665	916.378	1467	4.14711	49
3300025428	909.772	1489	12.2824	54
3300029037	3135.94	1311	604.69	179
3300028980	7402.35	721	8636.72	93
3300011733	2370.96	263	1093.54	87
3300023022	1025.18	1765	70.9741	122
3300012606	782.963	692	133.943	88
3300029135	1545.52	1573	1126.91	146
3300024326	1652.35	1156	12.4896	76
3300025548	1423.84	4412	54.0915	74
3300014070	9481.37	692	457.945	109
3300028992	1840.93	711	2251.76	106
3300011907	1820.54	1244	205.063	189
3300024899	1138.76	435	85.7464	115
3300014949	2148.2	700	734.529	107
3300011383	5691.4	275	601.812	76
3300011146	6314.68	693	541.758	124
3300012263	21809.1	703	20.6785	108
3300017406	141.578	244	22.7624	167
3300018009	1145.06	3713	41.9789	168
3300021371	3031.28	2807	3.28032	55
3300018868	727.674	3243	75.7079	200
3300025584	1172.64	1227	5.39159	37
3300029176	3217.31	1249	2241.96	215
3300029213	1651.41	1642	2106.46	163
3300025881	853.639	4189	3.17042	68
3300027646	468.077	3996	75.356	123
3300012036	3935.02	1941	10.3704	38
3300022821	562.315	608	6.4864	37
3300012236	5133.94	488	811.56	127
3300026100	4168.17	500	50.0176	51
3300029313	1508.82	982	906.084	82
3300012564	377.817	165	82.9937	21
3300029219	8129.11	2263	3747.19	351
3300026703	814.116	225	63.1598	28
3300029079	8352.47	832	3156.54	251
3300013932	1073.62	227	298.695	67
3300029681	1552.49	1351	876.238	139
3300011550	2801.66	308	2092.45	98
3300020344	361.537	1692	5.89468	66
3300025205	2990.03	1934	69.8214	68
3300028103	1964.83	1158	47.5231	70
3300010278	4152.54	1590	3304.81	113
3300027806	6252.94	3400	22.5987	97
3300003364	2421.6	1629	40.5523	88
3300027817	1254.16	7474	117.306	206
3300024048	687.795	1029	8.21264	40
3300011238	3587.4	745	990.912	161
3300029463	2027.36	1422	2104.31	199
3300021049	684.092	126	1.29674	8
3300029099	1349.78	1366	488.853	130
3300006177	699.689	5081	200.843	321
3300020407	350.024	4221	17.7844	322
3300025886	4990.19	2794	1.96249	65
3300027934	3012.34	809	963.909	122
3300024358	2019.28	1338	56.2593	114
3300029508	4655.81	1578	2518.2	265
3300025620	977.631	1961	1.28021	24
3300029696	1432.29	1707	745.236	175
3300014059	794.071	2919	113.253	388
3300011796	16592.2	590	1693.13	177
3300023240	782.026	527	1.22036	9
3300020470	264.483	1030	3.45583	57
3300017788	835.542	3445	34.9359	89
3300029791	1357.16	2063	545.969	214
3300020153	1779.02	375	10.5532	49
3300011845	5168.77	834	835.28	112
3300011682	8729.04	843	1333.56	144
3300029704	1597.41	1666	850.655	168
3300027739	806.75	4931	26.9567	137
3300022747	533.033	3367	49.2032	127
3300011577	3424.57	459	717.654	78
3300027760	2774.93	2217	26.5741	206
3300014748	3176.01	400	1113.74	61
3300028047	1261.64	11071	90.3972	211
3300027349	4119.95	178	65.6723	37
3300027617	1132.64	4720	98.3965	181
3300027773	742.463	2045	60.7031	133
3300027606	1675.65	3670	1585.53	458
3300014728	4519.63	384	571.761	130
3300026278	855.52	627	30.3024	58
3300012530	1240.58	4666	72.5199	108
3300007640	1187.92	480	109.999	105
3300029393	1781.74	1962	466.227	114
3300029249	1976.15	1862	3423.48	190
3300002989	1459.49	2988	61.0979	79
3300029784	2326.87	1795	1741.83	140
3300027508	1198.81	1418	17.1769	69
3300019360	562.631	2412	90.4608	129
3300029443	1337.63	2019	646.271	197
3300025865	1292.95	4436	42.542	86
3300014543	2165.19	988	326.975	104
3300014560	3080.71	719	782.626	60
3300010259	6509.69	986	1922.59	247
3300017416	1772	4848	68.1138	161
3300027778	684.567	8278	62.4459	239
3300026478	1339.24	1097	22.9099	60
3300011948	12925.4	598	1994.99	158
3300012257	5156.79	583	620.649	105
3300013486	1010.67	130	408.658	80
3300010281	3766.74	772	65.489	43
3300025890	752.57	2940	3.38525	94
3300027676	1858.27	5831	173.008	138
3300027721	1074.17	4660	36.6842	90
3300011522	6698.97	613	1620.25	147
3300014640	2642.73	396	663.692	103
3300014516	3165.8	407	321.811	62
3300027291	1080.96	896	21.6559	47
3300011950	1326.88	565	284.123	152
3300013983	2999.31	305	857.084	60
3300011936	4807.45	557	582.353	83
3300025511	2492.58	1056	60.0895	68
3300011236	2666.59	833	491.907	187
3300027206	1804.09	1543	7.56812	48
3300027356	3349.79	206	42.9569	27
3300013989	2668.32	211	794.835	54
3300012344	391.083	530	32.7882	27
3300029412	2059.27	1833	698.512	115
3300015370	566.57	2053	11.0363	57
3300028972	9890.58	548	8261.51	250
3300029238	2095.58	1667	1465.74	161
3300026897	5938.25	759	12.4706	49
3300025122	1150.01	468	6.05191	26
3300029771	1527.72	1712	767.863	117
3300023116	588.606	2256	6.57146	73
3300029576	1004.59	1836	581.479	181
3300029129	1160.76	1574	1315.49	188
3300029124	1842.25	1773	537.702	150
3300011461	10879	634	850.512	118
3300029094	2333.82	978	1009.4	246
3300029093	2135.3	957	630.765	107
3300017401	1422.8	730	10.9409	58
3300025256	964.281	979	303.434	116
3300029331	3567.88	1546	1507.63	119
3300027652	927.068	4860	102.792	151
3300026533	459.626	1147	0.984211	25
3300024231	1288.37	971	3.26572	42
3300011463	6627.25	442	788.914	89
3300011717	5066.23	758	1415.23	211
3300025240	1558.08	2134	25.0265	64
3300029343	1752.71	2264	40.469	63
3300014049	6026.62	595	851.815	138
3300026271	9523.94	4216	66.5147	93
3300029713	2661.34	1875	3142.46	155
3300011233	3045.91	718	1015	173
3300020582	3268.63	6849	178.944	141
3300014832	2116.09	2356	160.83	175
3300010040	1305.36	6822	83.0285	154
3300027146	1147.16	814	8.77627	39
3300013641	18023.9	319	2303.34	89
3300026206	621.633	1283	5.38707	27
3300028479	14036.2	1579	1032.3	177
3300027717	15610.1	5092	75.9106	193
3300027844	956.07	2754	5.69925	94
3300011467	23382.4	352	3059.04	186
3300029366	2825.8	566	1013.91	67
3300014537	1945.79	589	654.671	61
3300029416	2280.93	1628	665.429	84
3300014624	9010.14	457	2179.04	135
3300025118	184.814	803	7.30306	49
3300000353	965.915	4584	10.824	62
3300027007	4027.88	576	7.11862	13
3300014636	6954.55	414	2042.41	129
3300014826	1722.93	1301	615.9	81
3300026103	4473.07	992	6995.48	313
3300027813	1300.14	1413	0.839136	28
3300024502	4571.62	1174	42.0649	93
3300027841	848.725	7314	52.6659	174
3300011601	5006.8	639	1164.13	139
3300029756	2078.41	1695	1023.05	141
3300029392	3469.26	1909	927.986	154
3300027863	1640.27	2953	18.4992	105
3300025518	4564.56	1991	337.335	110
3300014020	4328.9	572	740.345	107
3300011617	5451.45	438	1071.96	92
3300025443	1497.44	4326	53.1293	86
3300017518	2188.45	5330	37.5252	104
3300014670	4702.2	810	661.292	166
3300013182	3921.65	2099	1317.92	174
3300009540	5269.61	7806	138.871	340
3300017946	1599.28	5374	68.0936	103
3300028953	5575.55	424	2327.78	101
3300011659	11501.9	794	402.607	181
3300027589	1038.12	743	19.8549	43
3300023184	642.747	3062	11.6853	95
3300009704	969.697	3253	48.8716	217
3300011147	5225.3	386	606.132	71
3300025210	946.123	1342	15.67	44
3300011970	2213.02	645	362.858	115
3300020168	723.059	2587	22.8922	83
3300025586	686.461	1399	7.26577	42
3300018411	6808.92	7401	168.64	362
3300026112	3837.85	842	68.0992	119
3300013017	3930.11	207	1.6393	7
3300014165	1173.9	4371	76.1735	202
3300027204	2776.51	2402	24.2318	135
3300026253	1204.09	3145	7.66617	71
3300013187	1816.67	454	2076.1	127
3300009703	594.189	1612	4.44347	70
3300014647	6440.28	309	625.16	45
3300012589	2408.03	532	804.079	108
3300028169	519.835	1574	3.50657	41
3300011629	8935.03	634	751.545	73
3300029871	1007.07	1601	305.276	88
3300014744	1094.24	607	1052.04	60
3300027712	2180.06	4117	34.4681	142
3300017560	2881.09	2748	286.437	279
3300014901	11043.8	317	1884.73	127
3300014539	2772.92	936	644.042	128
3300022900	884.391	2753	9.19944	79
3300010298	581.413	166	8.48537	11
3300020723	1341.67	1163	30.6967	53
3300027543	1055.27	4465	94.5055	164
3300024895	1132.01	2608	65.236	93
3300027729	2952.36	6363	73.3449	115
3300029872	2163.95	1533	614.698	132
3300029245	967.481	1763	1488.71	192
3300013974	4132.37	161	583.757	36
3300005966	155.908	72	5.00173	13
3300017938	2341.96	3097	38.3605	90
3300028030	321.057	1691	2.81111	35
3300012662	489.232	702	109.328	30
3300027812	1764.8	6933	64.3705	116
3300024503	2182.77	1244	44.0062	143
3300027041	9912.44	2952	95.0928	221
3300014930	6695.39	586	131.29	63
3300029197	5411.7	1436	2749.8	170
3300023257	238.513	411	1.04503	13
3300013854	3260.89	324	808.917	84
3300011468	10571.7	424	817.066	89
3300027572	772.227	983	3.32303	38
3300029531	2898.19	1429	1626.89	210
3300025680	2127.49	2283	2.98568	63
3300027628	1956.36	5986	275.086	511
3300027965	1743.49	1911	75.5141	120
3300028008	1385.32	1526	33.9285	94
3300007076	4355.85	7801	85.4268	186
3300029309	145.554	738	2.89781	69
3300025810	1846.25	1239	3.58526	40
3300000198	1423.72	1200	2.30973	24
3300022860	825.801	1551	6.08512	31
3300002092	332.464	879	18.2564	99
3300025861	1537.19	4905	120.037	409
3300020453	285.449	1050	0.992854	60
3300025395	1371.84	1302	22.3643	76
3300026840	519.728	536	3.17776	46
3300027789	1858.24	5082	73.7367	233
3300012128	31367.9	1342	17.6306	122
3300026509	3437.95	431	10.3947	64
3300014964	786.463	1565	168.083	98
3300020381	170.998	725	0.940363	45
3300029884	1211.14	1445	627.064	128
3300027192	1094.31	1466	7.76649	44
3300013455	469.418	386	75.7006	48
3300017402	189.489	99	1.09006	19
3300005272	972.379	1790	89.9103	198
3300011959	9939.25	681	1981.55	184
3300014743	2126.99	539	1539.18	97
3300025648	5343.78	1898	17.0686	66
3300027327	798.604	973	25.36	50
3300014675	1303.06	648	214.211	116
3300014208	260.443	3072	21.2482	119
3300014619	4350.23	161	598.586	37
3300025226	1885.48	615	603.066	185
3300029501	2497.99	984	1291.96	142
3300011566	6188.94	396	1011.61	120
3300017505	2934.11	6074	45.8132	136
3300009697	2422.47	2879	31.9114	91
3300021482	989.022	646	2.47073	18
3300029780	2378.11	1921	1367.97	186
3300028115	436.616	2959	7.64419	109
3300024901	809.496	498	136.35	54
3300025782	5157.66	574	5.69089	44
3300011544	5010.93	468	941.158	106
3300009784	1510.81	2665	84.7439	101
3300025676	509.015	1405	3.03025	27
3300018003	1103.2	1997	36.6767	54
3300027758	676.548	6980	16.5076	118
3300023059	1383.97	3749	695.248	408
3300027286	862.779	704	21.0088	50
3300020686	1467.27	566	9.84976	39
3300026086	491.47	802	3.52224	34
3300011509	4815.24	417	830.139	69
3300019371	2645.79	1841	1166.03	129
3300025281	1506.19	1953	70.2535	72
3300011757	2701.24	674	1034.19	173
3300011842	4115.51	780	801.992	141
3300029363	3296.57	1573	1548.08	146
3300011563	20491	504	2530	217
3300014532	5575.79	912	6520.56	142
3300022885	2077.52	1772	17.2309	71
3300026213	250.973	1023	7.53254	25
3300000427	3721.78	2433	22.2678	57
3300020428	153.992	1359	0.829599	65
3300012425	4786.37	467	363.683	63
3300011486	1634.1	397	269.157	102
3300017940	1647.17	3290	45.3024	154
3300029108	2124.44	959	685.71	87
3300027114	855.104	1324	34.8319	71
3300019759	1077.54	2035	11.4802	50
3300013163	1697.71	319	1925.1	99
3300029348	1558.17	1651	607.739	125
3300012238	3449.11	250	444.646	29
3300011679	1624.43	330	959.917	138
3300025478	1906	1039	1.40655	15
3300013167	1270.45	242	1241.49	81
3300020201	802.781	3829	21.3418	96
3300011553	10685.5	479	709.203	86
3300021474	2392.02	4223	95.8807	171
3300021503	908.643	835	3.50793	18
3300012942	2671.48	5551	230.658	244
3300029045	1047.49	1414	750.623	118
3300026991	4198.33	460	5.65778	8
3300011358	2282.75	311	445.527	32
3300027493	695.409	797	12.507	48
3300024902	1437.7	441	124.081	66
3300020188	2348.46	2799	9.86815	94
3300029122	1341.5	1737	1276.56	186
3300011599	1493.19	374	1230.71	146
3300026187	7596.1	1718	2.34351	45
3300012259	4987.23	731	758.529	147
3300026291	2929.8	6742	66.7256	111
3300029137	3278.27	1218	2049.78	159
3300013004	891.885	2616	20.2677	109
3300011984	603.228	722	46.5881	58
3300026660	4187.36	448	1.50521	30
3300025592	1343.39	1131	2.80584	22
3300013175	1432.16	590	307.589	96
3300021384	962.821	6899	101.702	239
3300010279	1640.57	1831	1740.54	229
3300000383	1311.82	460	47.2519	78
3300024180	517.542	741	3.51912	35
3300029488	1159	1682	1167.07	181
3300027375	956.486	747	17.8096	57
3300014935	1309.21	877	449.82	118
3300025394	344.995	1046	0.641399	32
3300011231	5991.1	625	1102.54	136
3300017477	373.658	1437	5.30027	45
3300014548	2101.22	709	813.6	75
3300029049	2169.11	1771	1043	271
3300025221	1476.91	1960	15.8323	88
3300027337	1110.99	1187	34.1322	63
3300029618	1280.75	1927	390.607	159
3300020810	587.386	2007	4.24655	80
3300027300	993.673	877	29.471	57
3300014782	3972.91	910	1882.7	112
3300010283	2349.13	1847	2675.67	138
3300025470	1293.43	986	10.5572	53
3300013183	1602.13	310	220.059	60
3300024977	742.731	1671	99.8135	89
3300016461	2942.01	675	84.7578	108
3300028955	7844.97	922	4606.46	321
3300011667	3044	448	464.197	98
3300014571	1999.25	788	776.86	82
3300011551	3903.59	882	1053.54	193
3300025691	2640.3	4694	195.502	343
3300027859	6369.9	1849	2.95789	97
3300029481	2805.8	1673	1247.91	178
3300025224	2032.04	494	723.482	214
3300011482	4641.23	312	1308.48	115
3300010158	2089.26	1867	14.593	73
3300029824	2402.53	1740	41.7548	198
3300020371	225.142	643	6.08232	72
3300011131	4306.41	317	1487.91	127
3300029796	3246.41	2036	1482.53	145
3300027487	1121.74	1248	38.1331	61
3300012281	4382.27	1122	1120.97	202
3300014153	702.906	2206	47.0061	177
3300020708	695.46	1092	24.5361	47
3300026531	277.556	1231	17.4344	88
3300021500	1042.56	884	5.81286	28
3300012114	33795.9	605	0.92017	11
3300014496	594.659	4072	36.4825	98
3300020438	222.747	1320	1.19332	66
3300021133	1154.32	878	13.6873	40
3300026959	1165.86	5074	55.0009	88
3300000151	1418.12	1149	3.94474	30
3300025672	1128.76	1679	2.87938	27
3300026267	763.056	1191	3.79125	22
3300025488	1811.62	1142	2.64809	26
3300013927	12247	618	1893.51	201
3300011559	3423.34	370	809.626	90
3300020427	875.647	3342	18.0134	189
3300028284	588.128	1035	3.89213	27
3300025442	4696.66	1515	27.6719	42
3300026953	1144.43	4657	100.474	139
3300025838	1382.11	2473	15.5204	92
3300013338	6040.74	260	302.757	84
3300009701	1791.4	4054	28.4659	129
3300000195	1017.68	1205	2.40076	26
3300027843	769.377	7376	64.6629	184
3300011530	1708.48	227	478.892	74
3300011206	4736	675	582.202	156
3300028978	853.467	287	697.096	52
3300027870	1236.49	13772	206.729	428
3300025198	2645.3	2170	21.9675	61
3300012223	2107.95	365	684.908	90
3300024945	1023.86	659	102.96	61
3300027490	19859.4	1879	57.0444	143
3300025727	1051.57	1793	3.3247	55
3300027531	1747.65	1296	9.59775	49
3300025299	2341.63	1343	416.949	134
3300014703	2441.66	482	649.435	54
3300023039	1686.64	1682	48.3289	109
3300014630	10551.8	355	537.65	96
3300022739	4887.82	647	44.6061	140
3300027855	1235.75	7158	101.975	181
3300011585	4593.99	470	680.566	125
3300027699	648.799	843	10.0806	79
3300021341	7339.19	1748	17.3969	67
3300020145	637.746	102	4.47819	108
3300011748	1256.21	317	1139.4	114
3300029504	4489.82	1403	3658.22	193
3300027297	887.468	4216	111.545	114
3300023296	911.545	1018	15.2873	43
3300011806	977.597	420	582.881	83
3300014808	1235.04	1018	704.997	128
3300029001	1103.21	708	821.845	112
3300011565	4361.81	534	1026.3	100
3300025588	1245.85	4760	110.011	139
3300020423	354.678	2654	7.01264	95
3300011761	4186.18	553	881.144	141
3300013822	7597.36	413	1366.67	121
3300027152	926.276	1207	31.3975	55
3300029716	1000.26	1905	717.89	186
3300027467	2751.18	1381	67.8228	214
3300026969	490.408	185	30.4541	57
3300022743	821.851	4476	70.8546	183
3300013241	1771.09	401	1821.91	109
3300012279	4443.5	546	1570.44	162
3300025510	5101.43	1014	191.97	90
3300024930	4608.2	631	127.725	58
3300028985	4307.32	598	674.945	165
3300029876	1114.13	1612	854.242	124
3300011362	8100.13	334	1725.36	104
3300006854	747.9	9843	83.6349	210
3300024351	3489.53	953	22.1005	59
3300020439	118.013	1962	6.44174	112
3300006020	870.674	3574	254.817	403
3300027951	689.736	905	29.2106	47
3300025688	882.086	1727	3.9968	50
3300017565	2017.07	3011	267.307	290
3300029360	1617.47	1834	978.753	166
3300020307	744.941	2193	15.031	106
3300014588	13141.7	575	671.823	120
3300029025	2012.81	953	689.755	188
3300025818	2448.67	781	5.78256	43
3300020186	1066.47	3813	36.8165	97
3300021416	1427.98	1747	100.04	102
3300011929	8085.16	1229	1735.36	195
3300014972	2691.97	755	1792.49	236
3300029826	301.051	2401	19.1997	66
3300011861	4269.59	835	716.953	175
3300028666	623.25	2971	73.2314	117
3300028146	1082.93	2893	74.4529	141
3300010055	10481.5	1049	96.8565	49
3300023251	529.262	1127	3.0786	27
3300000239	1135.63	1617	1.63716	26
3300017968	411.039	2701	10.3949	76
3300017526	428.734	1884	9.71871	49
3300025673	400.147	1536	1.69291	49
3300029244	2046.07	2028	1826.71	247
3300017473	1504.36	1566	12.076	47
3300011707	9630.19	569	2747.91	130
3300027757	1770.4	5427	14.0294	165
3300025618	2208.51	4659	119.709	222
3300029297	572.409	1341	158.322	92
3300026875	674.548	48	2.00177	7
3300028603	1203.53	7958	223.73	231
3300013253	467.248	103	2.30087	4
3300014890	2327.02	238	117.971	70
3300027367	1203.44	1374	10.2162	80
3300025631	1236.65	4000	72.7014	313
3300025420	2120.38	1426	24.1644	68
3300011496	2642.65	512	782.704	95
3300013728	4619.17	443	477.586	78
3300020449	440.031	2739	3.08597	96
3300013174	2360.18	522	306.23	115
3300013262	1690.56	281	2452.37	110
3300027962	5633.18	1666	21.5251	51
3300027816	7506.31	2634	10.7975	70
3300017467	3855.47	3095	359.469	182
3300012111	33994.1	927	3.01144	24
3300013294	310.192	2077	38.3913	80
3300006912	666.488	131	0.938676	5
3300025860	2838.2	2638	2.71873	61
3300027910	913.788	12725	72.2384	185
3300013938	3015.1	964	1552.73	133
3300025186	2834.19	1858	66.759	58
3300027725	2280.89	6503	142.493	182
3300020182	1012.07	4260	3.63252	71
3300007345	1760.18	837	103.347	108
3300024335	4324.77	1293	5.21076	66
3300020702	984.087	1111	29.0015	66
3300012609	3047.99	378	634.196	131
3300021318	3570.98	1278	860.139	111
3300024929	1439.49	470	115.035	61
3300010297	3609.97	968	5.53882	42
3300017531	112.17	920	7.28112	110
3300011537	919.884	370	141.242	44
3300029321	1657.21	1325	1677.27	171
3300028996	2094.56	723	898.056	109
3300012241	2684.06	406	733.42	128
3300009772	1399.13	4135	59.5255	335
3300012037	4263.67	1231	1.7359	19
3300011152	6267.69	577	716.305	117
3300024357	2179.03	1154	41.9467	68
3300023435	407.672	503	3.95402	40
3300029120	800.215	1998	3301.54	219
3300027352	3451.52	191	25.3791	32
3300011525	6053.64	659	704.154	150
3300020197	1137.87	3678	28.1705	119
3300028173	1607.41	886	1.08381	17
3300020704	1522.12	1107	26.308	46
3300014642	34189.4	368	572.165	99
3300017501	77.4836	819	4.197	53
3300011650	2934.89	672	1385.53	170
3300013383	288.595	460	31.023	29
3300024292	435.933	771	2.46949	32
3300029191	2733.39	1604	2813.22	186
3300026356	2965.78	4494	77.2999	109
3300014915	8981.58	535	800.342	136
3300020710	1404.59	876	14.1371	48
3300012513	3672.29	3272	124.72	203
3300021432	2646.2	9478	88.9919	332
3300027506	2695.27	792	1.92183	29
3300027957	5309.79	2241	45.7142	72
3300027833	3977.46	1273	0.647104	45
3300011873	2507.49	680	125.862	102
3300011549	2531.68	612	253.277	90
3300011205	4571.95	727	806.842	141
3300008215	1235.57	189	11.2438	15
3300000142	594.82	786	3.62531	34
3300020394	187.473	1032	5.9411	110
3300027330	1151.67	5731	58.8508	110
3300011954	12048.9	725	1409.82	138
3300010033	2373.78	1222	0.701011	36
3300006914	7928.35	7786	102.066	232
3300026130	2266.73	3072	8.69993	55
3300020694	1228.99	1063	15.7462	52
3300025038	11687.1	727	113.926	37
3300027640	1998.86	3486	79.0725	103
3300018476	853.091	11703	112.794	276
3300027683	1919.53	5102	46.0091	101
3300025526	2943.34	2159	185.847	97
3300025464	1127.12	5266	72.1286	115
3300027409	5032.4	406	2907.01	79
3300017485	5071.29	5527	45.4893	191
3300011769	4678.95	588	792.505	154
3300028398	341.253	1010	6.32254	42
3300020412	257.319	2566	3.68828	105
3300025304	1496.75	1586	298.108	186
3300011681	10989.3	485	425.078	82
3300014682	10175.7	927	6373.59	201
3300011943	800.144	399	163.362	92
3300011762	8880.55	711	1037.48	117
3300018035	1214.11	4085	62.637	172
3300029051	1329.84	1340	981.078	132
3300029827	228.637	4963	9.76494	84
3300014583	4763.13	283	2967.94	72
3300025082	458.787	709	26.3982	55
3300022836	2675.82	1432	24.9525	29
3300027667	1073.62	7474	59.3502	120
3300029011	2165.1	991	151.454	151
3300029380	2214.66	2272	956.015	136
3300020377	310.559	994	2.0247	79
3300022855	857.283	1125	6.49726	33
3300029053	1025.45	1416	738.569	119
3300029467	2354.71	1545	2504.74	267
3300011818	5460.38	814	740.556	115
3300027909	664.348	8470	89.7612	216
3300009779	1419.84	4657	96.3401	363
3300011940	4508.67	381	513.96	74
3300025643	1824.81	1313	2.06932	30
3300014607	7164.47	480	689.39	125
3300014602	13103.4	460	2270.87	116
3300011377	391.955	140	818.993	61
3300024263	272.715	2650	7.43466	82
3300018043	1300.75	4872	62.7556	178
3300011512	4339.15	397	842.078	131
3300012890	1137.74	2267	30.2071	78
3300011144	7507.76	563	579.129	143
3300029192	2715.46	1412	2528.95	165
3300026283	3567.34	1754	360.483	144
3300013325	2112.33	225	2235.45	74
3300024429	515.298	3071	5.90539	65
3300025547	1295.46	1127	3.1204	17
3300029897	1130.34	2596	16.2821	58
3300024962	1181.86	772	112.071	108
3300020055	503.384	2305	5.89959	60
3300012029	22944.7	1021	3.40278	31
3300026127	2357.34	3695	36.7118	79
3300025702	865.53	3805	44.752	252
3300027639	789.536	4358	126.915	151
3300011731	9498.64	583	2560.41	126
3300011935	3058.05	1087	555.044	165
3300027350	5363.41	160	65.6242	28
3300025476	352.711	1687	17.4386	70
3300014595	7917.23	265	735.674	53
3300027091	5037.87	3862	37.9396	94
3300026843	1507.14	3112	159.07	102
3300025465	457.218	1356	0.806049	32
3300025282	1508.29	1152	15.3625	52
3300012028	30599.4	838	1.04368	16
3300025778	2205.25	770	9.17084	44
3300014201	988.283	4610	77.1226	126
3300029446	540.169	3312	88.9037	164
3300013221	954.316	763	166.639	77
3300025183	779.414	904	30.256	32
3300014498	1242.4	7783	47.8488	121
3300000374	1947.78	4071	19.3286	91
3300023238	2734.86	1453	22.5802	43
3300011359	3516.78	352	845.369	104
3300000371	3665.2	2334	24.5313	53
3300025902	1498.14	3706	121.89	273
3300029038	3442.68	1362	797.139	171
3300026260	427.04	794	2.28354	27
3300011838	6482.03	785	729.002	148
3300014592	4263.81	680	600.926	87
3300020083	2619.1	4959	46.1019	166
3300025692	1429.28	4632	98.2135	92
3300021433	1209.16	9134	81.7849	182
3300028635	731.202	1957	48.0983	142
3300029774	2303.33	1642	987.096	140
3300014798	1826.12	996	883.457	83
3300013917	14959.9	434	2502.02	205
3300029631	915.694	349	3.43459	30
3300020390	478.669	4034	8.84557	141
3300025305	1805.05	1525	17.8263	80
3300029766	2090.77	1704	878.178	147
3300020207	430.661	1968	3.45292	49
3300025508	792.826	812	2.1101	30
3300027306	2698.2	1480	44.9951	78
3300011605	6816.42	413	1800.5	95
3300014590	2249.6	261	1954.07	107
3300020369	1422.28	3654	16.6386	167
3300026847	1185.98	4616	73.0495	122
3300011504	7281.95	565	486.374	102
3300025872	3265.84	3481	28.4356	98
3300014898	593.431	180	68.993	42
3300025258	1179.94	1393	307.663	152
3300029785	1496.95	1710	490.299	96
3300026863	1512.87	932	98.8582	70
3300029227	1691.68	1608	1133.33	178
3300025862	1926.77	5790	84.7844	147
3300027393	37590.5	4054	720.965	93
3300029391	3512.84	1927	1059.53	137
3300024951	786.977	640	219.421	219
3300029608	867.442	1648	408.168	125
3300013485	4790.08	361	152.05	44
3300029733	4120.66	1967	4772.18	163
3300025297	861.709	1930	221.575	176
3300011578	2594.89	475	771.439	108
3300024912	2588.79	458	102.328	51
3300027345	5395.54	163	110.006	27
3300011793	2568.97	241	2518.87	62
3300024344	650.016	2173	4.52221	73
3300010043	4869.6	9358	81.3662	207
3300022177	16311	1153	68.0412	127
3300028028	196.348	1742	19.3572	82
3300010035	1121.23	586	0.319885	23
3300025654	887.28	1877	1.47998	33
3300025662	1574.35	1577	2.57837	26
3300029516	2641.96	2142	2326.27	436
3300011588	1775.18	321	892.371	104
3300011534	3906.9	315	981.715	110
3300017817	2460.82	1668	179.955	212
3300029207	2617.85	1214	1914.03	147
3300025639	468.78	2199	3.50885	42
3300014656	289.571	1953	4.29099	61
3300012543	3235.31	414	1556.29	198
3300027972	917.292	4601	33.133	100
3300025458	2018.11	1043	1.60448	16
3300026534	689.612	1599	22.5948	57
3300029896	868.653	2227	34.1084	78
3300013353	3554.76	568	391.812	117
3300026262	453.541	1364	6.28063	38
3300029545	5519.63	1143	2055.25	225
3300020477	948.929	2395	10.5465	130
3300024971	2492.61	826	57.688	74
3300018038	1288.55	4451	55.9883	140
3300021419	1354.7	1334	24.2027	46
3300011143	544.412	273	927.218	116
3300024294	1882.09	1087	43.101	78
3300027784	662.471	2258	29.3221	141
3300000211	1212.4	988	1.8173	15
3300021966	8566.16	7190	272.104	688
3300025507	13969.1	2309	67.7338	185
3300029881	1361.63	1898	539.139	160
3300027532	724.486	1012	23.4171	46
3300025678	2463.53	4660	134.944	499
3300014546	1973.27	626	856.117	73
3300012020	1097.62	3455	220.443	407
3300026823	1284.01	4451	73.1172	119
3300013267	1641.45	261	1825.08	100
3300018033	1332.27	4142	53.843	89
3300025632	2787.81	2183	3.98768	52
3300011140	6586.12	534	938.589	170
3300024974	875.921	1961	87.3788	111
3300029119	946.411	1772	1585.16	197
3300011800	3992.07	676	1262.08	177
3300014628	5071.6	433	365.947	65
3300027391	958.647	948	19.2005	41
3300012983	839.084	5527	197.389	193
3300013711	6105.08	558	1763.49	198
3300029400	3888.65	1375	1421.51	114
3300025497	2659.73	1125	66.8519	82
3300011814	3338.48	649	385.761	83
3300029461	6939.77	1229	6284.24	410
3300026512	341.635	748	3.73963	27
3300011459	11032.9	433	2065.63	139
3300011832	5409.98	810	779.889	129
3300028965	7495.08	767	6067.8	124
3300020681	1594.3	705	24.8619	44
3300025245	912.103	1166	237.583	142
3300019935	1174.96	1791	15.6235	79
3300025392	1034.23	494	5.06071	44
3300027666	6934.66	1345	63.6935	183
3300029543	1203.54	1458	1400.23	132
3300003281	1103.15	2175	126.907	282
3300011142	5584.24	543	1883.95	160
3300027111	4302.94	1999	1437.01	311
3300022752	678.461	2191	17.7679	231
3300020396	335.76	1737	1.27343	59
3300027415	4463.37	438	2938.64	122
3300025467	490.753	992	7.87148	46
3300023081	516.896	2010	6.70779	66
3300025871	1185.99	3573	46.3489	199
3300022879	1951.45	2757	941.444	281
3300013751	1850.69	670	292.858	221
3300028624	1239.39	1381	47.4026	132
3300027867	1953.04	5939	76.3411	148
3300025664	1401	4463	79.07	103
3300026968	998.988	249	15.0547	35
3300025302	1107.5	1885	248.127	192
3300012025	31416.2	751	11.5256	84
3300025407	4704.06	787	9.56053	46
3300027552	1190.93	4774	109.686	170
3300025690	939.535	1863	2.45112	41
3300021541	3201.34	71	41.5833	157
3300011378	13651.6	388	531.053	58
3300029672	1059.19	1474	1494.4	193
3300025262	1171.03	1832	21.4473	62
3300013342	1776.73	365	1019.82	74
3300014536	2725.56	708	1591.88	102
3300029091	2384.03	1068	2787.95	141
3300014048	8054.73	738	459.831	104
3300025725	1832.44	4366	60.4554	114
3300011373	29221.7	293	365.3	34
3300014746	14024.7	419	2516.11	112
3300025606	676.064	1312	36.1371	67
3300026272	3435.76	4170	241.098	175
3300011660	2523.48	461	403.076	112
3300027158	495.608	2115	140.75	99
3300011652	2049.26	493	1494.54	189
3300011688	893.191	290	1103.71	113
3300012275	6395.45	834	1499.39	225
3300029885	1703.82	1790	1275.77	310
3300029503	1606.1	1801	1894.99	240
3300029656	1837.97	1329	1215.57	153
3300019375	87404.2	1533	21.1868	78
3300020398	339.786	3567	7.34184	219
3300026119	925.243	2012	5.84023	44
3300021373	4961.43	3168	5.45694	70
3300029558	1584.64	1645	1719.93	235
3300013631	1455.09	156	627.43	45
3300023249	911.761	1073	37.8834	147
3300014648	7346.56	651	792.332	109
3300014804	2034.23	955	1302.69	130
3300027283	2210.72	2474	69.5267	118
3300012184	2059.25	3535	153.744	71
3300028653	441.168	2723	50.4246	90
3300013450	208.998	100	90.3067	14
3300014655	739.307	3522	65.9262	94
3300011587	3269.44	385	824.807	125
3300025705	490.063	1335	2.89666	29
3300025887	1389.29	3576	3.5401	77
3300020219	961.198	3611	31.9771	105
3300029820	3964.87	2260	1634.21	322
3300027668	263.139	1516	7.86085	124
3300027691	869.082	5047	141.568	174
3300028129	1456.85	1117	10.7504	67
3300029092	2438.15	1466	3741.06	123
3300013766	611.535	2892	63.4687	126
3300025449	897.785	739	14.0778	73
3300029423	1780.91	1675	621.597	127
3300010042	1458.38	8229	93.0001	195
3300029549	3134.05	1451	1131.33	152
3300028327	747.974	1933	14.427	67
3300013812	4766.9	283	687.671	90
3300013467	4264.47	208	722.338	51
3300020471	97.1255	1187	2.80934	95
3300029605	1471.04	1771	541.851	174
3300010038	2033.49	6806	87.842	153
3300029732	860.7	1527	506.478	133
3300013729	1289.12	556	390.748	104
3300027610	2390.34	6080	150.714	120
3300029843	3418.25	1914	2828.61	317
3300020679	1257.48	543	13.595	30
3300020422	618.726	1342	2.77048	62
3300000169	945.784	670	47.4037	64
3300014029	603.228	722	46.5881	58
3300027618	1459.44	4892	115.839	110
3300011865	5226.35	629	707.513	134
3300027019	1177.8	4924	80.715	114
3300028989	3688.17	740	3389.66	245
3300013714	2578.32	341	1032.74	101
3300011706	2729.63	585	897.307	147
3300029333	1587.83	1657	624.799	107
3300025501	6851.49	2500	37.4525	73
3300011721	2538.83	594	647.936	105
3300011379	9305.6	341	1170.67	93
3300027242	2162.69	1011	11.8897	69
3300025601	2868.16	1649	4.6563	46
3300024352	2723.76	1083	43.8977	172
3300029220	1333.36	1543	2077.1	136
3300024298	1703.8	1257	43.6428	78
3300020378	119.885	543	1.32331	35
3300029615	1384.32	1809	703.354	140
3300026549	1881.57	3749	1250.8	110
3300020326	529.194	2213	6.1833	69
3300027125	513.342	628	7.10766	30
3300028042	697.112	1794	1.34006	31
3300011477	14231.5	452	1712.48	118
3300025534	5246.12	2078	325.515	178
3300027800	1064.88	1859	53.6825	87
3300027302	950.331	1352	31.687	60
3300012190	3799.71	321	1722.71	160
3300028418	775.844	716	9.95713	46
3300027908	1199.73	8177	95.376	225
3300025870	611.382	1460	8.35609	89
3300029781	501.808	2824	46.4858	156
3300013280	159.9	141	65.6815	27
3300000385	1794.54	2281	62.3154	97
3300012894	1370.82	2357	33.8414	79
3300013094	1153.52	1950	18.7643	105
3300027588	898.143	980	39.9675	58
3300029551	2019.07	1253	2241.08	169
3300009083	1203.46	6548	49.0894	105
3300020169	1123.76	3870	2.89949	68
3300025112	1275.39	402	6.23695	39
3300014794	721.762	850	1046.64	75
3300018405	6348.08	7702	211.014	355
3300027880	852.735	5470	82.1893	163
3300020349	164.402	807	3.16335	61
3300014200	929.466	4528	60.7707	93
3300029418	3020.74	1769	989.914	105
3300021587	1067.52	209	3.8722	10
3300027873	10029.1	5044	66.0214	146
3300027866	1626.46	4279	152.892	282
3300029312	8285.76	813	8318.07	259
3300000188	1449.7	1136	2.87026	28
3300025576	8006.39	2106	47.664	82
3300027832	1038.56	2895	3.94453	57
3300014910	15737.1	489	379.988	108
3300012557	1680.91	351	293.964	103
3300024935	1013.31	806	135.024	226
3300025614	1905.05	1295	2.62226	27
3300011712	3481.43	674	1500.01	156
3300011797	11683.9	482	224.568	70
3300025125	1816.14	446	14.9506	42
3300027244	4798.48	1013	7.05422	32
3300021471	523.807	2071	4.8381	46
3300029525	1584.68	633	1893.07	110
3300025410	1657.79	1199	30.9352	78
3300029438	5351.73	1875	767.707	117
3300011158	4378.32	600	252.264	73
3300029084	1474	487	2230.62	98
3300029367	8782.26	762	2109.91	103
3300000212	1503.84	1398	3.0207	31
3300027876	959.162	6582	111.14	230
3300029205	9993.85	902	132.228	79
3300025829	3253.03	4966	56.1196	94
3300020213	869.652	3936	30.0486	102
3300021507	1014.67	761	2.26762	25
3300012624	6574.44	1031	2344.99	99
3300010263	6098.91	700	38.4532	40
3300020462	151.489	1309	1.17957	68
3300014611	5841.11	472	320.559	143
3300020722	972.438	1265	26.4176	72
3300029368	8769.65	1231	1965.34	125
3300013093	1019.9	1911	18.4196	104
3300012500	1111.21	2628	141.414	193
3300025202	2511.28	2251	82.1813	99
3300026622	3944.51	686	303.593	79
3300029314	695.229	2923	35.5033	148
3300021469	865.236	492	1.93142	23
3300006847	6928.33	7417	90.0717	202
3300024980	941.462	1796	95.1532	174
3300029341	4022.83	1859	660.002	110
3300011745	3114.71	459	1205.77	117
3300025855	1352.11	4397	80.2692	361
3300029513	938.424	1356	2053.61	248
3300014581	13825.8	293	799.967	76
3300011202	1328.36	280	2598.54	112
3300000147	1297.7	856	1.08302	11
3300029374	2406.73	1529	734.034	100
3300014921	2156.35	569	681.423	95
3300011240	7779.33	1113	1115.23	228
3300022882	680.53	1026	7.79209	47
3300025418	1015.55	834	9.52762	54
3300029409	2091.18	1458	787.196	83
3300024923	1450.23	457	90.7592	70
3300027807	2222.49	3493	27.9838	98
3300028397	368.358	746	2.19789	33
3300029750	2182.57	1546	1137.54	122
3300029749	2254.64	2115	1649.98	316
3300029783	3865.94	1976	2142.23	225
3300024285	3010.39	1350	61.0856	67
3300029136	1304.07	2073	2266.22	227
3300025248	1725.87	2060	71.016	83
3300020719	1667.4	1169	23.9429	53
3300020469	134.097	1586	1.05869	65
3300011663	6774.14	913	3082.23	196
3300027396	4644.56	1310	58.6156	193
3300020677	1836.01	236	4.00072	19
3300013377	3216.37	307	19.329	20
3300014693	2348.86	762	929.337	175
3300012197	10593.9	898	733.872	156
3300020448	334.946	1607	1.84922	77
3300029198	2118.03	1284	1413.59	188
3300017418	1454.55	4294	46.0467	103
3300011770	1847.5	676	836.166	165
3300023065	1637.75	3300	857.315	342
3300024900	5404.54	371	82.8713	92
3300013097	2313.6	5425	185.279	88
3300011488	1050.53	342	396.076	101
3300025380	1118.42	602	2.18665	36
3300025724	836.091	3231	64.5322	250
3300017971	558.636	4388	5.89659	88
3300012521	4040.54	945	35.1086	86
3300017423	659.564	2435	51.0642	77
3300013618	11519.9	335	2599.75	94
3300013344	4186.89	391	1112.25	97
3300011633	2337.07	453	912.733	120
3300027295	716.621	844	35.5711	55
3300024932	1163.97	610	108.412	176
3300027776	2002.09	6027	120.219	284
3300010318	23380.2	770	8.4263	37
3300021982	6332.96	1662	423.117	238
3300011656	4529.13	570	837.22	118
3300027225	1463.17	1701	10.752	46
3300022181	12500.9	1339	61.069	111
3300020362	107.13	573	3.3276	63
3300028135	438.022	817	1.46166	28
3300018020	1187.31	2831	29.2463	65
3300020699	950.685	1096	18.732	49
3300013277	1505.55	305	1737.85	91
3300020183	286.775	2629	13.73	103
3300015360	1200.49	5756	29.4917	127
3300014039	318.376	789	29.3718	45
3300026982	1106.11	4502	95.5317	138
3300013375	23452.9	497	394.096	84
3300011962	4054.03	935	523.63	154
3300028961	1974.99	1072	865.287	123
3300025459	7461.68	1985	61.5903	192
3300014491	3011.07	3507	148.845	221
3300019762	591.253	1519	13.6602	59
3300028073	2469.67	1135	50.1945	136
3300026074	725.011	918	3.65356	40
3300027128	863.026	1007	28.8011	51
3300011179	19524	654	2.61243	25
3300011788	4502.51	846	406.399	155
3300027596	610.657	898	13.5273	40
3300029590	1454.65	2080	986.598	180
3300017934	3240.58	3184	41.4062	80
3300013424	2096.71	346	251.737	57
3300011749	20857.1	779	1877.3	291
3300029772	1408.2	1541	958.519	163
3300020416	295.368	1450	1.52952	82
3300029760	1865.01	1523	1046.5	135
3300029548	1584.61	1411	829.223	189
3300013771	1522.07	2492	118.475	195
3300028191	667.384	2097	3.95938	38
3300028176	884.317	2047	10.9635	51
3300027220	1630.97	957	6.42701	34
3300018018	419.917	2180	23.5772	81
3300021168	998.219	2371	86.7391	329
3300027373	1058.79	1118	82.819	108
3300012936	411.497	903	2.86001	40
3300027836	1946.5	2060	3.86044	62
3300013352	4566.78	888	1873.72	158
3300014971	1971.98	886	798.746	80
3300020367	586.266	2650	6.36166	126
3300027826	1229.21	3498	82.0177	180
3300028949	2498.79	289	1165.71	101
3300021403	1567.44	9783	111.248	379
3300029633	3468.44	1407	3577.05	277
3300027247	2810.44	996	7.15022	37
3300029376	2911.51	2201	636.247	190
3300014666	26199.9	544	175.145	66
3300011858	8182.29	728	1201.08	134
3300029473	4109.32	2011	2742.6	348
3300011862	3502.48	1031	950.527	177
3300020688	1077.95	815	14.419	39
3300013164	4249.56	468	541.905	43
3300012007	1201.92	1347	570.019	87
3300027849	7418.94	2392	2.10388	72
3300017451	300.713	1545	10.1518	53
3300029769	2337.82	1603	465.596	75
3300026200	418.33	1003	4.28519	28
3300026985	6944.99	464	12.1751	14
3300010155	1825.24	604	7.71609	25
3300020706	970.697	1105	23.7544	47
3300026893	2612.89	2827	56.0169	104
3300018012	3509.05	3117	54.3229	94
3300011621	1877.2	431	851.845	140
3300027629	1238.78	6640	77.0597	158
3300029702	1008.28	1564	511.993	142
3300012954	1361.42	1959	1.58786	62
3300022826	619.007	485	2.04701	14
3300011817	5116.23	408	653.144	107
3300011360	8044.07	593	368.199	141
3300011521	21432.1	386	1742.43	184
3300027593	482.391	744	7.82134	30
3300027755	582.887	678	3.42639	37
3300022890	257.865	409	1.26876	17
3300026620	8199.16	327	1.30324	14
3300009029	2099.95	6846	59.551	103
3300029483	2144.32	1587	1495.33	161
3300013332	350.136	64	67.6214	7
3300018008	1337.28	2817	40.8434	71
3300029023	1935.72	739	415.43	93
3300029168	6094.48	566	136.421	66
3300013994	2925.86	157	955.733	32
3300026199	425.79	1201	5.89017	29
3300026874	555.049	544	46.0516	52
3300011696	18310.9	864	1527.2	205
3300020687	1335.09	902	19.3837	47
3300022227	6454.25	3019	9.41654	48
3300011805	1365.97	299	62.2175	48
3300029021	1583.64	1167	283.069	115
3300027915	1096.33	12863	73.9397	209
3300024931	1573.09	486	72.8561	52
3300012018	944.392	3448	173.081	391
3300029929	1108.59	453	27.6612	42
3300022862	1892.17	2839	771.902	258
3300027489	993.296	1236	32.5741	56
3300011589	2466.7	444	628.17	139
3300025544	1353.63	5362	76.2395	121
3300014066	5542.53	389	852.925	80
3300025204	3605.44	1714	18.3814	63
3300022939	448.798	2119	4.1544	63
3300025629	901.336	3257	70.6018	238
3300011824	3438.06	603	528.294	159
3300029054	1500.77	1559	706.902	130
3300011860	4787.94	561	552.347	90
3300025706	2168.13	3528	94.0786	239
3300026881	1255.39	4504	77.7471	110
3300011756	2904.17	582	1003.1	119
3300029690	891.194	1633	304.701	116
3300011511	6906.74	566	708.019	118
3300021357	326.225	2480	32.1287	116
3300000520	2086.62	756	6.8236	45
3300011952	10618.6	873	900.695	172
3300014620	2643.89	490	120.39	338
3300011980	2309.44	921	370.251	92
3300020388	309.004	2393	2.43552	77
3300025815	471.784	746	19.3187	41
3300011978	6711.91	742	306.616	58
3300024325	1346.14	3446	84.3673	216
3300025246	1910.24	881	233.86	96
3300029450	6063.74	1250	3318.55	225
3300013493	7985.82	861	472.697	108
3300014788	2338.93	859	1263.89	128
3300029688	1861.73	1611	1012.34	165
3300013622	2334.99	263	293.22	91
3300029133	1518.24	2101	1640.88	247
3300027886	1062.77	7204	100.481	217
3300008214	937.632	330	20.4242	51
3300029694	4697.73	1451	1806.17	145
3300027382	992.917	91	11.8793	21
3300011727	2172.31	461	877.631	186
3300009764	8079.59	2933	49.3863	68
3300011639	2901.98	543	702.437	93
3300011642	7027.36	471	583.622	86
3300011382	5888.73	518	604.422	94
3300014007	5775.69	428	554.192	81
3300010312	4542.86	1097	6.64721	35
3300014091	8621.62	821	1338.08	227
3300025575	1225.68	3453	32.5025	96
3300018021	884.808	2903	30.5369	107
3300026895	1058.11	4996	67.9132	124
3300022907	533.717	2565	5.24227	76
3300014627	12656.2	527	482.067	102
3300029209	7425.81	1548	1785.99	123
3300014044	1973.28	117	1593.29	65
3300027792	477.964	5484	29.9584	128
3300014643	2103.51	470	887.82	136
3300026157	3368.5	3684	21.9271	85
3300027312	1320.15	4440	1453.92	376
3300013736	3011.41	494	1907.01	153
3300025426	3979.58	740	8.93126	61
3300017974	1675.43	6994	69.5131	152
3300010300	413.571	426	3.27634	24
3300021185	1961.74	940	0.924532	22
3300025600	882.955	1737	22.4251	56
3300019458	3102.05	2286	57.8809	76
3300025453	19148.5	1902	52.4084	131
3300025300	1861.37	1372	16.8849	51
3300025683	3228.63	5168	119.845	240
3300024938	719.615	539	132.736	152
3300011357	3562.29	315	1143.23	95
3300025439	11330	1977	36.5758	81
3300029221	7703.36	968	62.7315	83
3300014752	2552.09	844	563.787	114
3300012186	1167.46	3305	87.2418	75
3300013264	6339.81	393	2123.52	114
3300025484	3128.98	4683	80.58	92
3300018046	1644.1	4706	65.8944	121
3300013902	446.926	409	50.4631	25
3300000405	629.306	2415	7.21894	137
3300011517	3676.83	357	91.6949	48
3300027719	598.781	4754	43.163	147
3300011885	11169.3	914	516.985	151
3300026268	389.93	843	4.35899	16
3300012127	32676.1	660	27.9889	132
2225789004	1348.84	5751	88.2112	218
3300029440	487.582	3111	45.733	149
3300017986	419.266	2044	4.69135	83
3300009840	1378.61	8854	106.898	161
3300027368	1079.83	903	21.3211	55
3300000146	1128.94	946	2.76666	18
3300029839	787.439	1240	1498.91	145
3300002168	1162.28	4561	189.212	272
3300011846	376.477	299	519.612	130
3300023273	576.026	1919	3.624	69
3300013147	2155.73	521	310.339	144
3300029100	1582.37	1362	199.231	106
3300012973	1361.33	3246	546.967	211
3300029472	2119.54	1501	2436.45	263
3300014955	466.134	568	1191.91	102
3300014064	2317.68	267	675.99	92
3300027526	1304.94	4218	81.811	159
3300029529	4569.25	1653	2237.29	192
3300014941	7896.36	636	3076.17	80
3300024508	2581.28	862	2.31071	37
3300012000	266.407	738	12.5242	56
3300006059	1247.06	11725	67.4307	166
3300029181	5375.31	1436	4935.05	408
3300025189	5378.01	1455	29.5394	63
3300027406	1334.24	897	6.06678	45
3300011242	1894.12	733	974.679	138
3300029334	2754.73	1635	1225.43	90
3300025390	4179.13	1371	15.2923	52
3300013710	5058.14	366	622.488	92
3300026093	450.495	400	2.12427	27
3300000214	1546.8	969	2.12775	28
3300025444	22211.7	1557	52.6005	134
3300027759	2016.19	2028	19.4315	184
3300027195	3068.67	2274	12.1131	59
3300010395	2861.3	3577	79.4037	193
3300013856	3725.59	1184	1060.16	194
3300026848	638.888	435	57.7693	50
3300011898	4416.68	866	619.182	135
3300029536	877.163	1218	1020.09	139
3300028641	995.103	1635	39.4283	126
3300013713	3165.95	452	565.349	58
3300023055	1838.46	3386	810.374	372
3300013211	3452.96	366	306.282	48
3300023301	1534.07	2395	4.48886	105
3300014515	16153.7	662	7139.77	111
3300011569	929.994	454	1814.91	165
3300029381	2093.67	2116	845.933	111
3300025473	3813.76	2551	57.7965	158
3300011854	4401.15	59	2344.78	11
3300027137	1370.19	1261	33.6085	50
3300014030	334.626	187	10.3056	12
3300020454	227.695	999	0.737909	55
3300011169	25047.4	863	9.96879	68
3300029316	2101.9	1585	629.586	121
3300020724	1315.13	1280	32.159	94
3300013374	3216.37	307	32.7605	35
3300011462	2464.28	275	750.826	62
3300024306	2091.52	1224	41.6417	148
3300014895	7103.53	327	5427.87	58
3300012280	3112.16	1026	594.009	199
3300029476	2832.73	1899	2200.45	301
3300011713	9980.23	596	1178.91	129
3300022661	610.825	4892	197.998	143
3300029111	2396.88	1806	3154.84	345
3300013649	2727.04	230	310.717	43
3300025398	9214.18	608	12.5859	33
3300014751	1376.95	733	461.135	84
3300026311	1197.73	3985	73.3061	228
3300012121	33139.6	1105	2.45926	37
3300020418	246.115	1895	3.58581	108
3300011155	3381.64	612	546.755	123
3300011692	3940.26	568	1624.2	118
3300020436	436.492	1325	2.79391	68
3300014671	18462.1	412	864.123	103
3300028167	608.451	1463	3.85129	44
3300000839	2449.23	4697	18.497	135
3300013626	4519.11	250	2028.47	101
3300010286	3674.78	865	87.0652	35
3300011211	632.95	460	423.573	126
3300029539	4643.29	1683	965.891	169
3300011764	2666.23	621	2143.07	148
3300017960	2361.58	4141	57.1309	79
3300005278	373.461	129	1.79033	8
3300024247	1891.68	1005	22.2422	81
3300024319	915.137	971	5.35272	64
3300011164	4200	528	1426.07	213
3300010372	8528.05	2451	301.214	162
3300027738	1116.7	4778	111.572	140
3300029234	2612.15	1990	1804.22	289
3300017998	726.21	2154	25.0569	64
3300014819	176.597	607	4.01109	33
3300014762	2664.33	588	667.668	64
3300025730	541.132	3405	46.1294	188
3300013018	1289.81	738	19.2999	65
3300013346	1143.16	370	268.783	51
3300011133	10632.8	622	1784.93	153
3300014557	1805.99	1062	615.849	112
3300014056	709.273	3935	37.9717	79
3300011576	3610.38	509	636.284	102
3300028007	926.411	1886	124.181	122
3300029106	1545.08	1631	566.644	132
3300029310	2189.26	2049	1860.61	306
3300014962	365.675	1231	30.523	67
3300027365	4102.87	2657	74.1331	155
3300026219	4796.03	810	1013.06	295
3300022937	371.531	1997	5.65288	53
3300025847	1817.88	5090	121.837	280
3300013502	1331.75	2215	85.5809	139
3300013816	1053.61	149	259.806	20
3300014579	3552.86	153	275.105	38
3300029859	1298.64	1720	359.379	109
3300025649	1417.45	2070	8.28275	79
3300029103	1157.29	1526	610.896	139
3300007519	2009.49	3405	6.23488	65
3300025343	29012.6	544	19.3105	42
3300029000	1726.11	600	617.865	106
3300011369	2373.1	136	1864.58	73
3300013669	1091.74	205	1385.56	99
3300009156	781.042	9785	88.8975	231
3300029417	1974.26	1800	1601.43	339
3300027804	1051.92	2914	14.5559	107
3300027237	3021.58	1756	14.039	71
3300011850	3092.53	626	995.115	178
3300021129	964.071	596	4.72751	34
3300029365	2335.24	2051	1418.74	143
3300023054	2943.5	1404	6.64911	43
3300029325	2267.14	1382	1064.53	110
3300029830	812.407	1681	716.977	146
3300013765	391.781	2227	64.9826	87
3300011188	3867.75	1145	3.89187	27
3300025241	1438.01	1535	112.193	67
3300011171	30240.6	776	6.42064	55
3300011618	15120.3	608	2240.26	137
3300028156	579.8	1597	4.74599	54
3300014528	4681.82	746	764.038	114
3300026852	1463.11	3302	56.4479	76
3300029370	3002.42	1514	854.858	143
3300029740	1552.35	1660	652.425	113
3300025667	632.416	1505	2.8568	27
3300011607	2618.66	503	581.578	107
3300029118	1143.59	1594	1430.06	148
3300010343	1342.15	6941	52.8294	123
3300017653	2870.91	2890	164.13	261
3300029570	1899.87	1765	1914.19	231
3300025211	808.985	1315	35.2836	48
3300027975	1879.87	5466	66.0024	107
3300029534	2861.38	958	1772.34	159
3300029848	728.269	1744	539.652	152
3300026337	3031.6	220	1681.12	17
3300025474	1606.21	5987	67.0147	119
3300029044	2151.89	1858	805.776	167
3300027638	1248.77	3265	134.708	79
3300011552	3678.83	617	371.338	137
3300029233	3866.91	6407	188.222	418
3300011921	650.199	369	79.0445	92
3300011230	6906.89	673	1118.03	121
3300026965	5457.83	505	2.38932	9
3300027491	1145.21	1292	37.8373	61
3300025437	6055.82	918	26.9229	143
3300011715	4578.57	686	488.927	132
3300011825	35119.4	616	627.884	108
3300029059	1147.12	1524	669.688	93
3300028005	364.552	536	99.5556	88
3300011848	1475.62	385	1304.02	114
3300011592	2506.04	423	755.778	120
3300014900	705.83	176	1701	92
3300027492	966.519	1256	32.1051	57
3300011546	2357.28	423	1192.97	165
3300027851	2377.24	7597	119.929	257
3300029778	1210.27	1799	572.009	131
3300013845	2262.01	497	1255.32	99
3300014514	12884.3	564	6743.75	104
3300000153	890.965	1402	2.61127	24
3300014527	1802.97	591	1508.99	107
3300011215	2254.2	707	368.021	100
3300011508	5735.82	285	592.686	94
3300009787	1660.38	4890	31.6219	109
3300019754	1042.68	1357	10.5358	62
3300027852	1257.79	9138	12.8616	155
3300014615	4640.24	395	941.818	89
3300026222	10003.8	5759	120.047	208
3300027010	1377.61	4917	67.8092	118
3300011160	2509.06	393	1743.79	117
3300027801	1281.39	1211	1.20393	40
3300021047	343.475	115	1.72435	10
3300026210	388.375	957	6.34939	25
3300024898	1047.85	334	93.1332	44
3300022745	998.444	4846	88.9569	205
3300011714	6946.93	753	5245.85	324
3300029218	1477.89	1452	1016.56	122
3300002963	1291.01	5869	155.535	314
3300017821	8848.93	2487	66.5331	75
3300029342	3533.52	1894	408.312	111
3300014565	1550.39	920	179.094	100
3300026817	1023.21	4270	69.9551	110
3300027554	1546.59	1630	5.57426	39
3300029405	2945.14	1518	888.127	135
3300012330	3950.03	299	684.611	45
3300029335	1458.76	1686	576.99	106
3300017652	2547.51	2360	271.827	158
3300011501	11418.1	498	1032.63	133
3300006048	1057.36	5899	189.497	352
3300014934	2310.72	819	1064.21	112
3300013921	17641	461	1086.58	78
3300011361	6595.45	614	1267.89	160
3300026076	818.405	376	0.853285	21
3300029825	1052.4	3037	29.732	122
3300013224	1519.62	312	1942.28	100
3300012260	3252.92	722	758.475	132
3300014047	1061.28	1065	481.736	74
3300000526	13663.8	595	3.94863	29
3300024354	1972.58	1272	65.153	140
3300029900	832.007	2134	14.3684	41
3300027978	640.147	7044	10.7298	73
3300027967	673.036	7087	14.3791	95
3300011752	1466.13	555	624.71	166
3300029248	1145.43	1775	2018.58	169
3300011218	1441.39	372	93.2267	80
3300025585	7958.47	885	12.6238	56
3300025399	4135.71	706	6.95432	34
3300021378	2238.48	4160	4.5584	70
3300011728	3677.62	499	826.303	127
3300027009	501.686	671	0.412266	22
3300014844	6460.42	556	132.259	68
3300011498	23863	553	2652.37	246
3300026092	705.255	789	4.2927	30
3300025888	2049.2	5184	51.4013	103
3300027582	1289.51	1020	2.48178	33
3300026256	493.917	1100	4.73476	38
3300029714	1023.33	2137	928.067	193
3300009503	333.934	2631	18.0636	125
3300023235	517.511	629	6.20027	43
3300011627	8101.05	614	1381.55	131
3300029390	3131.2	1653	830.004	111
3300024058	1655.84	8188	8.05395	59
3300021487	1255.17	1368	16.9671	48
3300026266	421.014	377	0.895424	16
3300012928	1095.35	1270	1.5796	49
3300012277	4151.29	789	1579.27	222
3300029485	2023.79	1863	1575.17	182
3300014599	4085.43	597	453.195	82
3300027022	361.65	307	199.652	80
3300029489	1240.67	526	736.603	60
3300029505	1623.87	1463	3692.37	179
3300029430	2389.27	1711	1251.31	121
3300029530	7699.68	1257	1528.51	152
3300014493	1248.01	4164	58.281	100
3300022909	1385.76	1597	8.32703	50
3300027555	292.276	2677	16.5752	75
3300028640	214.43	1053	44.5494	162
3300014068	5164.24	560	279.976	98
3300024940	1277.28	642	93.1046	57
3300014738	16156.6	588	1823.33	177
3300014791	2320.61	840	1170.52	83
3300010282	1493.23	1273	351.662	83
3300011623	6903.03	584	766.632	114
3300027503	2165.18	1552	51.1579	114
3300027301	1210.23	857	44.2996	52
3300027559	2894	4863	136.546	122
3300012579	4487.21	300	2208.91	59
3300009789	1360.82	7945	94.1636	145
3300028111	283.575	715	2.30477	30
3300029029	2942.98	1129	748.696	129
3300023292	433.868	353	3.87605	33
3300025196	5512.2	2686	66.4493	117
3300012622	762.249	851	161.079	106
3300029457	2693.83	1065	1282.82	138
3300012195	6299.67	714	779.953	111
3300029048	3115.08	1435	387.247	109
3300014525	2827.76	472	731.478	73
3300025454	2962.19	2488	41.2728	80
3300025359	13966.9	3437	75.48	119
3300029641	11111.9	1370	10022.8	350
3300013285	1144.6	1276	17.1508	67
3300029101	1503.71	1432	674.868	131
3300027858	603.418	7517	19.0732	101
3300014563	1982.08	729	1054.99	65
3300012682	1268.19	4624	86.3955	101
3300013660	15605.2	281	2764.93	85
3300029251	1001.85	1692	1104.23	147
3300011159	829.991	164	1784.39	80
3300011375	8244.75	356	1428.44	71
3300027379	9624.1	2210	51.6187	71
3300014287	5283.66	636	750.398	119
3300011208	1812.33	509	497.726	134
3300025231	850.243	796	582.664	159
3300029394	4062.77	2353	2049.99	206
3300024954	1306.54	722	121.944	140
3300020594	1978.55	2415	682.851	145
3300023236	15098	1236	18.5222	66
3300017429	212.529	231	2.1647	17
3300002167	2837.34	3550	100.295	200
3300010309	3647.42	2257	11.0286	52
3300025367	2010.91	631	4.38936	29
3300013829	310.689	225	134.189	60
3300014950	4883.99	1353	1236.06	156
3300025729	1435.94	1844	5.59416	36
3300025719	938.121	1851	4.57845	40
3300025292	650.499	1847	475.572	186
3300020393	113.403	1328	3.68215	123
3300029361	1875.07	1884	873.498	158
3300028396	2360.82	1229	6.84111	102
3300014203	788.944	8543	144.474	458
3300020175	973.838	3371	1.65977	68
3300027834	1511.65	8022	19.4722	145
3300025417	1571.81	785	11.2378	50
3300029873	1755.46	1794	1649.67	275
3300011221	4381.67	639	899.035	142
3300025832	1392.01	2283	2.01495	41
3300028998	3873.79	567	1600.33	125
3300027263	3900.59	1362	9.54255	52
3300010037	6908.35	6997	78.2972	138
3300011582	5025.18	440	189.88	64
3300027594	481.24	859	11.8878	38
3300013850	3776.14	192	1027.14	60
3300011895	3267.06	946	1453.94	192
3300029444	3845.21	1869	131.149	80
3300017386	211.969	182	0.894057	20
3300014687	6380.13	561	357.998	139
3300010277	3313.88	770	42.3548	45
3300027285	835.366	799	13.668	42
3300029592	1229.37	1414	953.398	145
3300014204	360.918	3195	24.7683	282
3300014205	768.699	5601	52.0905	389
3300012573	8979.84	399	925.652	55
3300014757	2856.45	637	844.374	108
3300020599	3096.48	1886	253.317	140
3300022851	413.818	558	4.26719	30
3300013498	1036.03	483	710.323	130
3300014803	2326.54	909	647.205	106
3300010394	7455.82	448	1.22797	40
3300014958	2400.27	1015	764.799	117
3300029788	2941.23	1991	1154.6	151
3300011743	4443.24	589	1054.15	86
3300012253	18156.5	717	2376.1	207
3300010266	2702.78	1601	3008.64	143
3300014492	1289.35	3727	72.847	99
3300012451	7005.44	302	521.642	38
3300020376	367.444	1016	2.50218	69
3300011965	4639.84	248	32.5188	50
3300028416	5367.51	839	2.25808	28
3300012449	6290.05	749	1701.45	82
3300011957	7706.41	902	628.107	149
3300013697	908.745	200	911.06	83
3300013214	1424.29	498	1770.82	172
3300020051	502.305	2674	6.6864	101
3300010285	3666.7	836	78.5166	37
3300013276	1787.99	447	298.121	76
3300029336	1988.24	1895	687.738	134
3300025638	996.674	3329	67.0918	233
3300026250	1593.81	2503	60.1566	171
3300028970	1969.25	1007	247.575	87
3300014566	1381.16	686	748.744	78
3300005275	329.223	98	0.159107	10
3300022854	592.213	912	9.92751	55
3300014167	1453.91	3815	133.921	117
3300011787	3038.77	779	930.445	153
3300029692	1550	1625	778.072	172
3300029540	2630.16	1405	1466.66	145
3300014700	2599.59	700	711.481	166
3300012649	1755.4	420	209.568	85
3300029033	4954.59	1707	4614.86	142
3300011902	12126.4	567	723.833	126
3300025605	1603.46	3544	70.1163	225
3300027788	792.79	1046	1.49867	28
3300013655	4066.39	436	768.195	86
3300011923	3563.4	235	136.779	35
3300029256	1319.6	1467	1541.83	115
3300020692	835.833	932	24.8878	54
3300027685	1687.95	2417	10.5149	55
3300025858	1084.49	4628	92.0485	323
3300000201	1154.4	1202	2.70368	20
3300013916	744.067	293	28.7937	47
3300010315	795.141	109	6.95698	10
3300027736	2101.48	2773	17.0495	104
3300011833	2178.62	409	1190.09	153
3300020701	1424.83	1181	19.1678	68
3300014761	1218.5	542	1053.66	86
3300007346	196.409	164	19.6612	33
3300011519	14177.2	344	1113.23	119
3300012193	6322.51	572	717.617	119
3300013497	5223.73	888	718.425	204
3300025666	1006.2	1543	2.78781	38
3300029080	5249.74	1193	2180.07	138
3300025695	539.838	1762	3.17441	33
3300027823	1267.69	4833	27.8885	96
3300027056	14304.3	2188	50.3231	74
3300029584	1070.07	1730	462.719	153
3300026252	1836.8	2687	58.3888	180
3300017441	1425.17	3348	25.8134	100
3300010276	4359.29	773	37.9206	64
3300011917	1299.85	709	632.503	113
3300028287	1183.53	1678	2.01034	27
3300021559	4565.3	8862	201.743	201
3300026084	659.188	962	4.76109	38
3300027968	574.447	2948	75.5404	163
3300014916	3996.37	514	407.862	74
3300028133	437.689	977	4.70685	60
3300027687	1050.22	1175	2.28696	57
3300014605	7576.43	499	972.375	73
3300013225	1439.53	356	1803.23	113
3300012888	1068.97	2307	20.9957	91
3300025637	1061.07	2362	3.95423	60
3300027659	360.165	829	3.49342	32
3300029452	4433.19	1142	1502.35	127
3300012956	2672.99	6117	59.74	247
3300027304	4576.34	1164	15.7734	91
3300013940	3961.51	926	299.074	112
3300011645	2208.36	521	647.609	166
3300021502	438.119	216	0.821156	8
3300025247	1465.12	1537	61.272	64
3300026483	1961.65	1090	14.8865	72
3300026167	6053.19	4267	25.6459	68
3300024920	948.889	506	153.482	124
3300011139	5369.24	458	749.022	110
3300024965	1750.95	769	99.3204	69
3300029109	605.727	746	389.619	111
3300026988	1157.28	4868	69.4085	137
3300009994	702.15	337	84.9685	68
3300025080	2701.16	971	74.0392	52
3300027515	713.677	519	10.6458	75
3300014042	3024.31	2437	246.175	439
3300025469	17136.9	1256	31.0596	60
3300025405	2265.51	801	17.514	55
3300014802	1999.91	1096	1027.06	129
3300029474	2137.79	1535	2014.92	155
3300025212	538.008	748	5.18104	38
3300000426	348.403	2573	23.734	58
3300020680	1483.5	626	15.5993	31
3300011887	3298.66	536	996.553	165
3300010274	4691.01	761	85.7589	36
3300011821	3750.89	596	674.531	98
3300011976	3252.7	722	610.735	105
3300028277	1514.97	1280	2.28772	18
3300011879	1805.49	516	1198.13	156
3300025513	3564.04	2039	13.8525	44
3300028966	1114.13	980	933.966	122
3300025859	1723	4573	99.2093	251
3300029758	1471.22	1603	1304.58	148
3300025234	1864.1	1893	14.7612	55
3300012006	746.366	1459	25.7882	53
3300012953	3343.24	1992	2.5348	70
3300029877	5322	1410	11136.3	144
3300027842	1414.55	6008	76.7187	169
3300020420	241.66	1143	1.30872	67
3300014823	491.068	2372	38.2768	72
3300027942	5868.84	3716	36.9438	111
3300024500	2319.75	1126	24.5653	67
3300011972	1356.02	878	261.222	77
3300025284	1544.83	1930	283.948	195
3300014093	9862.59	655	1730.61	185
3300026270	324.138	454	1.2315	22
3300012639	2969.98	804	236.533	92
3300029482	1680.43	1735	1579.35	215
3300025108	1022.12	604	1.32695	31
3300028982	2262.05	413	8564.59	88
3300026647	906.919	349	145.07	49
3300027894	1225.18	11229	77.6149	179
3300020446	417.519	1025	1.819	71
3300026909	1355.71	4696	57.8276	90
3300011669	2494.3	371	1419.18	146
3300014631	1102.83	340	656.114	113
3300028585	475.414	3513	156.189	242
3300027234	3471.59	991	4.43079	38
3300020703	937.102	837	23.2757	50
3300026280	5123.92	493	9.32479	59
3300029718	556.543	1718	150.419	114
3300024976	600.541	1580	91.1205	145
3300014694	4587.08	850	682.758	203
3300011890	4857.07	998	415.068	278
3300014526	18792	850	478.157	155
3300027825	1408.75	6522	53.0037	117
3300028633	615.052	1745	46.3116	143
3300011828	6276.04	727	267.743	84
3300026479	1084.7	1120	6.24784	59
3300020057	812.791	3782	29.3633	114
3300011668	1474.15	695	1382.49	162
3300029246	1189.17	1747	1683.97	160
3300023049	937.327	403	2.02535	10
3300010267	3971.04	719	76.0032	41
3300026290	2513.54	3861	71.8485	223
3300014004	5268.82	428	1657.02	133
3300029571	1736.6	1576	1389.68	178
3300014063	2492.3	313	1507.28	92
3300013702	1451.22	225	343.541	67
3300011994	523.251	1634	53.5853	61
3300029206	2320.03	1633	1440.64	178
3300005529	551.164	4324	84.4952	192
3300024355	1717.86	1071	43.352	143
3300023179	845.468	2770	13.3409	103
3300018039	424.798	1619	18.0847	64
3300027210	2984.94	2404	14.7079	54
3300025480	6528.67	2379	51.0066	151
3300014152	546.559	2069	39.9921	52
3300011737	6162.51	943	969.654	100
3300026196	3166.92	3798	35.3815	86
3300012533	937.8	6499	102.223	309
3300011220	2706.42	592	1335.08	223
3300012246	1927.01	384	699.529	144
3300014050	284.695	783	20.0539	109
3300025179	3295.48	1857	50.9329	68
3300010374	3291.03	1680	140.335	127
3300027653	2156.63	3990	630.05	240
3300027777	2195.36	2300	28.5395	200
3300012026	20793.7	696	21.54	112
3300026094	8705.47	1923	6.42537	79
3300017989	747.661	3163	17.2801	85
3300026144	2234.2	4442	24.0795	69
3300011153	4660.82	428	624.61	84
3300025103	224.005	753	11.531	36
3300028168	622.677	1546	3.57096	42
3300014503	432.253	187	558.871	57
3300014520	7200.35	745	1731.68	108
3300025303	949.625	1678	432.095	189
3300013006	1592.27	2914	20.4527	162
3300029686	1588.99	1636	1252.82	155
3300014792	4763.75	909	1653.24	130
3300014956	647.462	916	911.084	83
3300026825	9316.57	728	63.0549	93
3300024967	1338.45	1063	139.972	139
3300014616	6395.8	290	2342.1	96
3300011492	1639.09	227	645.498	87
3300020450	395.196	1039	0.810254	61
3300011730	11266.6	817	1665.93	256
3300013195	203.457	87	5.74774	7
3300027930	7582.96	358	0.53475	18
3300029190	3082.73	1650	3502.5	486
3300020733	847.549	1006	11.1305	54
3300018016	1593.62	2898	41.0203	140
3300014841	4271.92	189	555.386	53
3300027672	1494.13	988	3.01581	89
3300025257	1970.73	1837	44.6567	63
3300013752	1364.27	1335	506.858	122
3300017426	546.184	2071	63.9225	85
3300027224	2300.96	1318	15.4505	106
3300029763	1552.79	1739	1123.12	148
3300027983	2904.78	2797	13.2875	64
3300027900	664.513	8592	38.7491	120
3300011630	7006.37	690	667.776	143
3300013484	4011.14	273	367.673	73
3300028976	6793.18	649	4431.02	251
3300011974	998.829	738	235.903	80
3300007196	2202.28	991	749.953	57
3300000252	716.169	848	1.99703	39
3300017544	2714.08	1987	763.663	202
3300011926	5852.07	1048	594.618	227
3300025528	3080.04	1465	380.893	185
3300027530	890.133	5363	133.244	204
3300014778	3207.6	865	1080.6	110
3300020195	689.257	448	32.3535	27
3300027580	4670.27	1817	19.5326	63
3300014938	2900.82	590	1759.42	102
3300027961	5638.01	1949	48.812	70
3300012940	1939.26	5808	227.184	276
3300018004	1016.32	2120	28.1575	59
3300014519	5512.31	761	3817.23	296
3300010260	3740.61	1105	3790.25	113
3300020331	569.395	2338	5.86909	70
3300027561	15985.6	1933	73.0377	164
3300011844	947.375	453	310.257	94
3300011750	1379.69	516	405.896	107
3300025523	11466.2	3922	282.609	347
3300011782	3760.59	360	1446.13	115
3300011622	6290.7	593	1308.72	140
3300029040	1030.07	1189	542.363	103
3300013753	1115.31	945	114.622	122
3300027498	322.474	1315	3.86411	33
3300013242	1603.92	385	419.917	84
3300017932	4269.89	3737	88.2728	96
3300021365	1269.97	3654	10.1022	110
3300026237	11784	307	6.43482	56
3300027907	1008.85	8981	88.9694	231
3300024955	1732.39	913	138.873	172
3300027818	937.596	5376	51.436	111
3300026229	2325.2	1163	1096.27	338
3300020025	6579.38	143	0.564673	4
3300017970	2112.45	5459	91.4331	291
3300029844	1690.64	2150	1068.19	169
3300014073	3004.76	794	1419.84	212
3300012103	33081.7	1026	13.0968	83
3300029471	2514.48	1437	2545.92	182
3300025217	2836.74	2082	105.085	84
3300021125	1396.71	918	18.5749	61
3300025385	5190.63	731	9.6876	43
3300011802	10247.7	605	1458.19	83
3300013347	12060.6	426	342.97	61
3300012010	625.397	2548	36.8553	74
3300013982	5395.98	227	811.603	52
3300013717	5983.36	320	292.388	74
3300023253	742.978	1130	4.35299	21
3300028276	1172.08	1420	4.60133	46
3300029671	3516.53	1714	3490.04	178
3300014707	3531.08	586	254.873	62
3300029822	988.115	1736	20.0115	96
3300009162	679.509	8131	84.124	215
3300014026	1341.08	777	135.708	115
3300025770	908.835	1901	3.38206	62
3300029729	3472.36	1914	1551.14	163
3300006001	3904.13	2922	57.7773	213
3300011355	687.929	137	601.609	57
3300027741	1974.99	2231	27.0071	209
3300026971	1206.48	645	83.5307	48
3300028161	482.672	1481	3.223	42
3300025498	3925.19	2254	34.0959	61
3300017647	2959.86	1320	265.355	167
3300013732	11158	450	814.98	98
3300027335	990.343	772	21.2008	55
3300025529	4486.43	1743	303.681	120
3300029797	921.375	4730	142.795	288
3300029510	2727.43	1473	2018.53	219
3300011385	10768.2	232	431.416	30
3300021358	1177.97	5685	76.7354	177
3300027821	229.285	1739	79.8892	154
3300025266	2495.44	1882	60.4605	71
3300027277	5278.07	2285	50.8167	91
3300027231	1973.92	1087	10.997	80
3300011597	2008.13	154	992.633	70
3300027864	3670.64	2816	27.7324	98
3300014544	2333.8	738	843.928	102
3300025423	462.239	793	8.36152	30
3300025132	818.563	604	12.8687	47
3300026201	192.119	564	2.43022	25
3300013405	1312.7	200	224.845	41
3300027766	1337.5	7971	428.055	524
3300017942	2223.45	4016	83.1087	138
3300029614	745.735	1740	457.284	159
3300025296	1294.53	1489	47.2828	72
3300014685	7085.45	833	693.78	119
3300025411	8508.9	914	15.0963	58
3300026259	333.98	1043	4.43518	25
3300020475	53.8013	814	0.912133	52
3300012550	6942.48	374	3162.27	46
3300022864	326.464	725	5.06482	29
3300012660	5191.21	709	404.281	95
3300020707	1003.21	1059	16.3205	56
3300025517	5859.07	1611	176.607	115
[truncated: 2,573 more rows]

## Sheet: Fig. 2d
Sample	abundance-MGE	population density
3300025812	12607.7	low
3300020603	917.654	low
3300026484	503.959	low
3300027847	1334.22	low
3300025466	442.525	low
3300027831	843.905	low
3300028638	789.552	low
3300017388	748.83	low
3300023244	554.597	low
3300027734	1122.64	low
3300020426	553.885	low
3300027675	1169.65	low
3300012268	23343.6	low
3300024185	523.143	low
3300024918	1433.42	low
3300025259	2143.6	low
3300025260	1555.65	low
3300002098	253.003	low
3300025105	1002.88	low
3300024909	628.348	low
3300012104	29035.7	low
3300027032	4880.72	low
3300029821	1002.94	low
3300024516	2964.99	low
3300026455	2999.04	low
3300020714	1383.43	low
3300021338	4594.05	low
3300025219	1014.27	low
3300012106	25220.4	low
3300024936	1520.43	low
3300026214	10108	low
3300012271	3788.12	low
3300026274	13067.4	low
3300024934	1900.07	low
3300025661	3282.13	low
3300005298	483.4	low
3300024428	276.359	low
3300021134	1304.37	low
3300025577	1245.06	low
3300021409	4092.2	low
3300017987	847.043	low
3300027779	520.195	low
3300024431	2002.4	low
3300027518	281.77	low
3300027797	1118.59	low
3300024914	1173.39	low
3300027703	1327.32	low
3300025641	1021.09	low
3300027878	1287.48	low
3300007517	1804.81	low
3300011181	33888.7	low
3300027720	1264.03	low
3300017480	2989.95	low
3300026778	16089.8	low
3300026511	350.926	low
3300021128	1444.61	low
3300020709	1070.32	low
3300025244	1042.45	low
3300012170	14564.8	low
3300026978	755.203	low
3300025355	922.264	low
3300026628	8427.93	low
3300020359	288.338	low
3300025642	1135.15	low
3300026098	4556.19	low
3300021374	1124.43	low
3300025238	1013.52	low
3300012267	6984.3	low
3300000342	13440.8	low
3300028629	791.904	low
3300012950	1077.62	low
3300025097	13559.4	low
3300026117	3696.23	low
3300020200	1053.95	low
3300025255	1645.54	low
3300027501	875.374	low
3300018089	713.403	low
3300020415	301.061	low
3300022845	2619.17	low
3300027207	2418.07	low
3300025849	888.68	low
3300025436	455.239	low
3300014928	2772.38	low
3300021511	509.938	low
3300011189	4105.35	low
3300025062	6301.77	low
3300027645	2292.49	low
3300020430	409.997	low
3300010153	1293.63	low
3300028297	348.834	low
3300012092	2089.55	low
3300009084	1232.49	low
3300024921	1411.31	low
3300025428	909.772	low
3300024326	1652.35	low
3300025548	1423.84	low
3300024899	1138.76	low
3300012263	21809.1	low
3300017406	141.578	low
3300018009	1145.06	low
3300018868	727.674	low
3300025881	853.639	low
3300027646	468.077	low
3300012036	3935.02	low
3300022821	562.315	low
3300026100	4168.17	low
3300026703	814.116	low
3300020344	361.537	low
3300025205	2990.03	low
3300028103	1964.83	low
3300027806	6252.94	low
3300027817	1254.16	low
3300024048	687.795	low
3300020407	350.024	low
3300025886	4990.19	low
3300024358	2019.28	low
3300025620	977.631	low
3300023240	782.026	low
3300020470	264.483	low
3300017788	835.542	low
3300020153	1779.02	low
3300027760	2774.93	low
3300028047	1261.64	low
3300026278	855.52	low
3300012530	1240.58	low
3300007640	1187.92	low
3300002989	1459.49	low
3300027508	1198.81	low
3300019360	562.631	low
3300017416	1772	low
3300027778	684.567	low
3300026478	1339.24	low
3300010281	3766.74	low
3300025890	752.57	low
3300027676	1858.27	low
3300027721	1074.17	low
3300025511	2492.58	low
3300027206	1804.09	low
3300015370	566.57	low
3300025122	1150.01	low
3300027652	927.068	low
3300026533	459.626	low
3300024231	1288.37	low
3300025240	1558.08	low
3300026271	9523.94	low
3300020582	3268.63	low
3300010040	1305.36	low
3300027844	956.07	low
3300025118	184.814	low
3300026103	4473.07	low
3300027813	1300.14	low
3300024502	4571.62	low
3300027863	1640.27	low
3300025518	4564.56	low
3300011617	5451.45	low
3300025443	1497.44	low
3300017518	2188.45	low
3300017946	1599.28	low
3300025210	946.123	low
3300025586	686.461	low
3300026112	3837.85	low
3300027204	2776.51	low
3300009703	594.189	low
3300028169	519.835	low
3300027712	2180.06	low
3300020723	1341.67	low
3300024895	1132.01	low
3300027729	2952.36	low
3300005966	155.908	low
3300017938	2341.96	low
3300028030	321.057	low
3300027812	1764.8	low
3300024503	2182.77	low
3300027041	9912.44	low
3300023257	238.513	low
3300027572	772.227	low
3300025680	2127.49	low
3300028008	1385.32	low
3300029309	145.554	low
3300025810	1846.25	low
3300000198	1423.72	low
3300022860	825.801	low
3300002092	332.464	low
3300020453	285.449	low
3300025395	1371.84	low
3300012128	31367.9	low
3300026509	3437.95	low
3300020381	170.998	low
3300027192	1094.31	low
3300017402	189.489	low
3300025648	5343.78	low
3300017505	2934.11	low
3300021482	989.022	low
3300024901	809.496	low
3300025782	5157.66	low
3300018003	1103.2	low
3300023059	1383.97	low
3300020686	1467.27	low
3300025281	1506.19	low
3300022885	2077.52	low
3300020428	153.992	low
3300017940	1647.17	low
3300027114	855.104	low
3300020201	802.781	low
3300021474	2392.02	low
3300021503	908.643	low
3300024902	1437.7	low
3300011599	1493.19	low
3300026291	2929.8	low
3300026660	4187.36	low
3300024180	517.542	low
3300025394	344.995	low
3300017477	373.658	low
3300025221	1476.91	low
3300027337	1110.99	low
3300025470	1293.43	low
3300024977	742.731	low
3300016461	2942.01	low
3300011667	3044	low
3300027859	6369.9	low
3300010158	2089.26	low
3300020371	225.142	low
3300027487	1121.74	low
3300020708	695.46	low
3300026531	277.556	low
3300021500	1042.56	low
3300012114	33795.9	low
3300014496	594.659	low
3300020438	222.747	low
3300021133	1154.32	low
3300026959	1165.86	low
3300020427	875.647	low
3300025442	4696.66	low
3300026953	1144.43	low
3300025838	1382.11	low
3300000195	1017.68	low
3300027843	769.377	low
3300027870	1236.49	low
3300025198	2645.3	low
3300024945	1023.86	low
3300027490	19859.4	low
3300027531	1747.65	low
3300027699	648.799	low
3300021341	7339.19	low
3300020145	637.746	low
3300027297	887.468	low
3300023296	911.545	low
3300025588	1245.85	low
3300020423	354.678	low
3300027152	926.276	low
3300027467	2751.18	low
3300026969	490.408	low
3300025510	5101.43	low
3300024930	4608.2	low
3300024351	3489.53	low
3300020439	118.013	low
3300020307	744.941	low
3300025818	2448.67	low
3300020186	1066.47	low
3300021416	1427.98	low
3300029826	301.051	low
3300028146	1082.93	low
3300010055	10481.5	low
3300023251	529.262	low
3300017526	428.734	low
3300025673	400.147	low
3300017473	1504.36	low
3300027757	1770.4	low
3300027367	1203.44	low
3300025420	2120.38	low
3300020449	440.031	low
3300027962	5633.18	low
3300027816	7506.31	low
3300017467	3855.47	low
3300012111	33994.1	low
3300025860	2838.2	low
3300027910	913.788	low
3300025186	2834.19	low
3300020182	1012.07	low
3300007345	1760.18	low
3300024335	4324.77	low
3300020702	984.087	low
3300024929	1439.49	low
3300010297	3609.97	low
3300017531	112.17	low
3300012037	4263.67	low
3300024357	2179.03	low
3300023435	407.672	low
3300020197	1137.87	low
3300020704	1522.12	low
3300017501	77.4836	low
3300024292	435.933	low
3300026356	2965.78	low
3300020710	1404.59	low
3300021432	2646.2	low
3300027506	2695.27	low
3300027957	5309.79	low
3300027833	3977.46	low
3300000142	594.82	low
3300020394	187.473	low
3300027330	1151.67	low
3300020694	1228.99	low
3300025038	11687.1	low
3300027683	1919.53	low
3300025526	2943.34	low
3300025464	1127.12	low
3300027409	5032.4	low
3300017485	5071.29	low
3300028398	341.253	low
3300020412	257.319	low
3300018035	1214.11	low
3300029827	228.637	low
3300025082	458.787	low
3300022836	2675.82	low
3300027667	1073.62	low
3300020377	310.559	low
3300022855	857.283	low
3300024263	272.715	low
3300018043	1300.75	low
3300024429	515.298	low
3300029897	1130.34	low
3300024962	1181.86	low
3300012029	22944.7	low
3300025476	352.711	low
3300027091	5037.87	low
3300025465	457.218	low
3300025282	1508.29	low
3300012028	30599.4	low
3300025778	2205.25	low
3300025183	779.414	low
3300014498	1242.4	low
3300023238	2734.86	low
3300020083	2619.1	low
3300025692	1429.28	low
3300021433	1209.16	low
3300028635	731.202	low
3300029631	915.694	low
3300020390	478.669	low
3300025305	1805.05	low
3300025508	792.826	low
3300020369	1422.28	low
3300026847	1185.98	low
3300025872	3265.84	low
3300025862	1926.77	low
3300027393	37590.5	low
3300024951	786.977	low
3300024912	2588.79	low
3300024344	650.016	low
3300010043	4869.6	low
3300025654	887.28	low
3300025639	468.78	low
3300014656	289.571	low
3300027972	917.292	low
3300026534	689.612	low
3300029896	868.653	low
3300020477	948.929	low
3300024971	2492.61	low
3300018038	1288.55	low
3300021419	1354.7	low
3300024294	1882.09	low
3300027784	662.471	low
3300025507	13969.1	low
3300026823	1284.01	low
3300018033	1332.27	low
3300025632	2787.81	low
3300024974	875.921	low
3300025497	2659.73	low
3300026512	341.635	low
3300020681	1594.3	low
3300025392	1034.23	low
3300020396	335.76	low
3300027415	4463.37	low
3300025467	490.753	low
3300022879	1951.45	low
3300028624	1239.39	low
3300025664	1401	low
3300026968	998.988	low
3300012025	31416.2	low
3300025407	4704.06	low
3300025690	939.535	low
3300025262	1171.03	low
3300025725	1832.44	low
3300025606	676.064	low
3300026272	3435.76	low
3300027158	495.608	low
3300020398	339.786	low
3300023249	911.761	low
3300012184	2059.25	low
3300025887	1389.29	low
3300020219	961.198	low
3300027668	263.139	low
3300028129	1456.85	low
3300025449	897.785	low
3300010042	1458.38	low
3300020471	97.1255	low
3300010038	2033.49	low
3300027610	2390.34	low
3300020679	1257.48	low
3300020422	618.726	low
3300027618	1459.44	low
3300027019	1177.8	low
3300025501	6851.49	low
3300027242	2162.69	low
3300025601	2868.16	low
3300024352	2723.76	low
3300024298	1703.8	low
3300020378	119.885	low
3300020326	529.194	low
3300027302	950.331	low
3300028418	775.844	low
3300027908	1199.73	low
3300000385	1794.54	low
3300013094	1153.52	low
3300027588	898.143	low
3300009083	1203.46	low
3300020169	1123.76	low
3300025112	1275.39	low
3300020349	164.402	low
3300021587	1067.52	low
3300025576	8006.39	low
3300027832	1038.56	low
3300024935	1013.31	low
3300025125	1816.14	low
3300027244	4798.48	low
3300021471	523.807	low
3300025410	1657.79	low
3300025829	3253.03	low
3300020213	869.652	low
3300021507	1014.67	low
3300010263	6098.91	low
3300020462	151.489	low
3300020722	972.438	low
3300013093	1019.9	low
3300025202	2511.28	low
3300021469	865.236	low
3300024980	941.462	low
3300025855	1352.11	low
3300022882	680.53	low
3300025418	1015.55	low
3300024923	1450.23	low
3300028397	368.358	low
3300025248	1725.87	low
3300020719	1667.4	low
3300020469	134.097	low
3300027396	4644.56	low
3300020677	1836.01	low
3300020448	334.946	low
3300017418	1454.55	low
3300023065	1637.75	low
3300024900	5404.54	low
3300013097	2313.6	low
3300025380	1118.42	low
3300017971	558.636	low
3300012521	4040.54	low
3300017423	659.564	low
3300024932	1163.97	low
3300010318	23380.2	low
3300021982	6332.96	low
3300027225	1463.17	low
3300020362	107.13	low
3300028135	438.022	low
3300018020	1187.31	low
3300020699	950.685	low
3300020183	286.775	low
3300015360	1200.49	low
3300026982	1106.11	low
3300025459	7461.68	low
3300014491	3011.07	low
3300028073	2469.67	low
3300026074	725.011	low
3300027128	863.026	low
3300011179	19524	low
3300017934	3240.58	low
3300020416	295.368	low
3300028191	667.384	low
3300028176	884.317	low
3300027220	1630.97	low
3300018018	419.917	low
3300021168	998.219	low
3300012936	411.497	low
3300027836	1946.5	low
3300020367	586.266	low
3300021403	1567.44	low
3300027247	2810.44	low
3300020688	1077.95	low
3300027849	7418.94	low
3300017451	300.713	low
3300010155	1825.24	low
3300020706	970.697	low
3300026893	2612.89	low
3300018012	3509.05	low
3300027629	1238.78	low
3300012954	1361.42	low
3300022826	619.007	low
3300027755	582.887	low
3300022890	257.865	low
3300026620	8199.16	low
3300009029	2099.95	low
3300018008	1337.28	low
3300026874	555.049	low
3300020687	1335.09	low
3300022227	6454.25	low
3300027915	1096.33	low
3300024931	1573.09	low
3300022862	1892.17	low
3300027489	993.296	low
3300025544	1353.63	low
3300025204	3605.44	low
3300026881	1255.39	low
3300021357	326.225	low
3300000520	2086.62	low
3300020388	309.004	low
3300025815	471.784	low
3300024325	1346.14	low
3300009764	8079.59	low
3300010312	4542.86	low
3300018021	884.808	low
3300026895	1058.11	low
3300027792	477.964	low
3300025426	3979.58	low
3300017974	1675.43	low
3300010300	413.571	low
3300021185	1961.74	low
3300019458	3102.05	low
3300025453	19148.5	low
3300025300	1861.37	low
3300024938	719.615	low
3300025439	11330	low
3300012186	1167.46	low
3300025484	3128.98	low
3300018046	1644.1	low
3300000405	629.306	low
3300012127	32676.1	low
3300009840	1378.61	low
3300014955	466.134	low
3300024508	2581.28	low
3300006059	1247.06	low
3300025189	5378.01	low
3300027406	1334.24	low
3300025390	4179.13	low
3300025444	22211.7	low
3300027759	2016.19	low
3300027195	3068.67	low
3300026848	638.888	low
3300028641	995.103	low
3300023055	1838.46	low
3300023301	1534.07	low
3300025473	3813.76	low
3300027137	1370.19	low
3300020454	227.695	low
3300011169	25047.4	low
3300020724	1315.13	low
3300024306	2091.52	low
3300025398	9214.18	low
3300012121	33139.6	low
3300020418	246.115	low
3300020436	436.492	low
3300028167	608.451	low
3300010286	3674.78	low
3300017960	2361.58	low
3300005278	373.461	low
3300024247	1891.68	low
3300024319	915.137	low
3300010372	8528.05	low
3300027738	1116.7	low
3300017998	726.21	low
3300028007	926.411	low
3300029310	2189.26	low
3300027365	4102.87	low
3300025649	1417.45	low
3300007519	2009.49	low
3300025343	29012.6	low
3300027804	1051.92	low
3300027237	3021.58	low
3300021129	964.071	low
3300023054	2943.5	low
3300011188	3867.75	low
3300025241	1438.01	low
3300011171	30240.6	low
3300028156	579.8	low
3300026852	1463.11	low
3300010343	1342.15	low
3300025211	808.985	low
3300027975	1879.87	low
3300025474	1606.21	low
3300027638	1248.77	low
3300011921	650.199	low
3300026965	5457.83	low
3300027491	1145.21	low
3300025437	6055.82	low
3300028005	364.552	low
3300027492	966.519	low
3300000153	890.965	low
3300026222	10003.8	low
3300027010	1377.61	low
3300027801	1281.39	low
3300024898	1047.85	low
3300017821	8848.93	low
3300026817	1023.21	low
3300026076	818.405	low
3300024354	1972.58	low
3300029900	832.007	low
3300025585	7958.47	low
3300025399	4135.71	low
3300027582	1289.51	low
3300009503	333.934	low
3300023235	517.511	low
3300024058	1655.84	low
3300021487	1255.17	low
3300012928	1095.35	low
3300027022	361.65	low
3300014493	1248.01	low
3300028640	214.43	low
3300024940	1277.28	low
3300027503	2165.18	low
3300027559	2894	low
3300009789	1360.82	low
3300028111	283.575	low
3300023292	433.868	low
3300025196	5512.2	low
3300025454	2962.19	low
3300025359	13966.9	low
3300013285	1144.6	low
3300012682	1268.19	low
3300027379	9624.1	low
3300011208	1812.33	low
3300024954	1306.54	low
3300023236	15098	low
3300017429	212.529	low
3300025367	2010.91	low
3300020393	113.403	low
3300028396	2360.82	low
3300020175	973.838	low
3300025417	1571.81	low
3300025832	1392.01	low
3300027263	3900.59	low
3300010037	6908.35	low
3300017386	211.969	low
3300010277	3313.88	low
3300022851	413.818	low
3300014492	1289.35	low
3300020376	367.444	low
3300028416	5367.51	low
3300010285	3666.7	low
3300005275	329.223	low
3300022854	592.213	low
3300027788	792.79	low
3300020692	835.833	low
3300027685	1687.95	low
3300027736	2101.48	low
3300020701	1424.83	low
3300007346	196.409	low
3300025666	1006.2	low
3300027823	1267.69	low
3300027056	14304.3	low
3300017441	1425.17	low
3300010276	4359.29	low
3300021559	4565.3	low
3300028133	437.689	low
3300027687	1050.22	low
3300025637	1061.07	low
3300027659	360.165	low
3300027304	4576.34	low
3300021502	438.119	low
3300025247	1465.12	low
3300026483	1961.65	low
3300024920	948.889	low
3300024965	1750.95	low
3300026988	1157.28	low
3300027515	713.677	low
3300025469	17136.9	low
3300025405	2265.51	low
3300025212	538.008	low
3300020680	1483.5	low
3300010274	4691.01	low
3300025513	3564.04	low
3300025234	1864.1	low
3300012953	3343.24	low
3300020420	241.66	low
3300027942	5868.84	low
3300024500	2319.75	low
3300025108	1022.12	low
3300026647	906.919	low
3300027894	1225.18	low
3300020446	417.519	low
3300026909	1355.71	low
3300028585	475.414	low
3300027234	3471.59	low
3300020703	937.102	low
3300026280	5123.92	low
3300024976	600.541	low
3300027825	1408.75	low
3300028633	615.052	low
3300026479	1084.7	low
3300020057	812.791	low
3300023049	937.327	low
3300010267	3971.04	low
3300024355	1717.86	low
3300027210	2984.94	low
3300025480	6528.67	low
3300025179	3295.48	low
3300010374	3291.03	low
3300027777	2195.36	low
3300012026	20793.7	low
3300017989	747.661	low
3300025103	224.005	low
3300028168	622.677	low
3300013006	1592.27	low
3300024967	1338.45	low
3300020450	395.196	low
3300027930	7582.96	low
3300020733	847.549	low
3300018016	1593.62	low
3300027672	1494.13	low
3300025257	1970.73	low
3300017426	546.184	low
3300027224	2300.96	low
3300027983	2904.78	low
3300000252	716.169	low
3300027530	890.133	low
3300020195	689.257	low
3300027961	5638.01	low
3300018004	1016.32	low
3300020331	569.395	low
3300027561	15985.6	low
3300017932	4269.89	low
3300021365	1269.97	low
3300026237	11784	low
3300024955	1732.39	low
3300027818	937.596	low
3300020025	6579.38	low
3300012103	33081.7	low
3300025217	2836.74	low
3300021125	1396.71	low
3300025385	5190.63	low
3300023253	742.978	low
3300028276	1172.08	low
3300014707	3531.08	low
3300027741	1974.99	low
3300026971	1206.48	low
3300028161	482.672	low
3300025498	3925.19	low
3300025266	2495.44	low
3300027277	5278.07	low
3300025423	462.239	low
3300025132	818.563	low
3300017942	2223.45	low
3300025296	1294.53	low
3300025411	8508.9	low
3300020475	53.8013	low
3300022864	326.464	low
3300020707	1003.21	low
3300025504	1144.47	low
3300018422	319.188	low
3300017513	570.965	low
3300014055	1721.98	low
3300025424	1431.42	low
3300027021	1280.58	low
3300023061	606.989	low
3300011738	491.174	low
3300018920	572.138	low
3300025293	1509.39	low
3300025028	11372.9	low
3300027686	727.329	low
3300024353	1783.28	low
3300025425	3045.28	low
3300027710	1956	low
3300014838	1583.3	low
3300025369	3014.71	low
3300020444	488.014	low
3300025133	287.537	low
3300025065	6482.06	low
3300025626	780.761	low
3300025270	3889.28	low
3300025455	713.693	low
3300021055	1739.11	low
3300013014	1592.89	low
3300029787	80.4165	low
3300027649	683.188	low
3300025781	497.546	low
3300023231	6102.93	low
3300020712	1239.52	low
3300025127	1063.24	low
3300027609	1330.65	low
3300027553	719.857	low
3300027782	1659.1	low
3300014490	734.606	low
3300027376	2797.9	low
3300013391	1331.55	low
3300022188	230.263	low
3300017449	321.732	low
3300024964	1425.45	low
3300029899	842.367	low
3300027366	1619.75	low
3300025194	628.455	low
3300020399	747.733	low
3300017936	3382.34	low
3300011170	17366.2	low
3300027130	1029.11	low
3300025671	255.253	low
3300021498	418.787	low
3300006057	1086.8	low
3300025487	1436.92	low
3300027677	622.186	low
3300021468	579.846	low
3300025634	1268.4	low
3300027577	8876.95	low
3300012971	885.61	low
3300020732	1344.96	low
3300029892	1812.44	low
3300025874	1062.73	low
3300017931	1265.23	low
3300028194	761.398	low
3300012919	1865.15	low
3300025491	4638.08	low
3300018030	897.209	low
3300027380	1093.72	low
3300021114	1328.51	low
3300026967	977.803	low
3300028622	1000.57	low
3300026221	10939.3	low
3300014613	6389.84	low
3300027974	1159.89	low
3300021485	1356.46	low
3300027708	1614.76	low
3300025619	2373.87	low
3300027514	730.421	low
3300011368	1861.15	low
3300020726	726.973	low
3300013833	1234.63	low
3300021494	945.301	low
3300027950	5821.2	low
3300020697	1215.69	low
3300020685	930.618	low
3300025101	1568.6	low
3300011185	13136.5	low
3300020731	1532.1	low
3300012182	9433.65	low
3300024903	827.852	low
3300027956	1871.02	low
3300025461	2024.17	low
3300020578	809.386	low
3300000199	735.104	low
3300025409	9606.07	low
3300011918	534.5	low
3300028627	545.713	low
3300020718	1119.5	low
3300027155	863.867	low
3300027850	1396.07	low
3300025633	1272.7	low
3300020717	1245.37	low
3300024897	1089.86	low
3300023262	518.075	low
3300022871	368.123	low
3300025479	1838.15	low
3300027571	759.857	low
3300028399	427.652	low
3300020595	1379.25	low
3300021424	479.404	low
3300025697	1562.98	low
3300024892	809.662	low
3300025277	2061.71	low
3300002154	3371.65	low
3300028586	552.65	low
3300020171	288.663	low
3300025721	2406.68	low
3300026101	3741.18	low
3300021506	453.158	low
3300020425	271.311	low
3300025679	1459.4	low
3300028644	648.28	low
3300026626	8769.96	low
3300021410	2766.16	low
3300014824	3191.62	low
3300020713	997.664	low
3300025506	5716.04	low
3300025828	1584.82	low
3300025460	5993.71	low
3300027810	3223.59	low
3300028298	502.302	low
3300025265	399.618	low
3300012183	2423.89	low
3300025093	2250.09	low
3300020695	1122.31	low
3300025788	8557.06	low
3300025604	2230.28	low
3300020691	1090.9	low
3300021130	753.169	low
3300011932	660.663	low
3300029798	658.335	low
3300025625	1206.26	low
3300023243	2189.8	low
3300027709	665.591	low
3300026902	2058.47	low
3300027239	2999.51	low
3300025520	2947.73	low
3300024329	1338.72	low
3300027587	1145.39	low
3300027250	5986.22	low
3300024181	1944.15	low
3300027747	3451.36	low
3300028275	2499.98	low
3300025351	35326.1	low
3300025396	3044.05	low
3300020187	821.231	low
3300020700	878.746	low
3300017448	1310.49	low
3300022225	1575.32	low
3300027763	1386.95	low
3300029817	569.287	low
3300027219	1553.18	low
3300027565	2400.78	low
3300026980	763.775	low
3300020465	217.303	low
3300018015	723.798	low
3300021123	967.234	low
3300020689	1457.7	low
3300025203	1098.71	low
3300028414	1016.58	low
3300027597	872.455	low
3300027499	2572.56	low
3300014948	5454.22	low
3300027893	400.468	low
3300012526	3417.24	low
3300017992	1258.28	low
3300021414	1553.68	low
3300012032	9427.77	low
3300027798	496.834	low
3300020433	272.581	low
3300025109	351.556	low
3300010160	1294.58	low
3300017533	873.157	low
3300027486	1124.91	low
3300026113	3433.1	low
3300028283	999.122	low
3300024941	1782.53	low
3300026776	13907.5	low
3300023233	613.724	low
3300023295	691.315	low
3300020402	178.697	low
3300018023	1875.33	low
3300025489	4611.38	low
3300027126	1045.81	low
3300020435	650.48	low
3300021093	594.079	low
3300025775	2234.73	low
3300027622	1143.27	low
3300010269	4789.53	low
3300026215	4336.79	low
3300024917	4214.05	low
3300017458	499.783	low
3300010268	4867.94	low
3300021508	557.325	low
3300014494	642.888	low
3300024946	947.959	low
3300023237	5773.53	low
3300025669	766.06	low
3300026519	915.37	low
3300014550	2770.83	low
3300017463	403.083	low
3300024953	785.236	low
3300027791	1348.61	low
3300024222	1516.75	low
3300022857	2301.3	low
3300004097	1041.64	low
3300018080	906.333	low
3300025274	2666.38	low
3300029893	683.758	low
3300027707	1058.09	low
3300025512	4429.12	low
3300025213	1394.08	low
3300021402	1654.58	low
3300029894	797.104	low
3300027680	1275.17	low
3300024321	387.877	low
3300010029	8562.18	low
3300027511	7724.77	low
3300028562	774.512	low
3300022895	2160.43	low
3300017991	1130.27	low
3300025361	32781.1	low
3300027081	3368.22	low
3300025477	6721.49	low
3300028417	500.636	low
3300025141	704.06	low
3300027848	2005.37	low
3300017996	1873.21	low
3300022839	466.414	low
3300020720	1292.56	low
3300025168	1120.01	low
3300012033	15006.3	low
3300027186	2307.37	low
3300024958	1660.54	low
3300025024	7446.41	low
3300027502	1529.75	low
3300011187	5200	low
3300022868	286.958	low
3300025612	4123.38	low
3300024495	1917.43	low
3300017453	687.162	low
3300019487	1179.1	low
3300020386	329.192	low
3300025531	358.277	low
3300021116	1181.47	low
3300024413	390.933	low
3300020392	203.181	low
3300024969	928.23	low
3300025806	2557.89	low
3300021505	908.403	low
3300025764	1551.06	low
3300025598	1302.84	low
3300020408	264.741	low
3300027780	1409.12	low
3300024963	926.224	low
3300025450	1772.31	low
3300005300	722.376	low
3300025180	1136.58	low
3300020385	835.138	low
3300025176	1896.54	low
3300010265	4049.03	low
3300027753	1327.14	low
3300025181	3225.62	low
3300020734	1322.05	low
3300027309	2333.65	low
3300025365	4523.29	low
3300024320	545.51	low
3300028626	431.552	low
3300020431	299.036	low
3300027631	659.411	low
3300026217	4761.75	low
3300025372	747.52	low
3300027496	1181.26	low
3300024432	593.566	low
3300012952	4292.72	low
3300026889	1377.03	low
3300024504	5422.26	low
3300025188	2289.93	low
3300010151	287.521	low
3300021126	1095.9	low
3300021406	2698.01	low
3300022865	9757.99	low
3300026934	1193.32	low
3300025882	2112.4	low
3300025785	2414.04	low
3300027669	982.891	low
3300025777	2172.46	low
3300027838	1212.8	low
3300029442	438.494	low
3300024894	640.239	low
3300025475	1567.94	low
3300025201	2814.22	low
3300017494	15028.6	low
3300027746	1861.05	low
3300020421	172.878	low
3300029792	1550.23	low
3300017929	2444.59	low
3300018042	923.087	low
3300012147	601.914	low
3300025286	1232.21	low
3300011013	462.444	low
3300025059	3391.87	low
3300002307	154.38	low
3300027963	973.388	low
3300020442	161.345	low
3300026216	5466.38	low
3300025854	2594.57	low
3300029898	916.754	low
3300027294	892.094	low
3300021178	3102.74	low
3300028634	1205.31	low
3300012044	1932.63	low
3300024907	1363.46	low
3300005470	2308.59	low
3300020373	498.933	low
3300025402	549.831	low
3300025358	1458.7	low
3300014776	1125.81	low
3300025495	1735.81	low
3300025448	3234.94	low
3300008012	441.356	low
3300018040	1998.24	low
3300025269	1204.02	low
3300025413	895.028	low
3300020464	697.224	low
3300024060	1927.05	low
3300028598	8065.22	low
3300010041	1903.1	low
3300027276	515.53	low
3300025869	988.463	low
3300025481	3096.62	low
3300025232	1600.36	low
3300023252	2053.13	low
3300027751	1556.11	low
3300027153	730.936	low
3300026932	1242.63	low
3300028131	2014.77	low
3300027608	574.061	low
3300017444	1117.56	low
3300017490	464.348	low
3300025193	2992.7	low
3300025603	2331.35	low
3300029349	24224.1	low
3300025650	2735.57	low
3300027973	16037.5	low
3300025895	1182.2	low
3300027716	721.067	low
3300024415	610.916	low
3300018014	1860.99	low
3300010048	2102.2	low
3300013286	1285.43	low
3300027901	235.745	low
3300010341	1769	low
3300020389	744.476	low
3300027123	873.321	low
3300028272	922.139	low
3300011593	2259.62	low
3300010368	273.465	low
3300027305	1057.98	low
3300018037	2326.26	low
3300025457	2827.33	low
3300012270	3586.34	low
3300010157	2443.27	low
3300023234	768.069	low
3300027183	3031.14	low
3300026457	4181.75	low
3300024262	1754.47	low
3300025822	1150.63	low
3300029901	1379.16	low
3300025594	1755.15	low
3300012109	33251.8	low
3300026518	1182.99	low
3300024924	1582.14	low
3300029891	872.278	low
3300020698	1124.02	low
3300025621	1182.58	low
3300010428	4726.86	low
3300027917	82.9155	low
3300020298	428.352	low
3300020478	357.834	low
3300027090	1373.04	low
3300017925	1542.56	low
3300025378	1878.95	low
3300027704	326.523	low
3300025493	2307.02	low
3300012116	32153	low
3300027911	938.579	low
3300027212	3224.74	low
3300017452	238.31	low
3300024956	1640.07	low
3300018017	1371.08	low
3300017431	601.969	low
3300010045	2138.55	low
3300027839	511.904	low
3300021420	1966.08	low
3300025216	2033.34	low
3300025131	506.941	low
3300025685	942.062	low
3300020391	621.698	low
3300027840	791.64	low
3300013759	936.82	low
3300014943	588.329	low
3300020222	677.911	low
3300010299	6836.32	low
3300020387	1074.36	low
3300028193	467.511	low
3300020411	80.4955	low
3300020401	79.3268	low
3300027824	2160.49	low
3300021122	1398.02	low
3300021092	1398.24	low
3300027743	643.533	low
3300021132	1630.78	low
3300025880	1093.24	low
3300026977	825.665	low
3300010054	3935.56	low
3300010271	3054.8	low
3300025496	6502.03	low
3300018019	594.871	low
3300017437	617.227	low
3300028178	1352.1	low
3300024939	1045.93	low
3300026517	959.477	low
3300020364	324.98	low
3300028628	1277.55	low
3300020716	1504.67	low
3300027814	384.434	low
3300024356	1589.21	low
3300027723	824.591	low
3300022853	420.156	low
3300018026	1101.34	low
3300024968	1537.72	low
3300024192	621.744	low
3300025432	5180.7	low
3300022470	83.9274	low
3300012027	31201.8	low
3300025264	1891.88	low
3300025704	952.868	low
3300020424	76.9975	low
3300024515	3829.52	low
3300026096	8599.2	low
3300027651	1492.05	low
3300027370	766.719	low
3300021597	1271.57	low
3300012046	7036.23	low
3300021407	1543.7	low
3300020185	865.028	low
3300021118	1185.57	low
3300025375	1692.4	low
3300027169	15182.3	low
3300020721	1195.71	low
3300020683	996.493	low
3300026473	1343.18	low
3300025570	9166.15	low
3300024908	1449.71	low
3300020725	1101.38	low
3300023242	396.4	low
3300027320	1300.21	low
3300027627	592.433	low
3300024223	2727.91	low
3300027793	5980.13	low
3300026781	17170.8	low
3300025268	741.186	low
3300020417	189.163	low
3300026987	1125.47	low
3300025301	2472.59	low
3300020220	887.626	low
3300011177	30708.4	low
3300018065	1223.09	low
3300021343	1423.19	low
3300025502	2439.57	low
3300028631	1014.02	low
3300012178	8212.65	low
3300027727	1132.37	low
3300022170	96.8513	low
3300025362	604.018	low
3300025591	745.244	low
3300026972	367.892	low
3300026281	6910.19	low
3300021362	1909.28	low
3300020580	1673.97	low
3300010273	8364.1	low
3300028625	2066.49	low
3300025438	4317.44	low
3300010296	2153.06	low
3300027545	1183.91	low
3300009760	6635.24	low
3300027754	1217.27	low
3300020360	315.781	low
3300025628	1638.31	low
3300018024	1918.21	low
3300028487	540.983	low
3300027714	477.978	low
3300020457	399.845	low
3300025492	5457.37	low
3300000179	506.018	low
3300022858	260.351	low
3300022848	15887.7	low
3300025830	868.534	low
3300027015	544.099	low
3300019082	1294.61	low
3300024284	1945.09	low
3300024513	2050.18	low
3300021180	1591.25	low
3300018013	1176.73	low
3300025064	6845.05	low
3300017919	6183.79	low
3300025883	1204.88	low
3300025252	2897.72	low
3300024937	1256.68	low
3300025821	970.418	low
3300027770	1097.06	low
3300020684	1399.96	low
3300025433	1923.37	low
3300021512	1106.92	low
3300023256	646.24	low
3300026736	7125.03	low
3300021486	1078.65	low
3300027527	613.963	low
3300027222	1129.89	low
3300027414	2361.38	low
3300014770	2457.58	low
3300017990	1123.48	low
3300021124	1781.2	low
3300026859	1398.95	low
3300025280	1222.7	low
3300027700	1220.09	low
3300025276	1232.14	low
3300025419	9455.01	low
3300027522	935.271	low
3300005977	12881.4	low
3300026510	923.705	low
3300022867	4179	low
3300022832	6930.24	low
3300024179	1305.2	low
3300021417	2291.95	low
3300025532	889.898	low
3300025387	4572.23	low
3300025209	2989.37	low
3300020458	694.524	low
3300026845	1129.4	low
3300012042	3633.53	low
3300012681	1762.36	low
3300017522	1464.41	low
3300020596	748.752	low
3300025416	843.573	low
3300025114	384.249	low
3300026682	5568.14	low
3300018815	1018.63	low
3300025235	591.341	low
3300025579	2518.53	low
3300025536	3086.48	low
3300024919	1045.34	low
3300025128	181.563	low
3300027255	7234.1	low
3300000167	997.895	low
3300021444	1085.2	low
3300027971	216.483	low
3300027416	847.374	low
3300025892	4110.58	low
3300027888	234.954	low
3300025514	2399.07	low
3300025352	43123.8	low
3300025138	2271.29	low
3300012030	11998.7	low
3300027246	2138.91	low
3300026104	1584.37	low
3300027979	493.002	low
3300024267	1765.91	low
3300018044	1690.56	low
3300010316	11070.1	low
3300025703	1399.06	low
3300024423	633.498	low
3300025337	3590.48	low
3300025072	612.329	low
3300024966	744.364	low
3300024948	1156.86	low
3300027043	1200.41	low
3300025516	5118.16	low
3300027906	4723.75	low
3300026223	6901	low
3300025490	4539.56	low
3300020730	982.395	low
3300020382	678.333	low
3300002481	439.315	low
3300025522	2058.44	low
3300025783	3231.27	low
3300027892	570.731	low
3300020711	906.965	low
3300028400	478.412	low
3300020196	635.779	low
3300027418	432.98	low
3300006174	1217.35	low
3300027547	1225.77	low
3300025698	990.179	low
3300022852	1836.25	low
3300027546	1016.55	low
3300025287	2260.23	low
3300024911	1089.95	low
3300022828	8275.66	low
3300020361	336.769	low
3300020735	990.011	low
3300024950	1381.73	low
3300027752	988.588	low
3300021064	501.97	low
3300027048	1839.04	low
3300020383	527.7	low
3300025809	870.135	low
3300025251	2690.61	low
3300013769	1289.42	low
3300020204	564.63	low
3300028489	552.358	low
3300025499	1359.4	low
3300024514	1439.76	low
3300025582	2294.54	low
3300021135	1571.78	low
3300027197	1272.52	low
3300025876	4297.2	low
3300027494	842.088	low
3300021484	861.643	low
3300020310	131.828	low
3300022827	14673.1	low
3300024505	2929.45	low
3300023299	585.154	low
3300028588	588.625	low
3300024221	573.454	low
3300026975	1058.97	low
3300023434	695.335	low
3300003375	286.756	low
3300020413	107.432	low
3300020445	275.176	low
3300020715	1268.72	low
3300009702	1144	low
3300024972	837.782	low
3300020705	1418.5	low
3300025184	4056.75	low
3300020139	695.682	low
3300025356	3961.28	low
3300027898	1096.58	low
3300027248	4356.01	low
3300024906	1549.97	low
3300026459	2166.54	low
3300025094	1795.59	low
3300027238	3067.54	low
3300020729	1329.65	low
3300012272	3994.5	low
3300020476	298.877	low
3300024328	1176.43	low
3300026491	339.604	low
3300000181	712.652	low
3300012678	1769.67	low
3300027749	2524.84	low
3300028419	1760.74	low
3300027744	650.482	low
3300027541	2327.33	low
3300027134	1503.52	low
3300028630	638.756	low
3300019767	2903.09	low
3300021472	357.849	low
3300024979	677.797	low
3300025110	23762.5	low
3300024496	2185.5	low
3300024904	767.078	low
3300002301	139.862	low
3300025376	2969.25	low
3300024944	1663.1	low
3300027525	1345.91	low
3300028136	651.274	low
3300018022	1703.64	low
3300024507	1902.07	low
3300027198	1568.45	low
3300021513	1143.41	low
3300026831	1176.59	low
3300023239	8255.26	low
3300028130	319.507	low
3300009762	10414.5	low
3300012145	26933.2	low
3300012108	31399.1	low
3300025430	540.405	low
3300024949	1386.84	low
3300025061	5800.02	low
3300024891	1233.11	low
3300025446	9570.25	low
3300021493	1091.15	low
3300025482	2422.46	low
3300025388	9010.01	low
3300025581	2812.77	low
3300028299	503.358	low
3300000190	777.61	low
3300026293	949.432	low
3300024961	745.931	low
3300024220	2495.45	low
3300012115	32924.3	low
3300020451	391.041	low
3300024186	1219.22	low
3300027229	1346.62	low
3300020682	1334.27	low
3300027976	2601.99	low
3300017687	17001	low
3300025177	2735.13	low
3300027771	1128.31	low
3300025237	4086.8	low
3300027949	4410.27	low
3300012265	32002.7	low
3300024265	502.823	low
3300022844	2612.97	low
3300020472	297.354	low
3300020346	239.49	low
3300022842	3464.63	low
3300025435	736.548	low
3300023229	3206.41	low
3300025486	5045.89	low
3300025236	2427.8	low
3300025086	197.845	low
3300022847	1413.56	low
3300018790	786.535	low
3300022833	1799.24	low
3300025447	380.193	low
3300010047	3221.91	low
3300025816	1942.29	low
3300025696	762.628	low
3300014937	671.431	low
3300027209	6380.76	low
3300024927	1293.11	low
3300017391	156.262	low
3300025595	558.539	low
3300023030	2911.37	low
3300025610	1052.97	low
3300025630	226.778	low
3300020419	95.3823	low
3300020432	292.863	low
3300027266	1934.67	low
3300025195	4763.02	low
3300027538	968.298	low
3300024959	1375.88	low
3300021089	1351.05	low
3300020403	115.796	low
3300017470	831.429	low
3300012920	1355.52	low
3300024313	500.496	low
3300005964	8615.44	low
3300026294	1917.71	low
3300020166	921.224	low
3300027240	3388.92	low
3300020180	1697.33	low
3300028162	1178.49	low
3300025161	1072.89	low
3300026947	1171.69	low
3300012679	2183.45	low
3300002091	755.53	low
3300022829	7851.94	low
3300021515	1102.13	low
3300017498	360.158	low
3300027947	6181.43	low
3300010339	1393.01	low
3300010370	133.821	low
3300023227	4365.88	low
3300021131	881.168	low
3300025627	1378.62	low
3300020473	488.771	low
3300012531	1486.32	low
3300027535	1196.43	low
3300025574	1232.12	low
3300024915	1058.05	low
3300011186	3741.63	low
3300022884	566.263	low
3300026642	5161.97	low
3300025401	5833.03	low
3300027141	837.593	low
3300017935	1053.65	low
3300012262	32521.7	low
3300027026	556.2	low
3300025472	4247.79	low
3300025897	3343.21	low
3300025553	3441.97	low
3300025403	674.79	low
3300017941	1519.45	low
3300025078	19629	low
3300025779	3501.2	low
3300029912	1312.12	low
3300022846	724.113	low
3300011118	553.624	low
3300020690	1308.49	low
3300027805	3002.86	low
3300025500	6000.32	low
3300024506	3091.7	low
3300023245	287.303	low
3300023230	8722.45	low
3300021120	1017.47	low
3300025894	3999.06	low
3300012185	1923.4	low
3300027159	1227.7	low
3300025694	694.709	low
3300021404	2332.25	low
3300025434	4271.32	low
3300025278	1690.39	low
3300025590	1207.91	low
3300022859	2040.94	low
3300025515	4653.49	low
3300024433	1495.83	low
3300020429	672.793	low
3300020460	159.622	low
3300025249	941.946	low
3300017937	3125.14	low
3300025505	1163.59	low
3300012527	1270.76	low
3300024509	1827.9	low
3300025096	594.784	low
3300027223	1931.17	low
3300024933	1259.48	low
3300029889	691.041	low
3300026276	3882.34	low
3300024905	951.213	low
3300020467	310.821	low
3300024952	1040.96	low
3300027063	1319.94	low
3300027205	2391.3	low
3300017963	574.053	low
3300024289	1559.51	low
3300025853	540.957	low
3300027733	2298.35	low
3300007722	2852.21	low
3300010287	2665.13	low
3300017509	1164.42	low
3300025441	4925.66	low
3300027674	1040.81	low
3300020397	255.194	low
3300025400	430.55	low
3300027332	9472.61	low
3300006050	1134.7	low
3300023241	674.351	low
3300023429	3017.81	low
3300025640	925.967	low
3300025525	4731.82	low
3300017789	1425.53	low
3300009790	3783.01	low
3300002186	2525.11	low
3300027439	1328.17	low
3300024314	775.323	low
3300020463	207	low
3300027692	1361.5	low
3300029818	3337.89	low
3300022866	2381.5	low
3300025712	986.314	low
3300023298	611.112	low
3300027170	2635.07	low
3300025616	532.214	low
3300026505	2305.67	low
3300025267	725.357	low
3300020400	261.595	low
3300021142	1628.64	low
3300027883	4661.86	low
3300029902	4296.7	low
3300026983	1747.65	low
3300027323	1584.56	low
3300026638	5175.22	low
3300027732	889.371	low
3300022856	3870.6	low
3300011219	7258.42	low
3300027678	1288.6	low
3300020358	449.394	low
3300029890	646.36	low
3300029895	887.623	low
3300025218	1516.1	low
3300025699	617.542	low
3300025718	1713.97	low
3300020084	4248.47	low
3300013010	1754.42	low
3300027769	1099.24	low
3300027279	7434.48	low
3300014750	2241.87	low
3300027384	88110.9	low
3300024970	1701.82	low
3300021352	1403.96	low
3300017688	7775	low
3300023053	1426.44	low
3300024922	769.206	low
3300027827	412.311	low
3300024975	3077.89	low
3300025723	1002.28	low
3300022825	4393.51	low
3300020198	1297.64	low
3300012250	21493.6	low
3300018025	1356.18	low
3300014947	3013.24	high
3300029131	1278.44	high
3300029487	2242.68	high
3300029731	2748.05	high
3300029880	2035.77	high
3300029610	1017.74	high
3300014953	2970.97	high
3300027132	619.367	high
3300029587	1072.71	high
3300020189	964.368	high
3300011866	11865.1	high
3300012648	4874.94	high
3300011226	2885.13	high
3300029500	3012.44	high
3300014162	2009.37	high
3300011919	9843.4	high
3300013021	1601.24	high
3300014071	2723.98	high
3300016422	1584.65	high
3300011740	11269.4	high
3300029307	3133.2	high
3300029519	1489.8	high
3300017649	3566.68	high
3300026303	2777.17	high
3300025707	949.455	high
3300013341	5880.91	high
3300011888	2995.23	high
3300026886	1102.46	high
3300011695	6105.72	high
3300027149	530.447	high
3300029582	1115.01	high
3300029015	1911.55	high
3300011533	1546.03	high
3300014902	4317.54	high
3300029240	1786.27	high
3300029428	1363.86	high
3300000347	950.685	high
3300011165	2612.45	high
3300014739	2620.09	high
3300029386	2719.97	high
3300011216	2477.92	high
3300029337	1881.8	high
3300028977	5222.91	high
3300005838	1362.93	high
3300026989	8567.86	high
3300014946	3079.48	high
3300025748	1028.44	high
3300029497	2069.14	high
3300027566	1607.98	high
3300011686	4448.01	high
3300027344	3810.12	high
3300029332	2566.63	high
3300014014	20757.1	high
3300029514	1579.5	high
3300012276	2328.11	high
3300027321	2764.22	high
3300011130	4088.86	high
3300011809	8919.27	high
3300026251	4589.12	high
3300025519	4327.87	high
3300029612	2223.46	high
3300013719	14174	high
3300014749	3371.4	high
3300027822	714.725	high
3300029550	2319.01	high
3300011783	2630.26	high
3300011539	2395.87	high
3300011949	4123.68	high
3300000237	1052.42	high
3300017398	77.9948	high
3300011674	3708.51	high
3300029247	1825.85	high
3300013724	4248.11	high
3300014677	17380.2	high
3300029105	1468.22	high
3300025686	1188.17	high
3300029022	4318.4	high
3300029426	1295.54	high
3300021603	484.681	high
3300029357	1952.37	high
3300011875	4174.64	high
3300014725	6616.2	high
3300027786	2157.59	high
3300027354	2427.88	high
3300014535	2639.17	high
3300011857	5771.15	high
3300022923	2223.88	high
3300029623	931.552	high
3300027336	863.255	high
3300011803	2178.38	high
3300014016	4794.96	high
3300014609	1303.94	high
3300011614	3707.1	high
3300029081	1849.7	high
3300011541	4523.65	high
3300029454	2750.06	high
3300014679	2457.32	high
3300029359	2845.78	high
3300011874	1700.52	high
3300011234	7157.03	high
3300028964	1988.89	high
3300011564	3017.14	high
3300013635	2301.64	high
3300029014	1587.15	high
3300029082	900.315	high
3300013646	1121.61	high
3300012252	2244.11	high
3300029566	2224.08	high
3300029861	1791.65	high
3300011386	9549.79	high
3300000351	2281.91	high
3300013599	1215.6	high
3300028974	1510.72	high
3300011458	4647.68	high
3300011204	4976.34	high
3300029743	1083.74	high
3300011658	1064.23	high
3300011967	3509.5	high
3300014001	10331.8	high
3300011853	5881.42	high
3300025665	916.378	high
3300029037	3135.94	high
3300028980	7402.35	high
3300011733	2370.96	high
3300029135	1545.52	high
3300014070	9481.37	high
3300028992	1840.93	high
3300011907	1820.54	high
3300011383	5691.4	high
3300011146	6314.68	high
3300021371	3031.28	high
3300025584	1172.64	high
3300029176	3217.31	high
3300029213	1651.41	high
3300012236	5133.94	high
3300029313	1508.82	high
3300029219	8129.11	high
3300029079	8352.47	high
3300013932	1073.62	high
3300029681	1552.49	high
3300011550	2801.66	high
3300003364	2421.6	high
3300011238	3587.4	high
3300029463	2027.36	high
3300021049	684.092	high
3300029099	1349.78	high
3300027934	3012.34	high
3300029508	4655.81	high
3300029696	1432.29	high
3300014059	794.071	high
3300011796	16592.2	high
3300029791	1357.16	high
3300011845	5168.77	high
3300011682	8729.04	high
3300029704	1597.41	high
3300027739	806.75	high
3300022747	533.033	high
3300011577	3424.57	high
3300014748	3176.01	high
3300027349	4119.95	high
3300027773	742.463	high
3300014728	4519.63	high
3300029393	1781.74	high
3300029249	1976.15	high
3300029784	2326.87	high
3300029443	1337.63	high
3300025865	1292.95	high
3300014543	2165.19	high
3300011948	12925.4	high
3300012257	5156.79	high
3300013486	1010.67	high
3300011522	6698.97	high
3300014640	2642.73	high
3300014516	3165.8	high
3300027291	1080.96	high
3300011950	1326.88	high
3300013983	2999.31	high
3300011936	4807.45	high
3300011236	2666.59	high
3300027356	3349.79	high
3300029412	2059.27	high
3300028972	9890.58	high
3300029238	2095.58	high
3300029771	1527.72	high
3300023116	588.606	high
3300029576	1004.59	high
3300029129	1160.76	high
3300029124	1842.25	high
3300011461	10879	high
3300029094	2333.82	high
3300029093	2135.3	high
3300017401	1422.8	high
3300029331	3567.88	high
3300011463	6627.25	high
3300011717	5066.23	high
3300029343	1752.71	high
3300014049	6026.62	high
3300029713	2661.34	high
3300011233	3045.91	high
3300014832	2116.09	high
3300027146	1147.16	high
3300013641	18023.9	high
3300011467	23382.4	high
3300029366	2825.8	high
3300029416	2280.93	high
3300014624	9010.14	high
3300000353	965.915	high
3300027007	4027.88	high
3300014636	6954.55	high
3300027841	848.725	high
3300011601	5006.8	high
3300029756	2078.41	high
3300029392	3469.26	high
3300014020	4328.9	high
3300014670	4702.2	high
3300009540	5269.61	high
3300028953	5575.55	high
3300011659	11501.9	high
3300027589	1038.12	high
3300023184	642.747	high
3300009704	969.697	high
3300011147	5225.3	high
3300011970	2213.02	high
3300020168	723.059	high
3300018411	6808.92	high
3300013017	3930.11	high
3300014165	1173.9	high
3300014647	6440.28	high
3300011629	8935.03	high
3300029871	1007.07	high
3300017560	2881.09	high
3300014901	11043.8	high
3300014539	2772.92	high
3300022900	884.391	high
3300029872	2163.95	high
3300029245	967.481	high
3300013974	4132.37	high
3300014930	6695.39	high
3300029197	5411.7	high
3300013854	3260.89	high
3300011468	10571.7	high
3300029531	2898.19	high
3300027965	1743.49	high
3300025861	1537.19	high
3300027789	1858.24	high
3300029884	1211.14	high
3300011959	9939.25	high
3300014675	1303.06	high
3300014208	260.443	high
3300029501	2497.99	high
3300011566	6188.94	high
3300029780	2378.11	high
3300028115	436.616	high
3300011544	5010.93	high
3300025676	509.015	high
3300027286	862.779	high
3300011509	4815.24	high
3300011757	2701.24	high
3300011842	4115.51	high
3300029363	3296.57	high
3300011563	20491	high
3300014532	5575.79	high
3300000427	3721.78	high
3300029108	2124.44	high
3300019759	1077.54	high
3300029348	1558.17	high
3300011679	1624.43	high
3300025478	1906	high
3300011553	10685.5	high
3300012942	2671.48	high
3300029045	1047.49	high
3300026991	4198.33	high
3300011358	2282.75	high
3300027493	695.409	high
3300020188	2348.46	high
3300029122	1341.5	high
3300026187	7596.1	high
3300012259	4987.23	high
3300029137	3278.27	high
3300013004	891.885	high
3300025592	1343.39	high
3300000383	1311.82	high
3300029488	1159	high
3300027375	956.486	high
3300014935	1309.21	high
3300011231	5991.1	high
3300029049	2169.11	high
3300029618	1280.75	high
3300020810	587.386	high
3300027300	993.673	high
3300028955	7844.97	high
3300011551	3903.59	high
3300025691	2640.3	high
3300029481	2805.8	high
3300011482	4641.23	high
3300029824	2402.53	high
3300011131	4306.41	high
3300029796	3246.41	high
3300012281	4382.27	high
3300014153	702.906	high
3300000151	1418.12	high
3300025672	1128.76	high
3300025488	1811.62	high
3300013927	12247	high
3300011559	3423.34	high
3300028284	588.128	high
3300013338	6040.74	high
3300011530	1708.48	high
3300011206	4736	high
3300028978	853.467	high
3300012223	2107.95	high
3300025727	1051.57	high
3300014630	10551.8	high
3300011585	4593.99	high
3300011748	1256.21	high
3300029504	4489.82	high
3300011806	977.597	high
3300029001	1103.21	high
3300011565	4361.81	high
3300011761	4186.18	high
3300013822	7597.36	high
3300029716	1000.26	high
3300022743	821.851	high
3300012279	4443.5	high
3300028985	4307.32	high
3300029876	1114.13	high
3300011362	8100.13	high
3300025688	882.086	high
3300017565	2017.07	high
3300029360	1617.47	high
3300014588	13141.7	high
3300029025	2012.81	high
3300011929	8085.16	high
3300014972	2691.97	high
3300011861	4269.59	high
3300000239	1135.63	high
3300017968	411.039	high
3300029244	2046.07	high
3300011707	9630.19	high
3300025618	2208.51	high
3300028603	1203.53	high
3300025631	1236.65	high
3300011496	2642.65	high
3300013728	4619.17	high
3300027725	2280.89	high
3300012609	3047.99	high
3300029321	1657.21	high
3300028996	2094.56	high
3300012241	2684.06	high
3300009772	1399.13	high
3300011152	6267.69	high
3300029120	800.215	high
3300027352	3451.52	high
3300011525	6053.64	high
3300028173	1607.41	high
3300014642	34189.4	high
[truncated: 1,953 more rows]

## Sheet: Fig. 2e
sample	Genome	Number of ARG	population density				single	multiple
3300029339	3300029339_9	1	high			low	1344	550
3300029885	3300029885_5	1	high			high	2174	2567
3300025062	3300025062_9	1	low
3300017688	3300017688_3	1	low
3300011862	3300011862_1	26	high
3300027343	3300027343_7	1	high
3300029241	3300029241_5	51	high
3300029427	3300029427_17	1	high
3300029538	3300029538_6	54	high
3300029855	3300029855_7	2	high
3300024892	3300024892_3	4	low
3300011524	3300011524_1	24	high
3300022905	3300022905_42	1	high
3300017992	3300017992_22	1	low
3300014287	3300014287_2	6	high
3300013375	3300013375_2	2	high
3300011591	3300011591_4	2	high
3300000145	3300000145_9	2	high
3300021485	3300021485_8	1	low
3300029007	3300029007_3	2	high
3300029575	3300029575_7	1	high
3300029765	3300029765_15	1	high
3300029545	3300029545_8	2	high
3300029409	3300029409_7	1	high
3300024344	3300024344_35	1	low
3300013977	3300013977_1	2	high
3300027719	3300027719_14	2	high
3300029248	3300029248_7	34	high
3300029795	3300029795_11	2	high
3300011359	3300011359_2	1	high
3300029370	3300029370_15	1	high
3300011589	3300011589_3	2	high
3300011593	3300011593_3	17	low
3300029435	3300029435_21	1	high
3300029619	3300029619_12	2	high
3300029003	3300029003_4	1	high
3300026967	3300026967_7	1	low
3300013660	3300013660_1	16	high
3300013669	3300013669_2	2	high
3300014600	3300014600_4	2	high
3300024953	3300024953_4	1	low
3300011140	3300011140_2	1	high
3300029852	3300029852_16	2	high
3300027351	3300027351_7	1	high
3300029661	3300029661_10	1	high
3300028966	3300028966_3	1	high
3300012648	3300012648_3	1	high
3300027826	3300027826_14	1	high
3300014628	3300014628_2	1	high
3300012281	3300012281_2	17	high
3300011733	3300011733_1	3	high
3300029086	3300029086_2	53	high
3300029020	3300029020_13	1	high
3300026113	3300026113_2	3	low
3300029313	3300029313_8	1	high
3300029847	3300029847_28	1	high
3300024508	3300024508_4	2	low
3300029696	3300029696_12	3	high
3300027147	3300027147_12	1	high
3300029054	3300029054_11	1	high
3300029100	3300029100_10	3	high
3300029393	3300029393_13	2	high
3300014156	3300014156_9	1	high
3300011612	3300011612_3	8	high
3300029042	3300029042_16	2	high
3300011515	3300011515_2	3	high
3300011145	3300011145_6	1	high
3300029776	3300029776_16	2	high
3300011877	3300011877_5	3	high
3300025061	3300025061_5	1	low
3300012648	3300012648_2	3	high
3300014635	3300014635_2	5	high
3300011933	3300011933_17	1	high
3300026874	3300026874_2	3	low
3300014748	3300014748_2	2	high
3300011865	3300011865_2	23	high
3300029567	3300029567_17	1	high
3300013495	3300013495_3	1	high
3300027607	3300027607_6	1	high
3300029351	3300029351_7	2	high
3300009540	3300009540_27	1	high
3300029754	3300029754_5	2	high
3300029532	3300029532_16	2	high
3300011942	3300011942_3	4	high
3300029559	3300029559_15	1	high
3300011588	3300011588_1	1	high
3300014594	3300014594_2	1	high
3300011746	3300011746_2	15	high
3300029117	3300029117_7	2	high
3300011389	3300011389_1	1	high
3300029733	3300029733_22	1	high
3300027352	3300027352_3	1	high
3300014786	3300014786_13	2	high
3300013365	3300013365_2	1	high
3300029738	3300029738_10	2	high
3300014682	3300014682_3	41	high
3300020387	3300020387_3	2	low
3300029782	3300029782_31	1	high
3300029821	3300029821_26	1	low
3300011980	3300011980_18	3	high
3300011796	3300011796_4	1	high
3300029512	3300029512_14	1	high
3300029893	3300029893_10	2	low
3300029607	3300029607_34	1	high
3300012234	3300012234_3	1	high
3300029521	3300029521_11	2	high
3300024920	3300024920_2	2	low
3300011586	3300011586_3	1	high
3300025138	3300025138_10	1	low
3300025737	3300025737_58	1	high
3300011792	3300011792_1	1	high
3300027353	3300027353_4	1	high
3300011859	3300011859_5	2	high
3300029716	3300029716_20	3	high
3300028585	3300028585_13	2	low
3300022842	3300022842_7	1	low
3300011388	3300011388_1	8	high
3300028033	3300028033_2	1	high
3300011583	3300011583_2	22	high
3300027350	3300027350_2	2	high
3300029573	3300029573_27	2	high
3300024951	3300024951_5	1	low
3300029700	3300029700_12	1	high
3300025252	3300025252_4	1	low
3300024924	3300024924_6	1	low
3300014527	3300014527_6	2	high
3300011858	3300011858_1	2	high
3300026217	3300026217_2	3	low
3300029395	3300029395_9	2	high
3300014045	3300014045_1	2	high
3300028959	3300028959_7	1	high
3300011829	3300011829_4	4	high
3300011511	3300011511_5	3	high
3300026516	3300026516_57	1	high
3300025274	3300025274_5	1	low
3300028969	3300028969_4	2	high
3300020398	3300020398_3	1	low
3300012191	3300012191_1	3	high
3300029675	3300029675_5	2	high
3300027589	3300027589_7	1	high
3300025511	3300025511_5	2	low
3300011799	3300011799_4	2	high
3300010263	3300010263_23	2	low
3300026980	3300026980_5	1	low
3300011830	3300011830_3	9	high
3300011606	3300011606_1	1	high
3300027330	3300027330_4	1	low
3300025392	3300025392_10	1	low
3300025203	3300025203_1	5	low
3300025407	3300025407_7	1	low
3300020055	3300020055_21	1	high
3300011527	3300011527_2	19	high
3300011799	3300011799_2	4	high
3300012956	3300012956_46	1	high
3300014729	3300014729_1	1	high
3300025112	3300025112_6	1	low
3300007517	3300007517_23	1	low
3300027840	3300027840_17	3	low
3300025198	3300025198_2	2	low
3300029052	3300029052_6	2	high
3300011814	3300011814_2	2	high
3300025251	3300025251_12	1	low
3300011706	3300011706_3	17	high
3300029878	3300029878_5	50	high
3300029584	3300029584_12	1	high
3300024921	3300024921_2	2	low
3300024891	3300024891_3	1	low
3300029413	3300029413_8	1	high
3300025267	3300025267_6	3	low
3300025296	3300025296_11	6	low
3300011957	3300011957_4	2	high
3300020430	3300020430_4	2	low
3300025270	3300025270_14	2	low
3300029476	3300029476_4	1	high
3300029235	3300029235_19	2	high
3300011688	3300011688_1	3	high
3300025072	3300025072_2	1	low
3300025775	3300025775_4	1	low
3300011552	3300011552_2	20	high
3300007345	3300007345_8	2	low
3300025572	3300025572_33	2	high
3300025266	3300025266_16	1	low
3300014912	3300014912_2	8	high
3300029857	3300029857_29	1	high
3300011890	3300011890_1	3	high
3300029346	3300029346_25	1	high
3300013927	3300013927_2	16	high
3300024900	3300024900_2	1	low
3300011938	3300011938_1	2	high
3300029830	3300029830_8	3	high
3300024906	3300024906_2	1	low
3300029857	3300029857_30	2	high
3300029768	3300029768_32	1	high
3300011228	3300011228_5	16	high
3300011566	3300011566_1	2	high
3300025282	3300025282_8	1	low
3300027406	3300027406_11	4	low
3300025180	3300025180_3	1	low
3300025694	3300025694_31	1	low
3300029511	3300029511_11	2	high
3300011974	3300011974_19	3	high
3300029559	3300029559_23	1	high
3300028135	3300028135_3	2	low
3300029437	3300029437_17	3	high
3300029518	3300029518_11	1	high
3300011623	3300011623_2	23	high
3300027649	3300027649_23	1	low
3300011460	3300011460_2	11	high
3300029033	3300029033_2	51	high
3300011495	3300011495_1	2	high
3300027857	3300027857_21	2	high
3300014588	3300014588_3	1	high
3300014906	3300014906_2	2	high
3300011590	3300011590_3	3	high
3300029316	3300029316_7	2	high
3300024903	3300024903_2	2	low
3300013017	3300013017_1	1	high
3300029402	3300029402_6	2	high
3300027908	3300027908_23	1	low
3300029746	3300029746_21	3	high
3300027594	3300027594_10	1	high
3300025874	3300025874_38	1	low
3300029548	3300029548_16	3	high
3300012940	3300012940_23	2	high
3300029004	3300029004_3	1	high
3300029756	3300029756_15	1	high
3300025394	3300025394_12	1	low
3300029117	3300029117_11	1	high
3300022177	3300022177_6	1	high
3300025096	3300025096_1	1	low
3300029481	3300029481_12	2	high
3300011696	3300011696_4	2	high
3300020450	3300020450_18	1	low
3300011167	3300011167_1	1	high
3300025093	3300025093_8	1	low
3300029494	3300029494_7	2	high
3300011450	3300011450_2	1	high
3300024897	3300024897_1	3	low
3300027282	3300027282_17	1	high
3300011593	3300011593_2	1	low
3300014603	3300014603_2	22	high
3300024900	3300024900_4	1	low
3300029684	3300029684_10	1	high
3300011759	3300011759_8	3	high
3300025296	3300025296_12	1	low
3300013481	3300013481_1	1	high
3300011658	3300011658_2	21	high
3300029647	3300029647_7	1	high
3300029127	3300029127_9	2	high
3300011471	3300011471_3	4	high
3300020476	3300020476_6	2	low
3300014950	3300014950_5	25	high
3300011768	3300011768_1	1	high
3300029197	3300029197_11	1	high
3300029623	3300029623_12	1	high
3300014588	3300014588_2	10	high
3300029552	3300029552_3	1	high
3300029315	3300029315_5	2	high
3300011950	3300011950_2	21	high
3300017467	3300017467_7	1	low
3300025707	3300025707_12	1	high
3300020407	3300020407_8	3	low
3300029583	3300029583_14	1	high
3300011990	3300011990_25	2	high
3300011985	3300011985_24	3	high
3300029553	3300029553_10	1	high
3300029472	3300029472_5	26	high
3300027796	3300027796_34	1	high
3300025301	3300025301_7	1	low
3300027794	3300027794_14	1	high
3300011372	3300011372_1	17	high
3300024949	3300024949_6	1	low
3300013495	3300013495_2	1	high
3300020591	3300020591_7	1	high
3300011953	3300011953_4	11	high
3300025195	3300025195_1	1	low
3300027607	3300027607_51	1	high
3300012170	3300012170_11	1	low
3300029870	3300029870_27	1	high
3300011707	3300011707_1	10	high
3300011958	3300011958_1	1	high
3300007519	3300007519_50	2	low
3300014543	3300014543_14	3	high
3300017932	3300017932_4	1	low
3300029650	3300029650_6	2	high
3300025300	3300025300_10	1	low
3300029384	3300029384_6	2	high
3300014539	3300014539_12	1	high
3300025748	3300025748_42	1	high
3300011724	3300011724_4	17	high
3300013347	3300013347_2	2	high
3300027282	3300027282_7	3	high
3300029045	3300029045_3	2	high
3300016445	3300016445_6	2	high
3300017548	3300017548_8	1	high
3300029684	3300029684_8	1	high
3300025696	3300025696_20	1	low
3300020717	3300020717_6	1	low
3300025064	3300025064_3	1	low
3300029847	3300029847_21	27	high
3300029618	3300029618_19	2	high
3300010042	3300010042_15	1	low
3300029764	3300029764_14	1	high
3300029609	3300029609_16	2	high
3300029881	3300029881_15	3	high
3300029360	3300029360_15	1	high
3300027831	3300027831_10	1	low
3300027531	3300027531_7	1	low
3300013724	3300013724_2	27	high
3300014627	3300014627_1	1	high
3300012950	3300012950_18	1	low
3300029714	3300029714_12	2	high
3300029134	3300029134_5	27	high
3300029382	3300029382_19	1	high
3300025542	3300025542_7	1	high
3300017560	3300017560_7	21	high
3300008012	3300008012_15	1	low
3300011923	3300011923_1	1	high
3300011684	3300011684_2	25	high
3300029387	3300029387_5	1	high
3300011890	3300011890_2	5	high
3300014929	3300014929_1	1	high
3300014915	3300014915_1	1	high
3300011533	3300011533_3	3	high
3300025777	3300025777_1	1	low
3300020051	3300020051_28	2	high
3300012890	3300012890_7	1	high
3300011140	3300011140_5	1	high
3300017480	3300017480_21	1	low
3300029074	3300029074_4	4	high
3300029898	3300029898_8	1	low
3300025277	3300025277_10	3	low
3300029342	3300029342_17	1	high
3300025534	3300025534_19	2	high
3300025093	3300025093_7	1	low
3300013338	3300013338_2	10	high
3300025470	3300025470_3	1	low
3300011610	3300011610_2	2	high
3300029772	3300029772_21	2	high
3300029735	3300029735_26	3	high
3300013849	3300013849_1	2	high
3300011536	3300011536_6	1	high
3300029250	3300029250_18	2	high
3300029633	3300029633_7	1	high
3300011626	3300011626_1	4	high
3300027794	3300027794_19	2	high
3300011530	3300011530_2	2	high
3300027337	3300027337_8	2	low
3300011234	3300011234_7	2	high
3300017565	3300017565_8	1	high
3300029315	3300029315_27	1	high
3300002301	3300002301_2	4	low
3300014919	3300014919_3	2	high
3300013990	3300013990_1	10	high
3300011484	3300011484_2	1	high
3300029417	3300029417_7	2	high
3300011954	3300011954_2	17	high
3300011928	3300011928_5	4	high
3300011887	3300011887_3	2	high
3300011185	3300011185_15	1	low
3300011562	3300011562_1	30	high
3300012940	3300012940_29	3	high
3300020399	3300020399_5	1	low
3300011724	3300011724_3	4	high
3300011497	3300011497_1	4	high
3300029548	3300029548_8	2	high
3300022826	3300022826_4	1	low
3300020436	3300020436_3	2	low
3300029759	3300029759_26	1	high
3300029472	3300029472_21	2	high
3300029414	3300029414_5	1	high
3300020591	3300020591_6	1	high
3300024917	3300024917_3	1	low
3300011751	3300011751_3	25	high
3300029131	3300029131_18	3	high
3300026100	3300026100_2	2	low
3300025405	3300025405_4	1	low
3300011990	3300011990_9	1	high
3300020603	3300020603_70	1	low
3300021375	3300021375_8	2	high
3300029228	3300029228_9	1	high
3300029339	3300029339_16	2	high
3300014713	3300014713_4	2	high
3300024972	3300024972_2	1	low
3300029849	3300029849_6	2	high
3300028136	3300028136_5	1	low
3300017649	3300017649_15	1	high
3300029612	3300029612_7	1	high
3300025435	3300025435_13	1	low
3300027322	3300027322_8	1	high
3300029594	3300029594_17	1	high
3300025218	3300025218_1	1	low
3300029467	3300029467_14	1	high
3300028400	3300028400_21	2	low
3300012170	3300012170_15	1	low
3300024415	3300024415_7	1	low
3300014530	3300014530_10	1	high
3300029417	3300029417_5	61	high
3300014648	3300014648_2	22	high
3300029874	3300029874_16	1	high
3300029743	3300029743_22	1	high
3300029886	3300029886_8	2	high
3300024933	3300024933_17	2	low
3300011482	3300011482_1	20	high
3300014843	3300014843_2	2	high
3300029050	3300029050_7	2	high
3300027778	3300027778_7	3	low
3300013352	3300013352_2	1	high
3300027502	3300027502_1	1	low
3300012259	3300012259_4	1	high
3300029459	3300029459_11	3	high
3300014016	3300014016_1	2	high
3300011461	3300011461_2	18	high
3300029376	3300029376_13	2	high
3300027976	3300027976_35	1	low
3300011679	3300011679_1	1	high
3300029498	3300029498_4	56	high
3300029441	3300029441_7	1	high
3300014590	3300014590_3	1	high
3300026299	3300026299_7	1	high
3300026288	3300026288_15	1	high
3300011770	3300011770_3	1	high
3300027618	3300027618_4	1	low
3300011915	3300011915_3	26	high
3300027815	3300027815_13	1	high
3300025892	3300025892_60	1	low
3300014935	3300014935_9	1	high
3300029382	3300029382_15	1	high
3300023239	3300023239_3	1	low
3300029502	3300029502_18	2	high
3300014671	3300014671_1	5	high
3300028984	3300028984_3	50	high
3300027340	3300027340_1	3	high
3300029791	3300029791_18	2	high
3300029024	3300029024_8	3	high
3300011985	3300011985_5	1	high
3300020421	3300020421_5	1	low
3300011792	3300011792_2	3	high
3300012276	3300012276_2	2	high
3300025816	3300025816_7	1	low
3300029234	3300029234_5	56	high
3300029121	3300029121_10	2	high
3300027021	3300027021_2	1	low
3300009503	3300009503_57	1	low
3300027492	3300027492_7	1	low
3300013823	3300013823_2	1	high
3300014582	3300014582_1	1	high
3300026776	3300026776_1	3	low
3300027409	3300027409_2	3	low
3300013732	3300013732_2	1	high
3300029406	3300029406_12	1	high
3300029327	3300029327_9	5	high
3300025267	3300025267_10	1	low
3300007640	3300007640_6	2	low
3300007519	3300007519_42	1	low
3300012277	3300012277_7	2	high
3300029124	3300029124_23	1	high
3300011521	3300011521_3	2	high
3300011522	3300011522_3	1	high
3300012229	3300012229_1	3	high
3300029665	3300029665_10	1	high
3300028601	3300028601_34	1	high
3300027284	3300027284_10	3	high
3300009767	3300009767_5	1	high
3300011630	3300011630_1	21	high
3300029454	3300029454_14	1	high
3300026289	3300026289_16	1	high
3300027322	3300027322_1	3	high
3300011235	3300011235_2	19	high
3300029315	3300029315_17	2	high
3300027284	3300027284_2	1	high
3300013493	3300013493_1	2	high
3300011526	3300011526_2	1	high
3300011148	3300011148_1	2	high
3300029714	3300029714_18	2	high
3300027137	3300027137_9	1	low
3300013467	3300013467_1	1	high
3300020083	3300020083_65	1	low
3300029464	3300029464_18	1	high
3300029727	3300029727_9	3	high
3300025393	3300025393_2	1	high
3300025887	3300025887_24	1	low
3300029198	3300029198_17	3	high
3300025296	3300025296_6	1	low
3300029613	3300029613_8	52	high
3300029436	3300029436_20	2	high
3300014025	3300014025_14	1	high
3300027706	3300027706_16	2	high
3300027771	3300027771_7	2	low
3300029727	3300029727_7	1	high
3300029461	3300029461_8	2	high
3300011135	3300011135_3	2	high
3300029110	3300029110_4	3	high
3300020427	3300020427_10	2	low
3300014953	3300014953_16	1	high
3300020390	3300020390_8	2	low
3300025138	3300025138_7	1	low
3300014930	3300014930_8	1	high
3300029326	3300029326_15	3	high
3300017650	3300017650_6	3	high
3300024976	3300024976_4	1	low
3300025540	3300025540_3	1	high
3300029073	3300029073_2	2	high
3300011231	3300011231_2	2	high
3300029490	3300029490_33	1	high
3300029315	3300029315_6	52	high
3300025237	3300025237_1	1	low
3300025260	3300025260_9	2	low
3300011498	3300011498_3	22	high
3300027283	3300027283_24	1	high
3300029852	3300029852_12	2	high
3300029490	3300029490_13	1	high
3300027742	3300027742_13	4	high
3300024314	3300024314_4	1	low
3300011603	3300011603_1	25	high
3300014524	3300014524_4	17	high
3300025637	3300025637_21	1	low
3300029782	3300029782_6	3	high
3300014037	3300014037_21	1	high
3300002963	3300002963_5	1	high
3300009772	3300009772_36	1	high
3300011149	3300011149_1	1	high
3300025523	3300025523_5	1	high
3300029405	3300029405_2	4	high
3300011218	3300011218_2	1	high
3300029743	3300029743_10	1	high
3300029537	3300029537_5	28	high
3300024903	3300024903_3	2	low
3300027878	3300027878_88	1	low
3300011656	3300011656_1	2	high
3300011491	3300011491_1	2	high
3300025866	3300025866_9	1	high
3300028133	3300028133_5	2	low
3300011514	3300011514_1	3	high
3300013285	3300013285_4	1	low
3300029350	3300029350_14	1	high
3300027128	3300027128_6	2	low
3300029778	3300029778_25	1	high
3300020416	3300020416_7	2	low
3300011731	3300011731_1	19	high
3300029074	3300029074_3	55	high
3300025816	3300025816_13	1	low
3300011845	3300011845_2	18	high
3300011764	3300011764_3	3	high
3300011981	3300011981_12	1	high
3300000208	3300000208_20	1	high
3300005278	3300005278_19	1	low
3300025448	3300025448_7	1	low
3300029500	3300029500_4	4	high
3300029189	3300029189_6	5	high
3300029725	3300029725_10	2	high
3300029462	3300029462_11	1	high
3300029017	3300029017_4	1	high
3300020449	3300020449_9	1	low
3300029241	3300029241_22	2	high
3300011535	3300011535_3	24	high
3300027490	3300027490_8	1	low
3300027608	3300027608_14	1	low
3300027125	3300027125_5	1	high
3300011710	3300011710_3	2	high
3300014815	3300014815_20	1	high
3300014064	3300014064_2	7	high
3300018033	3300018033_8	2	low
3300011797	3300011797_1	3	high
3300029517	3300029517_7	46	high
3300024956	3300024956_5	1	low
3300011727	3300011727_4	14	high
3300011591	3300011591_1	26	high
3300011864	3300011864_1	2	high
3300011653	3300011653_1	2	high
3300025251	3300025251_3	1	low
3300011819	3300011819_3	2	high
3300029508	3300029508_14	2	high
3300029106	3300029106_5	2	high
3300011887	3300011887_4	15	high
3300014596	3300014596_1	22	high
3300029791	3300029791_15	1	high
3300023081	3300023081_36	1	high
3300029481	3300029481_9	2	high
3300029669	3300029669_6	1	high
3300014624	3300014624_3	2	high
3300011913	3300011913_1	29	high
3300029862	3300029862_24	1	high
3300029378	3300029378_10	2	high
3300013684	3300013684_2	1	high
3300029734	3300029734_17	2	high
3300011681	3300011681_2	13	high
3300029137	3300029137_4	1	high
3300025468	3300025468_8	1	high
3300029138	3300029138_3	3	high
3300029861	3300029861_13	1	high
3300011835	3300011835_2	1	high
3300014631	3300014631_3	1	high
3300025101	3300025101_2	1	low
3300029715	3300029715_11	49	high
3300027757	3300027757_17	1	low
3300011601	3300011601_3	17	high
3300025853	3300025853_3	3	low
3300025902	3300025902_4	1	high
3300012940	3300012940_25	2	high
3300011581	3300011581_4	2	high
3300026288	3300026288_13	1	high
3300025685	3300025685_17	1	low
3300011752	3300011752_2	22	high
3300029430	3300029430_11	2	high
3300025244	3300025244_3	1	low
3300012943	3300012943_27	1	high
3300029077	3300029077_3	23	high
3300027687	3300027687_28	1	low
3300011786	3300011786_2	1	high
3300029614	3300029614_11	2	high
3300014684	3300014684_1	26	high
3300029702	3300029702_16	1	high
3300029770	3300029770_19	1	high
3300027773	3300027773_32	1	high
3300005326	3300005326_33	1	high
3300013933	3300013933_1	3	high
3300025671	3300025671_89	1	low
3300021966	3300021966_10	2	high
3300029511	3300029511_13	1	high
3300012940	3300012940_66	3	high
3300029326	3300029326_13	2	high
3300014640	3300014640_3	22	high
3300029795	3300029795_31	1	high
3300010339	3300010339_9	1	low
3300029467	3300029467_15	2	high
3300011888	3300011888_4	6	high
3300026294	3300026294_4	3	low
3300017480	3300017480_5	1	low
3300025530	3300025530_6	1	high
3300008012	3300008012_8	1	low
3300029323	3300029323_10	2	high
3300013724	3300013724_3	18	high
3300024927	3300024927_3	2	low
3300013711	3300013711_2	1	high
3300028977	3300028977_5	1	high
3300014007	3300014007_2	3	high
3300029715	3300029715_14	2	high
3300029633	3300029633_14	2	high
3300029075	3300029075_2	4	high
3300011821	3300011821_2	17	high
3300011530	3300011530_1	3	high
3300027844	3300027844_15	1	low
3300027144	3300027144_6	1	high
3300029101	3300029101_8	2	high
3300029203	3300029203_5	3	high
3300025779	3300025779_1	1	low
3300029137	3300029137_11	1	high
3300029711	3300029711_16	2	high
3300024917	3300024917_4	2	low
3300014503	3300014503_1	3	high
3300016445	3300016445_5	1	high
3300014514	3300014514_3	53	high
3300011454	3300011454_1	2	high
3300017480	3300017480_37	1	low
3300011904	3300011904_6	1	high
3300029404	3300029404_6	2	high
3300029003	3300029003_3	53	high
3300029060	3300029060_6	2	high
3300029769	3300029769_8	1	high
3300029025	3300029025_9	1	high
3300029137	3300029137_3	1	high
3300025410	3300025410_3	2	low
3300029373	3300029373_20	1	high
3300029854	3300029854_5	3	high
3300009083	3300009083_42	1	low
3300011851	3300011851_10	1	high
3300027976	3300027976_48	1	low
3300011526	3300011526_4	1	high
3300011835	3300011835_3	3	high
3300005470	3300005470_11	1	low
3300014616	3300014616_2	1	high
3300011776	3300011776_1	1	high
3300025620	3300025620_23	1	low
3300025859	3300025859_25	1	high
3300011211	3300011211_3	1	high
3300027559	3300027559_1	1	low
3300014529	3300014529_11	6	high
3300011492	3300011492_1	22	high
3300025365	3300025365_2	1	low
3300029443	3300029443_8	1	high
3300029124	3300029124_15	1	high
3300028997	3300028997_5	2	high
3300014663	3300014663_1	1	high
3300029390	3300029390_14	1	high
3300029607	3300029607_6	4	high
3300014610	3300014610_2	2	high
3300025683	3300025683_47	2	high
3300014529	3300014529_8	2	high
3300011939	3300011939_4	7	high
3300029069	3300029069_2	53	high
3300014930	3300014930_3	1	high
3300025114	3300025114_2	3	low
3300027815	3300027815_20	1	high
3300025597	3300025597_9	1	high
3300025534	3300025534_15	1	high
3300011202	3300011202_3	1	high
3300011849	3300011849_3	1	high
3300011747	3300011747_4	20	high
3300029337	3300029337_11	2	high
3300027316	3300027316_3	3	high
3300020704	3300020704_4	1	low
3300020733	3300020733_9	1	low
3300021414	3300021414_6	1	low
3300029109	3300029109_15	1	high
3300027834	3300027834_63	1	high
3300020465	3300020465_7	1	low
3300025572	3300025572_25	1	high
3300027843	3300027843_16	1	low
3300020458	3300020458_8	1	low
3300023235	3300023235_4	1	low
3300011713	3300011713_5	1	high
3300022851	3300022851_2	1	low
3300025108	3300025108_4	2	low
3300021469	3300021469_7	1	low
3300011922	3300011922_9	2	high
3300029437	3300029437_8	2	high
3300011952	3300011952_1	42	high
3300014623	3300014623_2	29	high
3300029723	3300029723_6	2	high
3300000202	3300000202_1	3	high
3300014934	3300014934_4	1	high
3300029396	3300029396_7	1	high
3300029425	3300029425_13	3	high
3300014844	3300014844_1	4	high
2199352035	2199352035_5	2	high
3300012233	3300012233_1	17	high
3300029858	3300029858_15	1	high
3300012246	3300012246_1	2	high
3300014675	3300014675_4	1	high
3300010155	3300010155_8	1	low
3300014636	3300014636_3	3	high
3300011729	3300011729_3	3	high
3300013924	3300013924_2	15	high
3300027986	3300027986_11	1	high
3300023059	3300023059_11	1	low
3300005278	3300005278_24	1	low
3300029848	3300029848_8	1	high
3300029513	3300029513_7	1	high
3300013928	3300013928_1	3	high
3300011811	3300011811_1	2	high
3300014693	3300014693_3	9	high
3300029102	3300029102_6	1	high
3300020458	3300020458_5	3	low
3300010160	3300010160_25	1	low
3300029506	3300029506_5	1	high
3300011560	3300011560_1	51	high
3300029584	3300029584_8	1	high
3300024294	3300024294_9	1	low
3300029020	3300029020_20	1	high
3300020432	3300020432_10	1	low
3300025097	3300025097_4	1	low
3300005300	3300005300_14	1	low
3300024429	3300024429_16	1	low
3300020426	3300020426_19	2	low
3300025241	3300025241_2	1	low
3300013486	3300013486_1	2	high
3300029934	3300029934_5	2	high
3300011825	3300011825_2	1	high
3300011990	3300011990_10	1	high
3300026113	3300026113_1	3	low
3300029094	3300029094_6	47	high
3300028972	3300028972_6	2	high
3300014037	3300014037_19	1	high
3300025601	3300025601_5	1	low
3300029688	3300029688_6	2	high
3300020396	3300020396_9	1	low
3300013630	3300013630_2	1	high
3300027286	3300027286_3	1	high
3300015060	3300015060_2	2	high
3300029330	3300029330_10	2	high
3300029374	3300029374_11	1	high
3300011809	3300011809_1	1	high
3300029361	3300029361_18	1	high
3300027152	3300027152_11	1	low
3300011634	3300011634_3	2	high
3300011133	3300011133_1	3	high
3300029785	3300029785_7	2	high
3300014737	3300014737_3	5	high
3300029002	3300029002_6	5	high
3300029730	3300029730_6	3	high
3300029206	3300029206_12	2	high
3300028961	3300028961_3	2	high
3300028644	3300028644_23	1	low
3300011551	3300011551_1	18	high
3300011500	3300011500_3	1	high
3300027963	3300027963_56	1	low
3300029381	3300029381_32	1	high
3300011949	3300011949_1	2	high
3300011567	3300011567_3	2	high
3300011815	3300011815_1	3	high
3300020196	3300020196_36	1	low
3300029452	3300029452_7	2	high
3300029246	3300029246_24	1	high
3300029549	3300029549_25	1	high
3300027356	3300027356_1	3	high
3300011459	3300011459_3	1	high
3300029884	3300029884_4	1	high
3300011743	3300011743_3	11	high
3300014921	3300014921_4	51	high
3300029621	3300029621_24	3	high
3300025719	3300025719_33	1	high
3300021424	3300021424_30	1	low
3300021414	3300021414_4	1	low
3300024931	3300024931_1	1	low
3300029337	3300029337_14	1	high
3300014747	3300014747_2	45	high
3300024231	3300024231_5	1	low
3300029731	3300029731_7	2	high
3300024329	3300024329_13	1	low
3300011522	3300011522_6	5	high
3300017565	3300017565_15	1	high
3300024923	3300024923_3	1	low
3300010155	3300010155_7	3	low
3300025634	3300025634_5	1	low
3300029395	3300029395_17	1	high
3300013379	3300013379_2	1	high
3300024901	3300024901_6	1	low
3300029329	3300029329_6	2	high
3300017650	3300017650_8	1	high
3300014954	3300014954_4	4	high
3300029716	3300029716_10	2	high
3300029478	3300029478_17	1	high
3300029884	3300029884_7	3	high
3300029346	3300029346_16	1	high
3300021416	3300021416_13	1	low
3300029894	3300029894_9	2	low
3300029233	3300029233_1	1	high
3300011757	3300011757_4	22	high
3300013692	3300013692_2	22	high
3300029483	3300029483_23	2	high
3300027368	3300027368_6	1	high
3300012030	3300012030_1	1	low
3300029333	3300029333_17	1	high
3300029580	3300029580_8	2	high
3300024935	3300024935_1	1	low
3300020715	3300020715_5	2	low
3300029696	3300029696_14	2	high
3300011526	3300011526_1	15	high
3300029621	3300029621_27	1	high
3300024305	3300024305_5	1	high
3300012940	3300012940_46	1	high
3300029391	3300029391_11	2	high
3300023241	3300023241_6	1	low
3300011867	3300011867_4	2	high
3300029329	3300029329_15	2	high
3300027282	3300027282_11	1	high
3300011701	3300011701_2	17	high
3300029545	3300029545_4	55	high
3300011232	3300011232_5	1	high
3300011472	3300011472_4	1	high
3300011488	3300011488_2	2	high
3300012248	3300012248_4	14	high
3300011513	3300011513_3	1	high
3300028968	3300028968_12	3	high
3300029604	3300029604_7	2	high
3300027600	3300027600_7	1	high
3300013918	3300013918_1	6	high
3300020429	3300020429_8	1	low
3300029571	3300029571_20	2	high
3300020720	3300020720_6	1	low
3300029410	3300029410_6	2	high
3300029333	3300029333_7	2	high
3300014646	3300014646_2	10	high
3300024941	3300024941_8	1	low
3300029445	3300029445_33	1	high
3300013489	3300013489_1	7	high
3300029538	3300029538_18	1	high
3300013338	3300013338_1	4	high
3300029561	3300029561_15	3	high
3300011530	3300011530_3	1	high
3300027358	3300027358_3	2	high
3300029460	3300029460_6	1	high
3300029603	3300029603_13	1	high
3300029861	3300029861_8	1	high
3300029840	3300029840_7	49	high
3300013853	3300013853_3	14	high
3300021338	3300021338_20	1	low
3300027741	3300027741_15	1	low
3300026289	3300026289_4	4	high
3300025528	3300025528_12	1	high
3300027870	3300027870_64	1	low
3300017974	3300017974_16	1	low
3300011954	3300011954_1	5	high
3300025637	3300025637_19	1	low
3300024895	3300024895_5	2	low
3300029783	3300029783_9	1	high
3300029623	3300029623_14	2	high
3300027849	3300027849_16	1	low
3300014681	3300014681_4	1	high
3300011682	3300011682_4	1	high
3300029764	3300029764_26	1	high
3300027983	3300027983_34	1	low
3300025684	3300025684_54	1	high
3300028959	3300028959_6	2	high
3300011624	3300011624_2	1	high
3300028400	3300028400_24	1	low
3300011804	3300011804_4	25	high
3300029247	3300029247_15	2	high
3300027566	3300027566_7	3	high
3300029851	3300029851_23	3	high
3300017470	3300017470_3	2	low
3300029823	3300029823_16	1	high
3300022745	3300022745_6	1	high
3300026505	3300026505_3	2	low
3300014910	3300014910_2	2	high
3300026483	3300026483_7	1	low
3300014786	3300014786_9	2	high
3300011550	3300011550_1	25	high
3300011669	3300011669_4	1	high
3300011580	3300011580_2	7	high
3300025529	3300025529_20	1	high
3300029078	3300029078_6	1	high
3300029470	3300029470_11	3	high
3300021120	3300021120_3	1	low
3300011736	3300011736_2	1	high
3300011834	3300011834_7	1	high
3300029562	3300029562_12	2	high
3300029449	3300029449_8	1	high
3300014531	3300014531_6	1	high
3300026968	3300026968_2	5	low
3300029720	3300029720_20	2	high
3300014905	3300014905_1	3	high
3300029608	3300029608_9	2	high
3300029503	3300029503_8	2	high
3300025103	3300025103_6	1	low
3300029392	3300029392_22	2	high
3300029393	3300029393_29	1	high
3300026969	3300026969_4	1	low
3300028995	3300028995_5	3	high
3300020056	3300020056_29	1	high
3300024964	3300024964_6	1	low
3300029427	3300029427_16	1	high
3300027359	3300027359_4	2	high
3300029815	3300029815_17	1	high
3300029766	3300029766_11	4	high
3300000386	3300000386_6	1	high
3300011215	3300011215_6	1	high
3300014841	3300014841_1	2	high
3300029472	3300029472_6	1	high
3300007345	3300007345_7	1	low
3300014519	3300014519_8	1	high
3300024945	3300024945_5	1	low
3300025433	3300025433_15	1	low
3300014513	3300014513_5	1	high
3300029388	3300029388_12	3	high
3300000405	3300000405_1	2	low
3300029453	3300029453_3	1	high
3300029622	3300029622_14	2	high
3300025613	3300025613_38	1	high
3300020204	3300020204_41	1	low
3300011550	3300011550_3	1	high
3300026237	3300026237_9	1	low
3300013656	3300013656_2	27	high
3300011708	3300011708_4	1	high
3300022181	3300022181_35	2	high
3300029519	3300029519_12	3	high
3300013354	3300013354_1	7	high
3300022177	3300022177_33	2	high
3300024192	3300024192_2	1	low
3300029205	3300029205_4	2	high
3300014653	3300014653_3	2	high
3300029470	3300029470_5	1	high
3300011789	3300011789_4	4	high
3300011587	3300011587_2	1	high
3300012006	3300012006_11	1	high
3300029543	3300029543_13	2	high
3300011699	3300011699_3	5	high
3300025305	3300025305_3	1	low
3300029113	3300029113_15	1	high
3300011165	3300011165_3	1	high
3300020179	3300020179_39	1	high
3300027706	3300027706_20	1	high
3300021419	3300021419_18	1	low
3300011571	3300011571_2	1	high
3300011452	3300011452_1	4	high
3300014687	3300014687_2	1	high
3300027706	3300027706_13	1	high
3300025510	3300025510_2	1	low
3300013665	3300013665_2	2	high
3300010316	3300010316_7	1	low
3300029309	3300029309_4	1	low
3300017444	3300017444_60	1	low
3300029410	3300029410_8	3	high
3300027958	3300027958_5	2	high
3300029593	3300029593_11	1	high
3300022923	3300022923_47	1	high
3300029577	3300029577_7	46	high
3300011814	3300011814_1	1	high
3300029234	3300029234_16	2	high
3300010297	3300010297_6	1	low
3300029777	3300029777_18	2	high
3300029610	3300029610_18	5	high
3300011881	3300011881_2	22	high
3300028998	3300028998_3	53	high
3300028957	3300028957_8	1	high
3300024961	3300024961_3	1	low
3300014529	3300014529_2	52	high
3300027317	3300027317_4	2	high
3300011490	3300011490_2	17	high
3300029111	3300029111_16	3	high
3300011571	3300011571_5	1	high
3300029418	3300029418_10	1	high
3300027796	3300027796_20	1	high
3300014751	3300014751_8	1	high
3300022181	3300022181_58	2	high
3300028956	3300028956_2	46	high
3300029620	3300029620_29	1	high
3300020703	3300020703_5	1	low
3300020383	3300020383_9	1	low
3300027673	3300027673_20	1	high
3300011917	3300011917_4	1	high
3300029622	3300029622_41	2	high
3300029432	3300029432_22	1	high
3300011534	3300011534_3	1	high
3300025204	3300025204_2	1	low
3300011768	3300011768_4	19	high
3300007722	3300007722_47	1	low
3300028277	3300028277_5	1	high
3300013375	3300013375_1	3	high
3300029005	3300029005_4	1	high
3300007517	3300007517_70	1	low
3300029044	3300029044_11	1	high
3300011215	3300011215_5	1	high
3300027244	3300027244_9	1	low
3300012192	3300012192_3	1	high
3300029424	3300029424_9	2	high
3300024301	3300024301_42	1	high
3300017505	3300017505_7	2	low
3300027934	3300027934_4	1	high
3300025459	3300025459_8	1	low
3300025619	3300025619_13	1	low
3300029510	3300029510_17	1	high
3300014737	3300014737_2	50	high
3300029424	3300029424_14	1	high
3300025605	3300025605_17	2	high
3300017968	3300017968_46	1	high
3300029700	3300029700_10	3	high
3300024909	3300024909_11	2	low
3300011145	3300011145_3	3	high
3300008012	3300008012_10	1	low
3300029508	3300029508_7	2	high
3300011217	3300011217_3	2	high
3300011824	3300011824_6	2	high
3300013679	3300013679_1	1	high
3300029339	3300029339_10	1	high
3300017648	3300017648_12	1	high
3300026216	3300026216_3	3	low
3300020478	3300020478_33	1	low
3300029634	3300029634_7	1	high
3300025118	3300025118_8	1	low
3300027915	3300027915_18	1	low
3300014531	3300014531_7	8	high
3300011800	3300011800_3	16	high
3300014001	3300014001_2	18	high
3300005278	3300005278_11	1	low
3300027607	3300027607_7	2	high
3300013919	3300013919_2	22	high
3300011707	3300011707_4	4	high
3300025268	3300025268_3	6	low
3300029556	3300029556_7	27	high
3300028973	3300028973_1	53	high
3300029779	3300029779_21	1	high
3300020397	3300020397_5	3	low
3300024972	3300024972_5	1	low
3300029085	3300029085_7	1	high
3300027911	3300027911_45	1	low
3300029191	3300029191_6	2	high
3300024965	3300024965_6	2	low
3300025086	3300025086_4	2	low
3300017946	3300017946_7	2	low
3300029551	3300029551_11	1	high
3300029368	3300029368_16	1	high
3300027580	3300027580_24	1	high
3300024962	3300024962_2	2	low
3300029621	3300029621_19	1	high
3300014895	3300014895_3	10	high
3300029696	3300029696_7	2	high
3300027317	3300027317_7	1	high
3300024247	3300024247_12	1	low
3300027786	3300027786_31	1	high
3300024976	3300024976_6	1	low
3300026516	3300026516_33	1	high
3300011627	3300011627_1	2	high
3300029566	3300029566_18	1	high
3300025892	3300025892_35	1	low
3300011614	3300011614_1	2	high
3300027832	3300027832_30	1	low
3300027316	3300027316_7	1	high
3300029779	3300029779_11	2	high
3300029742	3300029742_15	2	high
3300025671	3300025671_4	2	low
3300025518	3300025518_4	1	low
3300026518	3300026518_26	1	low
3300011706	3300011706_6	1	high
3300029058	3300029058_19	2	high
3300029715	3300029715_20	1	high
3300013922	3300013922_2	2	high
3300020476	3300020476_5	1	low
3300025122	3300025122_2	1	low
3300024914	3300024914_6	1	low
3300011770	3300011770_5	3	high
3300025264	3300025264_7	1	low
3300021402	3300021402_5	1	low
3300011721	3300011721_4	3	high
3300011921	3300011921_5	1	low
3300007519	3300007519_9	1	low
3300013719	3300013719_3	9	high
3300025082	3300025082_3	2	low
3300026286	3300026286_13	3	high
3300027810	3300027810_7	1	low
3300011800	3300011800_4	2	high
3300013693	3300013693_4	1	high
3300011526	3300011526_3	3	high
3300025359	3300025359_1	5	low
3300020197	3300020197_44	1	low
3300027822	3300027822_56	1	high
3300020189	3300020189_34	1	high
3300029385	3300029385_11	2	high
3300011933	3300011933_15	3	high
3300027514	3300027514_1	1	low
3300027649	3300027649_15	2	low
3300010299	3300010299_17	1	low
3300011879	3300011879_3	1	high
3300025529	3300025529_7	1	high
3300013933	3300013933_3	1	high
3300011976	3300011976_23	3	high
3300017649	3300017649_10	1	high
3300027863	3300027863_128	3	low
3300011945	3300011945_3	3	high
3300029702	3300029702_19	2	high
3300029609	3300029609_12	4	high
3300027090	3300027090_1	1	low
3300021403	3300021403_5	4	low
3300029546	3300029546_9	4	high
3300029108	3300029108_4	1	high
3300029676	3300029676_9	1	high
3300028979	3300028979_2	51	high
3300011641	3300011641_1	2	high
3300022177	3300022177_12	1	high
3300029878	3300029878_16	2	high
3300013484	3300013484_1	3	high
3300029857	3300029857_26	1	high
3300029641	3300029641_6	1	high
3300029861	3300029861_7	2	high
3300020426	3300020426_3	1	low
3300029013	3300029013_16	2	high
3300011783	3300011783_4	16	high
3300029243	3300029243_11	1	high
3300025024	3300025024_4	1	low
3300020360	3300020360_3	1	low
3300014519	3300014519_5	6	high
3300023249	3300023249_6	1	low
3300029741	3300029741_19	1	high
3300029886	3300029886_10	3	high
3300017655	3300017655_16	1	high
3300011214	3300011214_1	7	high
3300011586	3300011586_1	1	high
3300026478	3300026478_3	1	low
3300028976	3300028976_3	53	high
3300027983	3300027983_4	1	low
3300029184	3300029184_5	44	high
3300029719	3300029719_19	2	high
3300026977	3300026977_2	3	low
3300011603	3300011603_2	2	high
3300025874	3300025874_32	1	low
3300028953	3300028953_3	1	high
3300026272	3300026272_8	1	low
3300014667	3300014667_6	1	high
3300028911	3300028911_9	2	high
3300012252	3300012252_4	2	high
3300027962	3300027962_21	1	low
3300029742	3300029742_6	52	high
3300025189	3300025189_4	1	low
3300011964	3300011964_5	6	high
3300029371	3300029371_17	2	high
3300014204	3300014204_15	1	high
3300027870	3300027870_46	1	low
3300011544	3300011544_3	1	high
3300025571	3300025571_31	1	high
3300005326	3300005326_31	1	high
3300029177	3300029177_6	2	high
3300025838	3300025838_44	1	low
3300029360	3300029360_10	2	high
3300014665	3300014665_5	13	high
3300027198	3300027198_5	1	low
3300009790	3300009790_10	1	low
3300011157	3300011157_1	25	high
3300029714	3300029714_14	1	high
3300021376	3300021376_52	1	high
3300011362	3300011362_1	26	high
3300025828	3300025828_8	1	low
3300014601	3300014601_4	1	high
3300027832	3300027832_39	1	low
3300011696	3300011696_5	1	high
3300012277	3300012277_9	1	high
3300013349	3300013349_1	25	high
3300025257	3300025257_6	1	low
3300011572	3300011572_3	2	high
3300002167	3300002167_52	1	high
3300013094	3300013094_4	1	low
3300014751	3300014751_9	3	high
3300014062	3300014062_1	1	high
3300029816	3300029816_17	1	high
3300027283	3300027283_40	1	high
3300011665	3300011665_1	5	high
3300012241	3300012241_3	19	high
3300011787	3300011787_3	1	high
3300025380	3300025380_8	1	low
3300021410	3300021410_9	2	low
3300025467	3300025467_4	1	low
3300029595	3300029595_14	2	high
3300014208	3300014208_47	1	high
3300011898	3300011898_6	18	high
3300029246	3300029246_12	1	high
3300011361	3300011361_2	1	high
3300011669	3300011669_1	6	high
3300026278	3300026278_28	2	low
3300029245	3300029245_22	2	high
3300011572	3300011572_2	1	high
3300020369	3300020369_15	1	low
3300011806	3300011806_3	1	high
3300029043	3300029043_6	2	high
3300027322	3300027322_3	1	high
3300020358	3300020358_5	1	low
3300025280	3300025280_10	1	low
3300029358	3300029358_7	2	high
3300027148	3300027148_10	1	high
3300028976	3300028976_4	6	high
3300010160	3300010160_7	1	low
3300025525	3300025525_4	2	low
3300029555	3300029555_11	3	high
3300025270	3300025270_8	1	low
3300024911	3300024911_1	2	low
3300029407	3300029407_7	1	high
3300011230	3300011230_6	1	high
3300028954	3300028954_1	22	high
3300020393	3300020393_4	2	low
3300011475	3300011475_2	26	high
3300025519	3300025519_1	1	high
3300011767	3300011767_1	3	high
3300011552	3300011552_1	1	high
3300025478	3300025478_15	1	high
3300011945	3300011945_4	2	high
3300011584	3300011584_4	4	high
3300029430	3300029430_33	1	high
3300029535	3300029535_5	1	high
3300026968	3300026968_3	3	low
3300011211	3300011211_1	2	high
3300002989	3300002989_6	1	low
3300029388	3300029388_19	1	high
3300029363	3300029363_6	2	high
3300024907	3300024907_4	2	low
3300029681	3300029681_6	3	high
3300011473	3300011473_2	22	high
3300025280	3300025280_13	2	low
3300029796	3300029796_12	42	high
3300011720	3300011720_1	1	high
3300025701	3300025701_10	1	high
3300025648	3300025648_9	1	low
3300029668	3300029668_10	2	high
3300017658	3300017658_19	1	high
3300029074	3300029074_2	3	high
3300026823	3300026823_1	1	low
3300029247	3300029247_8	2	high
3300025293	3300025293_4	2	low
3300011763	3300011763_3	2	high
3300011686	3300011686_1	24	high
3300029742	3300029742_13	2	high
3300022846	3300022846_6	1	low
3300011201	3300011201_2	29	high
3300029577	3300029577_12	1	high
3300029828	3300029828_15	2	high
3300014677	3300014677_2	1	high
3300027566	3300027566_9	4	high
3300026907	3300026907_2	4	high
3300011769	3300011769_4	1	high
3300026509	3300026509_36	2	low
3300027848	3300027848_22	3	low
3300024900	3300024900_3	1	low
3300025642	3300025642_35	1	low
3300025251	3300025251_7	1	low
3300029486	3300029486_24	2	high
3300011742	3300011742_4	1	high
3300011951	3300011951_5	13	high
3300026272	3300026272_1	2	low
3300029220	3300029220_18	1	high
3300011884	3300011884_2	1	high
3300025632	3300025632_16	1	low
3300013370	3300013370_2	2	high
3300011357	3300011357_1	18	high
3300026299	3300026299_16	1	high
3300011954	3300011954_3	1	high
3300029784	3300029784_7	2	high
3300026287	3300026287_12	1	high
3300011594	3300011594_1	25	high
3300017652	3300017652_8	1	high
3300029133	3300029133_20	3	high
3300029364	3300029364_15	3	high
3300029240	3300029240_20	1	high
3300029557	3300029557_17	1	high
3300020476	3300020476_18	2	low
3300026516	3300026516_28	1	high
3300014947	3300014947_5	1	high
3300007971	3300007971_1	1	high
3300027849	3300027849_23	4	low
3300011888	3300011888_6	2	high
3300025608	3300025608_6	1	high
3300025710	3300025710_5	1	high
3300013006	3300013006_60	1	low
3300029221	3300029221_17	1	high
3300022177	3300022177_15	1	high
3300027741	3300027741_25	1	low
3300027340	3300027340_9	1	high
3300014530	3300014530_6	5	high
3300026222	3300026222_3	1	low
3300011678	3300011678_4	1	high
3300029494	3300029494_33	1	high
3300012178	3300012178_21	1	low
3300011985	3300011985_15	1	high
3300024509	3300024509_6	1	low
3300029253	3300029253_8	1	high
3300011773	3300011773_1	2	high
3300011592	3300011592_4	1	high
3300029778	3300029778_14	1	high
3300025886	3300025886_28	1	low
3300027834	3300027834_45	1	high
3300014609	3300014609_5	2	high
3300029093	3300029093_4	1	high
3300024267	3300024267_3	2	low
3300029643	3300029643_11	1	high
3300029103	3300029103_13	1	high
3300011764	3300011764_1	2	high
3300029316	3300029316_10	3	high
3300018003	3300018003_6	1	low
3300023243	3300023243_7	1	low
3300011216	3300011216_1	2	high
3300029362	3300029362_9	1	high
3300029013	3300029013_3	2	high
3300011704	3300011704_2	9	high
3300011793	3300011793_1	2	high
3300029849	3300029849_4	1	high
3300027841	3300027841_14	2	high
3300029372	3300029372_16	1	high
3300029749	3300029749_18	3	high
3300025481	3300025481_3	1	low
3300011851	3300011851_6	1	high
3300020473	3300020473_11	2	low
3300020429	3300020429_4	1	low
3300025447	3300025447_9	1	low
3300025526	3300025526_11	1	low
3300025168	3300025168_5	2	low
3300026874	3300026874_4	1	low
3300029820	3300029820_21	1	high
3300020411	3300020411_5	1	low
3300025534	3300025534_9	2	high
3300011821	3300011821_1	3	high
3300011670	3300011670_5	1	high
3300011159	3300011159_2	1	high
3300011870	3300011870_6	4	high
3300024930	3300024930_5	1	low
3300002544	3300002544_8	1	high
3300014634	3300014634_2	2	high
3300027835	3300027835_81	1	high
3300022181	3300022181_45	1	high
3300011915	3300011915_2	2	high
3300025588	3300025588_3	3	low
3300011923	3300011923_2	1	high
3300029619	3300029619_17	1	high
3300027819	3300027819_25	1	high
3300011521	3300011521_2	27	high
3300029509	3300029509_12	2	high
3300013732	3300013732_1	2	high
3300025584	3300025584_9	1	high
3300009503	3300009503_177	3	low
3300025530	3300025530_20	2	high
3300029393	3300029393_18	1	high
3300027282	3300027282_22	1	high
3300029427	3300029427_7	1	high
3300027640	3300027640_25	1	high
3300011859	3300011859_3	15	high
3300029594	3300029594_12	1	high
3300029465	3300029465_11	2	high
3300011876	3300011876_9	1	high
3300028033	3300028033_4	3	high
3300011933	3300011933_4	2	high
3300011138	3300011138_2	17	high
3300011748	3300011748_3	3	high
3300027225	3300027225_5	1	low
3300011560	3300011560_2	1	high
3300011690	3300011690_4	20	high
3300017658	3300017658_24	1	high
3300011785	3300011785_1	1	high
3300027848	3300027848_64	1	low
3300029217	3300029217_15	1	high
3300014576	3300014576_1	4	high
3300022181	3300022181_50	1	high
3300011746	3300011746_1	2	high
3300014667	3300014667_4	1	high
3300029860	3300029860_11	2	high
3300017992	3300017992_28	1	low
3300011145	3300011145_5	1	high
3300029001	3300029001_4	2	high
3300024305	3300024305_2	1	high
3300011587	3300011587_3	22	high
3300027283	3300027283_22	3	high
3300027329	3300027329_7	1	high
3300027015	3300027015_3	1	low
3300027706	3300027706_33	2	high
3300029398	3300029398_8	1	high
3300029897	3300029897_8	2	low
3300010343	3300010343_29	1	low
3300011728	3300011728_2	11	high
3300029762	3300029762_4	1	high
3300024920	3300024920_18	2	low
3300029856	3300029856_18	3	high
3300011813	3300011813_2	4	high
3300011948	3300011948_2	11	high
3300011905	3300011905_2	1	high
3300029359	3300029359_21	1	high
3300025286	3300025286_6	2	low
3300025853	3300025853_5	2	low
3300017653	3300017653_16	1	high
3300029325	3300029325_5	3	high
3300029587	3300029587_13	1	high
3300027704	3300027704_16	1	low
3300020592	3300020592_7	1	high
3300027832	3300027832_22	1	low
3300022747	3300022747_7	1	high
3300029653	3300029653_14	1	high
3300026874	3300026874_3	1	low
3300011972	3300011972_17	2	high
3300012277	3300012277_6	1	high
3300022857	3300022857_6	1	low
3300029530	3300029530_11	1	high
3300029390	3300029390_11	2	high
3300025880	3300025880_19	1	low
3300029356	3300029356_13	2	high
3300029554	3300029554_8	1	high
3300024961	3300024961_7	1	low
3300029724	3300029724_11	2	high
3300029480	3300029480_7	50	high
3300013824	3300013824_2	16	high
3300029405	3300029405_7	1	high
3300025497	3300025497_1	1	low
3300020449	3300020449_8	1	low
3300029675	3300029675_6	2	high
3300029076	3300029076_3	1	high
3300014930	3300014930_2	1	high
3300029873	3300029873_21	1	high
3300029767	3300029767_13	2	high
3300013931	3300013931_1	2	high
3300029336	3300029336_17	1	high
3300011497	3300011497_3	1	high
3300011882	3300011882_4	17	high
3300007196	3300007196_8	3	high
3300020427	3300020427_6	2	low
3300011224	3300011224_2	2	high
3300013347	3300013347_1	1	high
3300021417	3300021417_10	1	low
3300014970	3300014970_3	5	high
3300013494	3300013494_2	23	high
3300020416	3300020416_8	1	low
3300026157	3300026157_12	1	high
3300025822	3300025822_14	1	low
3300024950	3300024950_4	1	low
3300027834	3300027834_41	2	high
3300028400	3300028400_14	1	low
3300025694	3300025694_21	1	low
3300027317	3300027317_2	2	high
3300029099	3300029099_4	2	high
3300029029	3300029029_4	1	high
3300011712	3300011712_7	1	high
3300027859	3300027859_9	1	low
3300014738	3300014738_3	2	high
3300029240	3300029240_29	1	high
3300027784	3300027784_9	1	low
3300029590	3300029590_19	29	high
3300029543	3300029543_19	3	high
3300005275	3300005275_3	1	low
3300029484	3300029484_6	54	high
3300006496	3300006496_3	2	high
3300029419	3300029419_16	1	high
3300011772	3300011772_7	1	high
3300015360	3300015360_71	1	low
3300029558	3300029558_20	1	high
3300021365	3300021365_18	1	low
3300029421	3300029421_8	1	high
3300011854	3300011854_2	1	high
3300029464	3300029464_8	1	high
3300020383	3300020383_5	1	low
3300013850	3300013850_2	2	high
3300013004	3300013004_29	1	high
3300027834	3300027834_52	1	high
3300022181	3300022181_16	1	high
3300011912	3300011912_8	1	high
3300011478	3300011478_2	2	high
3300029067	3300029067_4	1	high
3300011491	3300011491_2	2	high
3300029567	3300029567_15	2	high
3300029760	3300029760_6	2	high
3300012243	3300012243_3	18	high
3300029376	3300029376_14	2	high
3300027810	3300027810_11	1	low
3300011806	3300011806_1	1	high
3300026282	3300026282_7	1	high
3300011747	3300011747_3	2	high
3300026845	3300026845_1	1	low
3300011946	3300011946_2	7	high
3300029377	3300029377_31	1	high
3300029763	3300029763_13	2	high
3300026516	3300026516_17	1	high
3300029847	3300029847_11	2	high
3300013985	3300013985_2	25	high
3300011882	3300011882_1	28	high
3300029858	3300029858_9	1	high
3300005470	3300005470_6	1	low
3300029584	3300029584_13	2	high
3300027826	3300027826_31	1	high
3300020369	3300020369_8	3	low
3300011559	3300011559_2	1	high
3300025629	3300025629_11	1	high
3300025410	3300025410_2	2	low
3300013641	3300013641_1	30	high
3300027848	3300027848_31	1	low
3300017532	3300017532_40	1	high
3300029880	3300029880_12	2	high
3300013344	3300013344_1	2	high
3300013734	3300013734_2	13	high
3300017653	3300017653_11	2	high
3300012257	3300012257_2	3	high
3300010374	3300010374_3	2	low
3300029738	3300029738_20	2	high
3300028912	3300028912_3	1	high
3300029715	3300029715_23	1	high
3300029504	3300029504_8	1	high
3300014630	3300014630_4	5	high
3300027850	3300027850_22	1	low
3300011913	3300011913_2	4	high
3300024949	3300024949_4	2	low
3300029684	3300029684_5	1	high
3300014713	3300014713_3	1	high
3300027154	3300027154_8	1	high
3300029719	3300029719_32	1	high
3300025662	3300025662_15	1	high
3300026987	3300026987_5	2	low
3300029875	3300029875_12	3	high
3300014786	3300014786_12	1	high
3300029533	3300029533_4	1	high
3300027240	3300027240_1	1	low
3300011635	3300011635_2	1	high
3300029785	3300029785_15	2	high
3300014922	3300014922_5	2	high
3300014543	3300014543_8	36	high
3300026251	3300026251_11	1	high
3300027546	3300027546_1	3	low
3300029467	3300029467_16	1	high
3300029441	3300029441_10	2	high
3300029729	3300029729_13	1	high
3300027815	3300027815_34	1	high
3300029556	3300029556_24	1	high
3300026848	3300026848_6	1	low
3300011134	3300011134_1	3	high
3300029760	3300029760_10	1	high
3300000385	3300000385_10	1	low
3300013932	3300013932_2	9	high
3300029467	3300029467_6	52	high
3300011383	3300011383_2	2	high
3300027976	3300027976_50	2	low
3300027863	3300027863_31	2	low
3300017987	3300017987_46	1	low
3300027706	3300027706_41	1	high
3300029115	3300029115_13	1	high
3300027319	3300027319_3	2	high
3300011517	3300011517_2	2	high
3300014622	3300014622_1	3	high
3300028419	3300028419_5	1	low
3300011665	3300011665_2	2	high
3300027229	3300027229_1	1	low
3300029734	3300029734_15	1	high
3300029584	3300029584_10	1	high
3300029712	3300029712_8	1	high
3300027727	3300027727_5	1	low
3300011697	3300011697_1	24	high
3300029372	3300029372_6	2	high
3300014946	3300014946_13	1	high
3300029469	3300029469_15	1	high
3300025542	3300025542_3	1	high
3300029539	3300029539_15	1	high
3300029664	3300029664_6	2	high
3300011566	3300011566_2	15	high
3300011384	3300011384_1	2	high
3300012943	3300012943_33	1	high
3300020417	3300020417_10	1	low
3300027342	3300027342_1	3	high
3300029576	3300029576_6	2	high
3300011972	3300011972_20	1	high
3300029020	3300029020_5	1	high
3300020427	3300020427_8	1	low
3300011944	3300011944_3	2	high
3300029859	3300029859_11	2	high
3300000374	3300000374_4	1	high
3300025707	3300025707_31	1	high
3300011948	3300011948_3	2	high
3300029617	3300029617_7	1	high
3300029256	3300029256_16	1	high
3300026518	3300026518_30	2	low
3300018008	3300018008_7	1	low
3300013697	3300013697_3	1	high
3300011164	3300011164_4	5	high
3300025218	3300025218_6	1	low
3300013980	3300013980_1	4	high
3300029394	3300029394_14	2	high
3300029402	3300029402_16	1	high
3300029821	3300029821_15	1	low
3300029719	3300029719_7	3	high
3300014898	3300014898_2	1	high
3300014746	3300014746_2	17	high
3300011861	3300011861_1	1	high
3300023239	3300023239_6	1	low
3300029336	3300029336_19	1	high
3300011551	3300011551_2	2	high
3300013974	3300013974_1	3	high
3300011676	3300011676_2	24	high
3300014066	3300014066_2	5	high
3300029320	3300029320_7	1	high
3300029650	3300029650_3	57	high
3300027309	3300027309_2	3	low
3300000383	3300000383_5	1	high
3300014511	3300014511_2	52	high
3300029734	3300029734_11	2	high
3300029485	3300029485_7	1	high
3300011213	3300011213_4	15	high
3300013485	3300013485_1	1	high
3300024905	3300024905_4	2	low
3300028086	3300028086_2	1	high
3300007519	3300007519_57	2	low
3300011748	3300011748_2	24	high
3300029661	3300029661_4	55	high
3300026173	3300026173_9	1	high
3300028991	3300028991_2	45	high
3300026101	3300026101_5	2	low
3300027373	3300027373_17	1	high
3300022890	3300022890_5	1	low
3300028994	3300028994_2	2	high
3300027708	3300027708_12	1	low
3300029723	3300029723_5	1	high
3300025634	3300025634_7	2	low
3300027878	3300027878_47	1	low
3300011553	3300011553_1	1	high
3300029097	3300029097_2	1	high
3300027738	3300027738_4	2	low
3300029746	3300029746_15	2	high
3300011833	3300011833_3	3	high
3300029178	3300029178_2	25	high
3300027283	3300027283_34	1	high
3300011962	3300011962_3	1	high
3300026987	3300026987_2	1	low
3300012940	3300012940_43	2	high
3300029770	3300029770_15	2	high
3300026848	3300026848_5	1	low
3300014511	3300014511_3	3	high
3300029580	3300029580_12	2	high
3300029379	3300029379_25	1	high
3300011501	3300011501_2	24	high
3300011964	3300011964_6	1	high
3300027673	3300027673_8	2	high
3300011459	3300011459_2	11	high
3300012631	3300012631_3	30	high
3300011858	3300011858_2	28	high
3300024931	3300024931_6	5	low
3300024964	3300024964_2	2	low
3300025114	3300025114_3	1	low
3300011775	3300011775_7	2	high
3300013935	3300013935_3	2	high
3300017518	3300017518_36	1	low
3300024946	3300024946_3	1	low
3300025595	3300025595_4	1	low
3300024923	3300024923_6	1	low
3300014528	3300014528_4	16	high
3300029527	3300029527_11	2	high
3300029467	3300029467_11	1	high
3300011646	3300011646_1	1	high
3300009540	3300009540_46	1	high
3300011904	3300011904_4	18	high
3300029213	3300029213_15	2	high
3300011153	3300011153_3	3	high
3300007722	3300007722_30	1	low
3300029437	3300029437_33	1	high
3300025890	3300025890_12	2	low
3300029210	3300029210_12	3	high
3300020392	3300020392_6	1	low
3300029412	3300029412_11	2	high
3300025534	3300025534_18	1	high
3300023253	3300023253_8	1	low
3300011511	3300011511_6	5	high
3300029220	3300029220_17	2	high
3300029493	3300029493_14	2	high
3300018412	3300018412_14	1	high
3300011357	3300011357_3	1	high
3300025277	3300025277_7	7	low
3300029450	3300029450_5	4	high
3300029120	3300029120_21	1	high
3300025716	3300025716_9	1	high
3300028968	3300028968_13	1	high
3300029581	3300029581_5	2	high
3300029033	3300029033_22	1	high
3300029227	3300029227_9	3	high
3300028980	3300028980_5	5	high
3300025112	3300025112_7	1	low
3300011649	3300011649_2	22	high
3300011663	3300011663_2	9	high
3300029878	3300029878_10	2	high
3300011949	3300011949_2	26	high
3300029402	3300029402_13	1	high
3300025502	3300025502_9	2	low
3300028992	3300028992_4	1	high
3300013612	3300013612_1	27	high
3300011462	3300011462_3	1	high
3300029876	3300029876_9	1	high
3300011563	3300011563_4	1	high
3300029582	3300029582_23	1	high
3300022871	3300022871_5	1	low
3300011459	3300011459_4	17	high
3300026852	3300026852_1	1	low
3300029780	3300029780_5	2	high
3300028601	3300028601_35	1	high
3300025390	3300025390_4	1	low
3300014595	3300014595_3	2	high
3300011671	3300011671_3	2	high
3300029669	3300029669_13	2	high
3300011563	3300011563_5	2	high
3300027859	3300027859_8	1	low
3300011634	3300011634_1	17	high
3300014724	3300014724_2	1	high
3300014025	3300014025_13	1	high
3300024923	3300024923_2	2	low
3300029491	3300029491_13	1	high
3300011952	3300011952_3	1	high
3300027930	3300027930_1	1	low
3300029593	3300029593_7	2	high
3300029207	3300029207_17	1	high
3300029189	3300029189_5	2	high
3300029121	3300029121_9	3	high
3300025492	3300025492_3	1	low
3300029704	3300029704_12	2	high
3300025636	3300025636_28	1	high
3300024962	3300024962_4	2	low
3300015056	3300015056_5	1	high
3300029359	3300029359_22	1	high
3300013919	3300013919_1	2	high
3300029422	3300029422_12	2	high
3300025526	3300025526_14	1	low
3300011741	3300011741_3	8	high
3300011597	3300011597_2	10	high
3300017485	3300017485_4	1	low
3300011707	3300011707_3	10	high
3300017434	3300017434_8	1	high
3300016461	3300016461_3	2	low
3300013270	3300013270_1	1	high
3300025853	3300025853_9	1	low
3300020710	3300020710_1	1	low
3300011563	3300011563_1	2	high
3300029020	3300029020_6	1	high
3300029524	3300029524_22	1	high
3300014532	3300014532_3	50	high
3300011703	3300011703_4	1	high
3300025282	3300025282_3	1	low
3300011771	3300011771_4	11	high
3300021487	3300021487_7	1	low
3300029778	3300029778_10	1	high
3300011866	3300011866_3	25	high
3300011708	3300011708_3	1	high
3300011136	3300011136_3	16	high
3300025531	3300025531_7	1	low
3300026274	3300026274_3	1	low
3300025571	3300025571_32	1	high
3300011829	3300011829_1	26	high
3300026284	3300026284_6	1	high
3300011826	3300011826_4	1	high
3300011636	3300011636_2	2	high
3300011881	3300011881_9	1	high
3300026112	3300026112_3	5	low
3300026971	3300026971_6	3	low
3300011947	3300011947_2	3	high
3300020373	3300020373_6	4	low
3300029337	3300029337_17	5	high
3300011614	3300011614_4	1	high
3300026251	3300026251_16	1	high
3300011572	3300011572_1	3	high
3300029623	3300029623_39	1	high
3300029231	3300029231_18	1	high
3300025624	3300025624_3	1	high
3300029498	3300029498_3	1	high
3300013684	3300013684_1	2	high
3300020200	3300020200_24	1	low
3300024944	3300024944_3	3	low
3300025784	3300025784_28	1	high
3300029533	3300029533_8	1	high
3300025280	3300025280_5	1	low
3300011824	3300011824_4	2	high
3300025434	3300025434_3	1	low
3300007519	3300007519_16	1	low
3300027607	3300027607_45	1	high
3300021474	3300021474_5	1	low
3300026848	3300026848_7	2	low
3300020578	3300020578_19	1	low
3300027789	3300027789_26	1	high
3300012258	3300012258_3	1	high
3300029117	3300029117_21	1	high
3300017453	3300017453_23	1	low
3300022900	3300022900_32	2	high
3300011637	3300011637_3	1	high
3300025705	3300025705_8	1	high
3300029729	3300029729_4	1	high
3300029212	3300029212_7	1	high
3300025529	3300025529_17	2	high
3300028588	3300028588_14	8	low
3300029473	3300029473_14	1	high
3300029368	3300029368_14	1	high
3300013352	3300013352_3	6	high
3300029137	3300029137_6	3	high
3300017565	3300017565_11	1	high
3300011671	3300011671_1	21	high
3300025132	3300025132_7	2	low
3300024935	3300024935_8	1	low
3300014846	3300014846_3	49	high
3300027906	3300027906_20	1	low
3300027596	3300027596_7	1	high
3300025663	3300025663_14	1	high
3300028590	3300028590_20	1	high
3300027777	3300027777_25	1	low
3300029660	3300029660_10	2	high
3300011148	3300011148_3	3	high
3300002544	3300002544_13	1	high
3300011691	3300011691_1	1	high
3300014739	3300014739_3	2	high
3300011701	3300011701_8	1	high
3300025515	3300025515_9	2	low
3300011718	3300011718_2	22	high
3300011541	3300011541_3	18	high
3300029080	3300029080_4	1	high
3300025380	3300025380_2	1	low
3300014936	3300014936_9	1	high
3300011856	3300011856_2	1	high
3300025518	3300025518_5	1	low
3300025280	3300025280_6	2	low
3300014815	3300014815_23	3	high
3300028111	3300028111_6	2	low
3300014663	3300014663_2	1	high
3300024953	3300024953_1	3	low
3300011606	3300011606_2	27	high
3300012648	3300012648_5	1	high
3300021597	3300021597_4	1	low
3300026288	3300026288_16	1	high
3300029168	3300029168_1	2	high
3300027026	3300027026_2	3	low
3300027285	3300027285_9	1	high
3300029037	3300029037_4	2	high
3300011833	3300011833_4	11	high
3300011512	3300011512_2	1	high
3300006879	3300006879_33	1	high
3300029413	3300029413_7	1	high
3300011131	3300011131_4	2	high
3300029329	3300029329_20	1	high
3300025395	3300025395_2	1	low
3300011585	3300011585_2	16	high
3300025519	3300025519_2	1	high
3300029877	3300029877_12	2	high
3300014595	3300014595_2	1	high
3300027826	3300027826_19	1	high
3300029848	3300029848_16	2	high
3300029127	3300029127_20	1	high
3300029115	3300029115_24	1	high
3300011497	3300011497_4	5	high
3300020705	3300020705_4	1	low
3300027015	3300027015_2	1	low
3300014597	3300014597_1	2	high
3300025502	3300025502_10	1	low
3300026101	3300026101_8	2	low
3300027419	3300027419_8	1	high
3300011759	3300011759_1	2	high
3300014070	3300014070_3	16	high
3300013381	3300013381_1	1	high
3300025065	3300025065_5	2	low
3300013362	3300013362_2	1	high
3300017652	3300017652_12	1	high
3300011616	3300011616_5	2	high
3300029678	3300029678_5	1	high
3300013327	3300013327_2	2	high
3300029208	3300029208_10	1	high
3300029794	3300029794_23	1	high
3300013493	3300013493_2	1	high
3300011696	3300011696_2	2	high
3300013990	3300013990_4	5	high
3300011596	3300011596_4	2	high
3300020139	3300020139_21	1	low
3300025517	3300025517_8	1	high
3300028985	3300028985_2	1	high
3300006056	3300006056_65	1	high
3300029613	3300029613_20	2	high
3300011787	3300011787_4	1	high
3300020595	3300020595_20	1	low
3300029387	3300029387_21	1	high
3300011589	3300011589_1	2	high
3300021376	3300021376_61	1	high
3300022177	3300022177_25	1	high
3300011878	3300011878_3	23	high
3300025856	3300025856_17	1	high
3300020201	3300020201_29	1	low
3300027348	3300027348_1	3	high
3300029066	3300029066_2	44	high
3300029727	3300029727_13	1	high
3300006056	3300006056_94	1	high
3300025705	3300025705_28	1	high
3300011372	3300011372_2	3	high
3300029534	3300029534_8	2	high
3300011824	3300011824_2	23	high
3300020398	3300020398_8	1	low
3300022895	3300022895_9	2	low
3300020196	3300020196_56	1	low
3300013851	3300013851_1	18	high
3300025830	3300025830_23	1	low
3300027832	3300027832_34	2	low
3300020168	3300020168_29	3	high
3300029737	3300029737_12	2	high
3300028634	3300028634_27	1	low
3300027350	3300027350_7	1	high
3300029434	3300029434_7	1	high
3300011941	3300011941_2	23	high
3300028989	3300028989_2	59	high
3300014094	3300014094_4	18	high
3300029402	3300029402_5	2	high
3300029603	3300029603_25	2	high
3300020389	3300020389_10	2	low
3300024950	3300024950_7	2	low
3300025536	3300025536_9	1	low
3300024953	3300024953_2	4	low
3300013978	3300013978_1	1	high
3300014688	3300014688_4	5	high
3300014906	3300014906_1	2	high
3300024899	3300024899_2	2	low
3300025528	3300025528_13	2	high
3300011803	3300011803_2	2	high
3300029340	3300029340_19	1	high
3300029821	3300029821_19	1	low
3300014590	3300014590_2	2	high
3300029716	3300029716_15	1	high
3300007519	3300007519_26	3	low
3300029037	3300029037_9	2	high
3300027343	3300027343_1	3	high
3300011750	3300011750_3	2	high
3300024922	3300024922_1	3	low
3300011225	3300011225_3	1	high
3300029716	3300029716_14	2	high
3300011612	3300011612_2	19	high
3300029523	3300029523_12	3	high
3300029858	3300029858_12	2	high
3300029471	3300029471_16	2	high
3300027323	3300027323_2	5	low
3300013353	3300013353_2	14	high
3300011897	3300011897_3	17	high
3300011898	3300011898_2	2	high
3300029498	3300029498_9	2	high
3300029422	3300029422_9	4	high
3300007346	3300007346_7	1	low
3300024941	3300024941_5	1	low
3300029432	3300029432_16	1	high
3300025264	3300025264_1	2	low
3300028622	3300028622_6	3	low
3300025519	3300025519_3	1	high
3300025587	3300025587_30	2	high
3300029859	3300029859_17	1	high
3300029594	3300029594_5	56	high
3300027819	3300027819_35	1	high
3300012243	3300012243_5	14	high
3300026299	3300026299_3	1	high
3300013998	3300013998_2	22	high
3300011583	3300011583_1	2	high
3300022864	3300022864_8	1	low
3300025658	3300025658_23	1	high
3300024974	3300024974_2	3	low
3300021338	3300021338_13	3	low
3300025286	3300025286_12	2	low
3300028983	3300028983_2	1	high
3300012194	3300012194_2	1	high
3300025132	3300025132_5	2	low
3300020478	3300020478_12	2	low
3300020394	3300020394_7	2	low
3300029363	3300029363_9	3	high
3300022925	3300022925_39	1	high
3300012195	3300012195_1	2	high
3300011754	3300011754_5	1	high
3300029325	3300029325_15	1	high
3300027561	3300027561_2	2	low
3300025603	3300025603_16	1	low
3300029524	3300029524_25	26	high
3300011639	3300011639_1	1	high
3300029611	3300029611_10	2	high
[truncated: 4,636 more rows]

## Sheet: Fig. 2f
Genome	ARGs	Genome_tax	pathogen	population density
3300029339_9	adeF	d__Bacteria;p__Bacteroidetes;c__Bacteroidia;o__Bacteroidales;f__Bacteroidaceae;g__Bacteroides;s__Bacteroides uniformis	No	high
3300029885_5	adeF	d__Bacteria;p__Bacteroidetes;c__Bacteroidia;o__Bacteroidales;f__Tannerellaceae;g__Parabacteroides;s__Parabacteroides distasonis	No	high
3300025062_9	ErmH	d__Bacteria;p__Proteobacteria;c__Gammaproteobacteria;o__Pseudomonadales;f__Moraxellaceae;g__Psychrobacter;s__	No	low
3300017688_3	adeF	d__Bacteria;p__Proteobacteria;c__Deltaproteobacteria;o__Desulfarculales;f__Desulfarculaceae;g__Desulfocarbo;s__Desulfocarbo indianensis	No	low
3300011862_1	baeR	d__Bacteria;p__Proteobacteria;c__Gammaproteobacteria;o__Enterobacterales;f__Enterobacteriaceae;g__Enterobacter;s__Enterobacter hormaechei	No	high
3300011862_1	mdtC	d__Bacteria;p__Proteobacteria;c__Gammaproteobacteria;o__Enterobacterales;f__Enterobacteriaceae;g__Enterobacter;s__Enterobacter hormaechei	No	high
3300011862_1	mdtB	d__Bacteria;p__Proteobacteria;c__Gammaproteobacteria;o__Enterobacterales;f__Enterobacteriaceae;g__Enterobacter;s__Enterobacter hormaechei	No	high
3300011862_1	ACT-17	d__Bacteria;p__Proteobacteria;c__Gammaproteobacteria;o__Enterobacterales;f__Enterobacteriaceae;g__Enterobacter;s__Enterobacter hormaechei	No	high
3300011862_1	FosA2	d__Bacteria;p__Proteobacteria;c__Gammaproteobacteria;o__Enterobacterales;f__Enterobacteriaceae;g__Enterobacter;s__Enterobacter hormaechei	No	high
3300011862_1	Haemophilus influenzae PBP3 conferring resistance to beta-lactam antibiotics	d__Bacteria;p__Proteobacteria;c__Gammaproteobacteria;o__Enterobacterales;f__Enterobacteriaceae;g__Enterobacter;s__Enterobacter hormaechei	No	high
3300011862_1	Klebsiella pneumoniae KpnE	d__Bacteria;p__Proteobacteria;c__Gammaproteobacteria;o__Enterobacterales;f__Enterobacteriaceae;g__Enterobacter;s__Enterobacter hormaechei	No	high
3300011862_1	Klebsiella pneumoniae KpnF	d__Bacteria;p__Proteobacteria;c__Gammaproteobacteria;o__Enterobacterales;f__Enterobacteriaceae;g__Enterobacter;s__Enterobacter hormaechei	No	high
3300011862_1	adeF	d__Bacteria;p__Proteobacteria;c__Gammaproteobacteria;o__Enterobacterales;f__Enterobacteriaceae;g__Enterobacter;s__Enterobacter hormaechei	No	high
3300011862_1	mphO	d__Bacteria;p__Proteobacteria;c__Gammaproteobacteria;o__Enterobacterales;f__Enterobacteriaceae;g__Enterobacter;s__Enterobacter hormaechei	No	high
3300011862_1	emrR	d__Bacteria;p__Proteobacteria;c__Gammaproteobacteria;o__Enterobacterales;f__Enterobacteriaceae;g__Enterobacter;s__Enterobacter hormaechei	No	high
3300011862_1	emrB	d__Bacteria;p__Proteobacteria;c__Gammaproteobacteria;o__Enterobacterales;f__Enterobacteriaceae;g__Enterobacter;s__Enterobacter hormaechei	No	high
3300011862_1	acrB	d__Bacteria;p__Proteobacteria;c__Gammaproteobacteria;o__Enterobacterales;f__Enterobacteriaceae;g__Enterobacter;s__Enterobacter hormaechei	No	high
3300011862_1	CRP	d__Bacteria;p__Proteobacteria;c__Gammaproteobacteria;o__Enterobacterales;f__Enterobacteriaceae;g__Enterobacter;s__Enterobacter hormaechei	No	high
3300011862_1	marA	d__Bacteria;p__Proteobacteria;c__Gammaproteobacteria;o__Enterobacterales;f__Enterobacteriaceae;g__Enterobacter;s__Enterobacter hormaechei	No	high
3300011862_1	Escherichia coli marR mutant conferring antibiotic resistance	d__Bacteria;p__Proteobacteria;c__Gammaproteobacteria;o__Enterobacterales;f__Enterobacteriaceae;g__Enterobacter;s__Enterobacter hormaechei	No	high
3300011862_1	acrD	d__Bacteria;p__Proteobacteria;c__Gammaproteobacteria;o__Enterobacterales;f__Enterobacteriaceae;g__Enterobacter;s__Enterobacter hormaechei	No	high
3300011862_1	oqxA	d__Bacteria;p__Proteobacteria;c__Gammaproteobacteria;o__Enterobacterales;f__Enterobacteriaceae;g__Enterobacter;s__Enterobacter hormaechei	No	high
3300011862_1	PmrF	d__Bacteria;p__Proteobacteria;c__Gammaproteobacteria;o__Enterobacterales;f__Enterobacteriaceae;g__Enterobacter;s__Enterobacter hormaechei	No	high
3300011862_1	bacA	d__Bacteria;p__Proteobacteria;c__Gammaproteobacteria;o__Enterobacterales;f__Enterobacteriaceae;g__Enterobacter;s__Enterobacter hormaechei	No	high
3300011862_1	ramA	d__Bacteria;p__Proteobacteria;c__Gammaproteobacteria;o__Enterobacterales;f__Enterobacteriaceae;g__Enterobacter;s__Enterobacter hormaechei	No	high
3300011862_1	Escherichia coli mdfA	d__Bacteria;p__Proteobacteria;c__Gammaproteobacteria;o__Enterobacterales;f__Enterobacteriaceae;g__Enterobacter;s__Enterobacter hormaechei	No	high
3300011862_1	msbA	d__Bacteria;p__Proteobacteria;c__Gammaproteobacteria;o__Enterobacterales;f__Enterobacteriaceae;g__Enterobacter;s__Enterobacter hormaechei	No	high
3300011862_1	Escherichia coli ampH beta-lactamase	d__Bacteria;p__Proteobacteria;c__Gammaproteobacteria;o__Enterobacterales;f__Enterobacteriaceae;g__Enterobacter;s__Enterobacter hormaechei	No	high
3300011862_1	Escherichia coli UhpT with mutation conferring resistance to fosfomycin	d__Bacteria;p__Proteobacteria;c__Gammaproteobacteria;o__Enterobacterales;f__Enterobacteriaceae;g__Enterobacter;s__Enterobacter hormaechei	No	high
3300011862_1	Escherichia coli soxS with mutation conferring antibiotic resistance	d__Bacteria;p__Proteobacteria;c__Gammaproteobacteria;o__Enterobacterales;f__Enterobacteriaceae;g__Enterobacter;s__Enterobacter hormaechei	No	high
3300027343_7	vanYB	d__Bacteria;p__Firmicutes;c__Bacilli;o__Bacillales;f__Paenibacillaceae;g__Paenibacillus;s__	No	high
3300029241_5	ugd	d__Bacteria;p__Proteobacteria;c__Gammaproteobacteria;o__Enterobacterales;f__Enterobacteriaceae;g__Escherichia;s__Escherichia coli	Yes	high
3300029241_5	eptA	d__Bacteria;p__Proteobacteria;c__Gammaproteobacteria;o__Enterobacterales;f__Enterobacteriaceae;g__Escherichia;s__Escherichia coli	Yes	high
3300029241_5	mdtE	d__Bacteria;p__Proteobacteria;c__Gammaproteobacteria;o__Enterobacterales;f__Enterobacteriaceae;g__Escherichia;s__Escherichia coli	Yes	high
3300029241_5	mdtF	d__Bacteria;p__Proteobacteria;c__Gammaproteobacteria;o__Enterobacterales;f__Enterobacteriaceae;g__Escherichia;s__Escherichia coli	Yes	high
3300029241_5	gadW	d__Bacteria;p__Proteobacteria;c__Gammaproteobacteria;o__Enterobacterales;f__Enterobacteriaceae;g__Escherichia;s__Escherichia coli	Yes	high
3300029241_5	gadX	d__Bacteria;p__Proteobacteria;c__Gammaproteobacteria;o__Enterobacterales;f__Enterobacteriaceae;g__Escherichia;s__Escherichia coli	Yes	high
3300029241_5	AcrF	d__Bacteria;p__Proteobacteria;c__Gammaproteobacteria;o__Enterobacterales;f__Enterobacteriaceae;g__Escherichia;s__Escherichia coli	Yes	high
3300029241_5	AcrE	d__Bacteria;p__Proteobacteria;c__Gammaproteobacteria;o__Enterobacterales;f__Enterobacteriaceae;g__Escherichia;s__Escherichia coli	Yes	high
3300029241_5	AcrS	d__Bacteria;p__Proteobacteria;c__Gammaproteobacteria;o__Enterobacterales;f__Enterobacteriaceae;g__Escherichia;s__Escherichia coli	Yes	high
3300029241_5	mdtA	d__Bacteria;p__Proteobacteria;c__Gammaproteobacteria;o__Enterobacterales;f__Enterobacteriaceae;g__Escherichia;s__Escherichia coli	Yes	high
3300029241_5	mdtB	d__Bacteria;p__Proteobacteria;c__Gammaproteobacteria;o__Enterobacterales;f__Enterobacteriaceae;g__Escherichia;s__Escherichia coli	Yes	high
3300029241_5	mdtC	d__Bacteria;p__Proteobacteria;c__Gammaproteobacteria;o__Enterobacterales;f__Enterobacteriaceae;g__Escherichia;s__Escherichia coli	Yes	high
3300029241_5	baeS	d__Bacteria;p__Proteobacteria;c__Gammaproteobacteria;o__Enterobacterales;f__Enterobacteriaceae;g__Escherichia;s__Escherichia coli	Yes	high
3300029241_5	baeR	d__Bacteria;p__Proteobacteria;c__Gammaproteobacteria;o__Enterobacterales;f__Enterobacteriaceae;g__Escherichia;s__Escherichia coli	Yes	high
3300029241_5	emrR	d__Bacteria;p__Proteobacteria;c__Gammaproteobacteria;o__Enterobacterales;f__Enterobacteriaceae;g__Escherichia;s__Escherichia coli	Yes	high
3300029241_5	emrA	d__Bacteria;p__Proteobacteria;c__Gammaproteobacteria;o__Enterobacterales;f__Enterobacteriaceae;g__Escherichia;s__Escherichia coli	Yes	high
3300029241_5	emrB	d__Bacteria;p__Proteobacteria;c__Gammaproteobacteria;o__Enterobacterales;f__Enterobacteriaceae;g__Escherichia;s__Escherichia coli	Yes	high
3300029241_5	mdtN	d__Bacteria;p__Proteobacteria;c__Gammaproteobacteria;o__Enterobacterales;f__Enterobacteriaceae;g__Escherichia;s__Escherichia coli	Yes	high
3300029241_5	mdtO	d__Bacteria;p__Proteobacteria;c__Gammaproteobacteria;o__Enterobacterales;f__Enterobacteriaceae;g__Escherichia;s__Escherichia coli	Yes	high
3300029241_5	mdtP	d__Bacteria;p__Proteobacteria;c__Gammaproteobacteria;o__Enterobacterales;f__Enterobacteriaceae;g__Escherichia;s__Escherichia coli	Yes	high
3300029241_5	bacA	d__Bacteria;p__Proteobacteria;c__Gammaproteobacteria;o__Enterobacterales;f__Enterobacteriaceae;g__Escherichia;s__Escherichia coli	Yes	high
3300029241_5	PmrF	d__Bacteria;p__Proteobacteria;c__Gammaproteobacteria;o__Enterobacterales;f__Enterobacteriaceae;g__Escherichia;s__Escherichia coli	Yes	high
3300029241_5	mdtH	d__Bacteria;p__Proteobacteria;c__Gammaproteobacteria;o__Enterobacterales;f__Enterobacteriaceae;g__Escherichia;s__Escherichia coli	Yes	high
3300029241_5	cpxA	d__Bacteria;p__Proteobacteria;c__Gammaproteobacteria;o__Enterobacterales;f__Enterobacteriaceae;g__Escherichia;s__Escherichia coli	Yes	high
3300029241_5	kdpE	d__Bacteria;p__Proteobacteria;c__Gammaproteobacteria;o__Enterobacterales;f__Enterobacteriaceae;g__Escherichia;s__Escherichia coli	Yes	high
3300029241_5	TolC	d__Bacteria;p__Proteobacteria;c__Gammaproteobacteria;o__Enterobacterales;f__Enterobacteriaceae;g__Escherichia;s__Escherichia coli	Yes	high
3300029241_5	Escherichia coli ampC beta-lactamase	d__Bacteria;p__Proteobacteria;c__Gammaproteobacteria;o__Enterobacterales;f__Enterobacteriaceae;g__Escherichia;s__Escherichia coli	Yes	high
3300029241_5	APH(3'')-Ib	d__Bacteria;p__Proteobacteria;c__Gammaproteobacteria;o__Enterobacterales;f__Enterobacteriaceae;g__Escherichia;s__Escherichia coli	Yes	high
3300029241_5	sul2	d__Bacteria;p__Proteobacteria;c__Gammaproteobacteria;o__Enterobacterales;f__Enterobacteriaceae;g__Escherichia;s__Escherichia coli	Yes	high
3300029241_5	YojI	d__Bacteria;p__Proteobacteria;c__Gammaproteobacteria;o__Enterobacterales;f__Enterobacteriaceae;g__Escherichia;s__Escherichia coli	Yes	high
3300029241_5	msbA	d__Bacteria;p__Proteobacteria;c__Gammaproteobacteria;o__Enterobacterales;f__Enterobacteriaceae;g__Escherichia;s__Escherichia coli	Yes	high
3300029241_5	mphB	d__Bacteria;p__Proteobacteria;c__Gammaproteobacteria;o__Enterobacterales;f__Enterobacteriaceae;g__Escherichia;s__Escherichia coli	Yes	high
3300029241_5	acrD	d__Bacteria;p__Proteobacteria;c__Gammaproteobacteria;o__Enterobacterales;f__Enterobacteriaceae;g__Escherichia;s__Escherichia coli	Yes	high
3300029241_5	CRP	d__Bacteria;p__Proteobacteria;c__Gammaproteobacteria;o__Enterobacterales;f__Enterobacteriaceae;g__Escherichia;s__Escherichia coli	Yes	high
3300029241_5	acrB	d__Bacteria;p__Proteobacteria;c__Gammaproteobacteria;o__Enterobacterales;f__Enterobacteriaceae;g__Escherichia;s__Escherichia coli	Yes	high
3300029241_5	Escherichia coli acrA	d__Bacteria;p__Proteobacteria;c__Gammaproteobacteria;o__Enterobacterales;f__Enterobacteriaceae;g__Escherichia;s__Escherichia coli	Yes	high
3300029241_5	Escherichia coli acrR with mutation conferring multidrug antibiotic resistance	d__Bacteria;p__Proteobacteria;c__Gammaproteobacteria;o__Enterobacterales;f__Enterobacteriaceae;g__Escherichia;s__Escherichia coli	Yes	high
3300029241_5	Escherichia coli mdfA	d__Bacteria;p__Proteobacteria;c__Gammaproteobacteria;o__Enterobacterales;f__Enterobacteriaceae;g__Escherichia;s__Escherichia coli	Yes	high
3300029241_5	mdtM	d__Bacteria;p__Proteobacteria;c__Gammaproteobacteria;o__Enterobacterales;f__Enterobacteriaceae;g__Escherichia;s__Escherichia coli	Yes	high
3300029241_5	Klebsiella pneumoniae KpnF	d__Bacteria;p__Proteobacteria;c__Gammaproteobacteria;o__Enterobacterales;f__Enterobacteriaceae;g__Escherichia;s__Escherichia coli	Yes	high
3300029241_5	Klebsiella pneumoniae KpnE	d__Bacteria;p__Proteobacteria;c__Gammaproteobacteria;o__Enterobacterales;f__Enterobacteriaceae;g__Escherichia;s__Escherichia coli	Yes	high
3300029241_5	tet(A)	d__Bacteria;p__Proteobacteria;c__Gammaproteobacteria;o__Enterobacterales;f__Enterobacteriaceae;g__Escherichia;s__Escherichia coli	Yes	high
3300029241_5	mdtG	d__Bacteria;p__Proteobacteria;c__Gammaproteobacteria;o__Enterobacterales;f__Enterobacteriaceae;g__Escherichia;s__Escherichia coli	Yes	high
3300029241_5	Escherichia coli emrE	d__Bacteria;p__Proteobacteria;c__Gammaproteobacteria;o__Enterobacterales;f__Enterobacteriaceae;g__Escherichia;s__Escherichia coli	Yes	high
3300029241_5	H-NS	d__Bacteria;p__Proteobacteria;c__Gammaproteobacteria;o__Enterobacterales;f__Enterobacteriaceae;g__Escherichia;s__Escherichia coli	Yes	high
3300029241_5	Escherichia coli EF-Tu mutants conferring resistance to Pulvomycin	d__Bacteria;p__Proteobacteria;c__Gammaproteobacteria;o__Enterobacterales;f__Enterobacteriaceae;g__Escherichia;s__Escherichia coli	Yes	high
3300029241_5	Escherichia coli gyrA conferring resistance to fluoroquinolones	d__Bacteria;p__Proteobacteria;c__Gammaproteobacteria;o__Enterobacterales;f__Enterobacteriaceae;g__Escherichia;s__Escherichia coli	Yes	high
3300029241_5	Haemophilus influenzae PBP3 conferring resistance to beta-lactam antibiotics	d__Bacteria;p__Proteobacteria;c__Gammaproteobacteria;o__Enterobacterales;f__Enterobacteriaceae;g__Escherichia;s__Escherichia coli	Yes	high
3300029241_5	Escherichia coli GlpT with mutation conferring resistance to fosfomycin	d__Bacteria;p__Proteobacteria;c__Gammaproteobacteria;o__Enterobacterales;f__Enterobacteriaceae;g__Escherichia;s__Escherichia coli	Yes	high
3300029241_5	Escherichia coli soxS with mutation conferring antibiotic resistance	d__Bacteria;p__Proteobacteria;c__Gammaproteobacteria;o__Enterobacterales;f__Enterobacteriaceae;g__Escherichia;s__Escherichia coli	Yes	high
3300029241_5	Escherichia coli soxR with mutation conferring antibiotic resistance	d__Bacteria;p__Proteobacteria;c__Gammaproteobacteria;o__Enterobacterales;f__Enterobacteriaceae;g__Escherichia;s__Escherichia coli	Yes	high
3300029427_17	IND-2a	d__Bacteria;p__Firmicutes;c__Erysipelotrichia;o__Erysipelotrichales;f__Erysipelotrichaceae;g__Catenibacterium;s__Catenibacterium mitsuokai	No	high
3300029538_6	kdpE	d__Bacteria;p__Proteobacteria;c__Gammaproteobacteria;o__Enterobacterales;f__Enterobacteriaceae;g__Escherichia;s__Escherichia coli	Yes	high
3300029538_6	YojI	d__Bacteria;p__Proteobacteria;c__Gammaproteobacteria;o__Enterobacterales;f__Enterobacteriaceae;g__Escherichia;s__Escherichia coli	Yes	high
3300029538_6	marA	d__Bacteria;p__Proteobacteria;c__Gammaproteobacteria;o__Enterobacterales;f__Enterobacteriaceae;g__Escherichia;s__Escherichia coli	Yes	high
3300029538_6	Escherichia coli marR mutant conferring antibiotic resistance	d__Bacteria;p__Proteobacteria;c__Gammaproteobacteria;o__Enterobacterales;f__Enterobacteriaceae;g__Escherichia;s__Escherichia coli	Yes	high
3300029538_6	mphB	d__Bacteria;p__Proteobacteria;c__Gammaproteobacteria;o__Enterobacterales;f__Enterobacteriaceae;g__Escherichia;s__Escherichia coli	Yes	high
3300029538_6	mdtE	d__Bacteria;p__Proteobacteria;c__Gammaproteobacteria;o__Enterobacterales;f__Enterobacteriaceae;g__Escherichia;s__Escherichia coli	Yes	high
3300029538_6	mdtF	d__Bacteria;p__Proteobacteria;c__Gammaproteobacteria;o__Enterobacterales;f__Enterobacteriaceae;g__Escherichia;s__Escherichia coli	Yes	high
3300029538_6	gadW	d__Bacteria;p__Proteobacteria;c__Gammaproteobacteria;o__Enterobacterales;f__Enterobacteriaceae;g__Escherichia;s__Escherichia coli	Yes	high
3300029538_6	gadX	d__Bacteria;p__Proteobacteria;c__Gammaproteobacteria;o__Enterobacterales;f__Enterobacteriaceae;g__Escherichia;s__Escherichia coli	Yes	high
3300029538_6	TolC	d__Bacteria;p__Proteobacteria;c__Gammaproteobacteria;o__Enterobacterales;f__Enterobacteriaceae;g__Escherichia;s__Escherichia coli	Yes	high
3300029538_6	mdtH	d__Bacteria;p__Proteobacteria;c__Gammaproteobacteria;o__Enterobacterales;f__Enterobacteriaceae;g__Escherichia;s__Escherichia coli	Yes	high
3300029538_6	msbA	d__Bacteria;p__Proteobacteria;c__Gammaproteobacteria;o__Enterobacterales;f__Enterobacteriaceae;g__Escherichia;s__Escherichia coli	Yes	high
3300029538_6	mdtM	d__Bacteria;p__Proteobacteria;c__Gammaproteobacteria;o__Enterobacterales;f__Enterobacteriaceae;g__Escherichia;s__Escherichia coli	Yes	high
3300029538_6	Escherichia coli mdfA	d__Bacteria;p__Proteobacteria;c__Gammaproteobacteria;o__Enterobacterales;f__Enterobacteriaceae;g__Escherichia;s__Escherichia coli	Yes	high
3300029538_6	acrB	d__Bacteria;p__Proteobacteria;c__Gammaproteobacteria;o__Enterobacterales;f__Enterobacteriaceae;g__Escherichia;s__Escherichia coli	Yes	high
3300029538_6	Escherichia coli acrA	d__Bacteria;p__Proteobacteria;c__Gammaproteobacteria;o__Enterobacterales;f__Enterobacteriaceae;g__Escherichia;s__Escherichia coli	Yes	high
3300029538_6	Escherichia coli acrR with mutation conferring multidrug antibiotic resistance	d__Bacteria;p__Proteobacteria;c__Gammaproteobacteria;o__Enterobacterales;f__Enterobacteriaceae;g__Escherichia;s__Escherichia coli	Yes	high
3300029538_6	AcrF	d__Bacteria;p__Proteobacteria;c__Gammaproteobacteria;o__Enterobacterales;f__Enterobacteriaceae;g__Escherichia;s__Escherichia coli	Yes	high
3300029538_6	AcrE	d__Bacteria;p__Proteobacteria;c__Gammaproteobacteria;o__Enterobacterales;f__Enterobacteriaceae;g__Escherichia;s__Escherichia coli	Yes	high
3300029538_6	AcrS	d__Bacteria;p__Proteobacteria;c__Gammaproteobacteria;o__Enterobacterales;f__Enterobacteriaceae;g__Escherichia;s__Escherichia coli	Yes	high
3300029538_6	emrB	d__Bacteria;p__Proteobacteria;c__Gammaproteobacteria;o__Enterobacterales;f__Enterobacteriaceae;g__Escherichia;s__Escherichia coli	Yes	high
3300029538_6	emrA	d__Bacteria;p__Proteobacteria;c__Gammaproteobacteria;o__Enterobacterales;f__Enterobacteriaceae;g__Escherichia;s__Escherichia coli	Yes	high
3300029538_6	emrR	d__Bacteria;p__Proteobacteria;c__Gammaproteobacteria;o__Enterobacterales;f__Enterobacteriaceae;g__Escherichia;s__Escherichia coli	Yes	high
3300029538_6	Escherichia coli ampC1 beta-lactamase	d__Bacteria;p__Proteobacteria;c__Gammaproteobacteria;o__Enterobacterales;f__Enterobacteriaceae;g__Escherichia;s__Escherichia coli	Yes	high
3300029538_6	mdtB	d__Bacteria;p__Proteobacteria;c__Gammaproteobacteria;o__Enterobacterales;f__Enterobacteriaceae;g__Escherichia;s__Escherichia coli	Yes	high
3300029538_6	mdtC	d__Bacteria;p__Proteobacteria;c__Gammaproteobacteria;o__Enterobacterales;f__Enterobacteriaceae;g__Escherichia;s__Escherichia coli	Yes	high
3300029538_6	baeS	d__Bacteria;p__Proteobacteria;c__Gammaproteobacteria;o__Enterobacterales;f__Enterobacteriaceae;g__Escherichia;s__Escherichia coli	Yes	high
3300029538_6	baeR	d__Bacteria;p__Proteobacteria;c__Gammaproteobacteria;o__Enterobacterales;f__Enterobacteriaceae;g__Escherichia;s__Escherichia coli	Yes	high
3300029538_6	CRP	d__Bacteria;p__Proteobacteria;c__Gammaproteobacteria;o__Enterobacterales;f__Enterobacteriaceae;g__Escherichia;s__Escherichia coli	Yes	high
3300029538_6	PmrF	d__Bacteria;p__Proteobacteria;c__Gammaproteobacteria;o__Enterobacterales;f__Enterobacteriaceae;g__Escherichia;s__Escherichia coli	Yes	high
3300029538_6	Escherichia coli GlpT with mutation conferring resistance to fosfomycin	d__Bacteria;p__Proteobacteria;c__Gammaproteobacteria;o__Enterobacterales;f__Enterobacteriaceae;g__Escherichia;s__Escherichia coli	Yes	high
3300029538_6	emrY	d__Bacteria;p__Proteobacteria;c__Gammaproteobacteria;o__Enterobacterales;f__Enterobacteriaceae;g__Escherichia;s__Escherichia coli	Yes	high
3300029538_6	emrK	d__Bacteria;p__Proteobacteria;c__Gammaproteobacteria;o__Enterobacterales;f__Enterobacteriaceae;g__Escherichia;s__Escherichia coli	Yes	high
3300029538_6	evgA	d__Bacteria;p__Proteobacteria;c__Gammaproteobacteria;o__Enterobacterales;f__Enterobacteriaceae;g__Escherichia;s__Escherichia coli	Yes	high
3300029538_6	evgS	d__Bacteria;p__Proteobacteria;c__Gammaproteobacteria;o__Enterobacterales;f__Enterobacteriaceae;g__Escherichia;s__Escherichia coli	Yes	high
3300029538_6	eptA	d__Bacteria;p__Proteobacteria;c__Gammaproteobacteria;o__Enterobacterales;f__Enterobacteriaceae;g__Escherichia;s__Escherichia coli	Yes	high
3300029538_6	mdtG	d__Bacteria;p__Proteobacteria;c__Gammaproteobacteria;o__Enterobacterales;f__Enterobacteriaceae;g__Escherichia;s__Escherichia coli	Yes	high
3300029538_6	bacA	d__Bacteria;p__Proteobacteria;c__Gammaproteobacteria;o__Enterobacterales;f__Enterobacteriaceae;g__Escherichia;s__Escherichia coli	Yes	high
3300029538_6	mdtP	d__Bacteria;p__Proteobacteria;c__Gammaproteobacteria;o__Enterobacterales;f__Enterobacteriaceae;g__Escherichia;s__Escherichia coli	Yes	high
3300029538_6	mdtO	d__Bacteria;p__Proteobacteria;c__Gammaproteobacteria;o__Enterobacterales;f__Enterobacteriaceae;g__Escherichia;s__Escherichia coli	Yes	high
3300029538_6	mdtN	d__Bacteria;p__Proteobacteria;c__Gammaproteobacteria;o__Enterobacterales;f__Enterobacteriaceae;g__Escherichia;s__Escherichia coli	Yes	high
3300029538_6	acrD	d__Bacteria;p__Proteobacteria;c__Gammaproteobacteria;o__Enterobacterales;f__Enterobacteriaceae;g__Escherichia;s__Escherichia coli	Yes	high
3300029538_6	Escherichia coli emrE	d__Bacteria;p__Proteobacteria;c__Gammaproteobacteria;o__Enterobacterales;f__Enterobacteriaceae;g__Escherichia;s__Escherichia coli	Yes	high
3300029538_6	mdtA	d__Bacteria;p__Proteobacteria;c__Gammaproteobacteria;o__Enterobacterales;f__Enterobacteriaceae;g__Escherichia;s__Escherichia coli	Yes	high
3300029538_6	Escherichia coli ampH beta-lactamase	d__Bacteria;p__Proteobacteria;c__Gammaproteobacteria;o__Enterobacterales;f__Enterobacteriaceae;g__Escherichia;s__Escherichia coli	Yes	high
3300029538_6	H-NS	d__Bacteria;p__Proteobacteria;c__Gammaproteobacteria;o__Enterobacterales;f__Enterobacteriaceae;g__Escherichia;s__Escherichia coli	Yes	high
3300029538_6	Klebsiella pneumoniae KpnF	d__Bacteria;p__Proteobacteria;c__Gammaproteobacteria;o__Enterobacterales;f__Enterobacteriaceae;g__Escherichia;s__Escherichia coli	Yes	high
3300029538_6	Klebsiella pneumoniae KpnE	d__Bacteria;p__Proteobacteria;c__Gammaproteobacteria;o__Enterobacterales;f__Enterobacteriaceae;g__Escherichia;s__Escherichia coli	Yes	high
3300029538_6	Escherichia coli ampC beta-lactamase	d__Bacteria;p__Proteobacteria;c__Gammaproteobacteria;o__Enterobacterales;f__Enterobacteriaceae;g__Escherichia;s__Escherichia coli	Yes	high
3300029538_6	cpxA	d__Bacteria;p__Proteobacteria;c__Gammaproteobacteria;o__Enterobacterales;f__Enterobacteriaceae;g__Escherichia;s__Escherichia coli	Yes	high
3300029538_6	Haemophilus influenzae PBP3 conferring resistance to beta-lactam antibiotics	d__Bacteria;p__Proteobacteria;c__Gammaproteobacteria;o__Enterobacterales;f__Enterobacteriaceae;g__Escherichia;s__Escherichia coli	Yes	high
3300029538_6	Escherichia coli EF-Tu mutants conferring resistance to Pulvomycin	d__Bacteria;p__Proteobacteria;c__Gammaproteobacteria;o__Enterobacterales;f__Enterobacteriaceae;g__Escherichia;s__Escherichia coli	Yes	high
3300029538_6	Escherichia coli soxR with mutation conferring antibiotic resistance	d__Bacteria;p__Proteobacteria;c__Gammaproteobacteria;o__Enterobacterales;f__Enterobacteriaceae;g__Escherichia;s__Escherichia coli	Yes	high
3300029538_6	Escherichia coli soxS with mutation conferring antibiotic resistance	d__Bacteria;p__Proteobacteria;c__Gammaproteobacteria;o__Enterobacterales;f__Enterobacteriaceae;g__Escherichia;s__Escherichia coli	Yes	high
3300029855_7	tetW	d__Bacteria;p__Bacteroidetes;c__Bacteroidia;o__Bacteroidales;f__Barnesiellaceae;g__Barnesiella;s__Barnesiella intestinihominis	No	high
3300029855_7	adeF	d__Bacteria;p__Bacteroidetes;c__Bacteroidia;o__Bacteroidales;f__Barnesiellaceae;g__Barnesiella;s__Barnesiella intestinihominis	No	high
3300024892_3	vanHA	d__Bacteria;p__Proteobacteria;c__Gammaproteobacteria;o__Methylococcales;f__Methylococcaceae;g__;s__	No	low
3300024892_3	OpmD	d__Bacteria;p__Proteobacteria;c__Gammaproteobacteria;o__Methylococcales;f__Methylococcaceae;g__;s__	No	low
3300024892_3	bcr-1	d__Bacteria;p__Proteobacteria;c__Gammaproteobacteria;o__Methylococcales;f__Methylococcaceae;g__;s__	No	low
3300024892_3	adeF	d__Bacteria;p__Proteobacteria;c__Gammaproteobacteria;o__Methylococcales;f__Methylococcaceae;g__;s__	No	low
3300011524_1	CRP	d__Bacteria;p__Proteobacteria;c__Gammaproteobacteria;o__Enterobacterales;f__Enterobacteriaceae;g__Enterobacter;s__Enterobacter hormaechei	No	high
3300011524_1	emrR	d__Bacteria;p__Proteobacteria;c__Gammaproteobacteria;o__Enterobacterales;f__Enterobacteriaceae;g__Enterobacter;s__Enterobacter hormaechei	No	high
3300011524_1	emrB	d__Bacteria;p__Proteobacteria;c__Gammaproteobacteria;o__Enterobacterales;f__Enterobacteriaceae;g__Enterobacter;s__Enterobacter hormaechei	No	high
3300011524_1	Klebsiella pneumoniae KpnF	d__Bacteria;p__Proteobacteria;c__Gammaproteobacteria;o__Enterobacterales;f__Enterobacteriaceae;g__Enterobacter;s__Enterobacter hormaechei	No	high
3300011524_1	Klebsiella pneumoniae KpnE	d__Bacteria;p__Proteobacteria;c__Gammaproteobacteria;o__Enterobacterales;f__Enterobacteriaceae;g__Enterobacter;s__Enterobacter hormaechei	No	high
3300011524_1	adeF	d__Bacteria;p__Proteobacteria;c__Gammaproteobacteria;o__Enterobacterales;f__Enterobacteriaceae;g__Enterobacter;s__Enterobacter hormaechei	No	high
3300011524_1	ACT-17	d__Bacteria;p__Proteobacteria;c__Gammaproteobacteria;o__Enterobacterales;f__Enterobacteriaceae;g__Enterobacter;s__Enterobacter hormaechei	No	high
3300011524_1	Haemophilus influenzae PBP3 conferring resistance to beta-lactam antibiotics	d__Bacteria;p__Proteobacteria;c__Gammaproteobacteria;o__Enterobacterales;f__Enterobacteriaceae;g__Enterobacter;s__Enterobacter hormaechei	No	high
3300011524_1	acrB	d__Bacteria;p__Proteobacteria;c__Gammaproteobacteria;o__Enterobacterales;f__Enterobacteriaceae;g__Enterobacter;s__Enterobacter hormaechei	No	high
3300011524_1	ramA	d__Bacteria;p__Proteobacteria;c__Gammaproteobacteria;o__Enterobacterales;f__Enterobacteriaceae;g__Enterobacter;s__Enterobacter hormaechei	No	high
3300011524_1	Escherichia coli mdfA	d__Bacteria;p__Proteobacteria;c__Gammaproteobacteria;o__Enterobacterales;f__Enterobacteriaceae;g__Enterobacter;s__Enterobacter hormaechei	No	high
3300011524_1	msbA	d__Bacteria;p__Proteobacteria;c__Gammaproteobacteria;o__Enterobacterales;f__Enterobacteriaceae;g__Enterobacter;s__Enterobacter hormaechei	No	high
3300011524_1	Escherichia coli ampH beta-lactamase	d__Bacteria;p__Proteobacteria;c__Gammaproteobacteria;o__Enterobacterales;f__Enterobacteriaceae;g__Enterobacter;s__Enterobacter hormaechei	No	high
3300011524_1	marA	d__Bacteria;p__Proteobacteria;c__Gammaproteobacteria;o__Enterobacterales;f__Enterobacteriaceae;g__Enterobacter;s__Enterobacter hormaechei	No	high
3300011524_1	Escherichia coli marR mutant conferring antibiotic resistance	d__Bacteria;p__Proteobacteria;c__Gammaproteobacteria;o__Enterobacterales;f__Enterobacteriaceae;g__Enterobacter;s__Enterobacter hormaechei	No	high
3300011524_1	acrD	d__Bacteria;p__Proteobacteria;c__Gammaproteobacteria;o__Enterobacterales;f__Enterobacteriaceae;g__Enterobacter;s__Enterobacter hormaechei	No	high
3300011524_1	oqxA	d__Bacteria;p__Proteobacteria;c__Gammaproteobacteria;o__Enterobacterales;f__Enterobacteriaceae;g__Enterobacter;s__Enterobacter hormaechei	No	high
3300011524_1	bacA	d__Bacteria;p__Proteobacteria;c__Gammaproteobacteria;o__Enterobacterales;f__Enterobacteriaceae;g__Enterobacter;s__Enterobacter hormaechei	No	high
3300011524_1	baeR	d__Bacteria;p__Proteobacteria;c__Gammaproteobacteria;o__Enterobacterales;f__Enterobacteriaceae;g__Enterobacter;s__Enterobacter hormaechei	No	high
3300011524_1	mdtC	d__Bacteria;p__Proteobacteria;c__Gammaproteobacteria;o__Enterobacterales;f__Enterobacteriaceae;g__Enterobacter;s__Enterobacter hormaechei	No	high
3300011524_1	mdtB	d__Bacteria;p__Proteobacteria;c__Gammaproteobacteria;o__Enterobacterales;f__Enterobacteriaceae;g__Enterobacter;s__Enterobacter hormaechei	No	high
3300011524_1	Escherichia coli UhpT with mutation conferring resistance to fosfomycin	d__Bacteria;p__Proteobacteria;c__Gammaproteobacteria;o__Enterobacterales;f__Enterobacteriaceae;g__Enterobacter;s__Enterobacter hormaechei	No	high
3300011524_1	Escherichia coli EF-Tu mutants conferring resistance to Pulvomycin	d__Bacteria;p__Proteobacteria;c__Gammaproteobacteria;o__Enterobacterales;f__Enterobacteriaceae;g__Enterobacter;s__Enterobacter hormaechei	No	high
3300011524_1	Escherichia coli soxS with mutation conferring antibiotic resistance	d__Bacteria;p__Proteobacteria;c__Gammaproteobacteria;o__Enterobacterales;f__Enterobacteriaceae;g__Enterobacter;s__Enterobacter hormaechei	No	high
3300022905_42	OCH-2	d__Bacteria;p__Bacteroidetes;c__Flavobacteriia;o__Flavobacteriales;f__Flavobacteriaceae;g__Flavobacterium;s__	No	high
3300017992_22	EreB	d__Bacteria;p__Proteobacteria;c__;o__;f__;g__;s__	No	low
3300014287_2	CRP	d__Bacteria;p__Proteobacteria;c__Gammaproteobacteria;o__Enterobacterales;f__Erwiniaceae;g__Pantoea;s__Pantoea septica	No	high
3300014287_2	adeF	d__Bacteria;p__Proteobacteria;c__Gammaproteobacteria;o__Enterobacterales;f__Erwiniaceae;g__Pantoea;s__Pantoea septica	No	high
3300014287_2	Klebsiella pneumoniae KpnH	d__Bacteria;p__Proteobacteria;c__Gammaproteobacteria;o__Enterobacterales;f__Erwiniaceae;g__Pantoea;s__Pantoea septica	No	high
3300014287_2	emrR	d__Bacteria;p__Proteobacteria;c__Gammaproteobacteria;o__Enterobacterales;f__Erwiniaceae;g__Pantoea;s__Pantoea septica	No	high
3300014287_2	amrB	d__Bacteria;p__Proteobacteria;c__Gammaproteobacteria;o__Enterobacterales;f__Erwiniaceae;g__Pantoea;s__Pantoea septica	No	high
3300014287_2	Escherichia coli EF-Tu mutants conferring resistance to Pulvomycin	d__Bacteria;p__Proteobacteria;c__Gammaproteobacteria;o__Enterobacterales;f__Erwiniaceae;g__Pantoea;s__Pantoea septica	No	high
3300013375_2	OXA-427	d__Bacteria;p__Proteobacteria;c__Gammaproteobacteria;o__Pseudomonadales;f__Moraxellaceae;g__Psychrobacter;s__Psychrobacter phenylpyruvicus	No	high
3300013375_2	CARB-16	d__Bacteria;p__Proteobacteria;c__Gammaproteobacteria;o__Pseudomonadales;f__Moraxellaceae;g__Psychrobacter;s__Psychrobacter phenylpyruvicus	No	high
3300011591_4	adeF	d__Bacteria;p__Proteobacteria;c__Alphaproteobacteria;o__Caulobacterales;f__Caulobacteraceae;g__Brevundimonas;s__Brevundimonas naejangsanensis	No	high
3300011591_4	LlmA 23S ribosomal RNA methyltransferase	d__Bacteria;p__Proteobacteria;c__Alphaproteobacteria;o__Caulobacterales;f__Caulobacteraceae;g__Brevundimonas;s__Brevundimonas naejangsanensis	No	high
3300000145_9	Escherichia coli ampH beta-lactamase	d__Bacteria;p__Deinococcus-Thermus;c__Deinococci;o__Thermales;f__Thermaceae;g__Thermus;s__Thermus thermophilus	No	high
3300000145_9	AAC(2')-Id	d__Bacteria;p__Deinococcus-Thermus;c__Deinococci;o__Thermales;f__Thermaceae;g__Thermus;s__Thermus thermophilus	No	high
3300021485_8	MexS	d__Bacteria;p__Proteobacteria;c__Gammaproteobacteria;o__Oceanospirillales;f__Oceanospirillaceae;g__Marinobacterium;s__Marinobacterium jannaschii	No	low
3300029007_3	adeF	d__Bacteria;p__Bacteroidetes;c__Bacteroidia;o__Bacteroidales;f__Bacteroidaceae;g__Bacteroides;s__Bacteroides uniformis	No	high
3300029007_3	CblA-1	d__Bacteria;p__Bacteroidetes;c__Bacteroidia;o__Bacteroidales;f__Bacteroidaceae;g__Bacteroides;s__Bacteroides uniformis	No	high
3300029575_7	adeF	d__Bacteria;p__Bacteroidetes;c__Bacteroidia;o__Bacteroidales;f__Odoribacteraceae;g__Butyricimonas;s__Butyricimonas virosa	No	high
3300029765_15	tetW	d__Bacteria;p__Proteobacteria;c__Betaproteobacteria;o__Burkholderiales;f__Sutterellaceae;g__Dakarella;s__Dakarella massiliensis	No	high
3300029545_8	adeF	d__Bacteria;p__Firmicutes;c__Negativicutes;o__Selenomonadales;f__Selenomonadaceae;g__Megamonas;s__Megamonas funiformis	No	high
3300029545_8	lnuC	d__Bacteria;p__Firmicutes;c__Negativicutes;o__Selenomonadales;f__Selenomonadaceae;g__Megamonas;s__Megamonas funiformis	No	high
3300029409_7	tetQ	d__Bacteria;p__Bacteroidetes;c__Bacteroidia;o__Bacteroidales;f__Prevotellaceae;g__Prevotella;s__Prevotella copri	Yes	high
3300024344_35	ACT-12	d__Bacteria;p__Proteobacteria;c__Gammaproteobacteria;o__Alteromonadales;f__Idiomarinaceae;g__Idiomarina;s__Idiomarina loihiensis	No	low
3300013977_1	adeF	d__Bacteria;p__Bacteroidetes;c__Sphingobacteriia;o__Sphingobacteriales;f__Sphingobacteriaceae;g__Sphingobacterium;s__Sphingobacterium multivorum	No	high
3300013977_1	ARL-3	d__Bacteria;p__Bacteroidetes;c__Sphingobacteriia;o__Sphingobacteriales;f__Sphingobacteriaceae;g__Sphingobacterium;s__Sphingobacterium multivorum	No	high
3300027719_14	ErmE	d__Bacteria;p__Proteobacteria;c__Deltaproteobacteria;o__Desulfovibrionales;f__Desulfovibrionaceae;g__Desulfovibrio;s__Desulfovibrio magneticus	No	high
3300027719_14	adeF	d__Bacteria;p__Proteobacteria;c__Deltaproteobacteria;o__Desulfovibrionales;f__Desulfovibrionaceae;g__Desulfovibrio;s__Desulfovibrio magneticus	No	high
3300029248_7	kdpE	d__Bacteria;p__Proteobacteria;c__Gammaproteobacteria;o__Enterobacterales;f__Enterobacteriaceae;g__Escherichia;s__Escherichia coli	Yes	high
3300029248_7	YojI	d__Bacteria;p__Proteobacteria;c__Gammaproteobacteria;o__Enterobacterales;f__Enterobacteriaceae;g__Escherichia;s__Escherichia coli	Yes	high
3300029248_7	eptA	d__Bacteria;p__Proteobacteria;c__Gammaproteobacteria;o__Enterobacterales;f__Enterobacteriaceae;g__Escherichia;s__Escherichia coli	Yes	high
3300029248_7	Escherichia coli ampH beta-lactamase	d__Bacteria;p__Proteobacteria;c__Gammaproteobacteria;o__Enterobacterales;f__Enterobacteriaceae;g__Escherichia;s__Escherichia coli	Yes	high
3300029248_7	msbA	d__Bacteria;p__Proteobacteria;c__Gammaproteobacteria;o__Enterobacterales;f__Enterobacteriaceae;g__Escherichia;s__Escherichia coli	Yes	high
3300029248_7	PmrF	d__Bacteria;p__Proteobacteria;c__Gammaproteobacteria;o__Enterobacterales;f__Enterobacteriaceae;g__Escherichia;s__Escherichia coli	Yes	high
3300029248_7	emrB	d__Bacteria;p__Proteobacteria;c__Gammaproteobacteria;o__Enterobacterales;f__Enterobacteriaceae;g__Escherichia;s__Escherichia coli	Yes	high
3300029248_7	bacA	d__Bacteria;p__Proteobacteria;c__Gammaproteobacteria;o__Enterobacterales;f__Enterobacteriaceae;g__Escherichia;s__Escherichia coli	Yes	high
3300029248_7	cpxA	d__Bacteria;p__Proteobacteria;c__Gammaproteobacteria;o__Enterobacterales;f__Enterobacteriaceae;g__Escherichia;s__Escherichia coli	Yes	high
3300029248_7	mdtH	d__Bacteria;p__Proteobacteria;c__Gammaproteobacteria;o__Enterobacterales;f__Enterobacteriaceae;g__Escherichia;s__Escherichia coli	Yes	high
3300029248_7	Escherichia coli ampC beta-lactamase	d__Bacteria;p__Proteobacteria;c__Gammaproteobacteria;o__Enterobacterales;f__Enterobacteriaceae;g__Escherichia;s__Escherichia coli	Yes	high
3300029248_7	AcrE	d__Bacteria;p__Proteobacteria;c__Gammaproteobacteria;o__Enterobacterales;f__Enterobacteriaceae;g__Escherichia;s__Escherichia coli	Yes	high
3300029248_7	AcrS	d__Bacteria;p__Proteobacteria;c__Gammaproteobacteria;o__Enterobacterales;f__Enterobacteriaceae;g__Escherichia;s__Escherichia coli	Yes	high
3300029248_7	mdtM	d__Bacteria;p__Proteobacteria;c__Gammaproteobacteria;o__Enterobacterales;f__Enterobacteriaceae;g__Escherichia;s__Escherichia coli	Yes	high
3300029248_7	emrR	d__Bacteria;p__Proteobacteria;c__Gammaproteobacteria;o__Enterobacterales;f__Enterobacteriaceae;g__Escherichia;s__Escherichia coli	Yes	high
3300029248_7	emrA	d__Bacteria;p__Proteobacteria;c__Gammaproteobacteria;o__Enterobacterales;f__Enterobacteriaceae;g__Escherichia;s__Escherichia coli	Yes	high
3300029248_7	Klebsiella pneumoniae KpnH	d__Bacteria;p__Proteobacteria;c__Gammaproteobacteria;o__Enterobacterales;f__Enterobacteriaceae;g__Escherichia;s__Escherichia coli	Yes	high
3300029248_7	acrD	d__Bacteria;p__Proteobacteria;c__Gammaproteobacteria;o__Enterobacterales;f__Enterobacteriaceae;g__Escherichia;s__Escherichia coli	Yes	high
3300029248_7	emrY	d__Bacteria;p__Proteobacteria;c__Gammaproteobacteria;o__Enterobacterales;f__Enterobacteriaceae;g__Escherichia;s__Escherichia coli	Yes	high
3300029248_7	mphB	d__Bacteria;p__Proteobacteria;c__Gammaproteobacteria;o__Enterobacterales;f__Enterobacteriaceae;g__Escherichia;s__Escherichia coli	Yes	high
3300029248_7	mdtP	d__Bacteria;p__Proteobacteria;c__Gammaproteobacteria;o__Enterobacterales;f__Enterobacteriaceae;g__Escherichia;s__Escherichia coli	Yes	high
3300029248_7	mdtO	d__Bacteria;p__Proteobacteria;c__Gammaproteobacteria;o__Enterobacterales;f__Enterobacteriaceae;g__Escherichia;s__Escherichia coli	Yes	high
3300029248_7	mdtN	d__Bacteria;p__Proteobacteria;c__Gammaproteobacteria;o__Enterobacterales;f__Enterobacteriaceae;g__Escherichia;s__Escherichia coli	Yes	high
3300029248_7	Escherichia coli soxS with mutation conferring antibiotic resistance	d__Bacteria;p__Proteobacteria;c__Gammaproteobacteria;o__Enterobacterales;f__Enterobacteriaceae;g__Escherichia;s__Escherichia coli	Yes	high
3300029248_7	Escherichia coli soxR with mutation conferring antibiotic resistance	d__Bacteria;p__Proteobacteria;c__Gammaproteobacteria;o__Enterobacterales;f__Enterobacteriaceae;g__Escherichia;s__Escherichia coli	Yes	high
3300029248_7	AcrF	d__Bacteria;p__Proteobacteria;c__Gammaproteobacteria;o__Enterobacterales;f__Enterobacteriaceae;g__Escherichia;s__Escherichia coli	Yes	high
3300029248_7	CRP	d__Bacteria;p__Proteobacteria;c__Gammaproteobacteria;o__Enterobacterales;f__Enterobacteriaceae;g__Escherichia;s__Escherichia coli	Yes	high
3300029248_7	TolC	d__Bacteria;p__Proteobacteria;c__Gammaproteobacteria;o__Enterobacterales;f__Enterobacteriaceae;g__Escherichia;s__Escherichia coli	Yes	high
3300029248_7	Escherichia coli acrA	d__Bacteria;p__Proteobacteria;c__Gammaproteobacteria;o__Enterobacterales;f__Enterobacteriaceae;g__Escherichia;s__Escherichia coli	Yes	high
3300029248_7	acrB	d__Bacteria;p__Proteobacteria;c__Gammaproteobacteria;o__Enterobacterales;f__Enterobacteriaceae;g__Escherichia;s__Escherichia coli	Yes	high
3300029248_7	H-NS	d__Bacteria;p__Proteobacteria;c__Gammaproteobacteria;o__Enterobacterales;f__Enterobacteriaceae;g__Escherichia;s__Escherichia coli	Yes	high
3300029248_7	Escherichia coli mdfA	d__Bacteria;p__Proteobacteria;c__Gammaproteobacteria;o__Enterobacterales;f__Enterobacteriaceae;g__Escherichia;s__Escherichia coli	Yes	high
3300029248_7	Haemophilus influenzae PBP3 conferring resistance to beta-lactam antibiotics	d__Bacteria;p__Proteobacteria;c__Gammaproteobacteria;o__Enterobacterales;f__Enterobacteriaceae;g__Escherichia;s__Escherichia coli	Yes	high
3300029248_7	Escherichia coli EF-Tu mutants conferring resistance to Pulvomycin	d__Bacteria;p__Proteobacteria;c__Gammaproteobacteria;o__Enterobacterales;f__Enterobacteriaceae;g__Escherichia;s__Escherichia coli	Yes	high
3300029795_11	CfxA2	d__Bacteria;p__Bacteroidetes;c__Bacteroidia;o__Bacteroidales;f__Prevotellaceae;g__Prevotella;s__	No	high
3300029795_11	tetQ	d__Bacteria;p__Bacteroidetes;c__Bacteroidia;o__Bacteroidales;f__Prevotellaceae;g__Prevotella;s__	No	high
3300011359_2	adeF	d__Bacteria;p__Proteobacteria;c__Gammaproteobacteria;o__Xanthomonadales;f__Xanthomonadaceae;g__Stenotrophomonas;s__Stenotrophomonas acidaminiphila	No	high
3300029370_15	lnuC	d__Bacteria;p__Firmicutes;c__Negativicutes;o__Acidaminococcales;f__Acidaminococcaceae;g__Phascolarctobacterium;s__Phascolarctobacterium faecium	No	high
3300011589_3	adeF	d__Bacteria;p__Proteobacteria;c__Gammaproteobacteria;o__Pseudomonadales;f__Pseudomonadaceae;g__Pseudomonas;s__Pseudomonas stutzeri	Yes	high
3300011589_3	APH(7'')-Ia	d__Bacteria;p__Proteobacteria;c__Gammaproteobacteria;o__Pseudomonadales;f__Pseudomonadaceae;g__Pseudomonas;s__Pseudomonas stutzeri	Yes	high
3300011593_3	abeS	d__Bacteria;p__Proteobacteria;c__Gammaproteobacteria;o__Pseudomonadales;f__Moraxellaceae;g__Acinetobacter;s__Acinetobacter nosocomialis	Yes	low
3300011593_3	adeL	d__Bacteria;p__Proteobacteria;c__Gammaproteobacteria;o__Pseudomonadales;f__Moraxellaceae;g__Acinetobacter;s__Acinetobacter nosocomialis	Yes	low
3300011593_3	adeG	d__Bacteria;p__Proteobacteria;c__Gammaproteobacteria;o__Pseudomonadales;f__Moraxellaceae;g__Acinetobacter;s__Acinetobacter nosocomialis	Yes	low
3300011593_3	adeF	d__Bacteria;p__Proteobacteria;c__Gammaproteobacteria;o__Pseudomonadales;f__Moraxellaceae;g__Acinetobacter;s__Acinetobacter nosocomialis	Yes	low
3300011593_3	adeH	d__Bacteria;p__Proteobacteria;c__Gammaproteobacteria;o__Pseudomonadales;f__Moraxellaceae;g__Acinetobacter;s__Acinetobacter nosocomialis	Yes	low
3300011593_3	Acinetobacter baumannii AbaQ	d__Bacteria;p__Proteobacteria;c__Gammaproteobacteria;o__Pseudomonadales;f__Moraxellaceae;g__Acinetobacter;s__Acinetobacter nosocomialis	Yes	low
3300011593_3	abeM	d__Bacteria;p__Proteobacteria;c__Gammaproteobacteria;o__Pseudomonadales;f__Moraxellaceae;g__Acinetobacter;s__Acinetobacter nosocomialis	Yes	low
3300011593_3	ADC-68	d__Bacteria;p__Proteobacteria;c__Gammaproteobacteria;o__Pseudomonadales;f__Moraxellaceae;g__Acinetobacter;s__Acinetobacter nosocomialis	Yes	low
3300011593_3	adeC	d__Bacteria;p__Proteobacteria;c__Gammaproteobacteria;o__Pseudomonadales;f__Moraxellaceae;g__Acinetobacter;s__Acinetobacter nosocomialis	Yes	low
3300011593_3	adeB	d__Bacteria;p__Proteobacteria;c__Gammaproteobacteria;o__Pseudomonadales;f__Moraxellaceae;g__Acinetobacter;s__Acinetobacter nosocomialis	Yes	low
3300011593_3	adeA	d__Bacteria;p__Proteobacteria;c__Gammaproteobacteria;o__Pseudomonadales;f__Moraxellaceae;g__Acinetobacter;s__Acinetobacter nosocomialis	Yes	low
3300011593_3	adeR	d__Bacteria;p__Proteobacteria;c__Gammaproteobacteria;o__Pseudomonadales;f__Moraxellaceae;g__Acinetobacter;s__Acinetobacter nosocomialis	Yes	low
3300011593_3	Acinetobacter baumannii AmvA	d__Bacteria;p__Proteobacteria;c__Gammaproteobacteria;o__Pseudomonadales;f__Moraxellaceae;g__Acinetobacter;s__Acinetobacter nosocomialis	Yes	low
3300011593_3	adeK	d__Bacteria;p__Proteobacteria;c__Gammaproteobacteria;o__Pseudomonadales;f__Moraxellaceae;g__Acinetobacter;s__Acinetobacter nosocomialis	Yes	low
3300011593_3	adeJ	d__Bacteria;p__Proteobacteria;c__Gammaproteobacteria;o__Pseudomonadales;f__Moraxellaceae;g__Acinetobacter;s__Acinetobacter nosocomialis	Yes	low
3300011593_3	adeI	d__Bacteria;p__Proteobacteria;c__Gammaproteobacteria;o__Pseudomonadales;f__Moraxellaceae;g__Acinetobacter;s__Acinetobacter nosocomialis	Yes	low
3300011593_3	Acinetobacter baumannii parC conferring resistance to fluoroquinolone	d__Bacteria;p__Proteobacteria;c__Gammaproteobacteria;o__Pseudomonadales;f__Moraxellaceae;g__Acinetobacter;s__Acinetobacter nosocomialis	Yes	low
3300029435_21	catS	d__Bacteria;p__Firmicutes;c__Negativicutes;o__Acidaminococcales;f__Acidaminococcaceae;g__Phascolarctobacterium;s__Phascolarctobacterium succinatutens	No	high
3300029619_12	adeF	d__Bacteria;p__Verrucomicrobia;c__Verrucomicrobiae;o__Verrucomicrobiales;f__Akkermansiaceae;g__Akkermansia;s__Akkermansia muciniphila	No	high
3300029619_12	vanRE	d__Bacteria;p__Verrucomicrobia;c__Verrucomicrobiae;o__Verrucomicrobiales;f__Akkermansiaceae;g__Akkermansia;s__Akkermansia muciniphila	No	high
3300029003_4	adeF	d__Bacteria;p__Bacteroidetes;c__Bacteroidia;o__Bacteroidales;f__Tannerellaceae;g__Parabacteroides;s__Parabacteroides distasonis	No	high
3300026967_7	adeF	d__Bacteria;p__Proteobacteria;c__Alphaproteobacteria;o__Sphingomonadales;f__Erythrobacteraceae;g__Erythrobacter;s__Erythrobacter xanthus	No	low
3300013660_1	Acinetobacter baumannii AbaQ	d__Bacteria;p__Proteobacteria;c__Gammaproteobacteria;o__Pseudomonadales;f__Moraxellaceae;g__Acinetobacter;s__Acinetobacter nosocomialis	Yes	high
3300013660_1	abeM	d__Bacteria;p__Proteobacteria;c__Gammaproteobacteria;o__Pseudomonadales;f__Moraxellaceae;g__Acinetobacter;s__Acinetobacter nosocomialis	Yes	high
3300013660_1	adeK	d__Bacteria;p__Proteobacteria;c__Gammaproteobacteria;o__Pseudomonadales;f__Moraxellaceae;g__Acinetobacter;s__Acinetobacter nosocomialis	Yes	high
3300013660_1	adeJ	d__Bacteria;p__Proteobacteria;c__Gammaproteobacteria;o__Pseudomonadales;f__Moraxellaceae;g__Acinetobacter;s__Acinetobacter nosocomialis	Yes	high
3300013660_1	adeI	d__Bacteria;p__Proteobacteria;c__Gammaproteobacteria;o__Pseudomonadales;f__Moraxellaceae;g__Acinetobacter;s__Acinetobacter nosocomialis	Yes	high
3300013660_1	abeS	d__Bacteria;p__Proteobacteria;c__Gammaproteobacteria;o__Pseudomonadales;f__Moraxellaceae;g__Acinetobacter;s__Acinetobacter nosocomialis	Yes	high
3300013660_1	adeL	d__Bacteria;p__Proteobacteria;c__Gammaproteobacteria;o__Pseudomonadales;f__Moraxellaceae;g__Acinetobacter;s__Acinetobacter nosocomialis	Yes	high
3300013660_1	adeG	d__Bacteria;p__Proteobacteria;c__Gammaproteobacteria;o__Pseudomonadales;f__Moraxellaceae;g__Acinetobacter;s__Acinetobacter nosocomialis	Yes	high
3300013660_1	adeF	d__Bacteria;p__Proteobacteria;c__Gammaproteobacteria;o__Pseudomonadales;f__Moraxellaceae;g__Acinetobacter;s__Acinetobacter nosocomialis	Yes	high
3300013660_1	adeH	d__Bacteria;p__Proteobacteria;c__Gammaproteobacteria;o__Pseudomonadales;f__Moraxellaceae;g__Acinetobacter;s__Acinetobacter nosocomialis	Yes	high
3300013660_1	ADC-68	d__Bacteria;p__Proteobacteria;c__Gammaproteobacteria;o__Pseudomonadales;f__Moraxellaceae;g__Acinetobacter;s__Acinetobacter nosocomialis	Yes	high
3300013660_1	Acinetobacter baumannii AmvA	d__Bacteria;p__Proteobacteria;c__Gammaproteobacteria;o__Pseudomonadales;f__Moraxellaceae;g__Acinetobacter;s__Acinetobacter nosocomialis	Yes	high
3300013660_1	sul2	d__Bacteria;p__Proteobacteria;c__Gammaproteobacteria;o__Pseudomonadales;f__Moraxellaceae;g__Acinetobacter;s__Acinetobacter nosocomialis	Yes	high
3300013660_1	APH(6)-Id	d__Bacteria;p__Proteobacteria;c__Gammaproteobacteria;o__Pseudomonadales;f__Moraxellaceae;g__Acinetobacter;s__Acinetobacter nosocomialis	Yes	high
3300013660_1	APH(3'')-Ib	d__Bacteria;p__Proteobacteria;c__Gammaproteobacteria;o__Pseudomonadales;f__Moraxellaceae;g__Acinetobacter;s__Acinetobacter nosocomialis	Yes	high
3300013660_1	Acinetobacter baumannii parC conferring resistance to fluoroquinolone	d__Bacteria;p__Proteobacteria;c__Gammaproteobacteria;o__Pseudomonadales;f__Moraxellaceae;g__Acinetobacter;s__Acinetobacter nosocomialis	Yes	high
3300013669_2	facT	d__Bacteria;p__Proteobacteria;c__Gammaproteobacteria;o__Xanthomonadales;f__Xanthomonadaceae;g__Stenotrophomonas;s__Stenotrophomonas rhizophila	No	high
3300013669_2	adeF	d__Bacteria;p__Proteobacteria;c__Gammaproteobacteria;o__Xanthomonadales;f__Xanthomonadaceae;g__Stenotrophomonas;s__Stenotrophomonas rhizophila	No	high
3300014600_4	lmrD	d__Bacteria;p__Firmicutes;c__Bacilli;o__Lactobacillales;f__Streptococcaceae;g__Lactococcus;s__Lactococcus lactis	No	high
3300014600_4	Tet(X4)	d__Bacteria;p__Firmicutes;c__Bacilli;o__Lactobacillales;f__Streptococcaceae;g__Lactococcus;s__Lactococcus lactis	No	high
3300024953_4	adeF	d__Bacteria;p__Proteobacteria;c__Betaproteobacteria;o__Burkholderiales;f__Oxalobacteraceae;g__Noviherbaspirillum;s__Noviherbaspirillum denitrificans	No	low
3300011140_2	adeF	d__Bacteria;p__Proteobacteria;c__Betaproteobacteria;o__Burkholderiales;f__Oxalobacteraceae;g__Massilia;s__Massilia niastensis	No	high
3300029852_16	vgbB	d__Bacteria;p__Bacteroidetes;c__Bacteroidia;o__Bacteroidales;f__Rikenellaceae;g__Alistipes;s__Alistipes putredinis	No	high
3300029852_16	adeF	d__Bacteria;p__Bacteroidetes;c__Bacteroidia;o__Bacteroidales;f__Rikenellaceae;g__Alistipes;s__Alistipes putredinis	No	high
3300027351_7	vanYB	d__Bacteria;p__Firmicutes;c__Bacilli;o__Bacillales;f__Paenibacillaceae;g__Paenibacillus;s__	No	high
3300029661_10	adeF	d__Bacteria;p__Verrucomicrobia;c__Verrucomicrobiae;o__Verrucomicrobiales;f__Akkermansiaceae;g__Akkermansia;s__Akkermansia muciniphila	No	high
3300028966_3	adeF	d__Bacteria;p__Bacteroidetes;c__Bacteroidia;o__Bacteroidales;f__Bacteroidaceae;g__Bacteroides;s__Bacteroides caccae	No	high
3300012648_3	ErmO-srmA	d__Bacteria;p__Firmicutes;c__Bacilli;o__Bacillales;f__Bacillaceae;g__Lysinibacillus;s__Lysinibacillus boronitolerans	No	high
3300027826_14	adeF	d__Bacteria;p__Proteobacteria;c__Alphaproteobacteria;o__Rhizobiales;f__Bradyrhizobiaceae;g__Bradyrhizobium;s__Bradyrhizobium erythrophlei	No	high
3300014628_2	Bacillus pumilus cat86	d__Bacteria;p__Firmicutes;c__Bacilli;o__Bacillales;f__Bacillaceae;g__Bacillus;s__Bacillus altitudinis	No	high
3300012281_2	acrD	d__Bacteria;p__Proteobacteria;c__Gammaproteobacteria;o__Enterobacterales;f__Enterobacteriaceae;g__Atlantibacter;s__Atlantibacter hermannii	No	high
3300012281_2	acrB	d__Bacteria;p__Proteobacteria;c__Gammaproteobacteria;o__Enterobacterales;f__Enterobacteriaceae;g__Atlantibacter;s__Atlantibacter hermannii	No	high
3300012281_2	Escherichia coli ampH beta-lactamase	d__Bacteria;p__Proteobacteria;c__Gammaproteobacteria;o__Enterobacterales;f__Enterobacteriaceae;g__Atlantibacter;s__Atlantibacter hermannii	No	high
3300012281_2	HERA-6	d__Bacteria;p__Proteobacteria;c__Gammaproteobacteria;o__Enterobacterales;f__Enterobacteriaceae;g__Atlantibacter;s__Atlantibacter hermannii	No	high
3300012281_2	plasmid-encoded cat (pp-cat)	d__Bacteria;p__Proteobacteria;c__Gammaproteobacteria;o__Enterobacterales;f__Enterobacteriaceae;g__Atlantibacter;s__Atlantibacter hermannii	No	high
3300012281_2	Klebsiella pneumoniae KpnE	d__Bacteria;p__Proteobacteria;c__Gammaproteobacteria;o__Enterobacterales;f__Enterobacteriaceae;g__Atlantibacter;s__Atlantibacter hermannii	No	high
3300012281_2	Klebsiella pneumoniae KpnF	d__Bacteria;p__Proteobacteria;c__Gammaproteobacteria;o__Enterobacterales;f__Enterobacteriaceae;g__Atlantibacter;s__Atlantibacter hermannii	No	high
3300012281_2	mphO	d__Bacteria;p__Proteobacteria;c__Gammaproteobacteria;o__Enterobacterales;f__Enterobacteriaceae;g__Atlantibacter;s__Atlantibacter hermannii	No	high
3300012281_2	Escherichia coli marR mutant conferring antibiotic resistance	d__Bacteria;p__Proteobacteria;c__Gammaproteobacteria;o__Enterobacterales;f__Enterobacteriaceae;g__Atlantibacter;s__Atlantibacter hermannii	No	high
3300012281_2	emrB	d__Bacteria;p__Proteobacteria;c__Gammaproteobacteria;o__Enterobacterales;f__Enterobacteriaceae;g__Atlantibacter;s__Atlantibacter hermannii	No	high
3300012281_2	emrA	d__Bacteria;p__Proteobacteria;c__Gammaproteobacteria;o__Enterobacterales;f__Enterobacteriaceae;g__Atlantibacter;s__Atlantibacter hermannii	No	high
3300012281_2	emrR	d__Bacteria;p__Proteobacteria;c__Gammaproteobacteria;o__Enterobacterales;f__Enterobacteriaceae;g__Atlantibacter;s__Atlantibacter hermannii	No	high
3300012281_2	CRP	d__Bacteria;p__Proteobacteria;c__Gammaproteobacteria;o__Enterobacterales;f__Enterobacteriaceae;g__Atlantibacter;s__Atlantibacter hermannii	No	high
3300012281_2	Morganella morganii gyrB conferring resistance to fluoroquinolone	d__Bacteria;p__Proteobacteria;c__Gammaproteobacteria;o__Enterobacterales;f__Enterobacteriaceae;g__Atlantibacter;s__Atlantibacter hermannii	No	high
3300012281_2	msbA	d__Bacteria;p__Proteobacteria;c__Gammaproteobacteria;o__Enterobacterales;f__Enterobacteriaceae;g__Atlantibacter;s__Atlantibacter hermannii	No	high
3300012281_2	Escherichia coli GlpT with mutation conferring resistance to fosfomycin	d__Bacteria;p__Proteobacteria;c__Gammaproteobacteria;o__Enterobacterales;f__Enterobacteriaceae;g__Atlantibacter;s__Atlantibacter hermannii	No	high
3300012281_2	Haemophilus influenzae PBP3 conferring resistance to beta-lactam antibiotics	d__Bacteria;p__Proteobacteria;c__Gammaproteobacteria;o__Enterobacterales;f__Enterobacteriaceae;g__Atlantibacter;s__Atlantibacter hermannii	No	high
3300011733_1	Pseudomonas aeruginosa soxR	d__Bacteria;p__Proteobacteria;c__Gammaproteobacteria;o__Pseudomonadales;f__Pseudomonadaceae;g__Pseudomonas;s__Pseudomonas nitroreducens	Yes	high
3300011733_1	MexB	d__Bacteria;p__Proteobacteria;c__Gammaproteobacteria;o__Pseudomonadales;f__Pseudomonadaceae;g__Pseudomonas;s__Pseudomonas nitroreducens	Yes	high
3300011733_1	adeF	d__Bacteria;p__Proteobacteria;c__Gammaproteobacteria;o__Pseudomonadales;f__Pseudomonadaceae;g__Pseudomonas;s__Pseudomonas nitroreducens	Yes	high
3300029086_2	ugd	d__Bacteria;p__Proteobacteria;c__Gammaproteobacteria;o__Enterobacterales;f__Enterobacteriaceae;g__Escherichia;s__Escherichia coli	Yes	high
3300029086_2	kdpE	d__Bacteria;p__Proteobacteria;c__Gammaproteobacteria;o__Enterobacterales;f__Enterobacteriaceae;g__Escherichia;s__Escherichia coli	Yes	high
3300029086_2	cpxA	d__Bacteria;p__Proteobacteria;c__Gammaproteobacteria;o__Enterobacterales;f__Enterobacteriaceae;g__Escherichia;s__Escherichia coli	Yes	high
3300029086_2	ANT(4')-IIb	d__Bacteria;p__Proteobacteria;c__Gammaproteobacteria;o__Enterobacterales;f__Enterobacteriaceae;g__Escherichia;s__Escherichia coli	Yes	high
3300029086_2	emrY	d__Bacteria;p__Proteobacteria;c__Gammaproteobacteria;o__Enterobacterales;f__Enterobacteriaceae;g__Escherichia;s__Escherichia coli	Yes	high
3300029086_2	emrK	d__Bacteria;p__Proteobacteria;c__Gammaproteobacteria;o__Enterobacterales;f__Enterobacteriaceae;g__Escherichia;s__Escherichia coli	Yes	high
3300029086_2	evgA	d__Bacteria;p__Proteobacteria;c__Gammaproteobacteria;o__Enterobacterales;f__Enterobacteriaceae;g__Escherichia;s__Escherichia coli	Yes	high
3300029086_2	evgS	d__Bacteria;p__Proteobacteria;c__Gammaproteobacteria;o__Enterobacterales;f__Enterobacteriaceae;g__Escherichia;s__Escherichia coli	Yes	high
3300029086_2	Escherichia coli ampC1 beta-lactamase	d__Bacteria;p__Proteobacteria;c__Gammaproteobacteria;o__Enterobacterales;f__Enterobacteriaceae;g__Escherichia;s__Escherichia coli	Yes	high
3300029086_2	acrD	d__Bacteria;p__Proteobacteria;c__Gammaproteobacteria;o__Enterobacterales;f__Enterobacteriaceae;g__Escherichia;s__Escherichia coli	Yes	high
3300029086_2	Escherichia coli acrA	d__Bacteria;p__Proteobacteria;c__Gammaproteobacteria;o__Enterobacterales;f__Enterobacteriaceae;g__Escherichia;s__Escherichia coli	Yes	high
3300029086_2	acrB	d__Bacteria;p__Proteobacteria;c__Gammaproteobacteria;o__Enterobacterales;f__Enterobacteriaceae;g__Escherichia;s__Escherichia coli	Yes	high
3300029086_2	Escherichia coli ampH beta-lactamase	d__Bacteria;p__Proteobacteria;c__Gammaproteobacteria;o__Enterobacterales;f__Enterobacteriaceae;g__Escherichia;s__Escherichia coli	Yes	high
3300029086_2	Escherichia coli acrR with mutation conferring multidrug antibiotic resistance	d__Bacteria;p__Proteobacteria;c__Gammaproteobacteria;o__Enterobacterales;f__Enterobacteriaceae;g__Escherichia;s__Escherichia coli	Yes	high
3300029086_2	mdtM	d__Bacteria;p__Proteobacteria;c__Gammaproteobacteria;o__Enterobacterales;f__Enterobacteriaceae;g__Escherichia;s__Escherichia coli	Yes	high
3300029086_2	msbA	d__Bacteria;p__Proteobacteria;c__Gammaproteobacteria;o__Enterobacterales;f__Enterobacteriaceae;g__Escherichia;s__Escherichia coli	Yes	high
3300029086_2	AcrF	d__Bacteria;p__Proteobacteria;c__Gammaproteobacteria;o__Enterobacterales;f__Enterobacteriaceae;g__Escherichia;s__Escherichia coli	Yes	high
3300029086_2	AcrE	d__Bacteria;p__Proteobacteria;c__Gammaproteobacteria;o__Enterobacterales;f__Enterobacteriaceae;g__Escherichia;s__Escherichia coli	Yes	high
3300029086_2	AcrS	d__Bacteria;p__Proteobacteria;c__Gammaproteobacteria;o__Enterobacterales;f__Enterobacteriaceae;g__Escherichia;s__Escherichia coli	Yes	high
3300029086_2	bacA	d__Bacteria;p__Proteobacteria;c__Gammaproteobacteria;o__Enterobacterales;f__Enterobacteriaceae;g__Escherichia;s__Escherichia coli	Yes	high
3300029086_2	H-NS	d__Bacteria;p__Proteobacteria;c__Gammaproteobacteria;o__Enterobacterales;f__Enterobacteriaceae;g__Escherichia;s__Escherichia coli	Yes	high
3300029086_2	TolC	d__Bacteria;p__Proteobacteria;c__Gammaproteobacteria;o__Enterobacterales;f__Enterobacteriaceae;g__Escherichia;s__Escherichia coli	Yes	high
3300029086_2	mdtH	d__Bacteria;p__Proteobacteria;c__Gammaproteobacteria;o__Enterobacterales;f__Enterobacteriaceae;g__Escherichia;s__Escherichia coli	Yes	high
3300029086_2	mdtG	d__Bacteria;p__Proteobacteria;c__Gammaproteobacteria;o__Enterobacterales;f__Enterobacteriaceae;g__Escherichia;s__Escherichia coli	Yes	high
3300029086_2	mdtP	d__Bacteria;p__Proteobacteria;c__Gammaproteobacteria;o__Enterobacterales;f__Enterobacteriaceae;g__Escherichia;s__Escherichia coli	Yes	high
3300029086_2	mdtO	d__Bacteria;p__Proteobacteria;c__Gammaproteobacteria;o__Enterobacterales;f__Enterobacteriaceae;g__Escherichia;s__Escherichia coli	Yes	high
3300029086_2	mdtN	d__Bacteria;p__Proteobacteria;c__Gammaproteobacteria;o__Enterobacterales;f__Enterobacteriaceae;g__Escherichia;s__Escherichia coli	Yes	high
3300029086_2	eptA	d__Bacteria;p__Proteobacteria;c__Gammaproteobacteria;o__Enterobacterales;f__Enterobacteriaceae;g__Escherichia;s__Escherichia coli	Yes	high
3300029086_2	Escherichia coli ampC beta-lactamase	d__Bacteria;p__Proteobacteria;c__Gammaproteobacteria;o__Enterobacterales;f__Enterobacteriaceae;g__Escherichia;s__Escherichia coli	Yes	high
3300029086_2	Escherichia coli soxS with mutation conferring antibiotic resistance	d__Bacteria;p__Proteobacteria;c__Gammaproteobacteria;o__Enterobacterales;f__Enterobacteriaceae;g__Escherichia;s__Escherichia coli	Yes	high
3300029086_2	PmrF	d__Bacteria;p__Proteobacteria;c__Gammaproteobacteria;o__Enterobacterales;f__Enterobacteriaceae;g__Escherichia;s__Escherichia coli	Yes	high
3300029086_2	CRP	d__Bacteria;p__Proteobacteria;c__Gammaproteobacteria;o__Enterobacterales;f__Enterobacteriaceae;g__Escherichia;s__Escherichia coli	Yes	high
3300029086_2	YojI	d__Bacteria;p__Proteobacteria;c__Gammaproteobacteria;o__Enterobacterales;f__Enterobacteriaceae;g__Escherichia;s__Escherichia coli	Yes	high
3300029086_2	Escherichia coli GlpT with mutation conferring resistance to fosfomycin	d__Bacteria;p__Proteobacteria;c__Gammaproteobacteria;o__Enterobacterales;f__Enterobacteriaceae;g__Escherichia;s__Escherichia coli	Yes	high
3300029086_2	mdtE	d__Bacteria;p__Proteobacteria;c__Gammaproteobacteria;o__Enterobacterales;f__Enterobacteriaceae;g__Escherichia;s__Escherichia coli	Yes	high
3300029086_2	mdtF	d__Bacteria;p__Proteobacteria;c__Gammaproteobacteria;o__Enterobacterales;f__Enterobacteriaceae;g__Escherichia;s__Escherichia coli	Yes	high
3300029086_2	gadX	d__Bacteria;p__Proteobacteria;c__Gammaproteobacteria;o__Enterobacterales;f__Enterobacteriaceae;g__Escherichia;s__Escherichia coli	Yes	high
3300029086_2	mdtA	d__Bacteria;p__Proteobacteria;c__Gammaproteobacteria;o__Enterobacterales;f__Enterobacteriaceae;g__Escherichia;s__Escherichia coli	Yes	high
3300029086_2	marA	d__Bacteria;p__Proteobacteria;c__Gammaproteobacteria;o__Enterobacterales;f__Enterobacteriaceae;g__Escherichia;s__Escherichia coli	Yes	high
3300029086_2	Escherichia coli marR mutant conferring antibiotic resistance	d__Bacteria;p__Proteobacteria;c__Gammaproteobacteria;o__Enterobacterales;f__Enterobacteriaceae;g__Escherichia;s__Escherichia coli	Yes	high
3300029086_2	mdtB	d__Bacteria;p__Proteobacteria;c__Gammaproteobacteria;o__Enterobacterales;f__Enterobacteriaceae;g__Escherichia;s__Escherichia coli	Yes	high
3300029086_2	mdtC	d__Bacteria;p__Proteobacteria;c__Gammaproteobacteria;o__Enterobacterales;f__Enterobacteriaceae;g__Escherichia;s__Escherichia coli	Yes	high
3300029086_2	baeS	d__Bacteria;p__Proteobacteria;c__Gammaproteobacteria;o__Enterobacterales;f__Enterobacteriaceae;g__Escherichia;s__Escherichia coli	Yes	high
3300029086_2	baeR	d__Bacteria;p__Proteobacteria;c__Gammaproteobacteria;o__Enterobacterales;f__Enterobacteriaceae;g__Escherichia;s__Escherichia coli	Yes	high
3300029086_2	Klebsiella pneumoniae KpnF	d__Bacteria;p__Proteobacteria;c__Gammaproteobacteria;o__Enterobacterales;f__Enterobacteriaceae;g__Escherichia;s__Escherichia coli	Yes	high
3300029086_2	Klebsiella pneumoniae KpnE	d__Bacteria;p__Proteobacteria;c__Gammaproteobacteria;o__Enterobacterales;f__Enterobacteriaceae;g__Escherichia;s__Escherichia coli	Yes	high
3300029086_2	emrB	d__Bacteria;p__Proteobacteria;c__Gammaproteobacteria;o__Enterobacterales;f__Enterobacteriaceae;g__Escherichia;s__Escherichia coli	Yes	high
3300029086_2	emrA	d__Bacteria;p__Proteobacteria;c__Gammaproteobacteria;o__Enterobacterales;f__Enterobacteriaceae;g__Escherichia;s__Escherichia coli	Yes	high
3300029086_2	emrR	d__Bacteria;p__Proteobacteria;c__Gammaproteobacteria;o__Enterobacterales;f__Enterobacteriaceae;g__Escherichia;s__Escherichia coli	Yes	high
3300029086_2	Escherichia coli mdfA	d__Bacteria;p__Proteobacteria;c__Gammaproteobacteria;o__Enterobacterales;f__Enterobacteriaceae;g__Escherichia;s__Escherichia coli	Yes	high
3300029086_2	mphB	d__Bacteria;p__Proteobacteria;c__Gammaproteobacteria;o__Enterobacterales;f__Enterobacteriaceae;g__Escherichia;s__Escherichia coli	Yes	high
3300029086_2	Escherichia coli EF-Tu mutants conferring resistance to Pulvomycin	d__Bacteria;p__Proteobacteria;c__Gammaproteobacteria;o__Enterobacterales;f__Enterobacteriaceae;g__Escherichia;s__Escherichia coli	Yes	high
3300029086_2	Haemophilus influenzae PBP3 conferring resistance to beta-lactam antibiotics	d__Bacteria;p__Proteobacteria;c__Gammaproteobacteria;o__Enterobacterales;f__Enterobacteriaceae;g__Escherichia;s__Escherichia coli	Yes	high
3300029020_13	APH(2'')-IIa	d__Bacteria;p__Proteobacteria;c__Betaproteobacteria;o__Burkholderiales;f__Sutterellaceae;g__Sutterella;s__Sutterella wadsworthensis	No	high
3300026113_2	dfrA8	d__Bacteria;p__Proteobacteria;c__Gammaproteobacteria;o__Oceanospirillales;f__Alcanivoracaceae;g__Alcanivorax;s__Alcanivorax jadensis	No	low
3300026113_2	vanSE	d__Bacteria;p__Proteobacteria;c__Gammaproteobacteria;o__Oceanospirillales;f__Alcanivoracaceae;g__Alcanivorax;s__Alcanivorax jadensis	No	low
3300026113_2	TEM-87	d__Bacteria;p__Proteobacteria;c__Gammaproteobacteria;o__Oceanospirillales;f__Alcanivoracaceae;g__Alcanivorax;s__Alcanivorax jadensis	No	low
3300029313_8	adeF	d__Bacteria;p__Bacteroidetes;c__Bacteroidia;o__Bacteroidales;f__Tannerellaceae;g__Parabacteroides;s__Parabacteroides distasonis	No	high
3300029847_28	NDM-8	d__Bacteria;p__Bacteroidetes;c__Bacteroidia;o__Bacteroidales;f__Tannerellaceae;g__Parabacteroides;s__Parabacteroides distasonis	No	high
3300024508_4	APH(6)-Ic	d__Bacteria;p__Proteobacteria;c__Alphaproteobacteria;o__Rhodobacterales;f__Rhodobacteraceae;g__Thalassobacter;s__Thalassobacter stenotrophicus	No	low
3300024508_4	tet(48)	d__Bacteria;p__Proteobacteria;c__Alphaproteobacteria;o__Rhodobacterales;f__Rhodobacteraceae;g__Thalassobacter;s__Thalassobacter stenotrophicus	No	low
3300029696_12	adeF	d__Bacteria;p__Bacteroidetes;c__Bacteroidia;o__Bacteroidales;f__Rikenellaceae;g__Alistipes;s__	No	high
3300029696_12	vgbB	d__Bacteria;p__Bacteroidetes;c__Bacteroidia;o__Bacteroidales;f__Rikenellaceae;g__Alistipes;s__	No	high
3300029696_12	Escherichia coli ampC1 beta-lactamase	d__Bacteria;p__Bacteroidetes;c__Bacteroidia;o__Bacteroidales;f__Rikenellaceae;g__Alistipes;s__	No	high
3300027147_12	Escherichia coli ampH beta-lactamase	d__Bacteria;p__Deinococcus-Thermus;c__Deinococci;o__Thermales;f__Thermaceae;g__Thermus;s__Thermus thermophilus	No	high
3300029054_11	adeF	d__Bacteria;p__Bacteroidetes;c__Bacteroidia;o__Bacteroidales;f__Odoribacteraceae;g__Odoribacter;s__Odoribacter splanchnicus	No	high
3300029100_10	Escherichia coli ampC1 beta-lactamase	d__Bacteria;p__Bacteroidetes;c__Bacteroidia;o__Bacteroidales;f__Rikenellaceae;g__Alistipes;s__Alistipes putredinis	No	high
3300029100_10	adeF	d__Bacteria;p__Bacteroidetes;c__Bacteroidia;o__Bacteroidales;f__Rikenellaceae;g__Alistipes;s__Alistipes putredinis	No	high
3300029100_10	vgbB	d__Bacteria;p__Bacteroidetes;c__Bacteroidia;o__Bacteroidales;f__Rikenellaceae;g__Alistipes;s__Alistipes putredinis	No	high
3300029393_13	adeF	d__Bacteria;p__Verrucomicrobia;c__Verrucomicrobiae;o__Verrucomicrobiales;f__Akkermansiaceae;g__Akkermansia;s__Akkermansia muciniphila	No	high
3300029393_13	vanRE	d__Bacteria;p__Verrucomicrobia;c__Verrucomicrobiae;o__Verrucomicrobiales;f__Akkermansiaceae;g__Akkermansia;s__Akkermansia muciniphila	No	high
3300014156_9	Bifidobacterium adolescentis rpoB mutants conferring resistance to rifampicin	d__Bacteria;p__;c__;o__;f__;g__;s__	No	high
3300011612_3	smeR	d__Bacteria;p__Proteobacteria;c__Gammaproteobacteria;o__Xanthomonadales;f__Xanthomonadaceae;g__Stenotrophomonas;s__Stenotrophomonas maltophilia	Yes	high
3300011612_3	smeA	d__Bacteria;p__Proteobacteria;c__Gammaproteobacteria;o__Xanthomonadales;f__Xanthomonadaceae;g__Stenotrophomonas;s__Stenotrophomonas maltophilia	Yes	high
3300011612_3	smeB	d__Bacteria;p__Proteobacteria;c__Gammaproteobacteria;o__Xanthomonadales;f__Xanthomonadaceae;g__Stenotrophomonas;s__Stenotrophomonas maltophilia	Yes	high
3300011612_3	smeD	d__Bacteria;p__Proteobacteria;c__Gammaproteobacteria;o__Xanthomonadales;f__Xanthomonadaceae;g__Stenotrophomonas;s__Stenotrophomonas maltophilia	Yes	high
3300011612_3	smeF	d__Bacteria;p__Proteobacteria;c__Gammaproteobacteria;o__Xanthomonadales;f__Xanthomonadaceae;g__Stenotrophomonas;s__Stenotrophomonas maltophilia	Yes	high
3300011612_3	smeE	d__Bacteria;p__Proteobacteria;c__Gammaproteobacteria;o__Xanthomonadales;f__Xanthomonadaceae;g__Stenotrophomonas;s__Stenotrophomonas maltophilia	Yes	high
3300011612_3	adeF	d__Bacteria;p__Proteobacteria;c__Gammaproteobacteria;o__Xanthomonadales;f__Xanthomonadaceae;g__Stenotrophomonas;s__Stenotrophomonas maltophilia	Yes	high
3300011612_3	efpA	d__Bacteria;p__Proteobacteria;c__Gammaproteobacteria;o__Xanthomonadales;f__Xanthomonadaceae;g__Stenotrophomonas;s__Stenotrophomonas maltophilia	Yes	high
3300029042_16	aad(6)	d__Bacteria;p__Firmicutes;c__Negativicutes;o__Selenomonadales;f__Selenomonadaceae;g__Mitsuokella;s__Mitsuokella multacida	No	high
3300029042_16	adeF	d__Bacteria;p__Firmicutes;c__Negativicutes;o__Selenomonadales;f__Selenomonadaceae;g__Mitsuokella;s__Mitsuokella multacida	No	high
3300011515_2	AAC(2')-Ie	d__Bacteria;p__Proteobacteria;c__Alphaproteobacteria;o__Caulobacterales;f__Caulobacteraceae;g__Brevundimonas;s__Brevundimonas bullata	No	high
3300011515_2	catQ	d__Bacteria;p__Proteobacteria;c__Alphaproteobacteria;o__Caulobacterales;f__Caulobacteraceae;g__Brevundimonas;s__Brevundimonas bullata	No	high
3300011515_2	tet(57)	d__Bacteria;p__Proteobacteria;c__Alphaproteobacteria;o__Caulobacterales;f__Caulobacteraceae;g__Brevundimonas;s__Brevundimonas bullata	No	high
3300011145_6	lmrD	d__Bacteria;p__Firmicutes;c__Bacilli;o__Lactobacillales;f__Streptococcaceae;g__Lactococcus;s__Lactococcus lactis	No	high
3300029776_16	vgbB	d__Bacteria;p__Bacteroidetes;c__Bacteroidia;o__Bacteroidales;f__Rikenellaceae;g__Alistipes;s__Alistipes putredinis	No	high
3300029776_16	adeF	d__Bacteria;p__Bacteroidetes;c__Bacteroidia;o__Bacteroidales;f__Rikenellaceae;g__Alistipes;s__Alistipes putredinis	No	high
3300011877_5	MexD	d__Bacteria;p__Proteobacteria;c__Alphaproteobacteria;o__Rhizobiales;f__Brucellaceae;g__Ochrobactrum;s__Ochrobactrum anthropi	No	high
3300011877_5	adeF	d__Bacteria;p__Proteobacteria;c__Alphaproteobacteria;o__Rhizobiales;f__Brucellaceae;g__Ochrobactrum;s__Ochrobactrum anthropi	No	high
3300011877_5	OCH-6	d__Bacteria;p__Proteobacteria;c__Alphaproteobacteria;o__Rhizobiales;f__Brucellaceae;g__Ochrobactrum;s__Ochrobactrum anthropi	No	high
3300025061_5	tet(Z)	d__Bacteria;p__Proteobacteria;c__Gammaproteobacteria;o__Pseudomonadales;f__Moraxellaceae;g__Psychrobacter;s__Psychrobacter pacificensis	No	low
3300012648_2	facT	d__Bacteria;p__Proteobacteria;c__Gammaproteobacteria;o__Xanthomonadales;f__Xanthomonadaceae;g__Stenotrophomonas;s__Stenotrophomonas sp. DAIF1	No	high
3300012648_2	adeF	d__Bacteria;p__Proteobacteria;c__Gammaproteobacteria;o__Xanthomonadales;f__Xanthomonadaceae;g__Stenotrophomonas;s__Stenotrophomonas sp. DAIF1	No	high
3300012648_2	smeD	d__Bacteria;p__Proteobacteria;c__Gammaproteobacteria;o__Xanthomonadales;f__Xanthomonadaceae;g__Stenotrophomonas;s__Stenotrophomonas sp. DAIF1	No	high
3300014635_2	vanXYC	d__Bacteria;p__Firmicutes;c__Bacilli;o__Lactobacillales;f__Enterococcaceae;g__Enterococcus;s__Enterococcus casseliflavus	No	high
3300014635_2	OXA-488	d__Bacteria;p__Firmicutes;c__Bacilli;o__Lactobacillales;f__Enterococcaceae;g__Enterococcus;s__Enterococcus casseliflavus	No	high
3300014635_2	vanRC	d__Bacteria;p__Firmicutes;c__Bacilli;o__Lactobacillales;f__Enterococcaceae;g__Enterococcus;s__Enterococcus casseliflavus	No	high
3300014635_2	efrA	d__Bacteria;p__Firmicutes;c__Bacilli;o__Lactobacillales;f__Enterococcaceae;g__Enterococcus;s__Enterococcus casseliflavus	No	high
3300014635_2	Erm(O)-lrm	d__Bacteria;p__Firmicutes;c__Bacilli;o__Lactobacillales;f__Enterococcaceae;g__Enterococcus;s__Enterococcus casseliflavus	No	high
3300011933_17	adeF	d__Bacteria;p__Proteobacteria;c__Epsilonproteobacteria;o__Campylobacterales;f__Campylobacteraceae;g__Campylobacter;s__Campylobacter rectus	No	high
3300026874_2	adeF	d__Bacteria;p__Proteobacteria;c__Alphaproteobacteria;o__Rhodospirillales;f__Rhodospirillaceae;g__Thalassospira;s__Thalassospira povalilytica	No	low
3300026874_2	fexA	d__Bacteria;p__Proteobacteria;c__Alphaproteobacteria;o__Rhodospirillales;f__Rhodospirillaceae;g__Thalassospira;s__Thalassospira povalilytica	No	low
3300026874_2	Bacillus subtilis mprF	d__Bacteria;p__Proteobacteria;c__Alphaproteobacteria;o__Rhodospirillales;f__Rhodospirillaceae;g__Thalassospira;s__Thalassospira povalilytica	No	low
3300014748_2	adeF	d__Bacteria;p__Bacteroidetes;c__Bacteroidia;o__Bacteroidales;f__Tannerellaceae;g__Parabacteroides;s__Parabacteroides distasonis	No	high
3300014748_2	sul2	d__Bacteria;p__Bacteroidetes;c__Bacteroidia;o__Bacteroidales;f__Tannerellaceae;g__Parabacteroides;s__Parabacteroides distasonis	No	high
3300011865_2	FosA2	d__Bacteria;p__Proteobacteria;c__Gammaproteobacteria;o__Enterobacterales;f__Enterobacteriaceae;g__Leclercia;s__Leclercia adecarboxylata	Yes	high
3300011865_2	ACT-8	d__Bacteria;p__Proteobacteria;c__Gammaproteobacteria;o__Enterobacterales;f__Enterobacteriaceae;g__Leclercia;s__Leclercia adecarboxylata	Yes	high
3300011865_2	msbA	d__Bacteria;p__Proteobacteria;c__Gammaproteobacteria;o__Enterobacterales;f__Enterobacteriaceae;g__Leclercia;s__Leclercia adecarboxylata	Yes	high
3300011865_2	adeF	d__Bacteria;p__Proteobacteria;c__Gammaproteobacteria;o__Enterobacterales;f__Enterobacteriaceae;g__Leclercia;s__Leclercia adecarboxylata	Yes	high
3300011865_2	CRP	d__Bacteria;p__Proteobacteria;c__Gammaproteobacteria;o__Enterobacterales;f__Enterobacteriaceae;g__Leclercia;s__Leclercia adecarboxylata	Yes	high
3300011865_2	acrD	d__Bacteria;p__Proteobacteria;c__Gammaproteobacteria;o__Enterobacterales;f__Enterobacteriaceae;g__Leclercia;s__Leclercia adecarboxylata	Yes	high
3300011865_2	mdtB	d__Bacteria;p__Proteobacteria;c__Gammaproteobacteria;o__Enterobacterales;f__Enterobacteriaceae;g__Leclercia;s__Leclercia adecarboxylata	Yes	high
3300011865_2	mdtC	d__Bacteria;p__Proteobacteria;c__Gammaproteobacteria;o__Enterobacterales;f__Enterobacteriaceae;g__Leclercia;s__Leclercia adecarboxylata	Yes	high
3300011865_2	baeR	d__Bacteria;p__Proteobacteria;c__Gammaproteobacteria;o__Enterobacterales;f__Enterobacteriaceae;g__Leclercia;s__Leclercia adecarboxylata	Yes	high
3300011865_2	bacA	d__Bacteria;p__Proteobacteria;c__Gammaproteobacteria;o__Enterobacterales;f__Enterobacteriaceae;g__Leclercia;s__Leclercia adecarboxylata	Yes	high
3300011865_2	marA	d__Bacteria;p__Proteobacteria;c__Gammaproteobacteria;o__Enterobacterales;f__Enterobacteriaceae;g__Leclercia;s__Leclercia adecarboxylata	Yes	high
3300011865_2	Klebsiella pneumoniae KpnF	d__Bacteria;p__Proteobacteria;c__Gammaproteobacteria;o__Enterobacterales;f__Enterobacteriaceae;g__Leclercia;s__Leclercia adecarboxylata	Yes	high
3300011865_2	Klebsiella pneumoniae KpnE	d__Bacteria;p__Proteobacteria;c__Gammaproteobacteria;o__Enterobacterales;f__Enterobacteriaceae;g__Leclercia;s__Leclercia adecarboxylata	Yes	high
3300011865_2	Escherichia coli marR mutant conferring antibiotic resistance	d__Bacteria;p__Proteobacteria;c__Gammaproteobacteria;o__Enterobacterales;f__Enterobacteriaceae;g__Leclercia;s__Leclercia adecarboxylata	Yes	high
3300011865_2	emrB	d__Bacteria;p__Proteobacteria;c__Gammaproteobacteria;o__Enterobacterales;f__Enterobacteriaceae;g__Leclercia;s__Leclercia adecarboxylata	Yes	high
3300011865_2	emrR	d__Bacteria;p__Proteobacteria;c__Gammaproteobacteria;o__Enterobacterales;f__Enterobacteriaceae;g__Leclercia;s__Leclercia adecarboxylata	Yes	high
3300011865_2	Escherichia coli mdfA	d__Bacteria;p__Proteobacteria;c__Gammaproteobacteria;o__Enterobacterales;f__Enterobacteriaceae;g__Leclercia;s__Leclercia adecarboxylata	Yes	high
3300011865_2	acrB	d__Bacteria;p__Proteobacteria;c__Gammaproteobacteria;o__Enterobacterales;f__Enterobacteriaceae;g__Leclercia;s__Leclercia adecarboxylata	Yes	high
3300011865_2	Escherichia coli ampH beta-lactamase	d__Bacteria;p__Proteobacteria;c__Gammaproteobacteria;o__Enterobacterales;f__Enterobacteriaceae;g__Leclercia;s__Leclercia adecarboxylata	Yes	high
3300011865_2	Salmonella enterica cmlA	d__Bacteria;p__Proteobacteria;c__Gammaproteobacteria;o__Enterobacterales;f__Enterobacteriaceae;g__Leclercia;s__Leclercia adecarboxylata	Yes	high
3300011865_2	Escherichia coli acrR with mutation conferring multidrug antibiotic resistance	d__Bacteria;p__Proteobacteria;c__Gammaproteobacteria;o__Enterobacterales;f__Enterobacteriaceae;g__Leclercia;s__Leclercia adecarboxylata	Yes	high
3300011865_2	Escherichia coli EF-Tu mutants conferring resistance to Pulvomycin	d__Bacteria;p__Proteobacteria;c__Gammaproteobacteria;o__Enterobacterales;f__Enterobacteriaceae;g__Leclercia;s__Leclercia adecarboxylata	Yes	high
3300011865_2	Haemophilus influenzae PBP3 conferring resistance to beta-lactam antibiotics	d__Bacteria;p__Proteobacteria;c__Gammaproteobacteria;o__Enterobacterales;f__Enterobacteriaceae;g__Leclercia;s__Leclercia adecarboxylata	Yes	high
3300029567_17	adeF	d__Bacteria;p__Bacteroidetes;c__Bacteroidia;o__Bacteroidales;f__Rikenellaceae;g__Alistipes;s__Alistipes shahii	No	high
3300013495_3	lmrD	d__Bacteria;p__Firmicutes;c__Bacilli;o__Lactobacillales;f__Streptococcaceae;g__Lactococcus;s__Lactococcus lactis	No	high
3300027607_6	erm(32)	d__Bacteria;p__Bacteroidetes;c__Flavobacteriia;o__Flavobacteriales;f__Flavobacteriaceae;g__;s__	No	high
3300029351_7	adeF	d__Bacteria;p__Verrucomicrobia;c__Verrucomicrobiae;o__Verrucomicrobiales;f__Akkermansiaceae;g__Akkermansia;s__Akkermansia muciniphila	No	high
3300029351_7	vanRE	d__Bacteria;p__Verrucomicrobia;c__Verrucomicrobiae;o__Verrucomicrobiales;f__Akkermansiaceae;g__Akkermansia;s__Akkermansia muciniphila	No	high
3300009540_27	mdtO	d__Bacteria;p__Proteobacteria;c__;o__;f__;g__;s__	No	high
3300029754_5	adeF	d__Bacteria;p__Bacteroidetes;c__Bacteroidia;o__Bacteroidales;f__Tannerellaceae;g__Parabacteroides;s__Parabacteroides distasonis	No	high
3300029754_5	tetB(P)	d__Bacteria;p__Bacteroidetes;c__Bacteroidia;o__Bacteroidales;f__Tannerellaceae;g__Parabacteroides;s__Parabacteroides distasonis	No	high
3300029532_16	vgbB	d__Bacteria;p__Bacteroidetes;c__Bacteroidia;o__Bacteroidales;f__Rikenellaceae;g__Alistipes;s__Alistipes putredinis	No	high
3300029532_16	Escherichia coli ampC1 beta-lactamase	d__Bacteria;p__Bacteroidetes;c__Bacteroidia;o__Bacteroidales;f__Rikenellaceae;g__Alistipes;s__Alistipes putredinis	No	high
3300011942_3	tetQ	d__Bacteria;p__Proteobacteria;c__Gammaproteobacteria;o__Xanthomonadales;f__Xanthomonadaceae;g__Stenotrophomonas;s__Stenotrophomonas panacihumi	No	high
3300011942_3	adeF	d__Bacteria;p__Proteobacteria;c__Gammaproteobacteria;o__Xanthomonadales;f__Xanthomonadaceae;g__Stenotrophomonas;s__Stenotrophomonas panacihumi	No	high
3300011942_3	facT	d__Bacteria;p__Proteobacteria;c__Gammaproteobacteria;o__Xanthomonadales;f__Xanthomonadaceae;g__Stenotrophomonas;s__Stenotrophomonas panacihumi	No	high
3300011942_3	Erm(36)	d__Bacteria;p__Proteobacteria;c__Gammaproteobacteria;o__Xanthomonadales;f__Xanthomonadaceae;g__Stenotrophomonas;s__Stenotrophomonas panacihumi	No	high
3300029559_15	adeF	d__Bacteria;p__Bacteroidetes;c__Bacteroidia;o__Bacteroidales;f__Prevotellaceae;g__Prevotella;s__Prevotella stercorea	Yes	high
3300011588_1	adeF	d__Bacteria;p__Proteobacteria;c__Gammaproteobacteria;o__Pseudomonadales;f__Pseudomonadaceae;g__Pseudomonas;s__Pseudomonas stutzeri	Yes	high
3300014594_2	lmrB	d__Bacteria;p__Firmicutes;c__Bacilli;o__Lactobacillales;f__Lactobacillaceae;g__Lactobacillus;s__Lactobacillus rhamnosus	No	high
3300011746_2	msbA	d__Bacteria;p__Proteobacteria;c__Gammaproteobacteria;o__Enterobacterales;f__Enterobacteriaceae;g__Pluralibacter;s__Pluralibacter gergoviae	No	high
3300011746_2	marA	d__Bacteria;p__Proteobacteria;c__Gammaproteobacteria;o__Enterobacterales;f__Enterobacteriaceae;g__Pluralibacter;s__Pluralibacter gergoviae	No	high
3300011746_2	PmrF	d__Bacteria;p__Proteobacteria;c__Gammaproteobacteria;o__Enterobacterales;f__Enterobacteriaceae;g__Pluralibacter;s__Pluralibacter gergoviae	No	high
3300011746_2	Escherichia coli marR mutant conferring antibiotic resistance	d__Bacteria;p__Proteobacteria;c__Gammaproteobacteria;o__Enterobacterales;f__Enterobacteriaceae;g__Pluralibacter;s__Pluralibacter gergoviae	No	high
3300011746_2	Escherichia coli ampH beta-lactamase	d__Bacteria;p__Proteobacteria;c__Gammaproteobacteria;o__Enterobacterales;f__Enterobacteriaceae;g__Pluralibacter;s__Pluralibacter gergoviae	No	high
3300011746_2	CRP	d__Bacteria;p__Proteobacteria;c__Gammaproteobacteria;o__Enterobacterales;f__Enterobacteriaceae;g__Pluralibacter;s__Pluralibacter gergoviae	No	high
3300011746_2	Klebsiella pneumoniae KpnF	d__Bacteria;p__Proteobacteria;c__Gammaproteobacteria;o__Enterobacterales;f__Enterobacteriaceae;g__Pluralibacter;s__Pluralibacter gergoviae	No	high
3300011746_2	Klebsiella pneumoniae KpnE	d__Bacteria;p__Proteobacteria;c__Gammaproteobacteria;o__Enterobacterales;f__Enterobacteriaceae;g__Pluralibacter;s__Pluralibacter gergoviae	No	high
3300011746_2	emrB	d__Bacteria;p__Proteobacteria;c__Gammaproteobacteria;o__Enterobacterales;f__Enterobacteriaceae;g__Pluralibacter;s__Pluralibacter gergoviae	No	high
3300011746_2	emrR	d__Bacteria;p__Proteobacteria;c__Gammaproteobacteria;o__Enterobacterales;f__Enterobacteriaceae;g__Pluralibacter;s__Pluralibacter gergoviae	No	high
3300011746_2	Escherichia coli EF-Tu mutants conferring resistance to Pulvomycin	d__Bacteria;p__Proteobacteria;c__Gammaproteobacteria;o__Enterobacterales;f__Enterobacteriaceae;g__Pluralibacter;s__Pluralibacter gergoviae	No	high
3300011746_2	mdtB	d__Bacteria;p__Proteobacteria;c__Gammaproteobacteria;o__Enterobacterales;f__Enterobacteriaceae;g__Pluralibacter;s__Pluralibacter gergoviae	No	high
3300011746_2	adeF	d__Bacteria;p__Proteobacteria;c__Gammaproteobacteria;o__Enterobacterales;f__Enterobacteriaceae;g__Pluralibacter;s__Pluralibacter gergoviae	No	high
3300011746_2	Haemophilus influenzae PBP3 conferring resistance to beta-lactam antibiotics	d__Bacteria;p__Proteobacteria;c__Gammaproteobacteria;o__Enterobacterales;f__Enterobacteriaceae;g__Pluralibacter;s__Pluralibacter gergoviae	No	high
3300011746_2	Escherichia coli soxS with mutation conferring antibiotic resistance	d__Bacteria;p__Proteobacteria;c__Gammaproteobacteria;o__Enterobacterales;f__Enterobacteriaceae;g__Pluralibacter;s__Pluralibacter gergoviae	No	high
3300029117_7	vanRE	d__Bacteria;p__Verrucomicrobia;c__Verrucomicrobiae;o__Verrucomicrobiales;f__Akkermansiaceae;g__Akkermansia;s__Akkermansia muciniphila	No	high
3300029117_7	adeF	d__Bacteria;p__Verrucomicrobia;c__Verrucomicrobiae;o__Verrucomicrobiales;f__Akkermansiaceae;g__Akkermansia;s__Akkermansia muciniphila	No	high
3300011389_1	adeF	d__Bacteria;p__Proteobacteria;c__Gammaproteobacteria;o__Pseudomonadales;f__Pseudomonadaceae;g__Pseudomonas;s__Pseudomonas stutzeri	Yes	high
3300029733_22	vanSD	d__Bacteria;p__Firmicutes;c__Negativicutes;o__Acidaminococcales;f__Acidaminococcaceae;g__Phascolarctobacterium;s__Phascolarctobacterium faecium	No	high
3300027352_3	DHA-2	d__Bacteria;p__Firmicutes;c__Bacilli;o__Bacillales;f__Paenibacillaceae;g__Paenibacillus;s__	No	high
3300014786_13	adeF	d__Bacteria;p__Verrucomicrobia;c__Verrucomicrobiae;o__Verrucomicrobiales;f__Akkermansiaceae;g__Akkermansia;s__Akkermansia muciniphila	No	high
3300014786_13	vanRE	d__Bacteria;p__Verrucomicrobia;c__Verrucomicrobiae;o__Verrucomicrobiales;f__Akkermansiaceae;g__Akkermansia;s__Akkermansia muciniphila	No	high
3300013365_2	adeF	d__Bacteria;p__Proteobacteria;c__Gammaproteobacteria;o__Xanthomonadales;f__Xanthomonadaceae;g__Stenotrophomonas;s__Stenotrophomonas acidaminiphila	No	high
3300029738_10	tetW	d__Bacteria;p__Bacteroidetes;c__Bacteroidia;o__Bacteroidales;f__Barnesiellaceae;g__Barnesiella;s__Barnesiella intestinihominis	No	high
3300029738_10	adeF	d__Bacteria;p__Bacteroidetes;c__Bacteroidia;o__Bacteroidales;f__Barnesiellaceae;g__Barnesiella;s__Barnesiella intestinihominis	No	high
3300014682_3	kdpE	d__Bacteria;p__Proteobacteria;c__Gammaproteobacteria;o__Enterobacterales;f__Enterobacteriaceae;g__Escherichia;s__Escherichia coli	Yes	high
3300014682_3	ugd	d__Bacteria;p__Proteobacteria;c__Gammaproteobacteria;o__Enterobacterales;f__Enterobacteriaceae;g__Escherichia;s__Escherichia coli	Yes	high
3300014682_3	mdtM	d__Bacteria;p__Proteobacteria;c__Gammaproteobacteria;o__Enterobacterales;f__Enterobacteriaceae;g__Escherichia;s__Escherichia coli	Yes	high
3300014682_3	H-NS	d__Bacteria;p__Proteobacteria;c__Gammaproteobacteria;o__Enterobacterales;f__Enterobacteriaceae;g__Escherichia;s__Escherichia coli	Yes	high
3300014682_3	msbA	d__Bacteria;p__Proteobacteria;c__Gammaproteobacteria;o__Enterobacterales;f__Enterobacteriaceae;g__Escherichia;s__Escherichia coli	Yes	high
3300014682_3	mdtG	d__Bacteria;p__Proteobacteria;c__Gammaproteobacteria;o__Enterobacterales;f__Enterobacteriaceae;g__Escherichia;s__Escherichia coli	Yes	high
3300014682_3	mdtH	d__Bacteria;p__Proteobacteria;c__Gammaproteobacteria;o__Enterobacterales;f__Enterobacteriaceae;g__Escherichia;s__Escherichia coli	Yes	high
3300014682_3	YojI	d__Bacteria;p__Proteobacteria;c__Gammaproteobacteria;o__Enterobacterales;f__Enterobacteriaceae;g__Escherichia;s__Escherichia coli	Yes	high
3300014682_3	PmrF	d__Bacteria;p__Proteobacteria;c__Gammaproteobacteria;o__Enterobacterales;f__Enterobacteriaceae;g__Escherichia;s__Escherichia coli	Yes	high
3300014682_3	Escherichia coli GlpT with mutation conferring resistance to fosfomycin	d__Bacteria;p__Proteobacteria;c__Gammaproteobacteria;o__Enterobacterales;f__Enterobacteriaceae;g__Escherichia;s__Escherichia coli	Yes	high
3300014682_3	mdtA	d__Bacteria;p__Proteobacteria;c__Gammaproteobacteria;o__Enterobacterales;f__Enterobacteriaceae;g__Escherichia;s__Escherichia coli	Yes	high
3300014682_3	mdtB	d__Bacteria;p__Proteobacteria;c__Gammaproteobacteria;o__Enterobacterales;f__Enterobacteriaceae;g__Escherichia;s__Escherichia coli	Yes	high
3300014682_3	mdtC	d__Bacteria;p__Proteobacteria;c__Gammaproteobacteria;o__Enterobacterales;f__Enterobacteriaceae;g__Escherichia;s__Escherichia coli	Yes	high
3300014682_3	baeS	d__Bacteria;p__Proteobacteria;c__Gammaproteobacteria;o__Enterobacterales;f__Enterobacteriaceae;g__Escherichia;s__Escherichia coli	Yes	high
3300014682_3	baeR	d__Bacteria;p__Proteobacteria;c__Gammaproteobacteria;o__Enterobacterales;f__Enterobacteriaceae;g__Escherichia;s__Escherichia coli	Yes	high
3300014682_3	Escherichia coli ampC beta-lactamase	d__Bacteria;p__Proteobacteria;c__Gammaproteobacteria;o__Enterobacterales;f__Enterobacteriaceae;g__Escherichia;s__Escherichia coli	Yes	high
3300014682_3	cpxA	d__Bacteria;p__Proteobacteria;c__Gammaproteobacteria;o__Enterobacterales;f__Enterobacteriaceae;g__Escherichia;s__Escherichia coli	Yes	high
3300014682_3	Klebsiella pneumoniae KpnE	d__Bacteria;p__Proteobacteria;c__Gammaproteobacteria;o__Enterobacterales;f__Enterobacteriaceae;g__Escherichia;s__Escherichia coli	Yes	high
3300014682_3	Klebsiella pneumoniae KpnF	d__Bacteria;p__Proteobacteria;c__Gammaproteobacteria;o__Enterobacterales;f__Enterobacteriaceae;g__Escherichia;s__Escherichia coli	Yes	high
3300014682_3	AcrF	d__Bacteria;p__Proteobacteria;c__Gammaproteobacteria;o__Enterobacterales;f__Enterobacteriaceae;g__Escherichia;s__Escherichia coli	Yes	high
3300014682_3	AcrE	d__Bacteria;p__Proteobacteria;c__Gammaproteobacteria;o__Enterobacterales;f__Enterobacteriaceae;g__Escherichia;s__Escherichia coli	Yes	high
3300014682_3	AcrS	d__Bacteria;p__Proteobacteria;c__Gammaproteobacteria;o__Enterobacterales;f__Enterobacteriaceae;g__Escherichia;s__Escherichia coli	Yes	high
3300014682_3	bacA	d__Bacteria;p__Proteobacteria;c__Gammaproteobacteria;o__Enterobacterales;f__Enterobacteriaceae;g__Escherichia;s__Escherichia coli	Yes	high
3300014682_3	TolC	d__Bacteria;p__Proteobacteria;c__Gammaproteobacteria;o__Enterobacterales;f__Enterobacteriaceae;g__Escherichia;s__Escherichia coli	Yes	high
3300014682_3	emrR	d__Bacteria;p__Proteobacteria;c__Gammaproteobacteria;o__Enterobacterales;f__Enterobacteriaceae;g__Escherichia;s__Escherichia coli	Yes	high
3300014682_3	emrA	d__Bacteria;p__Proteobacteria;c__Gammaproteobacteria;o__Enterobacterales;f__Enterobacteriaceae;g__Escherichia;s__Escherichia coli	Yes	high
3300014682_3	emrB	d__Bacteria;p__Proteobacteria;c__Gammaproteobacteria;o__Enterobacterales;f__Enterobacteriaceae;g__Escherichia;s__Escherichia coli	Yes	high
3300014682_3	mphG	d__Bacteria;p__Proteobacteria;c__Gammaproteobacteria;o__Enterobacterales;f__Enterobacteriaceae;g__Escherichia;s__Escherichia coli	Yes	high
3300014682_3	marA	d__Bacteria;p__Proteobacteria;c__Gammaproteobacteria;o__Enterobacterales;f__Enterobacteriaceae;g__Escherichia;s__Escherichia coli	Yes	high
3300014682_3	Escherichia coli marR mutant conferring antibiotic resistance	d__Bacteria;p__Proteobacteria;c__Gammaproteobacteria;o__Enterobacterales;f__Enterobacteriaceae;g__Escherichia;s__Escherichia coli	Yes	high
3300014682_3	evgS	d__Bacteria;p__Proteobacteria;c__Gammaproteobacteria;o__Enterobacterales;f__Enterobacteriaceae;g__Escherichia;s__Escherichia coli	Yes	high
3300014682_3	evgA	d__Bacteria;p__Proteobacteria;c__Gammaproteobacteria;o__Enterobacterales;f__Enterobacteriaceae;g__Escherichia;s__Escherichia coli	Yes	high
3300014682_3	emrK	d__Bacteria;p__Proteobacteria;c__Gammaproteobacteria;o__Enterobacterales;f__Enterobacteriaceae;g__Escherichia;s__Escherichia coli	Yes	high
3300014682_3	emrY	d__Bacteria;p__Proteobacteria;c__Gammaproteobacteria;o__Enterobacterales;f__Enterobacteriaceae;g__Escherichia;s__Escherichia coli	Yes	high
3300014682_3	Escherichia coli mdfA	d__Bacteria;p__Proteobacteria;c__Gammaproteobacteria;o__Enterobacterales;f__Enterobacteriaceae;g__Escherichia;s__Escherichia coli	Yes	high
3300014682_3	mdtP	d__Bacteria;p__Proteobacteria;c__Gammaproteobacteria;o__Enterobacterales;f__Enterobacteriaceae;g__Escherichia;s__Escherichia coli	Yes	high
3300014682_3	mdtO	d__Bacteria;p__Proteobacteria;c__Gammaproteobacteria;o__Enterobacterales;f__Enterobacteriaceae;g__Escherichia;s__Escherichia coli	Yes	high
3300014682_3	mdtN	d__Bacteria;p__Proteobacteria;c__Gammaproteobacteria;o__Enterobacterales;f__Enterobacteriaceae;g__Escherichia;s__Escherichia coli	Yes	high
3300014682_3	eptA	d__Bacteria;p__Proteobacteria;c__Gammaproteobacteria;o__Enterobacterales;f__Enterobacteriaceae;g__Escherichia;s__Escherichia coli	Yes	high
3300014682_3	Escherichia coli soxS with mutation conferring antibiotic resistance	d__Bacteria;p__Proteobacteria;c__Gammaproteobacteria;o__Enterobacterales;f__Enterobacteriaceae;g__Escherichia;s__Escherichia coli	Yes	high
3300014682_3	Escherichia coli soxR with mutation conferring antibiotic resistance	d__Bacteria;p__Proteobacteria;c__Gammaproteobacteria;o__Enterobacterales;f__Enterobacteriaceae;g__Escherichia;s__Escherichia coli	Yes	high
3300020387_3	PmpM	d__Bacteria;p__Proteobacteria;c__Gammaproteobacteria;o__Oceanospirillales;f__Alcanivoracaceae;g__Alcanivorax;s__Alcanivorax mobilis	No	low
3300020387_3	adeF	d__Bacteria;p__Proteobacteria;c__Gammaproteobacteria;o__Oceanospirillales;f__Alcanivoracaceae;g__Alcanivorax;s__Alcanivorax mobilis	No	low
3300029782_31	adeF	d__Bacteria;p__Bacteroidetes;c__Bacteroidia;o__Bacteroidales;f__Rikenellaceae;g__Alistipes;s__Alistipes finegoldii	No	high
3300029821_26	vanXA	d__Bacteria;p__Proteobacteria;c__Betaproteobacteria;o__Burkholderiales;f__Comamonadaceae;g__Rhodoferax;s__	No	low
3300011980_18	vanXYE	d__Bacteria;p__Proteobacteria;c__Epsilonproteobacteria;o__Campylobacterales;f__Campylobacteraceae;g__Campylobacter;s__Campylobacter concisus	No	high
3300011980_18	adeF	d__Bacteria;p__Proteobacteria;c__Epsilonproteobacteria;o__Campylobacterales;f__Campylobacteraceae;g__Campylobacter;s__Campylobacter concisus	No	high
3300011980_18	Campylobacter jejuni gyrA conferring resistance to fluoroquinolones	d__Bacteria;p__Proteobacteria;c__Epsilonproteobacteria;o__Campylobacterales;f__Campylobacteraceae;g__Campylobacter;s__Campylobacter concisus	No	high
3300011796_4	lmrD	d__Bacteria;p__Firmicutes;c__Bacilli;o__Lactobacillales;f__Streptococcaceae;g__Lactococcus;s__Lactococcus lactis	No	high
3300029512_14	lnuC	d__Bacteria;p__Actinobacteria;c__Coriobacteriia;o__Coriobacteriales;f__Coriobacteriaceae;g__Collinsella;s__Collinsella aerofaciens	No	high
3300029893_10	chrB	d__Bacteria;p__Proteobacteria;c__Gammaproteobacteria;o__Chromatiales;f__Thioalkalispiraceae;g__Sulfurivermis;s__Sulfurivermis fontis	No	low
3300029893_10	cmeB	d__Bacteria;p__Proteobacteria;c__Gammaproteobacteria;o__Chromatiales;f__Thioalkalispiraceae;g__Sulfurivermis;s__Sulfurivermis fontis	No	low
3300029607_34	adeF	d__Bacteria;p__Firmicutes;c__Negativicutes;o__Selenomonadales;f__Selenomonadaceae;g__Megamonas;s__Megamonas rupellensis	No	high
3300012234_3	OpmD	d__Bacteria;p__Firmicutes;c__Bacilli;o__Bacillales;f__Bacillaceae;g__Lysinibacillus;s__Lysinibacillus xylanilyticus	No	high
3300029521_11	Chlamydia trachomatis intrinsic murA conferring resistance to fosfomycin	d__Bacteria;p__Synergistetes;c__Synergistia;o__Synergistales;f__Synergistaceae;g__Cloacibacillus;s__Cloacibacillus evryensis	No	high
3300029521_11	adeF	d__Bacteria;p__Synergistetes;c__Synergistia;o__Synergistales;f__Synergistaceae;g__Cloacibacillus;s__Cloacibacillus evryensis	No	high
3300024920_2	Klebsiella pneumoniae OmpK37	d__Bacteria;p__Verrucomicrobia;c__Opitutae;o__Opitutales;f__Opitutaceae;g__Lacunisphaera;s__Lacunisphaera limnophila	No	low
3300024920_2	adeF	d__Bacteria;p__Verrucomicrobia;c__Opitutae;o__Opitutales;f__Opitutaceae;g__Lacunisphaera;s__Lacunisphaera limnophila	No	low
3300011586_3	adeF	d__Bacteria;p__Proteobacteria;c__Gammaproteobacteria;o__Pseudomonadales;f__Pseudomonadaceae;g__Pseudomonas;s__Pseudomonas stutzeri	Yes	high
3300025138_10	oqxB	d__Bacteria;p__Proteobacteria;c__Alphaproteobacteria;o__Rhodobacterales;f__Rhodobacteraceae;g__Jannaschia;s__Jannaschia helgolandensis	No	low
3300025737_58	adeF	d__Bacteria;p__Synergistetes;c__Synergistia;o__Synergistales;f__Synergistaceae;g__Cloacibacillus;s__	No	high
3300011792_1	adeF	d__Bacteria;p__Proteobacteria;c__Gammaproteobacteria;o__Pseudomonadales;f__Pseudomonadaceae;g__Pseudomonas;s__Pseudomonas stutzeri	Yes	high
3300027353_4	DHA-2	d__Bacteria;p__Firmicutes;c__Bacilli;o__Bacillales;f__Paenibacillaceae;g__Paenibacillus;s__	No	high
3300011859_5	PmpM	d__Bacteria;p__Proteobacteria;c__Gammaproteobacteria;o__Pseudomonadales;f__Pseudomonadaceae;g__Pseudomonas;s__Pseudomonas stutzeri	Yes	high
3300011859_5	adeF	d__Bacteria;p__Proteobacteria;c__Gammaproteobacteria;o__Pseudomonadales;f__Pseudomonadaceae;g__Pseudomonas;s__Pseudomonas stutzeri	Yes	high
3300029716_20	ErmF	d__Bacteria;p__Bacteroidetes;c__Bacteroidia;o__Bacteroidales;f__Rikenellaceae;g__Alistipes;s__Alistipes shahii	No	high
3300029716_20	Escherichia coli ampC1 beta-lactamase	d__Bacteria;p__Bacteroidetes;c__Bacteroidia;o__Bacteroidales;f__Rikenellaceae;g__Alistipes;s__Alistipes shahii	No	high
3300029716_20	adeF	d__Bacteria;p__Bacteroidetes;c__Bacteroidia;o__Bacteroidales;f__Rikenellaceae;g__Alistipes;s__Alistipes shahii	No	high
3300028585_13	OXA-12	d__Bacteria;p__Proteobacteria;c__Alphaproteobacteria;o__Rhodobacterales;f__Rhodobacteraceae;g__Falsirhodobacter;s__Falsirhodobacter deserti	No	low
3300028585_13	adeF	d__Bacteria;p__Proteobacteria;c__Alphaproteobacteria;o__Rhodobacterales;f__Rhodobacteraceae;g__Falsirhodobacter;s__Falsirhodobacter deserti	No	low
3300022842_7	adeF	d__Bacteria;p__Proteobacteria;c__Gammaproteobacteria;o__;f__;g__;s__	No	low
3300011388_1	amrB	d__Bacteria;p__Proteobacteria;c__Gammaproteobacteria;o__Enterobacterales;f__Erwiniaceae;g__Pantoea;s__Pantoea septica	No	high
3300011388_1	CRP	d__Bacteria;p__Proteobacteria;c__Gammaproteobacteria;o__Enterobacterales;f__Erwiniaceae;g__Pantoea;s__Pantoea septica	No	high
3300011388_1	Escherichia coli EF-Tu mutants conferring resistance to Pulvomycin	d__Bacteria;p__Proteobacteria;c__Gammaproteobacteria;o__Enterobacterales;f__Erwiniaceae;g__Pantoea;s__Pantoea septica	No	high
3300011388_1	adeF	d__Bacteria;p__Proteobacteria;c__Gammaproteobacteria;o__Enterobacterales;f__Erwiniaceae;g__Pantoea;s__Pantoea septica	No	high
3300011388_1	msbA	d__Bacteria;p__Proteobacteria;c__Gammaproteobacteria;o__Enterobacterales;f__Erwiniaceae;g__Pantoea;s__Pantoea septica	No	high
3300011388_1	Escherichia coli ampH beta-lactamase	d__Bacteria;p__Proteobacteria;c__Gammaproteobacteria;o__Enterobacterales;f__Erwiniaceae;g__Pantoea;s__Pantoea septica	No	high
3300011388_1	emrR	d__Bacteria;p__Proteobacteria;c__Gammaproteobacteria;o__Enterobacterales;f__Erwiniaceae;g__Pantoea;s__Pantoea septica	No	high
3300011388_1	Klebsiella pneumoniae KpnH	d__Bacteria;p__Proteobacteria;c__Gammaproteobacteria;o__Enterobacterales;f__Erwiniaceae;g__Pantoea;s__Pantoea septica	No	high
3300028033_2	adeF	d__Bacteria;p__Proteobacteria;c__Gammaproteobacteria;o__Alteromonadales;f__Alteromonadaceae;g__Marinobacter;s__Marinobacter subterrani	No	high
3300011583_2	bacA	d__Bacteria;p__Proteobacteria;c__Gammaproteobacteria;o__Enterobacterales;f__Enterobacteriaceae;g__Leclercia;s__Leclercia adecarboxylata	Yes	high
3300011583_2	adeF	d__Bacteria;p__Proteobacteria;c__Gammaproteobacteria;o__Enterobacterales;f__Enterobacteriaceae;g__Leclercia;s__Leclercia adecarboxylata	Yes	high
3300011583_2	marA	d__Bacteria;p__Proteobacteria;c__Gammaproteobacteria;o__Enterobacterales;f__Enterobacteriaceae;g__Leclercia;s__Leclercia adecarboxylata	Yes	high
3300011583_2	Escherichia coli marR mutant conferring antibiotic resistance	d__Bacteria;p__Proteobacteria;c__Gammaproteobacteria;o__Enterobacterales;f__Enterobacteriaceae;g__Leclercia;s__Leclercia adecarboxylata	Yes	high
3300011583_2	CRP	d__Bacteria;p__Proteobacteria;c__Gammaproteobacteria;o__Enterobacterales;f__Enterobacteriaceae;g__Leclercia;s__Leclercia adecarboxylata	Yes	high
3300011583_2	Escherichia coli EF-Tu mutants conferring resistance to Pulvomycin	d__Bacteria;p__Proteobacteria;c__Gammaproteobacteria;o__Enterobacterales;f__Enterobacteriaceae;g__Leclercia;s__Leclercia adecarboxylata	Yes	high
3300011583_2	Salmonella enterica cmlA	d__Bacteria;p__Proteobacteria;c__Gammaproteobacteria;o__Enterobacterales;f__Enterobacteriaceae;g__Leclercia;s__Leclercia adecarboxylata	Yes	high
3300011583_2	Escherichia coli ampH beta-lactamase	d__Bacteria;p__Proteobacteria;c__Gammaproteobacteria;o__Enterobacterales;f__Enterobacteriaceae;g__Leclercia;s__Leclercia adecarboxylata	Yes	high
3300011583_2	acrB	d__Bacteria;p__Proteobacteria;c__Gammaproteobacteria;o__Enterobacterales;f__Enterobacteriaceae;g__Leclercia;s__Leclercia adecarboxylata	Yes	high
3300011583_2	emrR	d__Bacteria;p__Proteobacteria;c__Gammaproteobacteria;o__Enterobacterales;f__Enterobacteriaceae;g__Leclercia;s__Leclercia adecarboxylata	Yes	high
3300011583_2	emrB	d__Bacteria;p__Proteobacteria;c__Gammaproteobacteria;o__Enterobacterales;f__Enterobacteriaceae;g__Leclercia;s__Leclercia adecarboxylata	Yes	high
3300011583_2	Escherichia coli acrR with mutation conferring multidrug antibiotic resistance	d__Bacteria;p__Proteobacteria;c__Gammaproteobacteria;o__Enterobacterales;f__Enterobacteriaceae;g__Leclercia;s__Leclercia adecarboxylata	Yes	high
3300011583_2	baeR	d__Bacteria;p__Proteobacteria;c__Gammaproteobacteria;o__Enterobacterales;f__Enterobacteriaceae;g__Leclercia;s__Leclercia adecarboxylata	Yes	high
3300011583_2	mdtC	d__Bacteria;p__Proteobacteria;c__Gammaproteobacteria;o__Enterobacterales;f__Enterobacteriaceae;g__Leclercia;s__Leclercia adecarboxylata	Yes	high
3300011583_2	mdtB	d__Bacteria;p__Proteobacteria;c__Gammaproteobacteria;o__Enterobacterales;f__Enterobacteriaceae;g__Leclercia;s__Leclercia adecarboxylata	Yes	high
3300011583_2	FosA2	d__Bacteria;p__Proteobacteria;c__Gammaproteobacteria;o__Enterobacterales;f__Enterobacteriaceae;g__Leclercia;s__Leclercia adecarboxylata	Yes	high
3300011583_2	Haemophilus influenzae PBP3 conferring resistance to beta-lactam antibiotics	d__Bacteria;p__Proteobacteria;c__Gammaproteobacteria;o__Enterobacterales;f__Enterobacteriaceae;g__Leclercia;s__Leclercia adecarboxylata	Yes	high
3300011583_2	msbA	d__Bacteria;p__Proteobacteria;c__Gammaproteobacteria;o__Enterobacterales;f__Enterobacteriaceae;g__Leclercia;s__Leclercia adecarboxylata	Yes	high
3300011583_2	Klebsiella pneumoniae KpnE	d__Bacteria;p__Proteobacteria;c__Gammaproteobacteria;o__Enterobacterales;f__Enterobacteriaceae;g__Leclercia;s__Leclercia adecarboxylata	Yes	high
3300011583_2	Klebsiella pneumoniae KpnF	d__Bacteria;p__Proteobacteria;c__Gammaproteobacteria;o__Enterobacterales;f__Enterobacteriaceae;g__Leclercia;s__Leclercia adecarboxylata	Yes	high
3300011583_2	Escherichia coli mdfA	d__Bacteria;p__Proteobacteria;c__Gammaproteobacteria;o__Enterobacterales;f__Enterobacteriaceae;g__Leclercia;s__Leclercia adecarboxylata	Yes	high
3300011583_2	acrD	d__Bacteria;p__Proteobacteria;c__Gammaproteobacteria;o__Enterobacterales;f__Enterobacteriaceae;g__Leclercia;s__Leclercia adecarboxylata	Yes	high
3300027350_2	OXA-85	d__Bacteria;p__Chloroflexi;c__Thermomicrobia;o__Sphaerobacterales;f__Sphaerobacteraceae;g__Sphaerobacter;s__Sphaerobacter thermophilus	No	high
3300027350_2	novA	d__Bacteria;p__Chloroflexi;c__Thermomicrobia;o__Sphaerobacterales;f__Sphaerobacteraceae;g__Sphaerobacter;s__Sphaerobacter thermophilus	No	high
3300029573_27	Escherichia coli ampC1 beta-lactamase	d__Bacteria;p__Bacteroidetes;c__Bacteroidia;o__Bacteroidales;f__Rikenellaceae;g__Alistipes;s__Alistipes putredinis	No	high
3300029573_27	vgbB	d__Bacteria;p__Bacteroidetes;c__Bacteroidia;o__Bacteroidales;f__Rikenellaceae;g__Alistipes;s__Alistipes putredinis	No	high
3300024951_5	adeF	d__Bacteria;p__Proteobacteria;c__Betaproteobacteria;o__Nitrosomonadales;f__Methylophilaceae;g__Methylophilus;s__Methylophilus rhizosphaerae	No	low
3300029700_12	adeF	d__Bacteria;p__Bacteroidetes;c__Bacteroidia;o__Bacteroidales;f__Rikenellaceae;g__Alistipes;s__Alistipes onderdonkii	No	high
3300025252_4	THIN-B	d__Bacteria;p__Proteobacteria;c__Alphaproteobacteria;o__Rhodobacterales;f__Rhodobacteraceae;g__Mameliella;s__Mameliella alba	No	low
3300024924_6	adeF	d__Bacteria;p__Proteobacteria;c__Betaproteobacteria;o__Burkholderiales;f__Comamonadaceae;g__Curvibacter;s__Curvibacter delicatus	No	low
3300014527_6	MexJ	d__Bacteria;p__Bacteroidetes;c__Bacteroidia;o__Bacteroidales;f__Tannerellaceae;g__Parabacteroides;s__Parabacteroides merdae	No	high
3300014527_6	adeF	d__Bacteria;p__Bacteroidetes;c__Bacteroidia;o__Bacteroidales;f__Tannerellaceae;g__Parabacteroides;s__Parabacteroides merdae	No	high
3300011858_1	adeF	d__Bacteria;p__Proteobacteria;c__Gammaproteobacteria;o__Pseudomonadales;f__Pseudomonadaceae;g__Pseudomonas;s__Pseudomonas stutzeri	Yes	high
3300011858_1	apmA	d__Bacteria;p__Proteobacteria;c__Gammaproteobacteria;o__Pseudomonadales;f__Pseudomonadaceae;g__Pseudomonas;s__Pseudomonas stutzeri	Yes	high
3300026217_2	adeF	d__Bacteria;p__Proteobacteria;c__Alphaproteobacteria;o__Rhizobiales;f__Bradyrhizobiaceae;g__Bradyrhizobium;s__Bradyrhizobium erythrophlei	No	low
3300026217_2	ADC-81	d__Bacteria;p__Proteobacteria;c__Alphaproteobacteria;o__Rhizobiales;f__Bradyrhizobiaceae;g__Bradyrhizobium;s__Bradyrhizobium erythrophlei	No	low
3300026217_2	BJP-1	d__Bacteria;p__Proteobacteria;c__Alphaproteobacteria;o__Rhizobiales;f__Bradyrhizobiaceae;g__Bradyrhizobium;s__Bradyrhizobium erythrophlei	No	low
3300029395_9	APH(7'')-Ia	d__Bacteria;p__Bacteroidetes;c__Bacteroidia;o__Bacteroidales;f__Prevotellaceae;g__Paraprevotella;s__Paraprevotella clara	No	high
3300029395_9	adeF	d__Bacteria;p__Bacteroidetes;c__Bacteroidia;o__Bacteroidales;f__Prevotellaceae;g__Paraprevotella;s__Paraprevotella clara	No	high
3300014045_1	facT	d__Bacteria;p__Proteobacteria;c__Gammaproteobacteria;o__Xanthomonadales;f__Xanthomonadaceae;g__Stenotrophomonas;s__Stenotrophomonas rhizophila	No	high
3300014045_1	adeF	d__Bacteria;p__Proteobacteria;c__Gammaproteobacteria;o__Xanthomonadales;f__Xanthomonadaceae;g__Stenotrophomonas;s__Stenotrophomonas rhizophila	No	high
3300028959_7	adeF	d__Bacteria;p__Bacteroidetes;c__Bacteroidia;o__Bacteroidales;f__Odoribacteraceae;g__Butyricimonas;s__Butyricimonas virosa	No	high
3300011829_4	tet(D)	d__Bacteria;p__Proteobacteria;c__Gammaproteobacteria;o__Pseudomonadales;f__Moraxellaceae;g__Acinetobacter;s__Acinetobacter ursingii	Yes	high
3300011829_4	adeJ	d__Bacteria;p__Proteobacteria;c__Gammaproteobacteria;o__Pseudomonadales;f__Moraxellaceae;g__Acinetobacter;s__Acinetobacter ursingii	Yes	high
3300011829_4	adeF	d__Bacteria;p__Proteobacteria;c__Gammaproteobacteria;o__Pseudomonadales;f__Moraxellaceae;g__Acinetobacter;s__Acinetobacter ursingii	Yes	high
3300011829_4	Acinetobacter baumannii AmvA	d__Bacteria;p__Proteobacteria;c__Gammaproteobacteria;o__Pseudomonadales;f__Moraxellaceae;g__Acinetobacter;s__Acinetobacter ursingii	Yes	high
3300011511_5	OXA-273	d__Bacteria;p__Proteobacteria;c__Alphaproteobacteria;o__Caulobacterales;f__Caulobacteraceae;g__Brevundimonas;s__Brevundimonas naejangsanensis	No	high
3300011511_5	adeF	d__Bacteria;p__Proteobacteria;c__Alphaproteobacteria;o__Caulobacterales;f__Caulobacteraceae;g__Brevundimonas;s__Brevundimonas naejangsanensis	No	high
3300011511_5	patA	d__Bacteria;p__Proteobacteria;c__Alphaproteobacteria;o__Caulobacterales;f__Caulobacteraceae;g__Brevundimonas;s__Brevundimonas naejangsanensis	No	high
3300026516_57	adeF	d__Bacteria;p__Proteobacteria;c__Betaproteobacteria;o__Nitrosomonadales;f__Nitrosomonadaceae;g__Nitrosomonas;s__Nitrosomonas oligotropha	No	high
3300025274_5	YojI	d__Bacteria;p__Proteobacteria;c__Alphaproteobacteria;o__Rhodobacterales;f__Rhodobacteraceae;g__Sulfitobacter;s__Sulfitobacter pontiacus	No	low
3300028969_4	tetB(P)	d__Bacteria;p__Bacteroidetes;c__Bacteroidia;o__Bacteroidales;f__Tannerellaceae;g__Parabacteroides;s__Parabacteroides distasonis	No	high
3300028969_4	adeF	d__Bacteria;p__Bacteroidetes;c__Bacteroidia;o__Bacteroidales;f__Tannerellaceae;g__Parabacteroides;s__Parabacteroides distasonis	No	high
3300020398_3	adeF	d__Bacteria;p__Bacteroidetes;c__Flavobacteriia;o__Flavobacteriales;f__Flavobacteriaceae;g__Euzebyella;s__Euzebyella marina	No	low
3300012191_1	adeF	d__Bacteria;p__Proteobacteria;c__Gammaproteobacteria;o__Pseudomonadales;f__Pseudomonadaceae;g__Pseudomonas;s__Pseudomonas rhodesiae	Yes	high
3300012191_1	Acinetobacter baumannii AbaQ	d__Bacteria;p__Proteobacteria;c__Gammaproteobacteria;o__Pseudomonadales;f__Pseudomonadaceae;g__Pseudomonas;s__Pseudomonas rhodesiae	Yes	high
3300012191_1	Pseudomonas aeruginosa soxR	d__Bacteria;p__Proteobacteria;c__Gammaproteobacteria;o__Pseudomonadales;f__Pseudomonadaceae;g__Pseudomonas;s__Pseudomonas rhodesiae	Yes	high
3300029675_5	tetB(P)	d__Bacteria;p__Bacteroidetes;c__Bacteroidia;o__Bacteroidales;f__Tannerellaceae;g__Parabacteroides;s__Parabacteroides distasonis	No	high
3300029675_5	adeF	d__Bacteria;p__Bacteroidetes;c__Bacteroidia;o__Bacteroidales;f__Tannerellaceae;g__Parabacteroides;s__Parabacteroides distasonis	No	high
3300027589_7	npmA	d__Bacteria;p__Proteobacteria;c__Gammaproteobacteria;o__Pseudomonadales;f__Pseudomonadaceae;g__Pseudomonas;s__	Yes	high
3300025511_5	poxtA	d__Bacteria;p__Proteobacteria;c__Gammaproteobacteria;o__Xanthomonadales;f__Xanthomonadaceae;g__Silanimonas;s__Silanimonas lenta	No	low
3300025511_5	adeF	d__Bacteria;p__Proteobacteria;c__Gammaproteobacteria;o__Xanthomonadales;f__Xanthomonadaceae;g__Silanimonas;s__Silanimonas lenta	No	low
3300011799_4	SHV-123	d__Bacteria;p__Proteobacteria;c__Betaproteobacteria;o__Burkholderiales;f__Comamonadaceae;g__Oryzisolibacter;s__Oryzisolibacter propanilivorax	No	high
3300011799_4	adeF	d__Bacteria;p__Proteobacteria;c__Betaproteobacteria;o__Burkholderiales;f__Comamonadaceae;g__Oryzisolibacter;s__Oryzisolibacter propanilivorax	No	high
3300010263_23	ADC-8	d__Bacteria;p__Thermotogae;c__Thermotogae;o__Petrotogales;f__Petrotogaceae;g__Defluviitoga;s__Defluviitoga tunisiensis	No	low
3300010263_23	EXO-1	d__Bacteria;p__Thermotogae;c__Thermotogae;o__Petrotogales;f__Petrotogaceae;g__Defluviitoga;s__Defluviitoga tunisiensis	No	low
3300026980_5	tet(D)	d__Bacteria;p__Proteobacteria;c__Alphaproteobacteria;o__Rhizobiales;f__Hyphomicrobiaceae;g__Devosia;s__Devosia elaeis	No	low
3300011830_3	msbA	d__Bacteria;p__Proteobacteria;c__Gammaproteobacteria;o__Enterobacterales;f__Erwiniaceae;g__Pantoea;s__Pantoea rodasii	No	high
3300011830_3	adeF	d__Bacteria;p__Proteobacteria;c__Gammaproteobacteria;o__Enterobacterales;f__Erwiniaceae;g__Pantoea;s__Pantoea rodasii	No	high
3300011830_3	emrR	d__Bacteria;p__Proteobacteria;c__Gammaproteobacteria;o__Enterobacterales;f__Erwiniaceae;g__Pantoea;s__Pantoea rodasii	No	high
3300011830_3	Klebsiella pneumoniae KpnE	d__Bacteria;p__Proteobacteria;c__Gammaproteobacteria;o__Enterobacterales;f__Erwiniaceae;g__Pantoea;s__Pantoea rodasii	No	high
3300011830_3	Klebsiella pneumoniae KpnF	d__Bacteria;p__Proteobacteria;c__Gammaproteobacteria;o__Enterobacterales;f__Erwiniaceae;g__Pantoea;s__Pantoea rodasii	No	high
3300011830_3	CRP	d__Bacteria;p__Proteobacteria;c__Gammaproteobacteria;o__Enterobacterales;f__Erwiniaceae;g__Pantoea;s__Pantoea rodasii	No	high
3300011830_3	Escherichia coli UhpT with mutation conferring resistance to fosfomycin	d__Bacteria;p__Proteobacteria;c__Gammaproteobacteria;o__Enterobacterales;f__Erwiniaceae;g__Pantoea;s__Pantoea rodasii	No	high
3300011830_3	Haemophilus influenzae PBP3 conferring resistance to beta-lactam antibiotics	d__Bacteria;p__Proteobacteria;c__Gammaproteobacteria;o__Enterobacterales;f__Erwiniaceae;g__Pantoea;s__Pantoea rodasii	No	high
3300011830_3	Morganella morganii gyrB conferring resistance to fluoroquinolone	d__Bacteria;p__Proteobacteria;c__Gammaproteobacteria;o__Enterobacterales;f__Erwiniaceae;g__Pantoea;s__Pantoea rodasii	No	high
3300011606_1	adeF	d__Bacteria;p__Proteobacteria;c__Gammaproteobacteria;o__Pseudomonadales;f__Pseudomonadaceae;g__Pseudomonas;s__Pseudomonas stutzeri	Yes	high
3300027330_4	adeF	d__Bacteria;p__Proteobacteria;c__Alphaproteobacteria;o__Rhizobiales;f__Bradyrhizobiaceae;g__Bradyrhizobium;s__	No	low
3300025392_10	adeF	d__Bacteria;p__Proteobacteria;c__Betaproteobacteria;o__Nitrosomonadales;f__Methylophilaceae;g__Candidatus Methylopumilus;s__Candidatus Methylopumilus planktonicus	No	low
3300025203_1	vanSE	d__Bacteria;p__Proteobacteria;c__Gammaproteobacteria;o__Oceanospirillales;f__Alcanivoracaceae;g__Alcanivorax;s__Alcanivorax jadensis	No	low
3300025203_1	adeF	d__Bacteria;p__Proteobacteria;c__Gammaproteobacteria;o__Oceanospirillales;f__Alcanivoracaceae;g__Alcanivorax;s__Alcanivorax jadensis	No	low
3300025203_1	PmpM	d__Bacteria;p__Proteobacteria;c__Gammaproteobacteria;o__Oceanospirillales;f__Alcanivoracaceae;g__Alcanivorax;s__Alcanivorax jadensis	No	low
3300025203_1	Pseudomonas aeruginosa soxR	d__Bacteria;p__Proteobacteria;c__Gammaproteobacteria;o__Oceanospirillales;f__Alcanivoracaceae;g__Alcanivorax;s__Alcanivorax jadensis	No	low
3300025203_1	tet(44)	d__Bacteria;p__Proteobacteria;c__Gammaproteobacteria;o__Oceanospirillales;f__Alcanivoracaceae;g__Alcanivorax;s__Alcanivorax jadensis	No	low
3300025407_7	adeF	d__Bacteria;p__Proteobacteria;c__Betaproteobacteria;o__Nitrosomonadales;f__Methylophilaceae;g__Candidatus Methylopumilus;s__Candidatus Methylopumilus planktonicus	No	low
3300020055_21	Escherichia coli ampH beta-lactamase	d__Bacteria;p__Deinococcus-Thermus;c__Deinococci;o__Thermales;f__Thermaceae;g__Thermus;s__Thermus thermophilus	No	high
3300011527_2	acrB	d__Bacteria;p__Proteobacteria;c__Gammaproteobacteria;o__Enterobacterales;f__Enterobacteriaceae;g__Atlantibacter;s__Atlantibacter hermannii	No	high
3300011527_2	catI	d__Bacteria;p__Proteobacteria;c__Gammaproteobacteria;o__Enterobacterales;f__Enterobacteriaceae;g__Atlantibacter;s__Atlantibacter hermannii	No	high
3300011527_2	msbA	d__Bacteria;p__Proteobacteria;c__Gammaproteobacteria;o__Enterobacterales;f__Enterobacteriaceae;g__Atlantibacter;s__Atlantibacter hermannii	No	high
3300011527_2	acrD	d__Bacteria;p__Proteobacteria;c__Gammaproteobacteria;o__Enterobacterales;f__Enterobacteriaceae;g__Atlantibacter;s__Atlantibacter hermannii	No	high
3300011527_2	HERA-6	d__Bacteria;p__Proteobacteria;c__Gammaproteobacteria;o__Enterobacterales;f__Enterobacteriaceae;g__Atlantibacter;s__Atlantibacter hermannii	No	high
3300011527_2	Escherichia coli ampH beta-lactamase	d__Bacteria;p__Proteobacteria;c__Gammaproteobacteria;o__Enterobacterales;f__Enterobacteriaceae;g__Atlantibacter;s__Atlantibacter hermannii	No	high
3300011527_2	mphO	d__Bacteria;p__Proteobacteria;c__Gammaproteobacteria;o__Enterobacterales;f__Enterobacteriaceae;g__Atlantibacter;s__Atlantibacter hermannii	No	high
3300011527_2	HERA-4	d__Bacteria;p__Proteobacteria;c__Gammaproteobacteria;o__Enterobacterales;f__Enterobacteriaceae;g__Atlantibacter;s__Atlantibacter hermannii	No	high
3300011527_2	Klebsiella pneumoniae KpnE	d__Bacteria;p__Proteobacteria;c__Gammaproteobacteria;o__Enterobacterales;f__Enterobacteriaceae;g__Atlantibacter;s__Atlantibacter hermannii	No	high
3300011527_2	Klebsiella pneumoniae KpnF	d__Bacteria;p__Proteobacteria;c__Gammaproteobacteria;o__Enterobacterales;f__Enterobacteriaceae;g__Atlantibacter;s__Atlantibacter hermannii	No	high
3300011527_2	CRP	d__Bacteria;p__Proteobacteria;c__Gammaproteobacteria;o__Enterobacterales;f__Enterobacteriaceae;g__Atlantibacter;s__Atlantibacter hermannii	No	high
3300011527_2	emrR	d__Bacteria;p__Proteobacteria;c__Gammaproteobacteria;o__Enterobacterales;f__Enterobacteriaceae;g__Atlantibacter;s__Atlantibacter hermannii	No	high
3300011527_2	emrA	d__Bacteria;p__Proteobacteria;c__Gammaproteobacteria;o__Enterobacterales;f__Enterobacteriaceae;g__Atlantibacter;s__Atlantibacter hermannii	No	high
3300011527_2	emrB	d__Bacteria;p__Proteobacteria;c__Gammaproteobacteria;o__Enterobacterales;f__Enterobacteriaceae;g__Atlantibacter;s__Atlantibacter hermannii	No	high
3300011527_2	Escherichia coli GlpT with mutation conferring resistance to fosfomycin	d__Bacteria;p__Proteobacteria;c__Gammaproteobacteria;o__Enterobacterales;f__Enterobacteriaceae;g__Atlantibacter;s__Atlantibacter hermannii	No	high
3300011527_2	Haemophilus influenzae PBP3 conferring resistance to beta-lactam antibiotics	d__Bacteria;p__Proteobacteria;c__Gammaproteobacteria;o__Enterobacterales;f__Enterobacteriaceae;g__Atlantibacter;s__Atlantibacter hermannii	No	high
3300011527_2	Escherichia coli EF-Tu mutants conferring resistance to Pulvomycin	d__Bacteria;p__Proteobacteria;c__Gammaproteobacteria;o__Enterobacterales;f__Enterobacteriaceae;g__Atlantibacter;s__Atlantibacter hermannii	No	high
3300011527_2	Morganella morganii gyrB conferring resistance to fluoroquinolone	d__Bacteria;p__Proteobacteria;c__Gammaproteobacteria;o__Enterobacterales;f__Enterobacteriaceae;g__Atlantibacter;s__Atlantibacter hermannii	No	high
3300011527_2	Escherichia coli marR mutant conferring antibiotic resistance	d__Bacteria;p__Proteobacteria;c__Gammaproteobacteria;o__Enterobacterales;f__Enterobacteriaceae;g__Atlantibacter;s__Atlantibacter hermannii	No	high
3300011799_2	adeF	d__Bacteria;p__Proteobacteria;c__Alphaproteobacteria;o__Rhizobiales;f__Brucellaceae;g__Ochrobactrum;s__Ochrobactrum anthropi	No	high
3300011799_2	tet(D)	d__Bacteria;p__Proteobacteria;c__Alphaproteobacteria;o__Rhizobiales;f__Brucellaceae;g__Ochrobactrum;s__Ochrobactrum anthropi	No	high
3300011799_2	OCH-1	d__Bacteria;p__Proteobacteria;c__Alphaproteobacteria;o__Rhizobiales;f__Brucellaceae;g__Ochrobactrum;s__Ochrobactrum anthropi	No	high
3300011799_2	Bifidobacterium adolescentis rpoB mutants conferring resistance to rifampicin	d__Bacteria;p__Proteobacteria;c__Alphaproteobacteria;o__Rhizobiales;f__Brucellaceae;g__Ochrobactrum;s__Ochrobactrum anthropi	No	high
3300012956_46	OKP-A-15	d__Bacteria;p__Spirochaetes;c__Spirochaetia;o__Leptospirales;f__Leptospiraceae;g__Turneriella;s__Turneriella parva	No	high
3300014729_1	adeF	d__Bacteria;p__Proteobacteria;c__Gammaproteobacteria;o__Methylococcales;f__Methylococcaceae;g__Methylobacter;s__Methylobacter tundripaludum	No	high
3300025112_6	adeF	d__Bacteria;p__Proteobacteria;c__Gammaproteobacteria;o__Alteromonadales;f__Alteromonadaceae;g__Marinobacter;s__Marinobacter salarius	No	low
3300007517_23	adeF	d__Bacteria;p__Bacteroidetes;c__Cytophagia;o__Cytophagales;f__Cytophagaceae;g__Spirosoma;s__Spirosoma montaniterrae	No	low
3300027840_17	adeF	d__Bacteria;p__Proteobacteria;c__Epsilonproteobacteria;o__Campylobacterales;f__Campylobacteraceae;g__Sulfurospirillum;s__Sulfurospirillum arsenophilum	No	low
3300027840_17	vanHD	d__Bacteria;p__Proteobacteria;c__Epsilonproteobacteria;o__Campylobacterales;f__Campylobacteraceae;g__Sulfurospirillum;s__Sulfurospirillum arsenophilum	No	low
3300027840_17	LRA-18	d__Bacteria;p__Proteobacteria;c__Epsilonproteobacteria;o__Campylobacterales;f__Campylobacteraceae;g__Sulfurospirillum;s__Sulfurospirillum arsenophilum	No	low
3300025198_2	cmlv	d__Bacteria;p__Proteobacteria;c__Alphaproteobacteria;o__Rhodobacterales;f__Rhodobacteraceae;g__Marinovum;s__Marinovum algicola	No	low
3300025198_2	Salmonella enterica cmlA	d__Bacteria;p__Proteobacteria;c__Alphaproteobacteria;o__Rhodobacterales;f__Rhodobacteraceae;g__Marinovum;s__Marinovum algicola	No	low
3300029052_6	vgbB	d__Bacteria;p__Bacteroidetes;c__Bacteroidia;o__Bacteroidales;f__Rikenellaceae;g__Alistipes;s__Alistipes putredinis	No	high
3300029052_6	adeF	d__Bacteria;p__Bacteroidetes;c__Bacteroidia;o__Bacteroidales;f__Rikenellaceae;g__Alistipes;s__Alistipes putredinis	No	high
3300011814_2	aadS	d__Bacteria;p__Bacteroidetes;c__Sphingobacteriia;o__Sphingobacteriales;f__Sphingobacteriaceae;g__Sphingobacterium;s__Sphingobacterium mizutaii	No	high
3300011814_2	adeF	d__Bacteria;p__Bacteroidetes;c__Sphingobacteriia;o__Sphingobacteriales;f__Sphingobacteriaceae;g__Sphingobacterium;s__Sphingobacterium mizutaii	No	high
3300025251_12	YojI	d__Bacteria;p__Proteobacteria;c__Alphaproteobacteria;o__Rhodobacterales;f__Rhodobacteraceae;g__Sulfitobacter;s__Sulfitobacter pontiacus	No	low
3300011706_3	mphO	d__Bacteria;p__Proteobacteria;c__Gammaproteobacteria;o__Enterobacterales;f__Enterobacteriaceae;g__Atlantibacter;s__Atlantibacter hermannii	No	high
3300011706_3	msbA	d__Bacteria;p__Proteobacteria;c__Gammaproteobacteria;o__Enterobacterales;f__Enterobacteriaceae;g__Atlantibacter;s__Atlantibacter hermannii	No	high
3300011706_3	Escherichia coli GlpT with mutation conferring resistance to fosfomycin	d__Bacteria;p__Proteobacteria;c__Gammaproteobacteria;o__Enterobacterales;f__Enterobacteriaceae;g__Atlantibacter;s__Atlantibacter hermannii	No	high
3300011706_3	Klebsiella pneumoniae KpnE	d__Bacteria;p__Proteobacteria;c__Gammaproteobacteria;o__Enterobacterales;f__Enterobacteriaceae;g__Atlantibacter;s__Atlantibacter hermannii	No	high
3300011706_3	Klebsiella pneumoniae KpnF	d__Bacteria;p__Proteobacteria;c__Gammaproteobacteria;o__Enterobacterales;f__Enterobacteriaceae;g__Atlantibacter;s__Atlantibacter hermannii	No	high
3300011706_3	Escherichia coli marR mutant conferring antibiotic resistance	d__Bacteria;p__Proteobacteria;c__Gammaproteobacteria;o__Enterobacterales;f__Enterobacteriaceae;g__Atlantibacter;s__Atlantibacter hermannii	No	high
3300011706_3	emrB	d__Bacteria;p__Proteobacteria;c__Gammaproteobacteria;o__Enterobacterales;f__Enterobacteriaceae;g__Atlantibacter;s__Atlantibacter hermannii	No	high
3300011706_3	emrA	d__Bacteria;p__Proteobacteria;c__Gammaproteobacteria;o__Enterobacterales;f__Enterobacteriaceae;g__Atlantibacter;s__Atlantibacter hermannii	No	high
3300011706_3	emrR	d__Bacteria;p__Proteobacteria;c__Gammaproteobacteria;o__Enterobacterales;f__Enterobacteriaceae;g__Atlantibacter;s__Atlantibacter hermannii	No	high
3300011706_3	Haemophilus influenzae PBP3 conferring resistance to beta-lactam antibiotics	d__Bacteria;p__Proteobacteria;c__Gammaproteobacteria;o__Enterobacterales;f__Enterobacteriaceae;g__Atlantibacter;s__Atlantibacter hermannii	No	high
3300011706_3	CRP	d__Bacteria;p__Proteobacteria;c__Gammaproteobacteria;o__Enterobacterales;f__Enterobacteriaceae;g__Atlantibacter;s__Atlantibacter hermannii	No	high
3300011706_3	Morganella morganii gyrB conferring resistance to fluoroquinolone	d__Bacteria;p__Proteobacteria;c__Gammaproteobacteria;o__Enterobacterales;f__Enterobacteriaceae;g__Atlantibacter;s__Atlantibacter hermannii	No	high
3300011706_3	catI	d__Bacteria;p__Proteobacteria;c__Gammaproteobacteria;o__Enterobacterales;f__Enterobacteriaceae;g__Atlantibacter;s__Atlantibacter hermannii	No	high
3300011706_3	HERA-8	d__Bacteria;p__Proteobacteria;c__Gammaproteobacteria;o__Enterobacterales;f__Enterobacteriaceae;g__Atlantibacter;s__Atlantibacter hermannii	No	high
3300011706_3	Escherichia coli ampH beta-lactamase	d__Bacteria;p__Proteobacteria;c__Gammaproteobacteria;o__Enterobacterales;f__Enterobacteriaceae;g__Atlantibacter;s__Atlantibacter hermannii	No	high
3300011706_3	acrB	d__Bacteria;p__Proteobacteria;c__Gammaproteobacteria;o__Enterobacterales;f__Enterobacteriaceae;g__Atlantibacter;s__Atlantibacter hermannii	No	high
3300011706_3	acrD	d__Bacteria;p__Proteobacteria;c__Gammaproteobacteria;o__Enterobacterales;f__Enterobacteriaceae;g__Atlantibacter;s__Atlantibacter hermannii	No	high
3300029878_5	Klebsiella pneumoniae KpnF	d__Bacteria;p__Proteobacteria;c__Gammaproteobacteria;o__Enterobacterales;f__Enterobacteriaceae;g__Escherichia;s__Escherichia coli	Yes	high
3300029878_5	Klebsiella pneumoniae KpnE	d__Bacteria;p__Proteobacteria;c__Gammaproteobacteria;o__Enterobacterales;f__Enterobacteriaceae;g__Escherichia;s__Escherichia coli	Yes	high
3300029878_5	marA	d__Bacteria;p__Proteobacteria;c__Gammaproteobacteria;o__Enterobacterales;f__Enterobacteriaceae;g__Escherichia;s__Escherichia coli	Yes	high
3300029878_5	Escherichia coli marR mutant conferring antibiotic resistance	d__Bacteria;p__Proteobacteria;c__Gammaproteobacteria;o__Enterobacterales;f__Enterobacteriaceae;g__Escherichia;s__Escherichia coli	Yes	high
3300029878_5	Escherichia coli ampH beta-lactamase	d__Bacteria;p__Proteobacteria;c__Gammaproteobacteria;o__Enterobacterales;f__Enterobacteriaceae;g__Escherichia;s__Escherichia coli	Yes	high
3300029878_5	Escherichia coli ampC beta-lactamase	d__Bacteria;p__Proteobacteria;c__Gammaproteobacteria;o__Enterobacterales;f__Enterobacteriaceae;g__Escherichia;s__Escherichia coli	Yes	high
3300029878_5	mdtH	d__Bacteria;p__Proteobacteria;c__Gammaproteobacteria;o__Enterobacterales;f__Enterobacteriaceae;g__Escherichia;s__Escherichia coli	Yes	high
3300029878_5	AcrS	d__Bacteria;p__Proteobacteria;c__Gammaproteobacteria;o__Enterobacterales;f__Enterobacteriaceae;g__Escherichia;s__Escherichia coli	Yes	high
3300029878_5	AcrE	d__Bacteria;p__Proteobacteria;c__Gammaproteobacteria;o__Enterobacterales;f__Enterobacteriaceae;g__Escherichia;s__Escherichia coli	Yes	high
3300029878_5	AcrF	d__Bacteria;p__Proteobacteria;c__Gammaproteobacteria;o__Enterobacterales;f__Enterobacteriaceae;g__Escherichia;s__Escherichia coli	Yes	high
3300029878_5	H-NS	d__Bacteria;p__Proteobacteria;c__Gammaproteobacteria;o__Enterobacterales;f__Enterobacteriaceae;g__Escherichia;s__Escherichia coli	Yes	high
3300029878_5	TolC	d__Bacteria;p__Proteobacteria;c__Gammaproteobacteria;o__Enterobacterales;f__Enterobacteriaceae;g__Escherichia;s__Escherichia coli	Yes	high
3300029878_5	mdtG	d__Bacteria;p__Proteobacteria;c__Gammaproteobacteria;o__Enterobacterales;f__Enterobacteriaceae;g__Escherichia;s__Escherichia coli	Yes	high
3300029878_5	mdtB	d__Bacteria;p__Proteobacteria;c__Gammaproteobacteria;o__Enterobacterales;f__Enterobacteriaceae;g__Escherichia;s__Escherichia coli	Yes	high
3300029878_5	mdtA	d__Bacteria;p__Proteobacteria;c__Gammaproteobacteria;o__Enterobacterales;f__Enterobacteriaceae;g__Escherichia;s__Escherichia coli	Yes	high
3300029878_5	Escherichia coli mdfA	d__Bacteria;p__Proteobacteria;c__Gammaproteobacteria;o__Enterobacterales;f__Enterobacteriaceae;g__Escherichia;s__Escherichia coli	Yes	high
3300029878_5	acrD	d__Bacteria;p__Proteobacteria;c__Gammaproteobacteria;o__Enterobacterales;f__Enterobacteriaceae;g__Escherichia;s__Escherichia coli	Yes	high
3300029878_5	acrB	d__Bacteria;p__Proteobacteria;c__Gammaproteobacteria;o__Enterobacterales;f__Enterobacteriaceae;g__Escherichia;s__Escherichia coli	Yes	high
3300029878_5	Escherichia coli acrA	d__Bacteria;p__Proteobacteria;c__Gammaproteobacteria;o__Enterobacterales;f__Enterobacteriaceae;g__Escherichia;s__Escherichia coli	Yes	high
3300029878_5	Escherichia coli acrR with mutation conferring multidrug antibiotic resistance	d__Bacteria;p__Proteobacteria;c__Gammaproteobacteria;o__Enterobacterales;f__Enterobacteriaceae;g__Escherichia;s__Escherichia coli	Yes	high
3300029878_5	mdtM	d__Bacteria;p__Proteobacteria;c__Gammaproteobacteria;o__Enterobacterales;f__Enterobacteriaceae;g__Escherichia;s__Escherichia coli	Yes	high
3300029878_5	emrB	d__Bacteria;p__Proteobacteria;c__Gammaproteobacteria;o__Enterobacterales;f__Enterobacteriaceae;g__Escherichia;s__Escherichia coli	Yes	high
3300029878_5	emrA	d__Bacteria;p__Proteobacteria;c__Gammaproteobacteria;o__Enterobacterales;f__Enterobacteriaceae;g__Escherichia;s__Escherichia coli	Yes	high
3300029878_5	emrR	d__Bacteria;p__Proteobacteria;c__Gammaproteobacteria;o__Enterobacterales;f__Enterobacteriaceae;g__Escherichia;s__Escherichia coli	Yes	high
3300029878_5	kdpE	d__Bacteria;p__Proteobacteria;c__Gammaproteobacteria;o__Enterobacterales;f__Enterobacteriaceae;g__Escherichia;s__Escherichia coli	Yes	high
3300029878_5	msbA	d__Bacteria;p__Proteobacteria;c__Gammaproteobacteria;o__Enterobacterales;f__Enterobacteriaceae;g__Escherichia;s__Escherichia coli	Yes	high
3300029878_5	bacA	d__Bacteria;p__Proteobacteria;c__Gammaproteobacteria;o__Enterobacterales;f__Enterobacteriaceae;g__Escherichia;s__Escherichia coli	Yes	high
3300029878_5	baeR	d__Bacteria;p__Proteobacteria;c__Gammaproteobacteria;o__Enterobacterales;f__Enterobacteriaceae;g__Escherichia;s__Escherichia coli	Yes	high
3300029878_5	baeS	d__Bacteria;p__Proteobacteria;c__Gammaproteobacteria;o__Enterobacterales;f__Enterobacteriaceae;g__Escherichia;s__Escherichia coli	Yes	high
3300029878_5	mdtC	d__Bacteria;p__Proteobacteria;c__Gammaproteobacteria;o__Enterobacterales;f__Enterobacteriaceae;g__Escherichia;s__Escherichia coli	Yes	high
3300029878_5	CRP	d__Bacteria;p__Proteobacteria;c__Gammaproteobacteria;o__Enterobacterales;f__Enterobacteriaceae;g__Escherichia;s__Escherichia coli	Yes	high
3300029878_5	APH(6)-Id	d__Bacteria;p__Proteobacteria;c__Gammaproteobacteria;o__Enterobacterales;f__Enterobacteriaceae;g__Escherichia;s__Escherichia coli	Yes	high
3300029878_5	APH(3'')-Ib	d__Bacteria;p__Proteobacteria;c__Gammaproteobacteria;o__Enterobacterales;f__Enterobacteriaceae;g__Escherichia;s__Escherichia coli	Yes	high
3300029878_5	tet(A)	d__Bacteria;p__Proteobacteria;c__Gammaproteobacteria;o__Enterobacterales;f__Enterobacteriaceae;g__Escherichia;s__Escherichia coli	Yes	high
3300029878_5	QnrS1	d__Bacteria;p__Proteobacteria;c__Gammaproteobacteria;o__Enterobacterales;f__Enterobacteriaceae;g__Escherichia;s__Escherichia coli	Yes	high
3300029878_5	cpxA	d__Bacteria;p__Proteobacteria;c__Gammaproteobacteria;o__Enterobacterales;f__Enterobacteriaceae;g__Escherichia;s__Escherichia coli	Yes	high
3300029878_5	YojI	d__Bacteria;p__Proteobacteria;c__Gammaproteobacteria;o__Enterobacterales;f__Enterobacteriaceae;g__Escherichia;s__Escherichia coli	Yes	high
3300029878_5	mphB	d__Bacteria;p__Proteobacteria;c__Gammaproteobacteria;o__Enterobacterales;f__Enterobacteriaceae;g__Escherichia;s__Escherichia coli	Yes	high
3300029878_5	mdtP	d__Bacteria;p__Proteobacteria;c__Gammaproteobacteria;o__Enterobacterales;f__Enterobacteriaceae;g__Escherichia;s__Escherichia coli	Yes	high
3300029878_5	mdtO	d__Bacteria;p__Proteobacteria;c__Gammaproteobacteria;o__Enterobacterales;f__Enterobacteriaceae;g__Escherichia;s__Escherichia coli	Yes	high
3300029878_5	mdtN	d__Bacteria;p__Proteobacteria;c__Gammaproteobacteria;o__Enterobacterales;f__Enterobacteriaceae;g__Escherichia;s__Escherichia coli	Yes	high
3300029878_5	emrY	d__Bacteria;p__Proteobacteria;c__Gammaproteobacteria;o__Enterobacterales;f__Enterobacteriaceae;g__Escherichia;s__Escherichia coli	Yes	high
3300029878_5	eptA	d__Bacteria;p__Proteobacteria;c__Gammaproteobacteria;o__Enterobacterales;f__Enterobacteriaceae;g__Escherichia;s__Escherichia coli	Yes	high
3300029878_5	ugd	d__Bacteria;p__Proteobacteria;c__Gammaproteobacteria;o__Enterobacterales;f__Enterobacteriaceae;g__Escherichia;s__Escherichia coli	Yes	high
3300029878_5	Escherichia coli ampC1 beta-lactamase	d__Bacteria;p__Proteobacteria;c__Gammaproteobacteria;o__Enterobacterales;f__Enterobacteriaceae;g__Escherichia;s__Escherichia coli	Yes	high
3300029878_5	Escherichia coli GlpT with mutation conferring resistance to fosfomycin	d__Bacteria;p__Proteobacteria;c__Gammaproteobacteria;o__Enterobacterales;f__Enterobacteriaceae;g__Escherichia;s__Escherichia coli	Yes	high
3300029878_5	Haemophilus influenzae PBP3 conferring resistance to beta-lactam antibiotics	d__Bacteria;p__Proteobacteria;c__Gammaproteobacteria;o__Enterobacterales;f__Enterobacteriaceae;g__Escherichia;s__Escherichia coli	Yes	high
3300029878_5	Escherichia coli EF-Tu mutants conferring resistance to Pulvomycin	d__Bacteria;p__Proteobacteria;c__Gammaproteobacteria;o__Enterobacterales;f__Enterobacteriaceae;g__Escherichia;s__Escherichia coli	Yes	high
3300029878_5	Escherichia coli soxS with mutation conferring antibiotic resistance	d__Bacteria;p__Proteobacteria;c__Gammaproteobacteria;o__Enterobacterales;f__Enterobacteriaceae;g__Escherichia;s__Escherichia coli	Yes	high
3300029878_5	Escherichia coli soxR with mutation conferring antibiotic resistance	d__Bacteria;p__Proteobacteria;c__Gammaproteobacteria;o__Enterobacterales;f__Enterobacteriaceae;g__Escherichia;s__Escherichia coli	Yes	high
3300029584_12	tet(38)	d__Bacteria;p__Verrucomicrobia;c__Verrucomicrobiae;o__Verrucomicrobiales;f__Akkermansiaceae;g__Akkermansia;s__Akkermansia muciniphila	No	high
3300024921_2	adeF	d__Bacteria;p__Proteobacteria;c__Betaproteobacteria;o__Burkholderiales;f__Oxalobacteraceae;g__Massilia;s__	No	low
3300024921_2	aadA6	d__Bacteria;p__Proteobacteria;c__Betaproteobacteria;o__Burkholderiales;f__Oxalobacteraceae;g__Massilia;s__	No	low
3300024891_3	GES-6	d__Bacteria;p__Proteobacteria;c__Oligoflexia;o__Bacteriovoracales;f__Bacteriovoracaceae;g__Bacteriovorax;s__Bacteriovorax stolpii	No	low
3300029413_8	CfxA2	d__Bacteria;p__Bacteroidetes;c__Bacteroidia;o__Bacteroidales;f__Prevotellaceae;g__Prevotella;s__Prevotella stercorea	Yes	high
3300025267_6	adeF	d__Bacteria;p__Proteobacteria;c__Gammaproteobacteria;o__Oceanospirillales;f__Alcanivoracaceae;g__Alcanivorax;s__Alcanivorax xenomutans	No	low
3300025267_6	PmpM	d__Bacteria;p__Proteobacteria;c__Gammaproteobacteria;o__Oceanospirillales;f__Alcanivoracaceae;g__Alcanivorax;s__Alcanivorax xenomutans	No	low
3300025267_6	Pseudomonas aeruginosa soxR	d__Bacteria;p__Proteobacteria;c__Gammaproteobacteria;o__Oceanospirillales;f__Alcanivoracaceae;g__Alcanivorax;s__Alcanivorax xenomutans	No	low
3300025296_11	adeF	d__Bacteria;p__Proteobacteria;c__Gammaproteobacteria;o__Oceanospirillales;f__Alcanivoracaceae;g__Alcanivorax;s__Alcanivorax jadensis	No	low
3300025296_11	TEM-87	d__Bacteria;p__Proteobacteria;c__Gammaproteobacteria;o__Oceanospirillales;f__Alcanivoracaceae;g__Alcanivorax;s__Alcanivorax jadensis	No	low
3300025296_11	tet(44)	d__Bacteria;p__Proteobacteria;c__Gammaproteobacteria;o__Oceanospirillales;f__Alcanivoracaceae;g__Alcanivorax;s__Alcanivorax jadensis	No	low
3300025296_11	dfrA10	d__Bacteria;p__Proteobacteria;c__Gammaproteobacteria;o__Oceanospirillales;f__Alcanivoracaceae;g__Alcanivorax;s__Alcanivorax jadensis	No	low
3300025296_11	PmpM	d__Bacteria;p__Proteobacteria;c__Gammaproteobacteria;o__Oceanospirillales;f__Alcanivoracaceae;g__Alcanivorax;s__Alcanivorax jadensis	No	low
3300025296_11	Pseudomonas aeruginosa soxR	d__Bacteria;p__Proteobacteria;c__Gammaproteobacteria;o__Oceanospirillales;f__Alcanivoracaceae;g__Alcanivorax;s__Alcanivorax jadensis	No	low
3300011957_4	lmrD	d__Bacteria;p__Firmicutes;c__Bacilli;o__Lactobacillales;f__Streptococcaceae;g__Lactococcus;s__Lactococcus lactis	No	high
3300011957_4	sgm	d__Bacteria;p__Firmicutes;c__Bacilli;o__Lactobacillales;f__Streptococcaceae;g__Lactococcus;s__Lactococcus lactis	No	high
3300020430_4	adeF	d__Bacteria;p__Proteobacteria;c__Gammaproteobacteria;o__Oceanospirillales;f__Alcanivoracaceae;g__Ketobacter;s__Ketobacter alkanivorans	No	low
3300020430_4	AAC(3)-IIIb	d__Bacteria;p__Proteobacteria;c__Gammaproteobacteria;o__Oceanospirillales;f__Alcanivoracaceae;g__Ketobacter;s__Ketobacter alkanivorans	No	low
3300025270_14	AAC(3)-IIIa	d__Bacteria;p__Proteobacteria;c__Gammaproteobacteria;o__Alteromonadales;f__Idiomarinaceae;g__Idiomarina;s__Idiomarina aquatica	No	low
3300025270_14	IMP-9	d__Bacteria;p__Proteobacteria;c__Gammaproteobacteria;o__Alteromonadales;f__Idiomarinaceae;g__Idiomarina;s__Idiomarina aquatica	No	low
3300029476_4	adeF	d__Bacteria;p__Bacteroidetes;c__Bacteroidia;o__Bacteroidales;f__Tannerellaceae;g__Parabacteroides;s__Parabacteroides distasonis	No	high
3300029235_19	MexK	d__Bacteria;p__Bacteroidetes;c__Bacteroidia;o__Bacteroidales;f__Prevotellaceae;g__Paraprevotella;s__Paraprevotella clara	No	high
3300029235_19	adeF	d__Bacteria;p__Bacteroidetes;c__Bacteroidia;o__Bacteroidales;f__Prevotellaceae;g__Paraprevotella;s__Paraprevotella clara	No	high
3300011688_1	facT	d__Bacteria;p__Proteobacteria;c__Gammaproteobacteria;o__Xanthomonadales;f__Xanthomonadaceae;g__Stenotrophomonas;s__Stenotrophomonas sp. DAIF1	No	high
3300011688_1	smeD	d__Bacteria;p__Proteobacteria;c__Gammaproteobacteria;o__Xanthomonadales;f__Xanthomonadaceae;g__Stenotrophomonas;s__Stenotrophomonas sp. DAIF1	No	high
3300011688_1	adeF	d__Bacteria;p__Proteobacteria;c__Gammaproteobacteria;o__Xanthomonadales;f__Xanthomonadaceae;g__Stenotrophomonas;s__Stenotrophomonas sp. DAIF1	No	high
3300025072_2	adeF	d__Bacteria;p__Proteobacteria;c__Gammaproteobacteria;o__Oceanospirillales;f__Alcanivoracaceae;g__Alcanivorax;s__Alcanivorax borkumensis	No	low
3300025775_4	adeF	d__Bacteria;p__Proteobacteria;c__Alphaproteobacteria;o__Caulobacterales;f__Caulobacteraceae;g__Caulobacter;s__Caulobacter henricii	No	low
3300011552_2	mdtC	d__Bacteria;p__Proteobacteria;c__Gammaproteobacteria;o__Enterobacterales;f__Enterobacteriaceae;g__Leclercia;s__Leclercia adecarboxylata	Yes	high
3300011552_2	emrR	d__Bacteria;p__Proteobacteria;c__Gammaproteobacteria;o__Enterobacterales;f__Enterobacteriaceae;g__Leclercia;s__Leclercia adecarboxylata	Yes	high
3300011552_2	emrB	d__Bacteria;p__Proteobacteria;c__Gammaproteobacteria;o__Enterobacterales;f__Enterobacteriaceae;g__Leclercia;s__Leclercia adecarboxylata	Yes	high
3300011552_2	acrB	d__Bacteria;p__Proteobacteria;c__Gammaproteobacteria;o__Enterobacterales;f__Enterobacteriaceae;g__Leclercia;s__Leclercia adecarboxylata	Yes	high
3300011552_2	Escherichia coli acrR with mutation conferring multidrug antibiotic resistance	d__Bacteria;p__Proteobacteria;c__Gammaproteobacteria;o__Enterobacterales;f__Enterobacteriaceae;g__Leclercia;s__Leclercia adecarboxylata	Yes	high
3300011552_2	Klebsiella pneumoniae KpnE	d__Bacteria;p__Proteobacteria;c__Gammaproteobacteria;o__Enterobacterales;f__Enterobacteriaceae;g__Leclercia;s__Leclercia adecarboxylata	Yes	high
3300011552_2	Klebsiella pneumoniae KpnF	d__Bacteria;p__Proteobacteria;c__Gammaproteobacteria;o__Enterobacterales;f__Enterobacteriaceae;g__Leclercia;s__Leclercia adecarboxylata	Yes	high
3300011552_2	Escherichia coli mdfA	d__Bacteria;p__Proteobacteria;c__Gammaproteobacteria;o__Enterobacterales;f__Enterobacteriaceae;g__Leclercia;s__Leclercia adecarboxylata	Yes	high
3300011552_2	baeR	d__Bacteria;p__Proteobacteria;c__Gammaproteobacteria;o__Enterobacterales;f__Enterobacteriaceae;g__Leclercia;s__Leclercia adecarboxylata	Yes	high
3300011552_2	CRP	d__Bacteria;p__Proteobacteria;c__Gammaproteobacteria;o__Enterobacterales;f__Enterobacteriaceae;g__Leclercia;s__Leclercia adecarboxylata	Yes	high
3300011552_2	adeF	d__Bacteria;p__Proteobacteria;c__Gammaproteobacteria;o__Enterobacterales;f__Enterobacteriaceae;g__Leclercia;s__Leclercia adecarboxylata	Yes	high
3300011552_2	marA	d__Bacteria;p__Proteobacteria;c__Gammaproteobacteria;o__Enterobacterales;f__Enterobacteriaceae;g__Leclercia;s__Leclercia adecarboxylata	Yes	high
3300011552_2	Escherichia coli marR mutant conferring antibiotic resistance	d__Bacteria;p__Proteobacteria;c__Gammaproteobacteria;o__Enterobacterales;f__Enterobacteriaceae;g__Leclercia;s__Leclercia adecarboxylata	Yes	high
3300011552_2	bacA	d__Bacteria;p__Proteobacteria;c__Gammaproteobacteria;o__Enterobacterales;f__Enterobacteriaceae;g__Leclercia;s__Leclercia adecarboxylata	Yes	high
3300011552_2	msbA	d__Bacteria;p__Proteobacteria;c__Gammaproteobacteria;o__Enterobacterales;f__Enterobacteriaceae;g__Leclercia;s__Leclercia adecarboxylata	Yes	high
3300011552_2	Escherichia coli ampH beta-lactamase	d__Bacteria;p__Proteobacteria;c__Gammaproteobacteria;o__Enterobacterales;f__Enterobacteriaceae;g__Leclercia;s__Leclercia adecarboxylata	Yes	high
3300011552_2	FosA2	d__Bacteria;p__Proteobacteria;c__Gammaproteobacteria;o__Enterobacterales;f__Enterobacteriaceae;g__Leclercia;s__Leclercia adecarboxylata	Yes	high
3300011552_2	Salmonella enterica cmlA	d__Bacteria;p__Proteobacteria;c__Gammaproteobacteria;o__Enterobacterales;f__Enterobacteriaceae;g__Leclercia;s__Leclercia adecarboxylata	Yes	high
3300011552_2	Escherichia coli EF-Tu mutants conferring resistance to Pulvomycin	d__Bacteria;p__Proteobacteria;c__Gammaproteobacteria;o__Enterobacterales;f__Enterobacteriaceae;g__Leclercia;s__Leclercia adecarboxylata	Yes	high
3300011552_2	Haemophilus influenzae PBP3 conferring resistance to beta-lactam antibiotics	d__Bacteria;p__Proteobacteria;c__Gammaproteobacteria;o__Enterobacterales;f__Enterobacteriaceae;g__Leclercia;s__Leclercia adecarboxylata	Yes	high
3300007345_8	adeF	d__Bacteria;p__Proteobacteria;c__Gammaproteobacteria;o__Xanthomonadales;f__Xanthomonadaceae;g__Stenotrophomonas;s__Stenotrophomonas rhizophila	No	low
3300007345_8	facT	d__Bacteria;p__Proteobacteria;c__Gammaproteobacteria;o__Xanthomonadales;f__Xanthomonadaceae;g__Stenotrophomonas;s__Stenotrophomonas rhizophila	No	low
3300025572_33	adeF	d__Bacteria;p__Proteobacteria;c__Gammaproteobacteria;o__Xanthomonadales;f__Xanthomonadaceae;g__Pseudoxanthomonas;s__Pseudoxanthomonas suwonensis	No	high
3300025572_33	TEM-87	d__Bacteria;p__Proteobacteria;c__Gammaproteobacteria;o__Xanthomonadales;f__Xanthomonadaceae;g__Pseudoxanthomonas;s__Pseudoxanthomonas suwonensis	No	high
3300025266_16	IND-6	d__Bacteria;p__Proteobacteria;c__Gammaproteobacteria;o__Thiotrichales;f__Piscirickettsiaceae;g__Methylophaga;s__Methylophaga nitratireducenticrescens	No	low
3300014912_2	CRP	d__Bacteria;p__Proteobacteria;c__Gammaproteobacteria;o__Enterobacterales;f__Erwiniaceae;g__Pantoea;s__Pantoea septica	No	high
3300014912_2	Escherichia coli EF-Tu mutants conferring resistance to Pulvomycin	d__Bacteria;p__Proteobacteria;c__Gammaproteobacteria;o__Enterobacterales;f__Erwiniaceae;g__Pantoea;s__Pantoea septica	No	high
3300014912_2	adeF	d__Bacteria;p__Proteobacteria;c__Gammaproteobacteria;o__Enterobacterales;f__Erwiniaceae;g__Pantoea;s__Pantoea septica	No	high
3300014912_2	msbA	d__Bacteria;p__Proteobacteria;c__Gammaproteobacteria;o__Enterobacterales;f__Erwiniaceae;g__Pantoea;s__Pantoea septica	No	high
3300014912_2	Klebsiella pneumoniae KpnF	d__Bacteria;p__Proteobacteria;c__Gammaproteobacteria;o__Enterobacterales;f__Erwiniaceae;g__Pantoea;s__Pantoea septica	No	high
3300014912_2	Klebsiella pneumoniae KpnE	d__Bacteria;p__Proteobacteria;c__Gammaproteobacteria;o__Enterobacterales;f__Erwiniaceae;g__Pantoea;s__Pantoea septica	No	high
3300014912_2	Haemophilus influenzae PBP3 conferring resistance to beta-lactam antibiotics	d__Bacteria;p__Proteobacteria;c__Gammaproteobacteria;o__Enterobacterales;f__Erwiniaceae;g__Pantoea;s__Pantoea septica	No	high
3300014912_2	amrB	d__Bacteria;p__Proteobacteria;c__Gammaproteobacteria;o__Enterobacterales;f__Erwiniaceae;g__Pantoea;s__Pantoea septica	No	high
3300029857_29	Staphylococcus mupA conferring resistance to mupirocin	d__Bacteria;p__Firmicutes;c__Negativicutes;o__Acidaminococcales;f__Acidaminococcaceae;g__Phascolarctobacterium;s__Phascolarctobacterium succinatutens	No	high
3300011890_1	adeF	d__Bacteria;p__Proteobacteria;c__Gammaproteobacteria;o__Pseudomonadales;f__Pseudomonadaceae;g__Pseudomonas;s__Pseudomonas balearica	Yes	high
3300011890_1	PmpM	d__Bacteria;p__Proteobacteria;c__Gammaproteobacteria;o__Pseudomonadales;f__Pseudomonadaceae;g__Pseudomonas;s__Pseudomonas balearica	Yes	high
3300011890_1	cpxA	d__Bacteria;p__Proteobacteria;c__Gammaproteobacteria;o__Pseudomonadales;f__Pseudomonadaceae;g__Pseudomonas;s__Pseudomonas balearica	Yes	high
3300029346_25	adeF	d__Bacteria;p__Firmicutes;c__Negativicutes;o__Veillonellales;f__Veillonellaceae;g__Dialister;s__Dialister invisus	No	high
3300013927_2	Acinetobacter baumannii AmvA	d__Bacteria;p__Proteobacteria;c__Gammaproteobacteria;o__Pseudomonadales;f__Moraxellaceae;g__Acinetobacter;s__Acinetobacter nosocomialis	Yes	high
3300013927_2	ADC-30	d__Bacteria;p__Proteobacteria;c__Gammaproteobacteria;o__Pseudomonadales;f__Moraxellaceae;g__Acinetobacter;s__Acinetobacter nosocomialis	Yes	high
3300013927_2	adeI	d__Bacteria;p__Proteobacteria;c__Gammaproteobacteria;o__Pseudomonadales;f__Moraxellaceae;g__Acinetobacter;s__Acinetobacter nosocomialis	Yes	high
3300013927_2	adeJ	d__Bacteria;p__Proteobacteria;c__Gammaproteobacteria;o__Pseudomonadales;f__Moraxellaceae;g__Acinetobacter;s__Acinetobacter nosocomialis	Yes	high
3300013927_2	abeM	d__Bacteria;p__Proteobacteria;c__Gammaproteobacteria;o__Pseudomonadales;f__Moraxellaceae;g__Acinetobacter;s__Acinetobacter nosocomialis	Yes	high
3300013927_2	APH(6)-Ib	d__Bacteria;p__Proteobacteria;c__Gammaproteobacteria;o__Pseudomonadales;f__Moraxellaceae;g__Acinetobacter;s__Acinetobacter nosocomialis	Yes	high
3300013927_2	adeK	d__Bacteria;p__Proteobacteria;c__Gammaproteobacteria;o__Pseudomonadales;f__Moraxellaceae;g__Acinetobacter;s__Acinetobacter nosocomialis	Yes	high
3300013927_2	adeH	d__Bacteria;p__Proteobacteria;c__Gammaproteobacteria;o__Pseudomonadales;f__Moraxellaceae;g__Acinetobacter;s__Acinetobacter nosocomialis	Yes	high
3300013927_2	adeF	d__Bacteria;p__Proteobacteria;c__Gammaproteobacteria;o__Pseudomonadales;f__Moraxellaceae;g__Acinetobacter;s__Acinetobacter nosocomialis	Yes	high
3300013927_2	adeG	d__Bacteria;p__Proteobacteria;c__Gammaproteobacteria;o__Pseudomonadales;f__Moraxellaceae;g__Acinetobacter;s__Acinetobacter nosocomialis	Yes	high
3300013927_2	Acinetobacter baumannii AbaQ	d__Bacteria;p__Proteobacteria;c__Gammaproteobacteria;o__Pseudomonadales;f__Moraxellaceae;g__Acinetobacter;s__Acinetobacter nosocomialis	Yes	high
3300013927_2	adeR	d__Bacteria;p__Proteobacteria;c__Gammaproteobacteria;o__Pseudomonadales;f__Moraxellaceae;g__Acinetobacter;s__Acinetobacter nosocomialis	Yes	high
3300013927_2	adeA	d__Bacteria;p__Proteobacteria;c__Gammaproteobacteria;o__Pseudomonadales;f__Moraxellaceae;g__Acinetobacter;s__Acinetobacter nosocomialis	Yes	high
3300013927_2	adeB	d__Bacteria;p__Proteobacteria;c__Gammaproteobacteria;o__Pseudomonadales;f__Moraxellaceae;g__Acinetobacter;s__Acinetobacter nosocomialis	Yes	high
3300013927_2	adeL	d__Bacteria;p__Proteobacteria;c__Gammaproteobacteria;o__Pseudomonadales;f__Moraxellaceae;g__Acinetobacter;s__Acinetobacter nosocomialis	Yes	high
3300013927_2	Acinetobacter baumannii parC conferring resistance to fluoroquinolone	d__Bacteria;p__Proteobacteria;c__Gammaproteobacteria;o__Pseudomonadales;f__Moraxellaceae;g__Acinetobacter;s__Acinetobacter nosocomialis	Yes	high
3300024900_2	FomB	d__Bacteria;p__Proteobacteria;c__Betaproteobacteria;o__Burkholderiales;f__Comamonadaceae;g__Polaromonas;s__Polaromonas jejuensis	No	low
3300011938_1	adeF	d__Bacteria;p__Proteobacteria;c__Betaproteobacteria;o__Burkholderiales;f__Alcaligenaceae;g__Alcaligenes;s__Alcaligenes faecalis	Yes	high
3300011938_1	tet(D)	d__Bacteria;p__Proteobacteria;c__Betaproteobacteria;o__Burkholderiales;f__Alcaligenaceae;g__Alcaligenes;s__Alcaligenes faecalis	Yes	high
3300029830_8	tetW	d__Bacteria;p__Bacteroidetes;c__Bacteroidia;o__Bacteroidales;f__Barnesiellaceae;g__Barnesiella;s__Barnesiella intestinihominis	No	high
3300029830_8	clbB	d__Bacteria;p__Bacteroidetes;c__Bacteroidia;o__Bacteroidales;f__Barnesiellaceae;g__Barnesiella;s__Barnesiella intestinihominis	No	high
3300029830_8	adeF	d__Bacteria;p__Bacteroidetes;c__Bacteroidia;o__Bacteroidales;f__Barnesiellaceae;g__Barnesiella;s__Barnesiella intestinihominis	No	high
3300024906_2	erm(32)	d__Bacteria;p__Bacteroidetes;c__Flavobacteriia;o__Flavobacteriales;f__Flavobacteriaceae;g__Flavobacterium;s__	No	low
3300029857_30	tet37	d__Bacteria;p__Bacteroidetes;c__Bacteroidia;o__Bacteroidales;f__Odoribacteraceae;g__Odoribacter;s__Odoribacter splanchnicus	No	high
3300029857_30	smeS	d__Bacteria;p__Bacteroidetes;c__Bacteroidia;o__Bacteroidales;f__Odoribacteraceae;g__Odoribacter;s__Odoribacter splanchnicus	No	high
3300029768_32	myrA	d__Bacteria;p__Actinobacteria;c__Coriobacteriia;o__Coriobacteriales;f__Coriobacteriaceae;g__Collinsella;s__Collinsella aerofaciens	No	high
3300011228_5	emrR	d__Bacteria;p__Proteobacteria;c__Gammaproteobacteria;o__Enterobacterales;f__Enterobacteriaceae;g__Atlantibacter;s__Atlantibacter hermannii	No	high
3300011228_5	emrA	d__Bacteria;p__Proteobacteria;c__Gammaproteobacteria;o__Enterobacterales;f__Enterobacteriaceae;g__Atlantibacter;s__Atlantibacter hermannii	No	high
3300011228_5	emrB	d__Bacteria;p__Proteobacteria;c__Gammaproteobacteria;o__Enterobacterales;f__Enterobacteriaceae;g__Atlantibacter;s__Atlantibacter hermannii	No	high
3300011228_5	Klebsiella pneumoniae KpnF	d__Bacteria;p__Proteobacteria;c__Gammaproteobacteria;o__Enterobacterales;f__Enterobacteriaceae;g__Atlantibacter;s__Atlantibacter hermannii	No	high
3300011228_5	Klebsiella pneumoniae KpnE	d__Bacteria;p__Proteobacteria;c__Gammaproteobacteria;o__Enterobacterales;f__Enterobacteriaceae;g__Atlantibacter;s__Atlantibacter hermannii	No	high
3300011228_5	Escherichia coli marR mutant conferring antibiotic resistance	d__Bacteria;p__Proteobacteria;c__Gammaproteobacteria;o__Enterobacterales;f__Enterobacteriaceae;g__Atlantibacter;s__Atlantibacter hermannii	No	high
3300011228_5	mphH	d__Bacteria;p__Proteobacteria;c__Gammaproteobacteria;o__Enterobacterales;f__Enterobacteriaceae;g__Atlantibacter;s__Atlantibacter hermannii	No	high
3300011228_5	acrD	d__Bacteria;p__Proteobacteria;c__Gammaproteobacteria;o__Enterobacterales;f__Enterobacteriaceae;g__Atlantibacter;s__Atlantibacter hermannii	No	high
3300011228_5	Escherichia coli ampH beta-lactamase	d__Bacteria;p__Proteobacteria;c__Gammaproteobacteria;o__Enterobacterales;f__Enterobacteriaceae;g__Atlantibacter;s__Atlantibacter hermannii	No	high
3300011228_5	oqxB	d__Bacteria;p__Proteobacteria;c__Gammaproteobacteria;o__Enterobacterales;f__Enterobacteriaceae;g__Atlantibacter;s__Atlantibacter hermannii	No	high
3300011228_5	CRP	d__Bacteria;p__Proteobacteria;c__Gammaproteobacteria;o__Enterobacterales;f__Enterobacteriaceae;g__Atlantibacter;s__Atlantibacter hermannii	No	high
3300011228_5	IMP-31	d__Bacteria;p__Proteobacteria;c__Gammaproteobacteria;o__Enterobacterales;f__Enterobacteriaceae;g__Atlantibacter;s__Atlantibacter hermannii	No	high
3300011228_5	msbA	d__Bacteria;p__Proteobacteria;c__Gammaproteobacteria;o__Enterobacterales;f__Enterobacteriaceae;g__Atlantibacter;s__Atlantibacter hermannii	No	high
3300011228_5	Escherichia coli GlpT with mutation conferring resistance to fosfomycin	d__Bacteria;p__Proteobacteria;c__Gammaproteobacteria;o__Enterobacterales;f__Enterobacteriaceae;g__Atlantibacter;s__Atlantibacter hermannii	No	high
3300011228_5	Morganella morganii gyrB conferring resistance to fluoroquinolone	d__Bacteria;p__Proteobacteria;c__Gammaproteobacteria;o__Enterobacterales;f__Enterobacteriaceae;g__Atlantibacter;s__Atlantibacter hermannii	No	high
3300011228_5	Haemophilus influenzae PBP3 conferring resistance to beta-lactam antibiotics	d__Bacteria;p__Proteobacteria;c__Gammaproteobacteria;o__Enterobacterales;f__Enterobacteriaceae;g__Atlantibacter;s__Atlantibacter hermannii	No	high
3300011566_1	adeF	d__Bacteria;p__Proteobacteria;c__Gammaproteobacteria;o__Pseudomonadales;f__Pseudomonadaceae;g__Pseudomonas;s__Pseudomonas stutzeri	Yes	high
3300011566_1	sul2	d__Bacteria;p__Proteobacteria;c__Gammaproteobacteria;o__Pseudomonadales;f__Pseudomonadaceae;g__Pseudomonas;s__Pseudomonas stutzeri	Yes	high
3300025282_8	YojI	d__Bacteria;p__Proteobacteria;c__Alphaproteobacteria;o__Rhodobacterales;f__Rhodobacteraceae;g__Sulfitobacter;s__Sulfitobacter pontiacus	No	low
3300027406_11	dfrI	d__Bacteria;p__Proteobacteria;c__Gammaproteobacteria;o__Oceanospirillales;f__Alcanivoracaceae;g__Alcanivorax;s__Alcanivorax mobilis	No	low
3300027406_11	Pseudomonas aeruginosa soxR	d__Bacteria;p__Proteobacteria;c__Gammaproteobacteria;o__Oceanospirillales;f__Alcanivoracaceae;g__Alcanivorax;s__Alcanivorax mobilis	No	low
3300027406_11	BES-1	d__Bacteria;p__Proteobacteria;c__Gammaproteobacteria;o__Oceanospirillales;f__Alcanivoracaceae;g__Alcanivorax;s__Alcanivorax mobilis	No	low
3300027406_11	NmcA	d__Bacteria;p__Proteobacteria;c__Gammaproteobacteria;o__Oceanospirillales;f__Alcanivoracaceae;g__Alcanivorax;s__Alcanivorax mobilis	No	low
3300025180_3	adeF	d__Bacteria;p__Proteobacteria;c__Alphaproteobacteria;o__Sphingomonadales;f__Sphingomonadaceae;g__Citromicrobium;s__Citromicrobium bathyomarinum	No	low
3300025694_31	OCH-2	d__Bacteria;p__Bacteroidetes;c__Flavobacteriia;o__Flavobacteriales;f__Flavobacteriaceae;g__;s__	No	low
3300029511_11	lnuC	d__Bacteria;p__Firmicutes;c__Negativicutes;o__Selenomonadales;f__Selenomonadaceae;g__Megamonas;s__Megamonas rupellensis	No	high
3300029511_11	adeF	d__Bacteria;p__Firmicutes;c__Negativicutes;o__Selenomonadales;f__Selenomonadaceae;g__Megamonas;s__Megamonas rupellensis	No	high
3300011974_19	patA	d__Bacteria;p__Firmicutes;c__Bacilli;o__Lactobacillales;f__Streptococcaceae;g__Streptococcus;s__Streptococcus sanguinis	Yes	high
3300011974_19	patB	d__Bacteria;p__Firmicutes;c__Bacilli;o__Lactobacillales;f__Streptococcaceae;g__Streptococcus;s__Streptococcus sanguinis	Yes	high
3300011974_19	OXA-359	d__Bacteria;p__Firmicutes;c__Bacilli;o__Lactobacillales;f__Streptococcaceae;g__Streptococcus;s__Streptococcus sanguinis	Yes	high
3300029559_23	clbA	d__Bacteria;p__Actinobacteria;c__Coriobacteriia;o__Coriobacteriales;f__Coriobacteriaceae;g__Collinsella;s__Collinsella aerofaciens	No	high
3300028135_3	tet(48)	d__Bacteria;p__Proteobacteria;c__Alphaproteobacteria;o__Rhodobacterales;f__Rhodobacteraceae;g__Lentibacter;s__Lentibacter algarum	No	low
3300028135_3	APH(6)-Ic	d__Bacteria;p__Proteobacteria;c__Alphaproteobacteria;o__Rhodobacterales;f__Rhodobacteraceae;g__Lentibacter;s__Lentibacter algarum	No	low
3300029437_17	Escherichia coli ampC1 beta-lactamase	d__Bacteria;p__Bacteroidetes;c__Bacteroidia;o__Bacteroidales;f__Rikenellaceae;g__Alistipes;s__Alistipes onderdonkii	No	high
3300029437_17	vgbB	d__Bacteria;p__Bacteroidetes;c__Bacteroidia;o__Bacteroidales;f__Rikenellaceae;g__Alistipes;s__Alistipes onderdonkii	No	high
3300029437_17	adeF	d__Bacteria;p__Bacteroidetes;c__Bacteroidia;o__Bacteroidales;f__Rikenellaceae;g__Alistipes;s__Alistipes onderdonkii	No	high
3300029518_11	lsaE	d__Bacteria;p__Firmicutes;c__Negativicutes;o__Acidaminococcales;f__Acidaminococcaceae;g__Phascolarctobacterium;s__Phascolarctobacterium faecium	No	high
3300011623_2	msbA	d__Bacteria;p__Proteobacteria;c__Gammaproteobacteria;o__Enterobacterales;f__Enterobacteriaceae;g__Leclercia;s__Leclercia adecarboxylata	Yes	high
3300011623_2	Escherichia coli mdfA	d__Bacteria;p__Proteobacteria;c__Gammaproteobacteria;o__Enterobacterales;f__Enterobacteriaceae;g__Leclercia;s__Leclercia adecarboxylata	Yes	high
3300011623_2	Klebsiella pneumoniae KpnE	d__Bacteria;p__Proteobacteria;c__Gammaproteobacteria;o__Enterobacterales;f__Enterobacteriaceae;g__Leclercia;s__Leclercia adecarboxylata	Yes	high
3300011623_2	Klebsiella pneumoniae KpnF	d__Bacteria;p__Proteobacteria;c__Gammaproteobacteria;o__Enterobacterales;f__Enterobacteriaceae;g__Leclercia;s__Leclercia adecarboxylata	Yes	high
3300011623_2	marA	d__Bacteria;p__Proteobacteria;c__Gammaproteobacteria;o__Enterobacterales;f__Enterobacteriaceae;g__Leclercia;s__Leclercia adecarboxylata	Yes	high
3300011623_2	Escherichia coli marR mutant conferring antibiotic resistance	d__Bacteria;p__Proteobacteria;c__Gammaproteobacteria;o__Enterobacterales;f__Enterobacteriaceae;g__Leclercia;s__Leclercia adecarboxylata	Yes	high
3300011623_2	adeF	d__Bacteria;p__Proteobacteria;c__Gammaproteobacteria;o__Enterobacterales;f__Enterobacteriaceae;g__Leclercia;s__Leclercia adecarboxylata	Yes	high
3300011623_2	acrD	d__Bacteria;p__Proteobacteria;c__Gammaproteobacteria;o__Enterobacterales;f__Enterobacteriaceae;g__Leclercia;s__Leclercia adecarboxylata	Yes	high
3300011623_2	CRP	d__Bacteria;p__Proteobacteria;c__Gammaproteobacteria;o__Enterobacterales;f__Enterobacteriaceae;g__Leclercia;s__Leclercia adecarboxylata	Yes	high
3300011623_2	baeR	d__Bacteria;p__Proteobacteria;c__Gammaproteobacteria;o__Enterobacterales;f__Enterobacteriaceae;g__Leclercia;s__Leclercia adecarboxylata	Yes	high
3300011623_2	mdtC	d__Bacteria;p__Proteobacteria;c__Gammaproteobacteria;o__Enterobacterales;f__Enterobacteriaceae;g__Leclercia;s__Leclercia adecarboxylata	Yes	high
3300011623_2	mdtB	d__Bacteria;p__Proteobacteria;c__Gammaproteobacteria;o__Enterobacterales;f__Enterobacteriaceae;g__Leclercia;s__Leclercia adecarboxylata	Yes	high
3300011623_2	Salmonella enterica cmlA	d__Bacteria;p__Proteobacteria;c__Gammaproteobacteria;o__Enterobacterales;f__Enterobacteriaceae;g__Leclercia;s__Leclercia adecarboxylata	Yes	high
3300011623_2	Escherichia coli ampH beta-lactamase	d__Bacteria;p__Proteobacteria;c__Gammaproteobacteria;o__Enterobacterales;f__Enterobacteriaceae;g__Leclercia;s__Leclercia adecarboxylata	Yes	high
3300011623_2	acrB	d__Bacteria;p__Proteobacteria;c__Gammaproteobacteria;o__Enterobacterales;f__Enterobacteriaceae;g__Leclercia;s__Leclercia adecarboxylata	Yes	high
3300011623_2	Escherichia coli acrR with mutation conferring multidrug antibiotic resistance	d__Bacteria;p__Proteobacteria;c__Gammaproteobacteria;o__Enterobacterales;f__Enterobacteriaceae;g__Leclercia;s__Leclercia adecarboxylata	Yes	high
3300011623_2	FosA2	d__Bacteria;p__Proteobacteria;c__Gammaproteobacteria;o__Enterobacterales;f__Enterobacteriaceae;g__Leclercia;s__Leclercia adecarboxylata	Yes	high
3300011623_2	Haemophilus influenzae PBP3 conferring resistance to beta-lactam antibiotics	d__Bacteria;p__Proteobacteria;c__Gammaproteobacteria;o__Enterobacterales;f__Enterobacteriaceae;g__Leclercia;s__Leclercia adecarboxylata	Yes	high
3300011623_2	bacA	d__Bacteria;p__Proteobacteria;c__Gammaproteobacteria;o__Enterobacterales;f__Enterobacteriaceae;g__Leclercia;s__Leclercia adecarboxylata	Yes	high
3300011623_2	emrR	d__Bacteria;p__Proteobacteria;c__Gammaproteobacteria;o__Enterobacterales;f__Enterobacteriaceae;g__Leclercia;s__Leclercia adecarboxylata	Yes	high
3300011623_2	emrB	d__Bacteria;p__Proteobacteria;c__Gammaproteobacteria;o__Enterobacterales;f__Enterobacteriaceae;g__Leclercia;s__Leclercia adecarboxylata	Yes	high
3300011623_2	ACT-38	d__Bacteria;p__Proteobacteria;c__Gammaproteobacteria;o__Enterobacterales;f__Enterobacteriaceae;g__Leclercia;s__Leclercia adecarboxylata	Yes	high
3300011623_2	Escherichia coli EF-Tu mutants conferring resistance to Pulvomycin	d__Bacteria;p__Proteobacteria;c__Gammaproteobacteria;o__Enterobacterales;f__Enterobacteriaceae;g__Leclercia;s__Leclercia adecarboxylata	Yes	high
3300027649_23	adeF	d__Bacteria;p__Nitrospirae;c__Nitrospira;o__Nitrospirales;f__Nitrospiraceae;g__Nitrospira;s__	No	low
3300011460_2	adeH	d__Bacteria;p__Proteobacteria;c__Gammaproteobacteria;o__Pseudomonadales;f__Moraxellaceae;g__Acinetobacter;s__Acinetobacter nosocomialis	Yes	high
3300011460_2	adeF	d__Bacteria;p__Proteobacteria;c__Gammaproteobacteria;o__Pseudomonadales;f__Moraxellaceae;g__Acinetobacter;s__Acinetobacter nosocomialis	Yes	high
3300011460_2	adeG	d__Bacteria;p__Proteobacteria;c__Gammaproteobacteria;o__Pseudomonadales;f__Moraxellaceae;g__Acinetobacter;s__Acinetobacter nosocomialis	Yes	high
3300011460_2	adeL	d__Bacteria;p__Proteobacteria;c__Gammaproteobacteria;o__Pseudomonadales;f__Moraxellaceae;g__Acinetobacter;s__Acinetobacter nosocomialis	Yes	high
3300011460_2	abeS	d__Bacteria;p__Proteobacteria;c__Gammaproteobacteria;o__Pseudomonadales;f__Moraxellaceae;g__Acinetobacter;s__Acinetobacter nosocomialis	Yes	high
3300011460_2	abeM	d__Bacteria;p__Proteobacteria;c__Gammaproteobacteria;o__Pseudomonadales;f__Moraxellaceae;g__Acinetobacter;s__Acinetobacter nosocomialis	Yes	high
3300011460_2	Acinetobacter baumannii parC conferring resistance to fluoroquinolone	d__Bacteria;p__Proteobacteria;c__Gammaproteobacteria;o__Pseudomonadales;f__Moraxellaceae;g__Acinetobacter;s__Acinetobacter nosocomialis	Yes	high
3300011460_2	adeI	d__Bacteria;p__Proteobacteria;c__Gammaproteobacteria;o__Pseudomonadales;f__Moraxellaceae;g__Acinetobacter;s__Acinetobacter nosocomialis	Yes	high
3300011460_2	adeJ	d__Bacteria;p__Proteobacteria;c__Gammaproteobacteria;o__Pseudomonadales;f__Moraxellaceae;g__Acinetobacter;s__Acinetobacter nosocomialis	Yes	high
3300011460_2	adeK	d__Bacteria;p__Proteobacteria;c__Gammaproteobacteria;o__Pseudomonadales;f__Moraxellaceae;g__Acinetobacter;s__Acinetobacter nosocomialis	Yes	high
3300011460_2	ADC-68	d__Bacteria;p__Proteobacteria;c__Gammaproteobacteria;o__Pseudomonadales;f__Moraxellaceae;g__Acinetobacter;s__Acinetobacter nosocomialis	Yes	high
3300029033_2	ANT(4')-IIb	d__Bacteria;p__Proteobacteria;c__Gammaproteobacteria;o__Enterobacterales;f__Enterobacteriaceae;g__Escherichia;s__Escherichia coli	Yes	high
3300029033_2	Klebsiella pneumoniae KpnF	d__Bacteria;p__Proteobacteria;c__Gammaproteobacteria;o__Enterobacterales;f__Enterobacteriaceae;g__Escherichia;s__Escherichia coli	Yes	high
3300029033_2	Klebsiella pneumoniae KpnE	d__Bacteria;p__Proteobacteria;c__Gammaproteobacteria;o__Enterobacterales;f__Enterobacteriaceae;g__Escherichia;s__Escherichia coli	Yes	high
3300029033_2	H-NS	d__Bacteria;p__Proteobacteria;c__Gammaproteobacteria;o__Enterobacterales;f__Enterobacteriaceae;g__Escherichia;s__Escherichia coli	Yes	high
3300029033_2	Escherichia coli mdfA	d__Bacteria;p__Proteobacteria;c__Gammaproteobacteria;o__Enterobacterales;f__Enterobacteriaceae;g__Escherichia;s__Escherichia coli	Yes	high
3300029033_2	AcrS	d__Bacteria;p__Proteobacteria;c__Gammaproteobacteria;o__Enterobacterales;f__Enterobacteriaceae;g__Escherichia;s__Escherichia coli	Yes	high
3300029033_2	AcrE	d__Bacteria;p__Proteobacteria;c__Gammaproteobacteria;o__Enterobacterales;f__Enterobacteriaceae;g__Escherichia;s__Escherichia coli	Yes	high
3300029033_2	AcrF	d__Bacteria;p__Proteobacteria;c__Gammaproteobacteria;o__Enterobacterales;f__Enterobacteriaceae;g__Escherichia;s__Escherichia coli	Yes	high
3300029033_2	Escherichia coli ampH beta-lactamase	d__Bacteria;p__Proteobacteria;c__Gammaproteobacteria;o__Enterobacterales;f__Enterobacteriaceae;g__Escherichia;s__Escherichia coli	Yes	high
3300029033_2	Escherichia coli acrA	d__Bacteria;p__Proteobacteria;c__Gammaproteobacteria;o__Enterobacterales;f__Enterobacteriaceae;g__Escherichia;s__Escherichia coli	Yes	high
3300029033_2	acrB	d__Bacteria;p__Proteobacteria;c__Gammaproteobacteria;o__Enterobacterales;f__Enterobacteriaceae;g__Escherichia;s__Escherichia coli	Yes	high
3300029033_2	Escherichia coli acrR with mutation conferring multidrug antibiotic resistance	d__Bacteria;p__Proteobacteria;c__Gammaproteobacteria;o__Enterobacterales;f__Enterobacteriaceae;g__Escherichia;s__Escherichia coli	Yes	high
3300029033_2	mdtP	d__Bacteria;p__Proteobacteria;c__Gammaproteobacteria;o__Enterobacterales;f__Enterobacteriaceae;g__Escherichia;s__Escherichia coli	Yes	high
3300029033_2	Escherichia coli soxR with mutation conferring antibiotic resistance	d__Bacteria;p__Proteobacteria;c__Gammaproteobacteria;o__Enterobacterales;f__Enterobacteriaceae;g__Escherichia;s__Escherichia coli	Yes	high
3300029033_2	Escherichia coli soxS with mutation conferring antibiotic resistance	d__Bacteria;p__Proteobacteria;c__Gammaproteobacteria;o__Enterobacterales;f__Enterobacteriaceae;g__Escherichia;s__Escherichia coli	Yes	high
3300029033_2	msbA	d__Bacteria;p__Proteobacteria;c__Gammaproteobacteria;o__Enterobacterales;f__Enterobacteriaceae;g__Escherichia;s__Escherichia coli	Yes	high
3300029033_2	kdpE	d__Bacteria;p__Proteobacteria;c__Gammaproteobacteria;o__Enterobacterales;f__Enterobacteriaceae;g__Escherichia;s__Escherichia coli	Yes	high
3300029033_2	mdtH	d__Bacteria;p__Proteobacteria;c__Gammaproteobacteria;o__Enterobacterales;f__Enterobacteriaceae;g__Escherichia;s__Escherichia coli	Yes	high
3300029033_2	mdtG	d__Bacteria;p__Proteobacteria;c__Gammaproteobacteria;o__Enterobacterales;f__Enterobacteriaceae;g__Escherichia;s__Escherichia coli	Yes	high
3300029033_2	acrD	d__Bacteria;p__Proteobacteria;c__Gammaproteobacteria;o__Enterobacterales;f__Enterobacteriaceae;g__Escherichia;s__Escherichia coli	Yes	high
3300029033_2	mphB	d__Bacteria;p__Proteobacteria;c__Gammaproteobacteria;o__Enterobacterales;f__Enterobacteriaceae;g__Escherichia;s__Escherichia coli	Yes	high
3300029033_2	TolC	d__Bacteria;p__Proteobacteria;c__Gammaproteobacteria;o__Enterobacterales;f__Enterobacteriaceae;g__Escherichia;s__Escherichia coli	Yes	high
3300029033_2	bacA	d__Bacteria;p__Proteobacteria;c__Gammaproteobacteria;o__Enterobacterales;f__Enterobacteriaceae;g__Escherichia;s__Escherichia coli	Yes	high
3300029033_2	CRP	d__Bacteria;p__Proteobacteria;c__Gammaproteobacteria;o__Enterobacterales;f__Enterobacteriaceae;g__Escherichia;s__Escherichia coli	Yes	high
3300029033_2	mdtE	d__Bacteria;p__Proteobacteria;c__Gammaproteobacteria;o__Enterobacterales;f__Enterobacteriaceae;g__Escherichia;s__Escherichia coli	Yes	high
3300029033_2	mdtF	d__Bacteria;p__Proteobacteria;c__Gammaproteobacteria;o__Enterobacterales;f__Enterobacteriaceae;g__Escherichia;s__Escherichia coli	Yes	high
3300029033_2	gadX	d__Bacteria;p__Proteobacteria;c__Gammaproteobacteria;o__Enterobacterales;f__Enterobacteriaceae;g__Escherichia;s__Escherichia coli	Yes	high
3300029033_2	Escherichia coli EF-Tu mutants conferring resistance to Pulvomycin	d__Bacteria;p__Proteobacteria;c__Gammaproteobacteria;o__Enterobacterales;f__Enterobacteriaceae;g__Escherichia;s__Escherichia coli	Yes	high
3300029033_2	mdtM	d__Bacteria;p__Proteobacteria;c__Gammaproteobacteria;o__Enterobacterales;f__Enterobacteriaceae;g__Escherichia;s__Escherichia coli	Yes	high
3300029033_2	Escherichia coli ampC beta-lactamase	d__Bacteria;p__Proteobacteria;c__Gammaproteobacteria;o__Enterobacterales;f__Enterobacteriaceae;g__Escherichia;s__Escherichia coli	Yes	high
3300029033_2	YojI	d__Bacteria;p__Proteobacteria;c__Gammaproteobacteria;o__Enterobacterales;f__Enterobacteriaceae;g__Escherichia;s__Escherichia coli	Yes	high
3300029033_2	PmrF	d__Bacteria;p__Proteobacteria;c__Gammaproteobacteria;o__Enterobacterales;f__Enterobacteriaceae;g__Escherichia;s__Escherichia coli	Yes	high
3300029033_2	eptA	d__Bacteria;p__Proteobacteria;c__Gammaproteobacteria;o__Enterobacterales;f__Enterobacteriaceae;g__Escherichia;s__Escherichia coli	Yes	high
3300029033_2	mdtN	d__Bacteria;p__Proteobacteria;c__Gammaproteobacteria;o__Enterobacterales;f__Enterobacteriaceae;g__Escherichia;s__Escherichia coli	Yes	high
3300029033_2	mdtO	d__Bacteria;p__Proteobacteria;c__Gammaproteobacteria;o__Enterobacterales;f__Enterobacteriaceae;g__Escherichia;s__Escherichia coli	Yes	high
3300029033_2	Escherichia coli ampC1 beta-lactamase	d__Bacteria;p__Proteobacteria;c__Gammaproteobacteria;o__Enterobacterales;f__Enterobacteriaceae;g__Escherichia;s__Escherichia coli	Yes	high
3300029033_2	mdtA	d__Bacteria;p__Proteobacteria;c__Gammaproteobacteria;o__Enterobacterales;f__Enterobacteriaceae;g__Escherichia;s__Escherichia coli	Yes	high
3300029033_2	mdtB	d__Bacteria;p__Proteobacteria;c__Gammaproteobacteria;o__Enterobacterales;f__Enterobacteriaceae;g__Escherichia;s__Escherichia coli	Yes	high
3300029033_2	mdtC	d__Bacteria;p__Proteobacteria;c__Gammaproteobacteria;o__Enterobacterales;f__Enterobacteriaceae;g__Escherichia;s__Escherichia coli	Yes	high
3300029033_2	baeS	d__Bacteria;p__Proteobacteria;c__Gammaproteobacteria;o__Enterobacterales;f__Enterobacteriaceae;g__Escherichia;s__Escherichia coli	Yes	high
3300029033_2	baeR	d__Bacteria;p__Proteobacteria;c__Gammaproteobacteria;o__Enterobacterales;f__Enterobacteriaceae;g__Escherichia;s__Escherichia coli	Yes	high
3300029033_2	emrR	d__Bacteria;p__Proteobacteria;c__Gammaproteobacteria;o__Enterobacterales;f__Enterobacteriaceae;g__Escherichia;s__Escherichia coli	Yes	high
3300029033_2	cpxA	d__Bacteria;p__Proteobacteria;c__Gammaproteobacteria;o__Enterobacterales;f__Enterobacteriaceae;g__Escherichia;s__Escherichia coli	Yes	high
3300029033_2	ugd	d__Bacteria;p__Proteobacteria;c__Gammaproteobacteria;o__Enterobacterales;f__Enterobacteriaceae;g__Escherichia;s__Escherichia coli	Yes	high
3300029033_2	evgS	d__Bacteria;p__Proteobacteria;c__Gammaproteobacteria;o__Enterobacterales;f__Enterobacteriaceae;g__Escherichia;s__Escherichia coli	Yes	high
3300029033_2	evgA	d__Bacteria;p__Proteobacteria;c__Gammaproteobacteria;o__Enterobacterales;f__Enterobacteriaceae;g__Escherichia;s__Escherichia coli	Yes	high
3300029033_2	emrK	d__Bacteria;p__Proteobacteria;c__Gammaproteobacteria;o__Enterobacterales;f__Enterobacteriaceae;g__Escherichia;s__Escherichia coli	Yes	high
3300029033_2	emrY	d__Bacteria;p__Proteobacteria;c__Gammaproteobacteria;o__Enterobacterales;f__Enterobacteriaceae;g__Escherichia;s__Escherichia coli	Yes	high
3300029033_2	marA	d__Bacteria;p__Proteobacteria;c__Gammaproteobacteria;o__Enterobacterales;f__Enterobacteriaceae;g__Escherichia;s__Escherichia coli	Yes	high
3300029033_2	Escherichia coli marR mutant conferring antibiotic resistance	d__Bacteria;p__Proteobacteria;c__Gammaproteobacteria;o__Enterobacterales;f__Enterobacteriaceae;g__Escherichia;s__Escherichia coli	Yes	high
3300029033_2	Haemophilus influenzae PBP3 conferring resistance to beta-lactam antibiotics	d__Bacteria;p__Proteobacteria;c__Gammaproteobacteria;o__Enterobacterales;f__Enterobacteriaceae;g__Escherichia;s__Escherichia coli	Yes	high
3300011495_1	adeF	d__Bacteria;p__Proteobacteria;c__Gammaproteobacteria;o__Pseudomonadales;f__Pseudomonadaceae;g__Pseudomonas;s__Pseudomonas oryzihabitans	Yes	high
3300011495_1	Acinetobacter baumannii AbaQ	d__Bacteria;p__Proteobacteria;c__Gammaproteobacteria;o__Pseudomonadales;f__Pseudomonadaceae;g__Pseudomonas;s__Pseudomonas oryzihabitans	Yes	high
3300027857_21	CIA-3	d__Bacteria;p__Proteobacteria;c__Alphaproteobacteria;o__Caulobacterales;f__Caulobacteraceae;g__Phenylobacterium;s__Phenylobacterium hankyongense	No	high
3300027857_21	adeF	d__Bacteria;p__Proteobacteria;c__Alphaproteobacteria;o__Caulobacterales;f__Caulobacteraceae;g__Phenylobacterium;s__Phenylobacterium hankyongense	No	high
3300014588_3	lmrD	d__Bacteria;p__Firmicutes;c__Bacilli;o__Lactobacillales;f__Streptococcaceae;g__Lactococcus;s__Lactococcus lactis	No	high
3300014906_2	adeF	d__Bacteria;p__Proteobacteria;c__Gammaproteobacteria;o__Pseudomonadales;f__Pseudomonadaceae;g__Pseudomonas;s__Pseudomonas stutzeri	Yes	high
3300014906_2	PmpM	d__Bacteria;p__Proteobacteria;c__Gammaproteobacteria;o__Pseudomonadales;f__Pseudomonadaceae;g__Pseudomonas;s__Pseudomonas stutzeri	Yes	high
3300011590_3	adeF	d__Bacteria;p__Proteobacteria;c__Alphaproteobacteria;o__Caulobacterales;f__Caulobacteraceae;g__Brevundimonas;s__Brevundimonas diminuta	Yes	high
3300011590_3	AIM-1	d__Bacteria;p__Proteobacteria;c__Alphaproteobacteria;o__Caulobacterales;f__Caulobacteraceae;g__Brevundimonas;s__Brevundimonas diminuta	Yes	high
3300011590_3	AAC(2')-Ie	d__Bacteria;p__Proteobacteria;c__Alphaproteobacteria;o__Caulobacterales;f__Caulobacteraceae;g__Brevundimonas;s__Brevundimonas diminuta	Yes	high
3300029316_7	adeF	d__Bacteria;p__Bacteroidetes;c__Bacteroidia;o__Bacteroidales;f__Barnesiellaceae;g__Barnesiella;s__Barnesiella intestinihominis	No	high
3300029316_7	tetW	d__Bacteria;p__Bacteroidetes;c__Bacteroidia;o__Bacteroidales;f__Barnesiellaceae;g__Barnesiella;s__Barnesiella intestinihominis	No	high
3300024903_2	adeF	d__Bacteria;p__Proteobacteria;c__Betaproteobacteria;o__Burkholderiales;f__Comamonadaceae;g__Acidovorax;s__Acidovorax soli	No	low
3300024903_2	LRA-1	d__Bacteria;p__Proteobacteria;c__Betaproteobacteria;o__Burkholderiales;f__Comamonadaceae;g__Acidovorax;s__Acidovorax soli	No	low
3300013017_1	tetA(P)	d__Bacteria;p__Bacteroidetes;c__Bacteroidia;o__Marinilabiliales;f__Marinilabiliaceae;g__Marinilabilia;s__Marinilabilia salmonicolor	No	high
3300029402_6	tetB(P)	d__Bacteria;p__Bacteroidetes;c__Bacteroidia;o__Bacteroidales;f__Tannerellaceae;g__Parabacteroides;s__Parabacteroides distasonis	No	high
3300029402_6	adeF	d__Bacteria;p__Bacteroidetes;c__Bacteroidia;o__Bacteroidales;f__Tannerellaceae;g__Parabacteroides;s__Parabacteroides distasonis	No	high
3300027908_23	adeF	d__Bacteria;p__Proteobacteria;c__Gammaproteobacteria;o__Xanthomonadales;f__Rhodanobacteraceae;g__;s__	No	low
3300029746_21	vgbB	d__Bacteria;p__Bacteroidetes;c__Bacteroidia;o__Bacteroidales;f__Rikenellaceae;g__Alistipes;s__Alistipes obesi	No	high
3300029746_21	Escherichia coli ampC1 beta-lactamase	d__Bacteria;p__Bacteroidetes;c__Bacteroidia;o__Bacteroidales;f__Rikenellaceae;g__Alistipes;s__Alistipes obesi	No	high
3300029746_21	adeF	d__Bacteria;p__Bacteroidetes;c__Bacteroidia;o__Bacteroidales;f__Rikenellaceae;g__Alistipes;s__Alistipes obesi	No	high
3300027594_10	AAC(6')-Iag	d__Bacteria;p__Proteobacteria;c__Betaproteobacteria;o__Burkholderiales;f__;g__;s__	No	high
3300025874_38	mecC	d__Bacteria;p__Proteobacteria;c__Alphaproteobacteria;o__Rhodobacterales;f__Rhodobacteraceae;g__Planktotalea;s__Planktotalea frisia	No	low
3300029548_16	adeF	d__Bacteria;p__Proteobacteria;c__Deltaproteobacteria;o__Desulfovibrionales;f__Desulfovibrionaceae;g__Desulfovibrio;s__Desulfovibrio piger	No	high
3300029548_16	EXO-1	d__Bacteria;p__Proteobacteria;c__Deltaproteobacteria;o__Desulfovibrionales;f__Desulfovibrionaceae;g__Desulfovibrio;s__Desulfovibrio piger	No	high
3300029548_16	tetB(P)	d__Bacteria;p__Proteobacteria;c__Deltaproteobacteria;o__Desulfovibrionales;f__Desulfovibrionaceae;g__Desulfovibrio;s__Desulfovibrio piger	No	high
3300012940_23	pgpB	d__Bacteria;p__Bacteroidetes;c__Chitinophagia;o__Chitinophagales;f__Chitinophagaceae;g__Chitinophaga;s__Chitinophaga rupis	No	high
3300012940_23	adeF	d__Bacteria;p__Bacteroidetes;c__Chitinophagia;o__Chitinophagales;f__Chitinophagaceae;g__Chitinophaga;s__Chitinophaga rupis	No	high
3300029004_3	adeF	d__Bacteria;p__Bacteroidetes;c__Bacteroidia;o__Bacteroidales;f__Bacteroidaceae;g__Bacteroides;s__Bacteroides uniformis	No	high
3300029756_15	MexI	d__Bacteria;p__Actinobacteria;c__Coriobacteriia;o__Coriobacteriales;f__Coriobacteriaceae;g__Collinsella;s__Collinsella aerofaciens	No	high
3300025394_12	mexQ	d__Bacteria;p__Proteobacteria;c__Gammaproteobacteria;o__;f__;g__;s__	No	low
3300029117_11	adeF	d__Bacteria;p__Firmicutes;c__Negativicutes;o__Veillonellales;f__Veillonellaceae;g__Megasphaera;s__Megasphaera elsdenii	No	high
3300022177_6	adeF	d__Bacteria;p__Proteobacteria;c__Deltaproteobacteria;o__Desulfarculales;f__Desulfarculaceae;g__Desulfocarbo;s__Desulfocarbo indianensis	No	high
3300025096_1	PC1 beta-lactamase (blaZ)	d__Bacteria;p__Proteobacteria;c__Gammaproteobacteria;o__Alteromonadales;f__Alteromonadaceae;g__Marinobacter;s__Marinobacter antarcticus	No	low
3300029481_12	vgbB	d__Bacteria;p__Bacteroidetes;c__Bacteroidia;o__Bacteroidales;f__Rikenellaceae;g__Alistipes;s__Alistipes putredinis	No	high
3300029481_12	ErmX	d__Bacteria;p__Bacteroidetes;c__Bacteroidia;o__Bacteroidales;f__Rikenellaceae;g__Alistipes;s__Alistipes putredinis	No	high
3300011696_4	adeF	d__Bacteria;p__Proteobacteria;c__Betaproteobacteria;o__Burkholderiales;f__Comamonadaceae;g__Comamonas;s__	No	high
3300011696_4	ACT-30	d__Bacteria;p__Proteobacteria;c__Betaproteobacteria;o__Burkholderiales;f__Comamonadaceae;g__Comamonas;s__	No	high
3300020450_18	dfrD	d__Bacteria;p__Proteobacteria;c__Alphaproteobacteria;o__Rhodobacterales;f__Rhodobacteraceae;g__;s__	No	low
3300011167_1	adeF	d__Bacteria;p__Proteobacteria;c__Gammaproteobacteria;o__Pseudomonadales;f__Pseudomonadaceae;g__Pseudomonas;s__Pseudomonas stutzeri	Yes	high
3300025093_8	adeF	d__Bacteria;p__Proteobacteria;c__Gammaproteobacteria;o__Oceanospirillales;f__Halomonadaceae;g__Halomonas;s__Halomonas lionensis	No	low
3300029494_7	adeF	d__Bacteria;p__Bacteroidetes;c__Bacteroidia;o__Bacteroidales;f__Tannerellaceae;g__Parabacteroides;s__Parabacteroides distasonis	No	high
3300029494_7	tetQ	d__Bacteria;p__Bacteroidetes;c__Bacteroidia;o__Bacteroidales;f__Tannerellaceae;g__Parabacteroides;s__Parabacteroides distasonis	No	high
3300011450_2	adeF	d__Bacteria;p__Proteobacteria;c__Gammaproteobacteria;o__Pseudomonadales;f__Pseudomonadaceae;g__Pseudomonas;s__Pseudomonas stutzeri	Yes	high
3300024897_1	vgaD	d__Bacteria;p__Proteobacteria;c__Gammaproteobacteria;o__Methylococcales;f__Methylococcaceae;g__Methylobacter;s__Methylobacter tundripaludum	No	low
3300024897_1	adeF	d__Bacteria;p__Proteobacteria;c__Gammaproteobacteria;o__Methylococcales;f__Methylococcaceae;g__Methylobacter;s__Methylobacter tundripaludum	No	low
3300024897_1	VCC-1	d__Bacteria;p__Proteobacteria;c__Gammaproteobacteria;o__Methylococcales;f__Methylococcaceae;g__Methylobacter;s__Methylobacter tundripaludum	No	low
3300027282_17	mdsB	d__Bacteria;p__Proteobacteria;c__Alphaproteobacteria;o__Sphingomonadales;f__Erythrobacteraceae;g__Porphyrobacter;s__Porphyrobacter donghaensis	No	high
3300011593_2	adeF	d__Bacteria;p__Bacteroidetes;c__Bacteroidia;o__Bacteroidales;f__Tannerellaceae;g__Parabacteroides;s__	No	low
3300014603_2	MexD	d__Bacteria;p__Proteobacteria;c__Gammaproteobacteria;o__Enterobacterales;f__Enterobacteriaceae;g__Leclercia;s__Leclercia adecarboxylata	Yes	high
3300014603_2	CRP	d__Bacteria;p__Proteobacteria;c__Gammaproteobacteria;o__Enterobacterales;f__Enterobacteriaceae;g__Leclercia;s__Leclercia adecarboxylata	Yes	high
3300014603_2	cmlA1	d__Bacteria;p__Proteobacteria;c__Gammaproteobacteria;o__Enterobacterales;f__Enterobacteriaceae;g__Leclercia;s__Leclercia adecarboxylata	Yes	high
3300014603_2	marA	d__Bacteria;p__Proteobacteria;c__Gammaproteobacteria;o__Enterobacterales;f__Enterobacteriaceae;g__Leclercia;s__Leclercia adecarboxylata	Yes	high
3300014603_2	Escherichia coli marR mutant conferring antibiotic resistance	d__Bacteria;p__Proteobacteria;c__Gammaproteobacteria;o__Enterobacterales;f__Enterobacteriaceae;g__Leclercia;s__Leclercia adecarboxylata	Yes	high
3300014603_2	FosA2	d__Bacteria;p__Proteobacteria;c__Gammaproteobacteria;o__Enterobacterales;f__Enterobacteriaceae;g__Leclercia;s__Leclercia adecarboxylata	Yes	high
3300014603_2	Escherichia coli ampH beta-lactamase	d__Bacteria;p__Proteobacteria;c__Gammaproteobacteria;o__Enterobacterales;f__Enterobacteriaceae;g__Leclercia;s__Leclercia adecarboxylata	Yes	high
3300014603_2	acrB	d__Bacteria;p__Proteobacteria;c__Gammaproteobacteria;o__Enterobacterales;f__Enterobacteriaceae;g__Leclercia;s__Leclercia adecarboxylata	Yes	high
3300014603_2	Escherichia coli acrR with mutation conferring multidrug antibiotic resistance	d__Bacteria;p__Proteobacteria;c__Gammaproteobacteria;o__Enterobacterales;f__Enterobacteriaceae;g__Leclercia;s__Leclercia adecarboxylata	Yes	high
3300014603_2	adeF	d__Bacteria;p__Proteobacteria;c__Gammaproteobacteria;o__Enterobacterales;f__Enterobacteriaceae;g__Leclercia;s__Leclercia adecarboxylata	Yes	high
3300014603_2	Escherichia coli mdfA	d__Bacteria;p__Proteobacteria;c__Gammaproteobacteria;o__Enterobacterales;f__Enterobacteriaceae;g__Leclercia;s__Leclercia adecarboxylata	Yes	high
3300014603_2	msbA	d__Bacteria;p__Proteobacteria;c__Gammaproteobacteria;o__Enterobacterales;f__Enterobacteriaceae;g__Leclercia;s__Leclercia adecarboxylata	Yes	high
3300014603_2	emrB	d__Bacteria;p__Proteobacteria;c__Gammaproteobacteria;o__Enterobacterales;f__Enterobacteriaceae;g__Leclercia;s__Leclercia adecarboxylata	Yes	high
3300014603_2	emrR	d__Bacteria;p__Proteobacteria;c__Gammaproteobacteria;o__Enterobacterales;f__Enterobacteriaceae;g__Leclercia;s__Leclercia adecarboxylata	Yes	high
3300014603_2	bacA	d__Bacteria;p__Proteobacteria;c__Gammaproteobacteria;o__Enterobacterales;f__Enterobacteriaceae;g__Leclercia;s__Leclercia adecarboxylata	Yes	high
3300014603_2	Klebsiella pneumoniae KpnF	d__Bacteria;p__Proteobacteria;c__Gammaproteobacteria;o__Enterobacterales;f__Enterobacteriaceae;g__Leclercia;s__Leclercia adecarboxylata	Yes	high
3300014603_2	Klebsiella pneumoniae KpnE	d__Bacteria;p__Proteobacteria;c__Gammaproteobacteria;o__Enterobacterales;f__Enterobacteriaceae;g__Leclercia;s__Leclercia adecarboxylata	Yes	high
3300014603_2	baeR	d__Bacteria;p__Proteobacteria;c__Gammaproteobacteria;o__Enterobacterales;f__Enterobacteriaceae;g__Leclercia;s__Leclercia adecarboxylata	Yes	high
3300014603_2	mdtC	d__Bacteria;p__Proteobacteria;c__Gammaproteobacteria;o__Enterobacterales;f__Enterobacteriaceae;g__Leclercia;s__Leclercia adecarboxylata	Yes	high
3300014603_2	mdtB	d__Bacteria;p__Proteobacteria;c__Gammaproteobacteria;o__Enterobacterales;f__Enterobacteriaceae;g__Leclercia;s__Leclercia adecarboxylata	Yes	high
3300014603_2	Escherichia coli EF-Tu mutants conferring resistance to Pulvomycin	d__Bacteria;p__Proteobacteria;c__Gammaproteobacteria;o__Enterobacterales;f__Enterobacteriaceae;g__Leclercia;s__Leclercia adecarboxylata	Yes	high
3300014603_2	Haemophilus influenzae PBP3 conferring resistance to beta-lactam antibiotics	d__Bacteria;p__Proteobacteria;c__Gammaproteobacteria;o__Enterobacterales;f__Enterobacteriaceae;g__Leclercia;s__Leclercia adecarboxylata	Yes	high
3300024900_4	adeF	d__Bacteria;p__Proteobacteria;c__Betaproteobacteria;o__Burkholderiales;f__Comamonadaceae;g__Curvibacter;s__Curvibacter delicatus	No	low
3300029684_10	adeF	d__Bacteria;p__Bacteroidetes;c__Bacteroidia;o__Bacteroidales;f__Tannerellaceae;g__Parabacteroides;s__Parabacteroides merdae	No	high
3300011759_8	cpxA	d__Bacteria;p__Proteobacteria;c__Gammaproteobacteria;o__Pseudomonadales;f__Pseudomonadaceae;g__Pseudomonas;s__Pseudomonas balearica	Yes	high
3300011759_8	PmpM	d__Bacteria;p__Proteobacteria;c__Gammaproteobacteria;o__Pseudomonadales;f__Pseudomonadaceae;g__Pseudomonas;s__Pseudomonas balearica	Yes	high
3300011759_8	adeF	d__Bacteria;p__Proteobacteria;c__Gammaproteobacteria;o__Pseudomonadales;f__Pseudomonadaceae;g__Pseudomonas;s__Pseudomonas balearica	Yes	high
3300025296_12	adeF	d__Bacteria;p__Proteobacteria;c__Alphaproteobacteria;o__Caulobacterales;f__Caulobacteraceae;g__Brevundimonas;s__Brevundimonas denitrificans	No	low
3300013481_1	adeF	d__Bacteria;p__Proteobacteria;c__Gammaproteobacteria;o__Pseudomonadales;f__Pseudomonadaceae;g__Pseudomonas;s__Pseudomonas putida	Yes	high
3300011658_2	msbA	d__Bacteria;p__Proteobacteria;c__Gammaproteobacteria;o__Enterobacterales;f__Enterobacteriaceae;g__Leclercia;s__Leclercia adecarboxylata	Yes	high
3300011658_2	acrD	d__Bacteria;p__Proteobacteria;c__Gammaproteobacteria;o__Enterobacterales;f__Enterobacteriaceae;g__Leclercia;s__Leclercia adecarboxylata	Yes	high
3300011658_2	baeR	d__Bacteria;p__Proteobacteria;c__Gammaproteobacteria;o__Enterobacterales;f__Enterobacteriaceae;g__Leclercia;s__Leclercia adecarboxylata	Yes	high
3300011658_2	mdtC	d__Bacteria;p__Proteobacteria;c__Gammaproteobacteria;o__Enterobacterales;f__Enterobacteriaceae;g__Leclercia;s__Leclercia adecarboxylata	Yes	high
3300011658_2	mdtB	d__Bacteria;p__Proteobacteria;c__Gammaproteobacteria;o__Enterobacterales;f__Enterobacteriaceae;g__Leclercia;s__Leclercia adecarboxylata	Yes	high
3300011658_2	acrB	d__Bacteria;p__Proteobacteria;c__Gammaproteobacteria;o__Enterobacterales;f__Enterobacteriaceae;g__Leclercia;s__Leclercia adecarboxylata	Yes	high
3300011658_2	Escherichia coli ampH beta-lactamase	d__Bacteria;p__Proteobacteria;c__Gammaproteobacteria;o__Enterobacterales;f__Enterobacteriaceae;g__Leclercia;s__Leclercia adecarboxylata	Yes	high
3300011658_2	Salmonella enterica cmlA	d__Bacteria;p__Proteobacteria;c__Gammaproteobacteria;o__Enterobacterales;f__Enterobacteriaceae;g__Leclercia;s__Leclercia adecarboxylata	Yes	high
3300011658_2	Escherichia coli acrR with mutation conferring multidrug antibiotic resistance	d__Bacteria;p__Proteobacteria;c__Gammaproteobacteria;o__Enterobacterales;f__Enterobacteriaceae;g__Leclercia;s__Leclercia adecarboxylata	Yes	high
3300011658_2	emrR	d__Bacteria;p__Proteobacteria;c__Gammaproteobacteria;o__Enterobacterales;f__Enterobacteriaceae;g__Leclercia;s__Leclercia adecarboxylata	Yes	high
3300011658_2	emrB	d__Bacteria;p__Proteobacteria;c__Gammaproteobacteria;o__Enterobacterales;f__Enterobacteriaceae;g__Leclercia;s__Leclercia adecarboxylata	Yes	high
3300011658_2	CRP	d__Bacteria;p__Proteobacteria;c__Gammaproteobacteria;o__Enterobacterales;f__Enterobacteriaceae;g__Leclercia;s__Leclercia adecarboxylata	Yes	high
3300011658_2	marA	d__Bacteria;p__Proteobacteria;c__Gammaproteobacteria;o__Enterobacterales;f__Enterobacteriaceae;g__Leclercia;s__Leclercia adecarboxylata	Yes	high
3300011658_2	Escherichia coli marR mutant conferring antibiotic resistance	d__Bacteria;p__Proteobacteria;c__Gammaproteobacteria;o__Enterobacterales;f__Enterobacteriaceae;g__Leclercia;s__Leclercia adecarboxylata	Yes	high
3300011658_2	Escherichia coli mdfA	d__Bacteria;p__Proteobacteria;c__Gammaproteobacteria;o__Enterobacterales;f__Enterobacteriaceae;g__Leclercia;s__Leclercia adecarboxylata	Yes	high
3300011658_2	FosA2	d__Bacteria;p__Proteobacteria;c__Gammaproteobacteria;o__Enterobacterales;f__Enterobacteriaceae;g__Leclercia;s__Leclercia adecarboxylata	Yes	high
3300011658_2	bacA	d__Bacteria;p__Proteobacteria;c__Gammaproteobacteria;o__Enterobacterales;f__Enterobacteriaceae;g__Leclercia;s__Leclercia adecarboxylata	Yes	high
3300011658_2	adeF	d__Bacteria;p__Proteobacteria;c__Gammaproteobacteria;o__Enterobacterales;f__Enterobacteriaceae;g__Leclercia;s__Leclercia adecarboxylata	Yes	high
3300011658_2	Klebsiella pneumoniae KpnE	d__Bacteria;p__Proteobacteria;c__Gammaproteobacteria;o__Enterobacterales;f__Enterobacteriaceae;g__Leclercia;s__Leclercia adecarboxylata	Yes	high
3300011658_2	Klebsiella pneumoniae KpnF	d__Bacteria;p__Proteobacteria;c__Gammaproteobacteria;o__Enterobacterales;f__Enterobacteriaceae;g__Leclercia;s__Leclercia adecarboxylata	Yes	high
3300011658_2	Haemophilus influenzae PBP3 conferring resistance to beta-lactam antibiotics	d__Bacteria;p__Proteobacteria;c__Gammaproteobacteria;o__Enterobacterales;f__Enterobacteriaceae;g__Leclercia;s__Leclercia adecarboxylata	Yes	high
3300029647_7	lnuA	d__Bacteria;p__Firmicutes;c__Erysipelotrichia;o__Erysipelotrichales;f__Erysipelotrichaceae;g__Holdemanella;s__Holdemanella biformis	No	high
3300029127_9	tetW	d__Bacteria;p__Bacteroidetes;c__Bacteroidia;o__Bacteroidales;f__Barnesiellaceae;g__Barnesiella;s__Barnesiella intestinihominis	No	high
3300029127_9	adeF	d__Bacteria;p__Bacteroidetes;c__Bacteroidia;o__Bacteroidales;f__Barnesiellaceae;g__Barnesiella;s__Barnesiella intestinihominis	No	high
3300011471_3	adeF	d__Bacteria;p__Proteobacteria;c__Gammaproteobacteria;o__Pseudomonadales;f__Moraxellaceae;g__Moraxella;s__Moraxella osloensis	No	high
3300011471_3	APH(6)-Id	d__Bacteria;p__Proteobacteria;c__Gammaproteobacteria;o__Pseudomonadales;f__Moraxellaceae;g__Moraxella;s__Moraxella osloensis	No	high
3300011471_3	APH(3'')-Ib	d__Bacteria;p__Proteobacteria;c__Gammaproteobacteria;o__Pseudomonadales;f__Moraxellaceae;g__Moraxella;s__Moraxella osloensis	No	high
3300011471_3	ICR-Mo	d__Bacteria;p__Proteobacteria;c__Gammaproteobacteria;o__Pseudomonadales;f__Moraxellaceae;g__Moraxella;s__Moraxella osloensis	No	high
3300020476_6	adeF	d__Bacteria;p__Proteobacteria;c__Gammaproteobacteria;o__Pseudomonadales;f__Pseudomonadaceae;g__Pseudomonas;s__Pseudomonas pachastrellae	Yes	low
3300020476_6	PmpM	d__Bacteria;p__Proteobacteria;c__Gammaproteobacteria;o__Pseudomonadales;f__Pseudomonadaceae;g__Pseudomonas;s__Pseudomonas pachastrellae	Yes	low
3300014950_5	adeF	d__Bacteria;p__Proteobacteria;c__Gammaproteobacteria;o__Enterobacterales;f__Enterobacteriaceae;g__Enterobacter;s__Enterobacter hormaechei	No	high
3300014950_5	Klebsiella pneumoniae KpnF	d__Bacteria;p__Proteobacteria;c__Gammaproteobacteria;o__Enterobacterales;f__Enterobacteriaceae;g__Enterobacter;s__Enterobacter hormaechei	No	high
3300014950_5	Klebsiella pneumoniae KpnE	d__Bacteria;p__Proteobacteria;c__Gammaproteobacteria;o__Enterobacterales;f__Enterobacteriaceae;g__Enterobacter;s__Enterobacter hormaechei	No	high
3300014950_5	ACT-17	d__Bacteria;p__Proteobacteria;c__Gammaproteobacteria;o__Enterobacterales;f__Enterobacteriaceae;g__Enterobacter;s__Enterobacter hormaechei	No	high
3300014950_5	PmrF	d__Bacteria;p__Proteobacteria;c__Gammaproteobacteria;o__Enterobacterales;f__Enterobacteriaceae;g__Enterobacter;s__Enterobacter hormaechei	No	high
3300014950_5	acrD	d__Bacteria;p__Proteobacteria;c__Gammaproteobacteria;o__Enterobacterales;f__Enterobacteriaceae;g__Enterobacter;s__Enterobacter hormaechei	No	high
3300014950_5	oqxA	d__Bacteria;p__Proteobacteria;c__Gammaproteobacteria;o__Enterobacterales;f__Enterobacteriaceae;g__Enterobacter;s__Enterobacter hormaechei	No	high
3300014950_5	Escherichia coli ampH beta-lactamase	d__Bacteria;p__Proteobacteria;c__Gammaproteobacteria;o__Enterobacterales;f__Enterobacteriaceae;g__Enterobacter;s__Enterobacter hormaechei	No	high
3300014950_5	acrB	d__Bacteria;p__Proteobacteria;c__Gammaproteobacteria;o__Enterobacterales;f__Enterobacteriaceae;g__Enterobacter;s__Enterobacter hormaechei	No	high
3300014950_5	msbA	d__Bacteria;p__Proteobacteria;c__Gammaproteobacteria;o__Enterobacterales;f__Enterobacteriaceae;g__Enterobacter;s__Enterobacter hormaechei	No	high
3300014950_5	marA	d__Bacteria;p__Proteobacteria;c__Gammaproteobacteria;o__Enterobacterales;f__Enterobacteriaceae;g__Enterobacter;s__Enterobacter hormaechei	No	high
3300014950_5	Escherichia coli marR mutant conferring antibiotic resistance	d__Bacteria;p__Proteobacteria;c__Gammaproteobacteria;o__Enterobacterales;f__Enterobacteriaceae;g__Enterobacter;s__Enterobacter hormaechei	No	high
3300014950_5	CRP	d__Bacteria;p__Proteobacteria;c__Gammaproteobacteria;o__Enterobacterales;f__Enterobacteriaceae;g__Enterobacter;s__Enterobacter hormaechei	No	high
3300014950_5	emrB	d__Bacteria;p__Proteobacteria;c__Gammaproteobacteria;o__Enterobacterales;f__Enterobacteriaceae;g__Enterobacter;s__Enterobacter hormaechei	No	high
3300014950_5	emrR	d__Bacteria;p__Proteobacteria;c__Gammaproteobacteria;o__Enterobacterales;f__Enterobacteriaceae;g__Enterobacter;s__Enterobacter hormaechei	No	high
3300014950_5	ramA	d__Bacteria;p__Proteobacteria;c__Gammaproteobacteria;o__Enterobacterales;f__Enterobacteriaceae;g__Enterobacter;s__Enterobacter hormaechei	No	high
3300014950_5	baeR	d__Bacteria;p__Proteobacteria;c__Gammaproteobacteria;o__Enterobacterales;f__Enterobacteriaceae;g__Enterobacter;s__Enterobacter hormaechei	No	high
3300014950_5	mdtC	d__Bacteria;p__Proteobacteria;c__Gammaproteobacteria;o__Enterobacterales;f__Enterobacteriaceae;g__Enterobacter;s__Enterobacter hormaechei	No	high
3300014950_5	mdtB	d__Bacteria;p__Proteobacteria;c__Gammaproteobacteria;o__Enterobacterales;f__Enterobacteriaceae;g__Enterobacter;s__Enterobacter hormaechei	No	high
3300014950_5	Escherichia coli mdfA	d__Bacteria;p__Proteobacteria;c__Gammaproteobacteria;o__Enterobacterales;f__Enterobacteriaceae;g__Enterobacter;s__Enterobacter hormaechei	No	high
3300014950_5	FosA2	d__Bacteria;p__Proteobacteria;c__Gammaproteobacteria;o__Enterobacterales;f__Enterobacteriaceae;g__Enterobacter;s__Enterobacter hormaechei	No	high
3300014950_5	bacA	d__Bacteria;p__Proteobacteria;c__Gammaproteobacteria;o__Enterobacterales;f__Enterobacteriaceae;g__Enterobacter;s__Enterobacter hormaechei	No	high
3300014950_5	Haemophilus influenzae PBP3 conferring resistance to beta-lactam antibiotics	d__Bacteria;p__Proteobacteria;c__Gammaproteobacteria;o__Enterobacterales;f__Enterobacteriaceae;g__Enterobacter;s__Enterobacter hormaechei	No	high
3300014950_5	Escherichia coli UhpT with mutation conferring resistance to fosfomycin	d__Bacteria;p__Proteobacteria;c__Gammaproteobacteria;o__Enterobacterales;f__Enterobacteriaceae;g__Enterobacter;s__Enterobacter hormaechei	No	high
3300014950_5	Escherichia coli soxS with mutation conferring antibiotic resistance	d__Bacteria;p__Proteobacteria;c__Gammaproteobacteria;o__Enterobacterales;f__Enterobacteriaceae;g__Enterobacter;s__Enterobacter hormaechei	No	high
3300011768_1	adeF	d__Bacteria;p__Bacteroidetes;c__Sphingobacteriia;o__Sphingobacteriales;f__Sphingobacteriaceae;g__Sphingobacterium;s__Sphingobacterium multivorum	No	high
3300029197_11	APH(6)-Ia	d__Bacteria;p__Firmicutes;c__Negativicutes;o__Veillonellales;f__Veillonellaceae;g__Dialister;s__Dialister succinatiphilus	No	high
3300029623_12	adeF	d__Bacteria;p__Bacteroidetes;c__Bacteroidia;o__Bacteroidales;f__Tannerellaceae;g__Parabacteroides;s__Parabacteroides distasonis	No	high
3300014588_2	adeF	d__Bacteria;p__Proteobacteria;c__Gammaproteobacteria;o__Enterobacterales;f__Erwiniaceae;g__Pantoea;s__Pantoea rodasii	No	high
3300014588_2	PNGM-1	d__Bacteria;p__Proteobacteria;c__Gammaproteobacteria;o__Enterobacterales;f__Erwiniaceae;g__Pantoea;s__Pantoea rodasii	No	high
3300014588_2	Klebsiella pneumoniae KpnF	d__Bacteria;p__Proteobacteria;c__Gammaproteobacteria;o__Enterobacterales;f__Erwiniaceae;g__Pantoea;s__Pantoea rodasii	No	high
3300014588_2	Klebsiella pneumoniae KpnE	d__Bacteria;p__Proteobacteria;c__Gammaproteobacteria;o__Enterobacterales;f__Erwiniaceae;g__Pantoea;s__Pantoea rodasii	No	high
3300014588_2	Escherichia coli ampH beta-lactamase	d__Bacteria;p__Proteobacteria;c__Gammaproteobacteria;o__Enterobacterales;f__Erwiniaceae;g__Pantoea;s__Pantoea rodasii	No	high
3300014588_2	msbA	d__Bacteria;p__Proteobacteria;c__Gammaproteobacteria;o__Enterobacterales;f__Erwiniaceae;g__Pantoea;s__Pantoea rodasii	No	high
3300014588_2	CRP	d__Bacteria;p__Proteobacteria;c__Gammaproteobacteria;o__Enterobacterales;f__Erwiniaceae;g__Pantoea;s__Pantoea rodasii	No	high
3300014588_2	Haemophilus influenzae PBP3 conferring resistance to beta-lactam antibiotics	d__Bacteria;p__Proteobacteria;c__Gammaproteobacteria;o__Enterobacterales;f__Erwiniaceae;g__Pantoea;s__Pantoea rodasii	No	high
3300014588_2	Morganella morganii gyrB conferring resistance to fluoroquinolone	d__Bacteria;p__Proteobacteria;c__Gammaproteobacteria;o__Enterobacterales;f__Erwiniaceae;g__Pantoea;s__Pantoea rodasii	No	high
3300014588_2	Escherichia coli UhpT with mutation conferring resistance to fosfomycin	d__Bacteria;p__Proteobacteria;c__Gammaproteobacteria;o__Enterobacterales;f__Erwiniaceae;g__Pantoea;s__Pantoea rodasii	No	high
3300029552_3	adeF	d__Bacteria;p__Bacteroidetes;c__Bacteroidia;o__Bacteroidales;f__Tannerellaceae;g__Parabacteroides;s__Parabacteroides distasonis	No	high
3300029315_5	adeF	d__Bacteria;p__Bacteroidetes;c__Bacteroidia;o__Bacteroidales;f__Tannerellaceae;g__Parabacteroides;s__Parabacteroides distasonis	No	high
3300029315_5	tetB(P)	d__Bacteria;p__Bacteroidetes;c__Bacteroidia;o__Bacteroidales;f__Tannerellaceae;g__Parabacteroides;s__Parabacteroides distasonis	No	high
3300011950_2	APH(6)-Ia	d__Bacteria;p__Proteobacteria;c__Gammaproteobacteria;o__Enterobacterales;f__Enterobacteriaceae;g__Leclercia;s__Leclercia adecarboxylata	Yes	high
3300011950_2	baeR	d__Bacteria;p__Proteobacteria;c__Gammaproteobacteria;o__Enterobacterales;f__Enterobacteriaceae;g__Leclercia;s__Leclercia adecarboxylata	Yes	high
3300011950_2	AAC(3)-Ia	d__Bacteria;p__Proteobacteria;c__Gammaproteobacteria;o__Enterobacterales;f__Enterobacteriaceae;g__Leclercia;s__Leclercia adecarboxylata	Yes	high
3300011950_2	ACT-8	d__Bacteria;p__Proteobacteria;c__Gammaproteobacteria;o__Enterobacterales;f__Enterobacteriaceae;g__Leclercia;s__Leclercia adecarboxylata	Yes	high
3300011950_2	marA	d__Bacteria;p__Proteobacteria;c__Gammaproteobacteria;o__Enterobacterales;f__Enterobacteriaceae;g__Leclercia;s__Leclercia adecarboxylata	Yes	high
3300011950_2	Escherichia coli marR mutant conferring antibiotic resistance	d__Bacteria;p__Proteobacteria;c__Gammaproteobacteria;o__Enterobacterales;f__Enterobacteriaceae;g__Leclercia;s__Leclercia adecarboxylata	Yes	high
3300011950_2	Salmonella enterica cmlA	d__Bacteria;p__Proteobacteria;c__Gammaproteobacteria;o__Enterobacterales;f__Enterobacteriaceae;g__Leclercia;s__Leclercia adecarboxylata	Yes	high
3300011950_2	bacA	d__Bacteria;p__Proteobacteria;c__Gammaproteobacteria;o__Enterobacterales;f__Enterobacteriaceae;g__Leclercia;s__Leclercia adecarboxylata	Yes	high
3300011950_2	FosA2	d__Bacteria;p__Proteobacteria;c__Gammaproteobacteria;o__Enterobacterales;f__Enterobacteriaceae;g__Leclercia;s__Leclercia adecarboxylata	Yes	high
3300011950_2	adeF	d__Bacteria;p__Proteobacteria;c__Gammaproteobacteria;o__Enterobacterales;f__Enterobacteriaceae;g__Leclercia;s__Leclercia adecarboxylata	Yes	high
3300011950_2	Escherichia coli mdfA	d__Bacteria;p__Proteobacteria;c__Gammaproteobacteria;o__Enterobacterales;f__Enterobacteriaceae;g__Leclercia;s__Leclercia adecarboxylata	Yes	high
3300011950_2	mdtC	d__Bacteria;p__Proteobacteria;c__Gammaproteobacteria;o__Enterobacterales;f__Enterobacteriaceae;g__Leclercia;s__Leclercia adecarboxylata	Yes	high
3300011950_2	Escherichia coli ampH beta-lactamase	d__Bacteria;p__Proteobacteria;c__Gammaproteobacteria;o__Enterobacterales;f__Enterobacteriaceae;g__Leclercia;s__Leclercia adecarboxylata	Yes	high
3300011950_2	CRP	d__Bacteria;p__Proteobacteria;c__Gammaproteobacteria;o__Enterobacterales;f__Enterobacteriaceae;g__Leclercia;s__Leclercia adecarboxylata	Yes	high
3300011950_2	emrR	d__Bacteria;p__Proteobacteria;c__Gammaproteobacteria;o__Enterobacterales;f__Enterobacteriaceae;g__Leclercia;s__Leclercia adecarboxylata	Yes	high
3300011950_2	emrB	d__Bacteria;p__Proteobacteria;c__Gammaproteobacteria;o__Enterobacterales;f__Enterobacteriaceae;g__Leclercia;s__Leclercia adecarboxylata	Yes	high
3300011950_2	Klebsiella pneumoniae KpnE	d__Bacteria;p__Proteobacteria;c__Gammaproteobacteria;o__Enterobacterales;f__Enterobacteriaceae;g__Leclercia;s__Leclercia adecarboxylata	Yes	high
3300011950_2	Klebsiella pneumoniae KpnF	d__Bacteria;p__Proteobacteria;c__Gammaproteobacteria;o__Enterobacterales;f__Enterobacteriaceae;g__Leclercia;s__Leclercia adecarboxylata	Yes	high
3300011950_2	acrB	d__Bacteria;p__Proteobacteria;c__Gammaproteobacteria;o__Enterobacterales;f__Enterobacteriaceae;g__Leclercia;s__Leclercia adecarboxylata	Yes	high
3300011950_2	Escherichia coli acrR with mutation conferring multidrug antibiotic resistance	d__Bacteria;p__Proteobacteria;c__Gammaproteobacteria;o__Enterobacterales;f__Enterobacteriaceae;g__Leclercia;s__Leclercia adecarboxylata	Yes	high
3300011950_2	Haemophilus influenzae PBP3 conferring resistance to beta-lactam antibiotics	d__Bacteria;p__Proteobacteria;c__Gammaproteobacteria;o__Enterobacterales;f__Enterobacteriaceae;g__Leclercia;s__Leclercia adecarboxylata	Yes	high
3300017467_7	adeF	d__Bacteria;p__Proteobacteria;c__Betaproteobacteria;o__Burkholderiales;f__Comamonadaceae;g__Acidovorax;s__	No	low
3300025707_12	AcrS	d__Bacteria;p__;c__;o__;f__;g__;s__	No	high
3300020407_8	adeF	d__Bacteria;p__Proteobacteria;c__Gammaproteobacteria;o__Oceanospirillales;f__Alcanivoracaceae;g__Alcanivorax;s__Alcanivorax mobilis	No	low
3300020407_8	dfrI	d__Bacteria;p__Proteobacteria;c__Gammaproteobacteria;o__Oceanospirillales;f__Alcanivoracaceae;g__Alcanivorax;s__Alcanivorax mobilis	No	low
3300020407_8	Pseudomonas aeruginosa soxR	d__Bacteria;p__Proteobacteria;c__Gammaproteobacteria;o__Oceanospirillales;f__Alcanivoracaceae;g__Alcanivorax;s__Alcanivorax mobilis	No	low
3300029583_14	adeF	d__Bacteria;p__Bacteroidetes;c__Bacteroidia;o__Bacteroidales;f__Barnesiellaceae;g__Barnesiella;s__Barnesiella intestinihominis	No	high
3300011990_25	ErmE	d__Bacteria;p__Bacteroidetes;c__Bacteroidia;o__Bacteroidales;f__Prevotellaceae;g__Prevotella;s__Prevotella pleuritidis	Yes	high
3300011990_25	APH(3'')-Ib	d__Bacteria;p__Bacteroidetes;c__Bacteroidia;o__Bacteroidales;f__Prevotellaceae;g__Prevotella;s__Prevotella pleuritidis	Yes	high
3300011985_24	Klebsiella pneumoniae KpnH	d__Bacteria;p__Proteobacteria;c__Gammaproteobacteria;o__Pasteurellales;f__Pasteurellaceae;g__Aggregatibacter;s__Aggregatibacter segnis	No	high
3300011985_24	Haemophilus influenzae PBP3 conferring resistance to beta-lactam antibiotics	d__Bacteria;p__Proteobacteria;c__Gammaproteobacteria;o__Pasteurellales;f__Pasteurellaceae;g__Aggregatibacter;s__Aggregatibacter segnis	No	high
3300011985_24	Escherichia coli EF-Tu mutants conferring resistance to Pulvomycin	d__Bacteria;p__Proteobacteria;c__Gammaproteobacteria;o__Pasteurellales;f__Pasteurellaceae;g__Aggregatibacter;s__Aggregatibacter segnis	No	high
3300029553_10	adeF	d__Bacteria;p__Bacteroidetes;c__Bacteroidia;o__Bacteroidales;f__Barnesiellaceae;g__Barnesiella;s__Barnesiella intestinihominis	No	high
3300029472_5	FosA6	d__Bacteria;p__Proteobacteria;c__Gammaproteobacteria;o__Enterobacterales;f__Enterobacteriaceae;g__Klebsiella;s__Klebsiella variicola	No	high
3300029472_5	oqxA	d__Bacteria;p__Proteobacteria;c__Gammaproteobacteria;o__Enterobacterales;f__Enterobacteriaceae;g__Klebsiella;s__Klebsiella variicola	No	high
3300029472_5	oqxB	d__Bacteria;p__Proteobacteria;c__Gammaproteobacteria;o__Enterobacterales;f__Enterobacteriaceae;g__Klebsiella;s__Klebsiella variicola	No	high
3300029472_5	sul2	d__Bacteria;p__Proteobacteria;c__Gammaproteobacteria;o__Enterobacterales;f__Enterobacteriaceae;g__Klebsiella;s__Klebsiella variicola	No	high
3300029472_5	APH(3'')-Ib	d__Bacteria;p__Proteobacteria;c__Gammaproteobacteria;o__Enterobacterales;f__Enterobacteriaceae;g__Klebsiella;s__Klebsiella variicola	No	high
3300029472_5	APH(6)-Id	d__Bacteria;p__Proteobacteria;c__Gammaproteobacteria;o__Enterobacterales;f__Enterobacteriaceae;g__Klebsiella;s__Klebsiella variicola	No	high
3300029472_5	Escherichia coli ampH beta-lactamase	d__Bacteria;p__Proteobacteria;c__Gammaproteobacteria;o__Enterobacterales;f__Enterobacteriaceae;g__Klebsiella;s__Klebsiella variicola	No	high
3300029472_5	baeR	d__Bacteria;p__Proteobacteria;c__Gammaproteobacteria;o__Enterobacterales;f__Enterobacteriaceae;g__Klebsiella;s__Klebsiella variicola	No	high
3300029472_5	mdtC	d__Bacteria;p__Proteobacteria;c__Gammaproteobacteria;o__Enterobacterales;f__Enterobacteriaceae;g__Klebsiella;s__Klebsiella variicola	No	high
3300029472_5	marA	d__Bacteria;p__Proteobacteria;c__Gammaproteobacteria;o__Enterobacterales;f__Enterobacteriaceae;g__Klebsiella;s__Klebsiella variicola	No	high
3300029472_5	Escherichia coli marR mutant conferring antibiotic resistance	d__Bacteria;p__Proteobacteria;c__Gammaproteobacteria;o__Enterobacterales;f__Enterobacteriaceae;g__Klebsiella;s__Klebsiella variicola	No	high
3300029472_5	acrB	d__Bacteria;p__Proteobacteria;c__Gammaproteobacteria;o__Enterobacterales;f__Enterobacteriaceae;g__Klebsiella;s__Klebsiella variicola	No	high
3300029472_5	Klebsiella pneumoniae OmpK37	d__Bacteria;p__Proteobacteria;c__Gammaproteobacteria;o__Enterobacterales;f__Enterobacteriaceae;g__Klebsiella;s__Klebsiella variicola	No	high
3300029472_5	CRP	d__Bacteria;p__Proteobacteria;c__Gammaproteobacteria;o__Enterobacterales;f__Enterobacteriaceae;g__Klebsiella;s__Klebsiella variicola	No	high
3300029472_5	Escherichia coli mdfA	d__Bacteria;p__Proteobacteria;c__Gammaproteobacteria;o__Enterobacterales;f__Enterobacteriaceae;g__Klebsiella;s__Klebsiella variicola	No	high
3300029472_5	Klebsiella pneumoniae KpnF	d__Bacteria;p__Proteobacteria;c__Gammaproteobacteria;o__Enterobacterales;f__Enterobacteriaceae;g__Klebsiella;s__Klebsiella variicola	No	high
3300029472_5	Klebsiella pneumoniae KpnE	d__Bacteria;p__Proteobacteria;c__Gammaproteobacteria;o__Enterobacterales;f__Enterobacteriaceae;g__Klebsiella;s__Klebsiella variicola	No	high
3300029472_5	acrD	d__Bacteria;p__Proteobacteria;c__Gammaproteobacteria;o__Enterobacterales;f__Enterobacteriaceae;g__Klebsiella;s__Klebsiella variicola	No	high
3300029472_5	msbA	d__Bacteria;p__Proteobacteria;c__Gammaproteobacteria;o__Enterobacterales;f__Enterobacteriaceae;g__Klebsiella;s__Klebsiella variicola	No	high
3300029472_5	PmrF	d__Bacteria;p__Proteobacteria;c__Gammaproteobacteria;o__Enterobacterales;f__Enterobacteriaceae;g__Klebsiella;s__Klebsiella variicola	No	high
3300029472_5	CBP-1	d__Bacteria;p__Proteobacteria;c__Gammaproteobacteria;o__Enterobacterales;f__Enterobacteriaceae;g__Klebsiella;s__Klebsiella variicola	No	high
3300029472_5	LEN-9	d__Bacteria;p__Proteobacteria;c__Gammaproteobacteria;o__Enterobacterales;f__Enterobacteriaceae;g__Klebsiella;s__Klebsiella variicola	No	high
3300029472_5	Klebsiella pneumoniae KpnH	d__Bacteria;p__Proteobacteria;c__Gammaproteobacteria;o__Enterobacterales;f__Enterobacteriaceae;g__Klebsiella;s__Klebsiella variicola	No	high
3300029472_5	Haemophilus influenzae PBP3 conferring resistance to beta-lactam antibiotics	d__Bacteria;p__Proteobacteria;c__Gammaproteobacteria;o__Enterobacterales;f__Enterobacteriaceae;g__Klebsiella;s__Klebsiella variicola	No	high
3300029472_5	Escherichia coli UhpT with mutation conferring resistance to fosfomycin	d__Bacteria;p__Proteobacteria;c__Gammaproteobacteria;o__Enterobacterales;f__Enterobacteriaceae;g__Klebsiella;s__Klebsiella variicola	No	high
3300029472_5	Escherichia coli EF-Tu mutants conferring resistance to Pulvomycin	d__Bacteria;p__Proteobacteria;c__Gammaproteobacteria;o__Enterobacterales;f__Enterobacteriaceae;g__Klebsiella;s__Klebsiella variicola	No	high
3300027796_34	adeF	d__Bacteria;p__Proteobacteria;c__Gammaproteobacteria;o__Pseudomonadales;f__Pseudomonadaceae;g__Pseudomonas;s__Pseudomonas stutzeri	Yes	high
3300025301_7	YojI	d__Bacteria;p__Proteobacteria;c__Alphaproteobacteria;o__Rhodobacterales;f__Rhodobacteraceae;g__Sulfitobacter;s__Sulfitobacter pontiacus	No	low
3300027794_14	gimA	d__Bacteria;p__Bacteroidetes;c__Flavobacteriia;o__Flavobacteriales;f__Flavobacteriaceae;g__;s__	No	high
3300011372_1	tet(D)	d__Bacteria;p__Proteobacteria;c__Gammaproteobacteria;o__Pseudomonadales;f__Moraxellaceae;g__Acinetobacter;s__Acinetobacter nosocomialis	Yes	high
3300011372_1	Acinetobacter baumannii AmvA	d__Bacteria;p__Proteobacteria;c__Gammaproteobacteria;o__Pseudomonadales;f__Moraxellaceae;g__Acinetobacter;s__Acinetobacter nosocomialis	Yes	high
3300011372_1	abeS	d__Bacteria;p__Proteobacteria;c__Gammaproteobacteria;o__Pseudomonadales;f__Moraxellaceae;g__Acinetobacter;s__Acinetobacter nosocomialis	Yes	high
3300011372_1	adeL	d__Bacteria;p__Proteobacteria;c__Gammaproteobacteria;o__Pseudomonadales;f__Moraxellaceae;g__Acinetobacter;s__Acinetobacter nosocomialis	Yes	high
3300011372_1	adeG	d__Bacteria;p__Proteobacteria;c__Gammaproteobacteria;o__Pseudomonadales;f__Moraxellaceae;g__Acinetobacter;s__Acinetobacter nosocomialis	Yes	high
3300011372_1	adeF	d__Bacteria;p__Proteobacteria;c__Gammaproteobacteria;o__Pseudomonadales;f__Moraxellaceae;g__Acinetobacter;s__Acinetobacter nosocomialis	Yes	high
3300011372_1	adeH	d__Bacteria;p__Proteobacteria;c__Gammaproteobacteria;o__Pseudomonadales;f__Moraxellaceae;g__Acinetobacter;s__Acinetobacter nosocomialis	Yes	high
3300011372_1	ADC-68	d__Bacteria;p__Proteobacteria;c__Gammaproteobacteria;o__Pseudomonadales;f__Moraxellaceae;g__Acinetobacter;s__Acinetobacter nosocomialis	Yes	high
3300011372_1	adeI	d__Bacteria;p__Proteobacteria;c__Gammaproteobacteria;o__Pseudomonadales;f__Moraxellaceae;g__Acinetobacter;s__Acinetobacter nosocomialis	Yes	high
3300011372_1	adeJ	d__Bacteria;p__Proteobacteria;c__Gammaproteobacteria;o__Pseudomonadales;f__Moraxellaceae;g__Acinetobacter;s__Acinetobacter nosocomialis	Yes	high
3300011372_1	adeK	d__Bacteria;p__Proteobacteria;c__Gammaproteobacteria;o__Pseudomonadales;f__Moraxellaceae;g__Acinetobacter;s__Acinetobacter nosocomialis	Yes	high
3300011372_1	Acinetobacter baumannii AbaQ	d__Bacteria;p__Proteobacteria;c__Gammaproteobacteria;o__Pseudomonadales;f__Moraxellaceae;g__Acinetobacter;s__Acinetobacter nosocomialis	Yes	high
3300011372_1	adeR	d__Bacteria;p__Proteobacteria;c__Gammaproteobacteria;o__Pseudomonadales;f__Moraxellaceae;g__Acinetobacter;s__Acinetobacter nosocomialis	Yes	high
3300011372_1	adeA	d__Bacteria;p__Proteobacteria;c__Gammaproteobacteria;o__Pseudomonadales;f__Moraxellaceae;g__Acinetobacter;s__Acinetobacter nosocomialis	Yes	high
3300011372_1	adeB	d__Bacteria;p__Proteobacteria;c__Gammaproteobacteria;o__Pseudomonadales;f__Moraxellaceae;g__Acinetobacter;s__Acinetobacter nosocomialis	Yes	high
3300011372_1	adeC	d__Bacteria;p__Proteobacteria;c__Gammaproteobacteria;o__Pseudomonadales;f__Moraxellaceae;g__Acinetobacter;s__Acinetobacter nosocomialis	Yes	high
3300011372_1	abeM	d__Bacteria;p__Proteobacteria;c__Gammaproteobacteria;o__Pseudomonadales;f__Moraxellaceae;g__Acinetobacter;s__Acinetobacter nosocomialis	Yes	high
3300024949_6	adeF	d__Bacteria;p__Proteobacteria;c__Betaproteobacteria;o__Nitrosomonadales;f__Methylophilaceae;g__Methylophilus;s__Methylophilus rhizosphaerae	No	low
3300013495_2	adeF	d__Bacteria;p__Proteobacteria;c__Gammaproteobacteria;o__Pseudomonadales;f__Pseudomonadaceae;g__Pseudomonas;s__Pseudomonas stutzeri	Yes	high
3300020591_7	adeF	d__Bacteria;p__Bacteroidetes;c__Cytophagia;o__Cytophagales;f__Hymenobacteraceae;g__Hymenobacter;s__	No	high
3300011953_4	msbA	d__Bacteria;p__Proteobacteria;c__Gammaproteobacteria;o__Enterobacterales;f__Enterobacteriaceae;g__Atlantibacter;s__Atlantibacter hermannii	No	high
3300011953_4	acrD	d__Bacteria;p__Proteobacteria;c__Gammaproteobacteria;o__Enterobacterales;f__Enterobacteriaceae;g__Atlantibacter;s__Atlantibacter hermannii	No	high
3300011953_4	CRP	d__Bacteria;p__Proteobacteria;c__Gammaproteobacteria;o__Enterobacterales;f__Enterobacteriaceae;g__Atlantibacter;s__Atlantibacter hermannii	No	high
3300011953_4	emrR	d__Bacteria;p__Proteobacteria;c__Gammaproteobacteria;o__Enterobacterales;f__Enterobacteriaceae;g__Atlantibacter;s__Atlantibacter hermannii	No	high
3300011953_4	emrA	d__Bacteria;p__Proteobacteria;c__Gammaproteobacteria;o__Enterobacterales;f__Enterobacteriaceae;g__Atlantibacter;s__Atlantibacter hermannii	No	high
3300011953_4	emrB	d__Bacteria;p__Proteobacteria;c__Gammaproteobacteria;o__Enterobacterales;f__Enterobacteriaceae;g__Atlantibacter;s__Atlantibacter hermannii	No	high
3300011953_4	Klebsiella pneumoniae KpnE	d__Bacteria;p__Proteobacteria;c__Gammaproteobacteria;o__Enterobacterales;f__Enterobacteriaceae;g__Atlantibacter;s__Atlantibacter hermannii	No	high
3300011953_4	Klebsiella pneumoniae KpnF	d__Bacteria;p__Proteobacteria;c__Gammaproteobacteria;o__Enterobacterales;f__Enterobacteriaceae;g__Atlantibacter;s__Atlantibacter hermannii	No	high
3300011953_4	Escherichia coli mdfA	d__Bacteria;p__Proteobacteria;c__Gammaproteobacteria;o__Enterobacterales;f__Enterobacteriaceae;g__Atlantibacter;s__Atlantibacter hermannii	No	high
3300011953_4	Escherichia coli GlpT with mutation conferring resistance to fosfomycin	d__Bacteria;p__Proteobacteria;c__Gammaproteobacteria;o__Enterobacterales;f__Enterobacteriaceae;g__Atlantibacter;s__Atlantibacter hermannii	No	high
3300011953_4	Escherichia coli marR mutant conferring antibiotic resistance	d__Bacteria;p__Proteobacteria;c__Gammaproteobacteria;o__Enterobacterales;f__Enterobacteriaceae;g__Atlantibacter;s__Atlantibacter hermannii	No	high
3300025195_1	adeF	d__Bacteria;p__Proteobacteria;c__Gammaproteobacteria;o__Alteromonadales;f__Alteromonadaceae;g__Marinobacter;s__Marinobacter vinifirmus	No	low
3300027607_51	baeS	d__Bacteria;p__Proteobacteria;c__Alphaproteobacteria;o__Rhodobacterales;f__Rhodobacteraceae;g__Leisingera;s__Leisingera caerulea	No	high
3300012170_11	IND-6	d__Bacteria;p__Proteobacteria;c__Gammaproteobacteria;o__Alteromonadales;f__Alteromonadaceae;g__Marinobacter;s__	No	low
3300029870_27	rphA	d__Bacteria;p__Proteobacteria;c__Betaproteobacteria;o__Burkholderiales;f__Sutterellaceae;g__Sutterella;s__Sutterella wadsworthensis	No	high
3300011707_1	Escherichia coli ampH beta-lactamase	d__Bacteria;p__Proteobacteria;c__Gammaproteobacteria;o__Enterobacterales;f__Erwiniaceae;g__Pantoea;s__Pantoea septica	No	high
3300011707_1	otrC	d__Bacteria;p__Proteobacteria;c__Gammaproteobacteria;o__Enterobacterales;f__Erwiniaceae;g__Pantoea;s__Pantoea septica	No	high
3300011707_1	emrR	d__Bacteria;p__Proteobacteria;c__Gammaproteobacteria;o__Enterobacterales;f__Erwiniaceae;g__Pantoea;s__Pantoea septica	No	high
3300011707_1	Klebsiella pneumoniae KpnH	d__Bacteria;p__Proteobacteria;c__Gammaproteobacteria;o__Enterobacterales;f__Erwiniaceae;g__Pantoea;s__Pantoea septica	No	high
3300011707_1	adeF	d__Bacteria;p__Proteobacteria;c__Gammaproteobacteria;o__Enterobacterales;f__Erwiniaceae;g__Pantoea;s__Pantoea septica	No	high
3300011707_1	amrB	d__Bacteria;p__Proteobacteria;c__Gammaproteobacteria;o__Enterobacterales;f__Erwiniaceae;g__Pantoea;s__Pantoea septica	No	high
3300011707_1	CRP	d__Bacteria;p__Proteobacteria;c__Gammaproteobacteria;o__Enterobacterales;f__Erwiniaceae;g__Pantoea;s__Pantoea septica	No	high
3300011707_1	ERP-1	d__Bacteria;p__Proteobacteria;c__Gammaproteobacteria;o__Enterobacterales;f__Erwiniaceae;g__Pantoea;s__Pantoea septica	No	high
3300011707_1	msbA	d__Bacteria;p__Proteobacteria;c__Gammaproteobacteria;o__Enterobacterales;f__Erwiniaceae;g__Pantoea;s__Pantoea septica	No	high
3300011707_1	Haemophilus influenzae PBP3 conferring resistance to beta-lactam antibiotics	d__Bacteria;p__Proteobacteria;c__Gammaproteobacteria;o__Enterobacterales;f__Erwiniaceae;g__Pantoea;s__Pantoea septica	No	high
3300011958_1	adeF	d__Bacteria;p__Bacteroidetes;c__Sphingobacteriia;o__Sphingobacteriales;f__Sphingobacteriaceae;g__Sphingobacterium;s__Sphingobacterium multivorum	No	high
3300007519_50	bmr	d__Bacteria;p__Proteobacteria;c__Alphaproteobacteria;o__Rhodobacterales;f__Hyphomonadaceae;g__Hyphomonas;s__Hyphomonas johnsonii	No	low
3300007519_50	adeF	d__Bacteria;p__Proteobacteria;c__Alphaproteobacteria;o__Rhodobacterales;f__Hyphomonadaceae;g__Hyphomonas;s__Hyphomonas johnsonii	No	low
3300014543_14	Klebsiella pneumoniae KpnH	d__Bacteria;p__Proteobacteria;c__Gammaproteobacteria;o__Pasteurellales;f__Pasteurellaceae;g__Haemophilus;s__Haemophilus parainfluenzae	No	high
3300014543_14	Haemophilus influenzae PBP3 conferring resistance to beta-lactam antibiotics	d__Bacteria;p__Proteobacteria;c__Gammaproteobacteria;o__Pasteurellales;f__Pasteurellaceae;g__Haemophilus;s__Haemophilus parainfluenzae	No	high
3300014543_14	Escherichia coli EF-Tu mutants conferring resistance to Pulvomycin	d__Bacteria;p__Proteobacteria;c__Gammaproteobacteria;o__Pasteurellales;f__Pasteurellaceae;g__Haemophilus;s__Haemophilus parainfluenzae	No	high
3300017932_4	cipA	d__Bacteria;p__;c__;o__;f__;g__;s__	No	low
3300029650_6	adeF	d__Bacteria;p__Verrucomicrobia;c__Verrucomicrobiae;o__Verrucomicrobiales;f__Akkermansiaceae;g__Akkermansia;s__Akkermansia muciniphila	No	high
3300029650_6	vanRE	d__Bacteria;p__Verrucomicrobia;c__Verrucomicrobiae;o__Verrucomicrobiales;f__Akkermansiaceae;g__Akkermansia;s__Akkermansia muciniphila	No	high
3300025300_10	YojI	d__Bacteria;p__Proteobacteria;c__Alphaproteobacteria;o__Rhodobacterales;f__Rhodobacteraceae;g__Sulfitobacter;s__Sulfitobacter pontiacus	No	low
3300029384_6	APH(7'')-Ia	d__Bacteria;p__Bacteroidetes;c__Bacteroidia;o__Bacteroidales;f__Prevotellaceae;g__Paraprevotella;s__Paraprevotella clara	No	high
3300029384_6	adeF	d__Bacteria;p__Bacteroidetes;c__Bacteroidia;o__Bacteroidales;f__Prevotellaceae;g__Paraprevotella;s__Paraprevotella clara	No	high
3300014539_12	adeF	d__Bacteria;p__Bacteroidetes;c__Bacteroidia;o__Bacteroidales;f__Odoribacteraceae;g__Odoribacter;s__Odoribacter splanchnicus	No	high
3300025748_42	adeF	d__Bacteria;p__Proteobacteria;c__Betaproteobacteria;o__Burkholderiales;f__Comamonadaceae;g__Acidovorax;s__Acidovorax carolinensis	No	high
3300011724_4	Acinetobacter baumannii AbaQ	d__Bacteria;p__Proteobacteria;c__Gammaproteobacteria;o__Pseudomonadales;f__Moraxellaceae;g__Acinetobacter;s__Acinetobacter nosocomialis	Yes	high
3300011724_4	Acinetobacter baumannii AmvA	d__Bacteria;p__Proteobacteria;c__Gammaproteobacteria;o__Pseudomonadales;f__Moraxellaceae;g__Acinetobacter;s__Acinetobacter nosocomialis	Yes	high
3300011724_4	abeM	d__Bacteria;p__Proteobacteria;c__Gammaproteobacteria;o__Pseudomonadales;f__Moraxellaceae;g__Acinetobacter;s__Acinetobacter nosocomialis	Yes	high
3300011724_4	adeC	d__Bacteria;p__Proteobacteria;c__Gammaproteobacteria;o__Pseudomonadales;f__Moraxellaceae;g__Acinetobacter;s__Acinetobacter nosocomialis	Yes	high
3300011724_4	adeB	d__Bacteria;p__Proteobacteria;c__Gammaproteobacteria;o__Pseudomonadales;f__Moraxellaceae;g__Acinetobacter;s__Acinetobacter nosocomialis	Yes	high
3300011724_4	adeA	d__Bacteria;p__Proteobacteria;c__Gammaproteobacteria;o__Pseudomonadales;f__Moraxellaceae;g__Acinetobacter;s__Acinetobacter nosocomialis	Yes	high
3300011724_4	adeR	d__Bacteria;p__Proteobacteria;c__Gammaproteobacteria;o__Pseudomonadales;f__Moraxellaceae;g__Acinetobacter;s__Acinetobacter nosocomialis	Yes	high
3300011724_4	ADC-68	d__Bacteria;p__Proteobacteria;c__Gammaproteobacteria;o__Pseudomonadales;f__Moraxellaceae;g__Acinetobacter;s__Acinetobacter nosocomialis	Yes	high
3300011724_4	adeK	d__Bacteria;p__Proteobacteria;c__Gammaproteobacteria;o__Pseudomonadales;f__Moraxellaceae;g__Acinetobacter;s__Acinetobacter nosocomialis	Yes	high
3300011724_4	adeJ	d__Bacteria;p__Proteobacteria;c__Gammaproteobacteria;o__Pseudomonadales;f__Moraxellaceae;g__Acinetobacter;s__Acinetobacter nosocomialis	Yes	high
3300011724_4	adeI	d__Bacteria;p__Proteobacteria;c__Gammaproteobacteria;o__Pseudomonadales;f__Moraxellaceae;g__Acinetobacter;s__Acinetobacter nosocomialis	Yes	high
3300011724_4	abeS	d__Bacteria;p__Proteobacteria;c__Gammaproteobacteria;o__Pseudomonadales;f__Moraxellaceae;g__Acinetobacter;s__Acinetobacter nosocomialis	Yes	high
3300011724_4	adeL	d__Bacteria;p__Proteobacteria;c__Gammaproteobacteria;o__Pseudomonadales;f__Moraxellaceae;g__Acinetobacter;s__Acinetobacter nosocomialis	Yes	high
3300011724_4	adeG	d__Bacteria;p__Proteobacteria;c__Gammaproteobacteria;o__Pseudomonadales;f__Moraxellaceae;g__Acinetobacter;s__Acinetobacter nosocomialis	Yes	high
3300011724_4	adeF	d__Bacteria;p__Proteobacteria;c__Gammaproteobacteria;o__Pseudomonadales;f__Moraxellaceae;g__Acinetobacter;s__Acinetobacter nosocomialis	Yes	high
3300011724_4	adeH	d__Bacteria;p__Proteobacteria;c__Gammaproteobacteria;o__Pseudomonadales;f__Moraxellaceae;g__Acinetobacter;s__Acinetobacter nosocomialis	Yes	high
3300011724_4	Acinetobacter baumannii parC conferring resistance to fluoroquinolone	d__Bacteria;p__Proteobacteria;c__Gammaproteobacteria;o__Pseudomonadales;f__Moraxellaceae;g__Acinetobacter;s__Acinetobacter nosocomialis	Yes	high
3300013347_2	adeF	d__Bacteria;p__Proteobacteria;c__Gammaproteobacteria;o__Xanthomonadales;f__Xanthomonadaceae;g__Stenotrophomonas;s__Stenotrophomonas rhizophila	No	high
3300013347_2	tet(59)	d__Bacteria;p__Proteobacteria;c__Gammaproteobacteria;o__Xanthomonadales;f__Xanthomonadaceae;g__Stenotrophomonas;s__Stenotrophomonas rhizophila	No	high
3300027282_7	adeF	d__Bacteria;p__Proteobacteria;c__Alphaproteobacteria;o__Rhodobacterales;f__Rhodobacteraceae;g__Roseovarius;s__Roseovarius mucosus	No	high
3300027282_7	dfrB4	d__Bacteria;p__Proteobacteria;c__Alphaproteobacteria;o__Rhodobacterales;f__Rhodobacteraceae;g__Roseovarius;s__Roseovarius mucosus	No	high
3300027282_7	Escherichia coli acrR with mutation conferring multidrug antibiotic resistance	d__Bacteria;p__Proteobacteria;c__Alphaproteobacteria;o__Rhodobacterales;f__Rhodobacteraceae;g__Roseovarius;s__Roseovarius mucosus	No	high
3300029045_3	tetB(P)	d__Bacteria;p__Bacteroidetes;c__Bacteroidia;o__Bacteroidales;f__Tannerellaceae;g__Parabacteroides;s__Parabacteroides distasonis	No	high
3300029045_3	adeF	d__Bacteria;p__Bacteroidetes;c__Bacteroidia;o__Bacteroidales;f__Tannerellaceae;g__Parabacteroides;s__Parabacteroides distasonis	No	high
3300016445_6	Staphylococcus mupA conferring resistance to mupirocin	d__Bacteria;p__Proteobacteria;c__Alphaproteobacteria;o__Rhodospirillales;f__Rhodospirillaceae;g__Magnetospirillum;s__	No	high
3300016445_6	adeF	d__Bacteria;p__Proteobacteria;c__Alphaproteobacteria;o__Rhodospirillales;f__Rhodospirillaceae;g__Magnetospirillum;s__	No	high
3300017548_8	adeF	d__Bacteria;p__Proteobacteria;c__Gammaproteobacteria;o__Pseudomonadales;f__Pseudomonadaceae;g__Pseudomonas;s__	Yes	high
3300029684_8	adeF	d__Bacteria;p__Verrucomicrobia;c__Verrucomicrobiae;o__Verrucomicrobiales;f__Akkermansiaceae;g__Akkermansia;s__Akkermansia muciniphila	No	high
3300025696_20	sdiA	d__Bacteria;p__Proteobacteria;c__Gammaproteobacteria;o__;f__;g__;s__	No	low
3300020717_6	vanXYG	d__Bacteria;p__Chlorobi;c__Chlorobia;o__Chlorobiales;f__Chlorobiaceae;g__Pelodictyon;s__Pelodictyon phaeoclathratiforme	No	low
3300025064_3	adeF	d__Bacteria;p__Proteobacteria;c__Gammaproteobacteria;o__Oceanospirillales;f__Halomonadaceae;g__Halomonas;s__Halomonas venusta	No	low
3300029847_21	mdtG	d__Bacteria;p__Proteobacteria;c__Gammaproteobacteria;o__Enterobacterales;f__Enterobacteriaceae;g__Escherichia;s__Escherichia coli	Yes	high
3300029847_21	baeS	d__Bacteria;p__Proteobacteria;c__Gammaproteobacteria;o__Enterobacterales;f__Enterobacteriaceae;g__Escherichia;s__Escherichia coli	Yes	high
3300029847_21	baeR	d__Bacteria;p__Proteobacteria;c__Gammaproteobacteria;o__Enterobacterales;f__Enterobacteriaceae;g__Escherichia;s__Escherichia coli	Yes	high
3300029847_21	CRP	d__Bacteria;p__Proteobacteria;c__Gammaproteobacteria;o__Enterobacterales;f__Enterobacteriaceae;g__Escherichia;s__Escherichia coli	Yes	high
3300029847_21	TolC	d__Bacteria;p__Proteobacteria;c__Gammaproteobacteria;o__Enterobacterales;f__Enterobacteriaceae;g__Escherichia;s__Escherichia coli	Yes	high
3300029847_21	emrY	d__Bacteria;p__Proteobacteria;c__Gammaproteobacteria;o__Enterobacterales;f__Enterobacteriaceae;g__Escherichia;s__Escherichia coli	Yes	high
3300029847_21	bacA	d__Bacteria;p__Proteobacteria;c__Gammaproteobacteria;o__Enterobacterales;f__Enterobacteriaceae;g__Escherichia;s__Escherichia coli	Yes	high
3300029847_21	cpxA	d__Bacteria;p__Proteobacteria;c__Gammaproteobacteria;o__Enterobacterales;f__Enterobacteriaceae;g__Escherichia;s__Escherichia coli	Yes	high
3300029847_21	mdtO	d__Bacteria;p__Proteobacteria;c__Gammaproteobacteria;o__Enterobacterales;f__Enterobacteriaceae;g__Escherichia;s__Escherichia coli	Yes	high
3300029847_21	mdtN	d__Bacteria;p__Proteobacteria;c__Gammaproteobacteria;o__Enterobacterales;f__Enterobacteriaceae;g__Escherichia;s__Escherichia coli	Yes	high
3300029847_21	Escherichia coli ampC beta-lactamase	d__Bacteria;p__Proteobacteria;c__Gammaproteobacteria;o__Enterobacterales;f__Enterobacteriaceae;g__Escherichia;s__Escherichia coli	Yes	high
3300029847_21	Escherichia coli ampH beta-lactamase	d__Bacteria;p__Proteobacteria;c__Gammaproteobacteria;o__Enterobacterales;f__Enterobacteriaceae;g__Escherichia;s__Escherichia coli	Yes	high
3300029847_21	eptA	d__Bacteria;p__Proteobacteria;c__Gammaproteobacteria;o__Enterobacterales;f__Enterobacteriaceae;g__Escherichia;s__Escherichia coli	Yes	high
3300029847_21	AcrF	d__Bacteria;p__Proteobacteria;c__Gammaproteobacteria;o__Enterobacterales;f__Enterobacteriaceae;g__Escherichia;s__Escherichia coli	Yes	high
3300029847_21	AcrE	d__Bacteria;p__Proteobacteria;c__Gammaproteobacteria;o__Enterobacterales;f__Enterobacteriaceae;g__Escherichia;s__Escherichia coli	Yes	high
3300029847_21	AcrS	d__Bacteria;p__Proteobacteria;c__Gammaproteobacteria;o__Enterobacterales;f__Enterobacteriaceae;g__Escherichia;s__Escherichia coli	Yes	high
3300029847_21	YojI	d__Bacteria;p__Proteobacteria;c__Gammaproteobacteria;o__Enterobacterales;f__Enterobacteriaceae;g__Escherichia;s__Escherichia coli	Yes	high
3300029847_21	mdtA	d__Bacteria;p__Proteobacteria;c__Gammaproteobacteria;o__Enterobacterales;f__Enterobacteriaceae;g__Escherichia;s__Escherichia coli	Yes	high
3300029847_21	mdtB	d__Bacteria;p__Proteobacteria;c__Gammaproteobacteria;o__Enterobacterales;f__Enterobacteriaceae;g__Escherichia;s__Escherichia coli	Yes	high
3300029847_21	Klebsiella pneumoniae KpnH	d__Bacteria;p__Proteobacteria;c__Gammaproteobacteria;o__Enterobacterales;f__Enterobacteriaceae;g__Escherichia;s__Escherichia coli	Yes	high
3300029847_21	emrA	d__Bacteria;p__Proteobacteria;c__Gammaproteobacteria;o__Enterobacterales;f__Enterobacteriaceae;g__Escherichia;s__Escherichia coli	Yes	high
3300029847_21	emrR	d__Bacteria;p__Proteobacteria;c__Gammaproteobacteria;o__Enterobacterales;f__Enterobacteriaceae;g__Escherichia;s__Escherichia coli	Yes	high
3300029847_21	Escherichia coli GlpT with mutation conferring resistance to fosfomycin	d__Bacteria;p__Proteobacteria;c__Gammaproteobacteria;o__Enterobacterales;f__Enterobacteriaceae;g__Escherichia;s__Escherichia coli	Yes	high
3300029847_21	Escherichia coli EF-Tu mutants conferring resistance to Pulvomycin	d__Bacteria;p__Proteobacteria;c__Gammaproteobacteria;o__Enterobacterales;f__Enterobacteriaceae;g__Escherichia;s__Escherichia coli	Yes	high
3300029847_21	Escherichia coli cyaA with mutation conferring resistance to fosfomycin	d__Bacteria;p__Proteobacteria;c__Gammaproteobacteria;o__Enterobacterales;f__Enterobacteriaceae;g__Escherichia;s__Escherichia coli	Yes	high
3300029847_21	Escherichia coli soxS with mutation conferring antibiotic resistance	d__Bacteria;p__Proteobacteria;c__Gammaproteobacteria;o__Enterobacterales;f__Enterobacteriaceae;g__Escherichia;s__Escherichia coli	Yes	high
3300029847_21	Escherichia coli soxR with mutation conferring antibiotic resistance	d__Bacteria;p__Proteobacteria;c__Gammaproteobacteria;o__Enterobacterales;f__Enterobacteriaceae;g__Escherichia;s__Escherichia coli	Yes	high
3300029618_19	vgbB	d__Bacteria;p__Bacteroidetes;c__Bacteroidia;o__Bacteroidales;f__Rikenellaceae;g__Alistipes;s__Alistipes putredinis	No	high
3300029618_19	adeF	d__Bacteria;p__Bacteroidetes;c__Bacteroidia;o__Bacteroidales;f__Rikenellaceae;g__Alistipes;s__Alistipes putredinis	No	high
3300010042_15	Bacillus subtilis mprF	d__Bacteria;p__Proteobacteria;c__Alphaproteobacteria;o__Caulobacterales;f__Caulobacteraceae;g__Caulobacter;s__Caulobacter mirabilis	No	low
3300029764_14	adeF	d__Bacteria;p__Firmicutes;c__Negativicutes;o__Veillonellales;f__Veillonellaceae;g__Megasphaera;s__Megasphaera massiliensis	No	high
[truncated: 29,017 more rows]

## Sheet: Fig. 2g
Genome	Genome_tax	pathogen	population density			No	Yes
[truncated: 6,635 more rows]

## Sheet: Fig. 2i
Genome	Organism_name	Pathogen
[truncated: 27,013 more rows]

## Sheet: Fig.2j
MGE	Type
[truncated: 4,612 more rows]

## Sheet: Fig. 2k
ARGs	proportion	MGE
[truncated: 2,509 more rows]
