# Supplementary material for: Assessment of global health risk of antibiotic resistance genes
Source: Nat Commun. 2022 Mar 23;13:1553. doi: 10.1038/s41467-022-29283-8 (PMC8943045; doi:10.1038/s41467-022-29283-8)
Supplement: Supplementary file 17 — Source Data [file 41467_2022_29283_MOESM17_ESM.zip › Source Data 3 The source data for Figure 3 in manuscript.xlsx]

## Sheet: Fig. 3b,c,d,e
ARO Term	Human accessibility	Mobility	Human pathogenicity	Clinical availability	risk	Rank	ARG Class
ErmB	73.9624	176	0.837748	738.714	8.05588e+06	Q1	MLS
acrB	12.2189	83	0.835055	6690.36	5.66597e+06	Q1	Multidrug
marA	11.8095	85	0.839322	6712.21	5.65514e+06	Q1	Multidrug
H-NS	12.2999	54	0.90207	7546.28	4.52135e+06	Q1	Multidrug
acrF	12.511	64	0.938728	5987.26	4.5003e+06	Q1	Multidrug
evgS	9.94103	67	0.972209	6541.87	4.23611e+06	Q1	Multidrug
acrE	12.8138	57	0.965947	5987.26	4.22412e+06	Q1	Multidrug
acrS	12.8963	48	0.97336	6690.36	4.03114e+06	Q1	Multidrug
evgA	10.662	52	0.975898	6541.87	3.53954e+06	Q1	Multidrug
CRP	17.7875	43	0.745208	5852.89	3.33605e+06	Q1	Multidrug
mdtE	13.499	38	0.96396	5852.89	2.89412e+06	Q1	Multidrug
mdtF	13.0967	40	0.936249	5852.89	2.87067e+06	Q1	Multidrug
tolC	13.6042	24	0.940823	7649.02	2.34962e+06	Q1	Multidrug
gadX	12.6885	26	0.972414	5852.89	1.87761e+06	Q1	Multidrug
gadW	13.8457	21	0.979181	5852.89	1.66635e+06	Q1	Multidrug
tetO	57.8641	35	0.760766	688.974	1.06153e+06	Q1	tetracycline antibiotic
tetM	8.69122	135	0.831989	688.974	672566	Q1	tetracycline antibiotic
mdtM	7.8039	93	0.95683	749.898	520753	Q1	Multidrug
emrR	14.2454	48	0.805824	737	406090	Q1	fluoroquinolone antibiotic
emrY	9.55679	63	0.968457	688.974	401731	Q1	tetracycline antibiotic
tetQ	183.303	16	0.181818	688.974	367391	Q1	tetracycline antibiotic
tet(W/N/W)	13.8103	96	0.357724	688.974	326757	Q1	tetracycline antibiotic
emrK	10.2833	46	0.976238	688.974	318163	Q1	tetracycline antibiotic
tet(B)	3.73553	141	0.860668	688.974	312327	Q1	tetracycline antibiotic
emrA	11.6173	39	0.919714	737	307106	Q1	fluoroquinolone antibiotic
APH(6)-Id	16.1443	345	0.846703	56.1053	264590	Q1	aminoglycoside antibiotic
APH(3'')-Ib	14.8742	329	0.843956	56.1053	231715	Q1	aminoglycoside antibiotic
ErmF	74.4685	22	0.185714	738.714	224759	Q1	MLS
mgrA	3.00661	10	0.95326	6687.01	191655	Q1	Multidrug
msrA	6.24397	21	0.863636	1443.79	163499	Q1	Multidrug
emrB	5.70374	42	0.851689	737	150369	Q1	fluoroquinolone antibiotic
tet(A)	1.48859	161	0.895077	688.974	147796	Q1	tetracycline antibiotic
oqxB	1.2047	103	0.701453	1428.05	124297	Q1	Multidrug
mdtH	9.3738	17	0.962282	737	113015	Q1	fluoroquinolone antibiotic
mphA	0.793005	175	0.88929	870.039	107373	Q1	MLS
mphC	6.99101	19	0.892157	870.039	103104	Q1	MLS
ErmX	9.38807	36	0.377778	738.714	94317.2	Q1	MLS
efrA	3.0529	23	0.834123	1607.9	94173.5	Q1	Multidrug
qacA	5.47084	18	0.990099	737	71857.6	Q1	fluoroquinolone antibiotic
mel	8.7223	9	0.578947	1443.79	65616.8	Q1	Multidrug
oqxA	0.657784	101	0.656498	1428.05	62284.9	Q1	Multidrug
CfxA2	11.9027	11	0.460526	1004.41	60562.2	Q1	Beta-lactams
AAC(6')-Ie-APH(2'')-Ia	10.9882	102	0.86988	56.1053	54700.4	Q1	aminoglycoside antibiotic
acrD	11.7387	74	0.831525	56.1053	40525.6	Q1	aminoglycoside antibiotic
tet(40)	23.5425	4	0.615385	688.974	39926.6	Q1	tetracycline antibiotic
CfxA3	12.2785	6	0.526316	1004.41	38945.1	Q1	Beta-lactams
MexB	1.6983	3	0.991643	7592.66	38360.6	Q1	Multidrug
ANT(2'')-Ia	10.3149	81	0.789256	56.1053	36997.4	Q1	aminoglycoside antibiotic
tetX	17.8634	24	0.115385	690.198	34142.7	Q1	tetracycline antibiotic
Tet(X4)	2.54922	27	0.708861	690.198	33674.8	Q1	tetracycline antibiotic
cpxA	14.5072	42	0.947799	56.962	32895.3	Q1	Multidrug
APH(3')-IIIa	6.8919	94	0.888889	56.1053	32308.6	Q1	aminoglycoside antibiotic
mecA	0.255731	31	0.932018	4245.86	31371.4	Q1	Beta-lactams
TEM-1	0.103428	319	0.900277	1005.37	29863	Q1	Beta-lactams
baeR	10.342	59	0.852713	56.962	29637.6	Q1	Multidrug
tet(K)	3.89727	12	0.864865	688.974	27867.2	Q1	tetracycline antibiotic
baeS	8.29221	62	0.9362	56.962	27416.7	Q1	Multidrug
Tet(X3)	2.6721	22	0.636364	690.198	25819.9	Q1	tetracycline antibiotic
mecR1	0.20978	31	0.911765	4245.86	25175.2	Q1	Beta-lactams
qacB	5.11852	7	0.884615	737	23359.5	Q1	fluoroquinolone antibiotic
mphB	7.04121	4	0.925	870.039	22666.7	Q1	MLS
lsaA	2.74755	6	0.942149	1443.79	22424.3	Q1	Multidrug
mexY	0.401473	7	0.971751	7633.59	20846.8	Q1	Multidrug
MexD	0.66404	4	0.966387	7615.28	19547.5	Q1	Multidrug
CfxA5	9.58046	3	0.666667	1004.41	19245.4	Q1	Beta-lactams
kdpE	9.08059	35	0.964641	56.1053	17200.9	Q1	aminoglycoside antibiotic
mdtK	0.793789	29	0.994995	737	16880.7	Q1	fluoroquinolone antibiotic
sdiA	0.167791	15	0.995211	6690.36	16758	Q1	Multidrug
APH(3')-Ia	1.28896	261	0.832955	56.1053	15721.8	Q1	aminoglycoside antibiotic
patB	0.700235	30	0.965812	737	14952.9	Q1	fluoroquinolone antibiotic
macB	1.44119	12	0.929907	870.039	13992	Q1	MLS
OprM	0.6207	3	0.977465	7648.76	13921.8	Q1	Multidrug
mtrD	0.248121	11	0.932692	5115.89	13023.1	Q1	Multidrug
ErmC	2.01785	9	0.961538	738.714	12899.5	Q1	MLS
tet(L)	0.839716	48	0.460123	688.974	12777.6	Q1	tetracycline antibiotic
efrB	3.6811	2	0.95614	1607.9	11318.4	Q1	Multidrug
patA	0.752058	20	0.987805	737	10950.2	Q1	fluoroquinolone antibiotic
adeF	0.0294148	608	0.371864	1425.97	9483.42	Q1	Multidrug
CfxA4	9.28089	3	0.333333	1004.41	9321.8	Q1	Beta-lactams
mexI	1.10893	6	0.949861	1425.97	9012.08	Q1	Multidrug
ugd	9.03761	91	0.963171	10.7763	8536.28	Q1	peptide antibiotic
mexK	1.38789	4	0.947945	1559.87	8208.91	Q1	Multidrug
MexA	0.34145	3	0.994236	7592.66	7732.72	Q1	Multidrug
tetW	51.3179	24	0.00909091	688.974	7714.19	Q1	tetracycline antibiotic
smeE	1.2031	3	0.788235	2307.2	6563.92	Q1	Multidrug
smeB	1.36458	1	0.893805	5306.37	6472.01	Q1	Multidrug
OpmB	0.439013	9	0.992021	1560.84	6117.84	Q1	Multidrug
AxyY	1.37295	2	0.790323	2667.55	5788.97	Q1	Multidrug
MexF	2.46713	3	0.994236	749.041	5511.99	Q1	Multidrug
ANT(3'')-IIa	0.488527	226	0.843157	56.1053	5222.87	Q1	aminoglycoside antibiotic
AAC(3)-IId	0.648058	162	0.869482	56.1053	5121.45	Q1	aminoglycoside antibiotic
lsaE	0.162676	29	0.746988	1443.79	5087.89	Q1	Multidrug
ramA	0.242728	16	0.190349	6712.21	4961.97	Q1	Multidrug
mexW	0.538899	4	0.92328	2307.2	4591.83	Q1	Multidrug
mdtG	9.53804	64	0.934174	7.86667	4485.98	Q1	fosfomycin
smeD	0.453553	5	0.820513	2307.2	4293.07	Q1	Multidrug
tet(C)	0.193933	51	0.617391	688.974	4207.12	Q1	tetracycline antibiotic
Mef(En2)	36.4453	2	0.0655738	870.039	4158.54	Q1	MLS
AxyX	0.541199	3	0.926829	2667.55	4014.13	Q1	Multidrug
eptA	12.5184	31	0.954034	10.7763	3989.74	Q1	peptide antibiotic
pmrF	10.9039	39	0.865254	10.7763	3965.17	Q1	peptide antibiotic
aad(6)	1.07641	75	0.872483	56.1053	3951.84	Q1	aminoglycoside antibiotic
AAC(6')-Ib7	3.91452	22	0.809524	56.1053	3911.42	Q1	aminoglycoside antibiotic
mecI	0.113314	9	0.90184	4245.86	3904.99	Q1	Beta-lactams
vgaA	0.739154	5	0.666667	1443.79	3557.27	Q1	Multidrug
bacA	13.115	29	0.867508	10.7763	3555.58	Q1	peptide antibiotic
OXA-1	0.00559583	132	0.895349	5250.26	3472.26	Q1	Beta-lactams
aadA5	0.858646	75	0.936877	56.1053	3385.02	Q1	aminoglycoside antibiotic
mdsB	0.0877169	7	0.978982	5283.3	3175.86	Q1	Multidrug
tet(D)	0.0556525	157	0.508065	688.974	3058.48	Q1	tetracycline antibiotic
MexE	0.680515	6	0.97971	749.041	2996.35	Q1	Multidrug
RlmA(II)	0.78071	7	0.737226	737.857	2972.76	Q1	MLS
mtrC	0.0842816	7	0.984694	5115.89	2972.03	Q1	Multidrug
norA	2.20478	2	0.91	737	2957.36	Q1	Multidrug
yojI	10.0138	29	0.938547	10.7763	2937.13	Q1	peptide antibiotic
msrC	0.179587	12	0.942197	1443.79	2931.57	Q1	Multidrug
TEM-95	0.0959705	32	0.925926	1005.37	2858.85	Q1	Beta-lactams
smeF	0.484148	3	0.84507	2307.2	2831.89	Q1	Multidrug
mtrA	0.135414	8	0.507018	5115.89	2809.94	Q1	Multidrug
arlR	0.309534	12	0.975219	737	2669.68	Q1	Multidrug
ErmT	0.173155	34	0.6	738.714	2609.41	Q1	MLS
sul1	10.5981	301	0.852966	0.856757	2331.23	Q1	sulfonamide antibiotic
TEM-135	0.0973221	20	1	1005.37	1956.9	Q1	Beta-lactams
MexC	0.0848712	3	0.985755	7615.28	1911.33	Q1	Multidrug
TEM-206	0.101764	21	0.882353	1005.37	1895.75	Q1	Beta-lactams
QnrS1	0.0341373	88	0.846	737	1873.05	Q1	fluoroquinolone antibiotic
mexQ	0.197569	6	0.96338	1591.08	1817.02	Q1	Multidrug
TEM-214	0.0901929	24	0.833333	1005.37	1813.55	Q1	Beta-lactams
arlS	0.189026	13	0.976676	737	1768.82	Q1	Multidrug
PmpM	0.439384	5	0.927152	793.962	1617.21	Q1	Multidrug
catI	1.62554	107	0.812785	11.1842	1581.11	Q1	phenicol antibiotic
mphE	0.0128309	158	0.867117	870.039	1529.44	Q1	MLS
sul2	7.47722	271	0.854417	0.856757	1483.33	Q1	sulfonamide antibiotic
efmA	0.0844624	9	0.973094	1607.04	1188.74	Q1	Multidrug
TEM-112	0.0441012	28	0.933333	1005.37	1158.7	Q1	Beta-lactams
OprZ	0.647412	1	0.640625	2667.55	1106.36	Q1	Multidrug
CTX-M-15	0.0128194	86	0.953358	1004.41	1055.68	Q1	Beta-lactams
smeS	0.23325	1	0.833333	5306.37	1031.42	Q1	Multidrug
TEM-163	0.0869346	12	0.923077	1005.37	968.143	Q1	Beta-lactams
ANT(4')-Ib	1.05651	20	0.809917	56.1053	960.165	Q1	aminoglycoside antibiotic
poxtA	0.0722067	19	0.470803	1443.79	932.552	Q1	Multidrug
ceoB	0.444428	12	0.211765	793.105	895.709	Q1	Multidrug
mexH	0.114807	5	1	1425.97	818.556	Q1	Multidrug
tetA(P)	0.518035	3	0.757576	688.974	811.164	Q1	tetracycline antibiotic
lsaC	1.11205	3	0.166667	1443.79	802.777	Q1	Multidrug
ANT(6)-Ia	0.400215	46	0.766129	56.1053	791.328	Q1	aminoglycoside antibiotic
FOX-5	0.111209	7	1	1004.41	781.894	Q1	Beta-lactams
ErmA	0.0454952	26	0.886878	738.714	774.959	Q1	MLS
LAP-2	0.0244235	27	0.77686	1482.94	759.689	Q1	Multidrug
tet32	13.149	1	0.0833333	688.974	754.941	Q1	tetracycline antibiotic
adeJ	0.0195452	12	0.960417	3335.06	751.251	Q1	Multidrug
TEM-196	0.0720061	12	0.857143	1005.37	744.614	Q1	Beta-lactams
TEM-215	0.0862755	10	0.857143	1005.37	743.478	Q2	Beta-lactams
macA	0.293242	3	0.942857	870.039	721.66	Q2	MLS
CTX-M-55	0.0172362	43	0.951724	1004.41	708.486	Q2	Beta-lactams
mtrE	0.0816512	2	0.847059	5115.89	707.665	Q2	Multidrug
pmrA	0.490293	2	0.978723	737	707.315	Q2	fluoroquinolone antibiotic
TEM-10	0.0761064	9	1	1005.37	688.639	Q2	Beta-lactams
TEM-185	0.0327904	22	0.928571	1005.37	673.46	Q2	Beta-lactams
SHV-11	0.00345231	36	0.996219	5270.29	652.532	Q2	Beta-lactams
TEM-68	0.0485344	13	1	1005.37	634.337	Q2	Beta-lactams
APH(2'')-If	1.82258	7	0.88	56.1053	629.9	Q2	aminoglycoside antibiotic
mdtB	9.63336	85	0.84682	0.856757	594.081	Q2	aminocoumarin antibiotic
TEM-93	0.0318547	20	0.923077	1005.37	591.247	Q2	Beta-lactams
TEM-81	0.0575405	12	0.777778	1005.37	539.931	Q2	Beta-lactams
TEM-2	0.0247651	22	0.963636	1005.37	527.842	Q2	Beta-lactams
TEM-176	0.110532	6	0.75	1005.37	500.069	Q2	Beta-lactams
AAC(3)-IIe	0.118139	81	0.924528	56.1053	496.367	Q2	aminoglycoside antibiotic
msrE	0.00238829	156	0.885584	1443.79	476.369	Q2	Multidrug
OprJ	0.0317069	2	0.97971	7615.28	473.116	Q2	Multidrug
adeI	0.00938288	15	0.988962	3335.06	464.206	Q2	Multidrug
msbA	11.7779	58	0.779501	0.856757	456.216	Q2	nitroimidazole antibiotic
dfrF	23.0054	24	0.925373	0.856757	437.74	Q2	diaminopyrimidine antibiotic
TEM-57	0.0801349	6	0.875	1005.37	422.969	Q2	Beta-lactams
mdtA	9.59758	52	0.946798	0.856757	404.837	Q2	aminocoumarin antibiotic
tetS	0.0458095	23	0.512195	688.974	371.811	Q2	tetracycline antibiotic
CTX-M-14	0.00645377	62	0.920398	1004.41	369.906	Q2	Beta-lactams
OprN	0.492287	1	0.985465	749.041	363.384	Q2	Multidrug
TEM-122	0.0883075	4	1	1005.37	355.128	Q2	Beta-lactams
TEM-141	0.0879144	4	1	1005.37	353.547	Q2	Beta-lactams
adeK	0.0148229	7	0.995526	3335.06	344.498	Q2	Multidrug
aadA	0.144339	53	0.789855	56.1053	339.009	Q2	aminoglycoside antibiotic
tetU	0.0970096	5	1	688.974	334.185	Q2	tetracycline antibiotic
mdtP	11.7075	34	0.970855	0.856757	331.098	Q2	Multidrug
TEM-71	0.029722	11	1	1005.37	328.699	Q2	Beta-lactams
CTX-M-3	0.0112544	35	0.830189	1004.41	328.455	Q2	Beta-lactams
SHV-66	0.00081581	85	0.823256	5270.29	300.869	Q2	Beta-lactams
aadA2	0.0375213	155	0.895787	56.1053	292.293	Q2	aminoglycoside antibiotic
oprA	0.204448	3	0.2	2372.14	290.988	Q2	Multidrug
mdtO	11.8128	29	0.981105	0.856757	287.953	Q2	Multidrug
mepA	0.0841458	5	0.985272	690.198	286.109	Q2	tetracycline antibiotic
aadA6	1.27482	10	0.4	56.1053	286.096	Q2	aminoglycoside antibiotic
tet(42)	0.22004	5	0.375	688.974	284.253	Q2	tetracycline antibiotic
mepR	0.0467883	9	0.970972	690.198	282.202	Q2	tetracycline antibiotic
optrA	0.0106469	25	0.666667	1443.79	256.197	Q2	Multidrug
mdtC	8.96913	38	0.848376	0.856757	247.731	Q2	aminocoumarin antibiotic
TEM-33	0.120745	2	1	1005.37	242.787	Q2	Beta-lactams
TEM-30	0.0979395	3	0.8	1005.37	236.318	Q2	Beta-lactams
tet(38)	0.0577573	6	0.968116	688.974	231.147	Q2	tetracycline antibiotic
TEM-169	0.0743101	3	1	1005.37	224.128	Q2	Beta-lactams
mdtN	10.7968	25	0.959643	0.856757	221.923	Q2	Multidrug
QnrS4	0.0265519	10	1	737	195.688	Q2	fluoroquinolone antibiotic
aadA16	0.118473	40	0.733333	56.1053	194.977	Q2	aminoglycoside antibiotic
TEM-156	0.0475925	4	1	1005.37	191.393	Q2	Beta-lactams
TEM-54	0.046744	4	1	1005.37	187.981	Q2	Beta-lactams
TEM-190	0.0214181	8	1	1005.37	172.265	Q2	Beta-lactams
QnrB19	0.0147228	19	0.815789	737	168.186	Q2	fluoroquinolone antibiotic
TEM-116	0.0781633	5	0.410256	1005.37	161.197	Q2	Beta-lactams
CTX-M-65	0.00483699	34	0.948276	1004.41	156.639	Q2	Beta-lactams
TEM-26	0.0360937	4	1	1005.37	145.151	Q2	Beta-lactams
EreA2	0.0121513	25	0.532258	870.039	140.677	Q2	MLS
SHV-1	0.00177604	15	1	5270.29	140.404	Q2	Beta-lactams
TEM-59	0.0143106	13	0.75	1005.37	140.279	Q2	Beta-lactams
mexJ	0.0870516	1	0.988636	1559.87	134.246	Q2	Multidrug
adeB	0.00649957	30	0.95	690.198	127.851	Q2	tetracycline antibiotic
TEM-209	0.0931866	2	0.666667	1005.37	124.916	Q2	Beta-lactams
TEM-150	0.0620368	2	1	1005.37	124.74	Q2	Beta-lactams
CTX-M-27	0.00493341	23	1	1004.41	113.969	Q2	Beta-lactams
CARB-16	0.00245384	14	0.75	4245.86	109.396	Q2	Beta-lactams
aadA23	0.0422796	46	0.966667	56.1053	105.48	Q2	aminoglycoside antibiotic
TEM-84	0.0205445	5	1	1005.37	103.275	Q2	Beta-lactams
OXA-4	0.00293197	7	0.923077	5250.26	99.4664	Q2	Beta-lactams
mexG	0.0139406	5	0.997076	1425.97	99.1043	Q2	Multidrug
cmx	0.709824	28	0.44	11.1842	97.8062	Q2	phenicol antibiotic
AAC(6')-Ii	0.162874	12	0.874525	56.1053	95.898	Q2	aminoglycoside antibiotic
SAT-4	1.70902	72	0.89645	0.856757	94.5068	Q2	nucleoside antibiotic
PER-2	0.0231952	3	0.25	5272.11	91.7157	Q2	Beta-lactams
ADC-8	0.0044898	23	0.857143	1004.41	88.9033	Q2	Beta-lactams
OXA-10	0.000404021	46	0.877358	5250.26	85.6091	Q2	Beta-lactams
opmE	0.00545057	10	0.974063	1591.08	84.4737	Q2	Multidrug
APH(3')-IIa	0.0626867	28	0.841584	56.1053	82.8771	Q2	aminoglycoside antibiotic
CTX-M-144	0.0123569	6	1	1004.41	74.4681	Q2	Beta-lactams
oleB	1.01255	1	0.05	1443.79	73.095	Q2	Multidrug
APH(6)-Ic	0.41115	8	0.392857	56.1053	72.4984	Q2	aminoglycoside antibiotic
SHV-53	0.00149472	11	0.833333	5270.29	72.2113	Q2	Beta-lactams
OXA-21	0.00210774	9	0.714286	5250.26	71.1397	Q2	Beta-lactams
AAC(3)-IIc	0.0698844	31	0.5625	56.1053	68.3704	Q2	aminoglycoside antibiotic
floR	0.0460108	155	0.843787	11.1842	67.3023	Q2	phenicol antibiotic
tetB(P)	0.225755	10	0.0421687	688.974	65.5889	Q2	tetracycline antibiotic
aadA22	0.0689147	19	0.875	56.1053	64.2802	Q2	aminoglycoside antibiotic
OXA-50	0.00204691	7	0.808511	5250.26	60.8224	Q2	Beta-lactams
SHV-7	0.0013572	14	0.6	5270.29	60.084	Q2	Beta-lactams
lsaB	0.0570613	4	0.181818	1443.79	59.9159	Q2	Multidrug
SHV-2A	0.00114212	11	0.888889	5270.29	58.8555	Q2	Beta-lactams
AAC(6')-Im	0.244255	5	0.857143	56.1053	58.7315	Q2	aminoglycoside antibiotic
CTX-M-24	0.00564385	12	0.857143	1004.41	58.3069	Q2	Beta-lactams
mdsC	0.00100376	11	0.99798	5283.3	58.2167	Q2	Multidrug
CBP-1	0.00530523	3	0.816667	4245.86	55.1868	Q2	Beta-lactams
CARB-3	0.000469881	28	0.961538	4245.86	53.7128	Q2	Beta-lactams
QnrB1	0.0021412	39	0.87234	737	53.6877	Q2	fluoroquinolone antibiotic
SHV-105	0.00144729	7	1	5270.29	53.3935	Q2	Beta-lactams
CTX-M-157	0.0132826	4	1	1004.41	53.3647	Q2	Beta-lactams
dfrA17	0.832756	75	0.963696	0.856757	51.5676	Q2	diaminopyrimidine antibiotic
OXA-486	0.00490654	2	1	5250.26	51.5213	Q2	Beta-lactams
adeR	0.00413466	18	0.996885	690.198	51.2071	Q2	tetracycline antibiotic
tet(33)	0.0948062	7	0.111111	688.974	50.8036	Q2	tetracycline antibiotic
FosA6	0.476028	15	0.895522	7.86667	50.3026	Q2	fosfomycin
SHV-5	0.0013278	11	0.647059	5270.29	49.8084	Q2	Beta-lactams
abeM	0.0044087	16	0.954936	737.857	49.7023	Q2	Multidrug
TEM-42	0.00986919	5	1	1005.37	49.6111	Q2	Beta-lactams
CTX-M-117	0.0121685	4	1	1004.41	48.8884	Q2	Beta-lactams
BcII	0.0043498	6	0.346457	5250.26	47.4734	Q2	Beta-lactams
QepA2	0.00692479	10	0.923077	737	47.1099	Q2	fluoroquinolone antibiotic
arnA	0.74631	6	0.968927	10.7763	46.7554	Q2	peptide antibiotic
TEM-60	0.00933216	5	0.990074	1005.37	46.4459	Q2	Beta-lactams
TEM-160	0.022873	2	1	1005.37	45.9917	Q2	Beta-lactams
ANT(6)-Ib	2.16622	1	0.375	56.1053	45.576	Q2	aminoglycoside antibiotic
CTX-M-123	0.00623454	7	1	1004.41	43.8342	Q2	Beta-lactams
aadA3	0.0290783	34	0.75	56.1053	41.6018	Q2	aminoglycoside antibiotic
QnrS11	0.0264236	2	1	737	38.9484	Q2	fluoroquinolone antibiotic
CMY-2	0.00104389	37	0.994595	1004.41	38.5846	Q2	Beta-lactams
mefE	0.0440565	1	1	870.039	38.3309	Q2	MLS
TEM-6	0.0379468	1	1	1005.37	38.1507	Q2	Beta-lactams
SHV-51	0.0023988	3	1	5270.29	37.927	Q2	Beta-lactams
cdeA	0.0262655	2	0.979167	737	37.9088	Q2	Multidrug
TEM-121	0.0187748	2	1	1005.37	37.7515	Q2	Beta-lactams
OXY-1-1	0.0297514	1	0.24	5251.23	37.4956	Q2	Beta-lactams
TEM-162	0.0557309	1	0.666667	1005.37	37.3536	Q2	Beta-lactams
dfrC	3.1234	14	0.990476	0.856757	37.1071	Q2	diaminopyrimidine antibiotic
vanRA	0.159833	31	0.844086	8.77632	36.7053	Q2	glycopeptide antibiotic
lmrC	0.075301	3	0.111111	1443.79	36.2395	Q2	Multidrug
SHV-44	0.00225866	3	1	5270.29	35.7113	Q2	Beta-lactams
QepA4	0.00854319	7	0.8	737	35.2594	Q2	fluoroquinolone antibiotic
tet(E)	0.0011877	43	0.981723	688.974	34.5435	Q2	tetracycline antibiotic
SHV-12	0.00158988	4	1	5270.29	33.5166	Q2	Beta-lactams
SHV-28	0.00317418	2	0.989011	5270.29	33.09	Q2	Beta-lactams
dfrA14	0.61096	73	0.858612	0.856757	32.8088	Q2	diaminopyrimidine antibiotic
opmD	0.00788385	3	0.961003	1425.97	32.4113	Q2	Multidrug
CTX-M-104	0.00513353	6	1	1004.41	30.9369	Q2	Beta-lactams
tet(J)	0.0229478	2	0.974359	688.974	30.81	Q2	tetracycline antibiotic
AAC(6')-Ib10	0.00669834	93	0.877966	56.1053	30.6854	Q2	aminoglycoside antibiotic
Erm(33)	0.062078	2	0.333333	738.714	30.5719	Q2	MLS
rmtF	0.0651486	9	0.921569	56.1053	30.3165	Q2	aminoglycoside antibiotic
BcI	0.00245077	5	0.469388	5250.26	30.1985	Q2	Beta-lactams
AAC(3)-Ib	0.0235559	25	0.909091	56.1053	30.0366	Q2	aminoglycoside antibiotic
TEM-52	0.0296148	1	1	1005.37	29.7739	Q2	Beta-lactams
tet(39)	0.00411507	17	0.617647	688.974	29.7693	Q2	tetracycline antibiotic
aadA24	0.119048	6	0.714286	56.1053	28.6252	Q2	aminoglycoside antibiotic
ACT-8	0.00194933	5	0.556604	5270.29	28.5914	Q2	Beta-lactams
OXA-320	0.0027004	2	1	5250.26	28.3556	Q2	Beta-lactams
mexV	0.0123967	1	0.991379	2307.2	28.3551	Q2	Multidrug
qacH	0.0126682	7	0.428571	737	28.0094	Q2	fluoroquinolone antibiotic
QnrB6	0.00444086	13	0.657143	737	27.96	Q2	fluoroquinolone antibiotic
SHV-30	0.00086158	7	0.857143	5270.29	27.2447	Q2	Beta-lactams
adeL	0.002134	9	0.982456	1425.97	26.9067	Q3	Multidrug
tetB(60)	0.0965126	2	0.2	688.974	26.5979	Q3	tetracycline antibiotic
adeA	0.00194205	20	0.987952	690.198	26.485	Q3	tetracycline antibiotic
SHV-31	0.00125415	6	0.666667	5270.29	26.4389	Q3	Beta-lactams
LEN-14	0.000886329	7	1	4246.71	26.3479	Q3	Beta-lactams
SHV-154	0.000830925	6	1	5270.29	26.2753	Q3	Beta-lactams
TEM-83	0.0128954	2	1	1005.37	25.9293	Q3	Beta-lactams
CMY-37	0.0128772	2	1	1004.41	25.8678	Q3	Beta-lactams
FosA2	0.178866	44	0.41165	7.86667	25.486	Q3	fosfomycin
lmrP	0.00256131	7	0.985019	1427.69	25.2137	Q3	Multidrug
qnrE2	0.00849213	4	1	737	25.0348	Q3	fluoroquinolone antibiotic
CTX-M-101	0.0124023	2	1	1004.41	24.914	Q3	Beta-lactams
SHV-64	0.0011797	4	1	5270.29	24.8694	Q3	Beta-lactams
CTX-M-142	0.0123206	2	1	1004.41	24.7498	Q3	Beta-lactams
APH(3')-IIc	0.0985062	5	0.888889	56.1053	24.5632	Q3	aminoglycoside antibiotic
CTX-M-125	0.00468206	5	1	1004.41	23.5135	Q3	Beta-lactams
aadA12	0.0289119	14	1	56.1053	22.7096	Q3	aminoglycoside antibiotic
rmtB	0.00723279	58	0.956522	56.1053	22.5129	Q3	aminoglycoside antibiotic
lnuC	15.4116	11	0.154545	0.856757	22.4469	Q3	MLS
hmrM	0.0383987	1	0.787611	737	22.2892	Q3	Multidrug
CTX-M-90	0.0055466	4	1	1004.41	22.2842	Q3	Beta-lactams
tetA(60)	0.0886386	1	0.363636	688.974	22.2072	Q3	tetracycline antibiotic
APH(2'')-IIa	0.206539	4	0.461538	56.1053	21.3931	Q3	aminoglycoside antibiotic
QnrB9	0.00253266	11	1	737	20.5323	Q3	fluoroquinolone antibiotic
SHV-46	0.000958599	4	1	5270.29	20.2084	Q3	Beta-lactams
CTX-M-1	0.00137959	15	0.969697	1004.41	20.1552	Q3	Beta-lactams
adeS	0.00145215	20	1	690.198	20.0454	Q3	tetracycline antibiotic
OXY-2-10	0.00380932	1	1	5251.23	20.0036	Q3	Beta-lactams
FosA7	0.286594	9	0.970588	7.86667	19.6941	Q3	fosfomycin
dfrA1	0.291614	95	0.820988	0.856757	19.4862	Q3	diaminopyrimidine antibiotic
SHV-15	0.00122345	3	1	5270.29	19.3437	Q3	Beta-lactams
aadA8	0.0378017	9	1	56.1053	19.0879	Q3	aminoglycoside antibiotic
SHV-2	0.00178276	8	0.25	5270.29	18.7913	Q3	Beta-lactams
FosA5	0.314408	18	0.412987	7.86667	18.3863	Q3	fosfomycin
QnrS2	0.00173468	22	0.645833	737	18.1648	Q3	fluoroquinolone antibiotic
adeH	0.00254834	5	0.991914	1425.97	18.0224	Q3	Multidrug
OXA-60	0.00492253	2	0.333333	5250.26	17.2297	Q3	Beta-lactams
CMY-82	0.00844137	2	1	1004.41	16.9572	Q3	Beta-lactams
mexP	0.0106958	1	0.994118	1591.08	16.9177	Q3	Multidrug
APH(4)-Ia	0.00548542	58	0.902041	56.1053	16.1015	Q3	aminoglycoside antibiotic
SHV-149	0.000755346	4	1	5270.29	15.9236	Q3	Beta-lactams
CTX-M-132	0.00783171	2	1	1004.41	15.7325	Q3	Beta-lactams
APH(3')-Ib	0.0912215	4	0.75	56.1053	15.354	Q3	aminoglycoside antibiotic
TEM-20	0.0152522	1	1	1005.37	15.3341	Q3	Beta-lactams
aadA17	0.0329629	11	0.75	56.1053	15.2575	Q3	aminoglycoside antibiotic
TEM-72	0.0151563	1	1	1005.37	15.2377	Q3	Beta-lactams
catB3	0.0109496	141	0.88225	11.1842	15.234	Q3	phenicol antibiotic
CTX-M-32	0.00373528	4	1	1004.41	15.007	Q3	Beta-lactams
adeG	0.00150572	7	0.990338	1425.97	14.8846	Q3	Multidrug
adeC	0.00155445	14	0.988	690.198	14.84	Q3	tetracycline antibiotic
CTX-M-64	0.00485562	6	0.5	1004.41	14.6311	Q3	Beta-lactams
SCO-1	0.000427836	8	0.8	5251.12	14.3784	Q3	Beta-lactams
vgaE	0.00995198	1	0.909091	1443.79	13.0623	Q3	Multidrug
catA8	0.150559	14	0.540541	11.1842	12.7429	Q3	phenicol antibiotic
aadA15	0.0327674	8	0.857143	56.1053	12.6063	Q3	aminoglycoside antibiotic
mexN	0.37918	3	0.982709	11.1842	12.5025	Q3	phenicol antibiotic
CTX-M-9	0.00279094	10	0.444444	1004.41	12.4589	Q3	Beta-lactams
dfrA12	0.148232	107	0.907692	0.856757	12.3345	Q3	diaminopyrimidine antibiotic
AAC(6')-Ib9	0.00340855	74	0.865672	56.1053	12.2506	Q3	aminoglycoside antibiotic
ANT(3'')-IIc	0.0112763	19	1	56.1053	12.0205	Q3	aminoglycoside antibiotic
PDC-3	0.00584617	2	1	1025.4	11.9893	Q3	Beta-lactams
APH(2'')-Ig	0.0903728	4	0.583333	56.1053	11.8309	Q3	aminoglycoside antibiotic
OXA-334	0.00440497	2	0.25	5250.26	11.5636	Q3	Beta-lactams
PDC-8	0.00561425	2	1	1025.4	11.5137	Q3	Beta-lactams
OXA-2	0.00014388	29	0.511111	5270.29	11.2395	Q3	Beta-lactams
QnrB20	0.00327858	9	0.5	737	10.8734	Q3	fluoroquinolone antibiotic
catP	0.921984	4	0.25	11.1842	10.3117	Q3	phenicol antibiotic
ACT-38	0.00324823	1	0.586957	5270.29	10.0482	Q3	Beta-lactams
adeN	0.000160758	19	0.983389	3335.06	10.0174	Q3	Multidrug
AAC(3)-IV	0.00323023	68	0.778157	56.1053	9.58987	Q3	aminoglycoside antibiotic
FosA3	0.0161275	80	0.898618	7.86667	9.12059	Q3	fosfomycin
SHV-152	0.00172347	1	1	5270.29	9.08317	Q3	Beta-lactams
CMY-42	0.00122095	7	1	1004.41	8.58429	Q3	Beta-lactams
dfrA5	0.369146	28	0.957447	0.856757	8.47869	Q3	diaminopyrimidine antibiotic
QnrB5	0.0113701	2	0.5	737	8.37973	Q3	fluoroquinolone antibiotic
cmlA5	0.0139709	56	0.930556	11.1842	8.14253	Q3	phenicol antibiotic
aadA11	0.0304043	19	0.25	56.1053	8.10275	Q3	aminoglycoside antibiotic
BLA1	0.00209293	1	0.870968	4245.86	7.73967	Q3	Beta-lactams
QnrB38	0.00521998	2	1	737	7.69426	Q3	fluoroquinolone antibiotic
OXA-444	0.00183061	1	0.8	5250.26	7.68896	Q3	Beta-lactams
OXA-17	0.000218589	10	0.666667	5250.26	7.651	Q3	Beta-lactams
Erm(42)	0.000603058	23	0.745098	738.714	7.63442	Q3	MLS
amrB	0.0749482	4	0.44837	56.1053	7.54156	Q3	aminoglycoside antibiotic
CTX-M-23	0.00144747	5	1	1004.41	7.26925	Q3	Beta-lactams
SHV-29	0.00134661	1	1	5270.29	7.09701	Q3	Beta-lactams
CMY-132	0.000621609	16	0.704819	1004.41	7.04085	Q3	Beta-lactams
cmlA1	0.0141001	47	0.942982	11.1842	6.98923	Q3	phenicol antibiotic
SHV-4	0.00131794	1	1	5270.29	6.94592	Q3	Beta-lactams
arr-3	0.102493	89	0.83526	0.856757	6.52774	Q3	rifamycin antibiotic
SHV-35	0.00119701	1	1	5270.29	6.30858	Q3	Beta-lactams
abeS	0.000637186	11	0.997732	870.896	6.09031	Q3	Multidrug
OXA-309	0.00115981	1	1	5250.26	6.08929	Q3	Beta-lactams
cmlA6	0.0140146	40	0.938272	11.1842	5.88267	Q3	phenicol antibiotic
SHV-123	0.000512205	9	0.24	5270.29	5.83086	Q3	Beta-lactams
QnrB2	0.00190554	5	0.823529	737	5.78275	Q3	fluoroquinolone antibiotic
AAC(6')-Ib8	0.00664766	29	0.515152	56.1053	5.57193	Q3	aminoglycoside antibiotic
QnrVC4	0.000845535	11	0.8125	737	5.56949	Q3	fluoroquinolone antibiotic
OXA-246	0.000174319	6	1	5250.26	5.49132	Q3	Beta-lactams
vanRG	1.06307	2	0.285714	8.77632	5.33136	Q3	glycopeptide antibiotic
sul3	0.0863402	78	0.915493	0.856757	5.28226	Q3	sulfonamide antibiotic
SHV-36	0.000993125	1	1	5270.29	5.23406	Q3	Beta-lactams
SHV-134	0.00129351	3	0.25	5270.29	5.11287	Q3	Beta-lactams
oleC	0.127552	1	0.0454545	870.039	5.04435	Q3	MLS
AAC(6')-If	0.0264534	3	1	56.1053	4.45253	Q3	aminoglycoside antibiotic
ACT-9	0.00590896	1	0.142857	5270.29	4.44885	Q3	Beta-lactams
ACC-1	0.00261805	2	0.157895	5251.23	4.34147	Q3	Beta-lactams
CMY-4	0.000868486	5	0.964286	1004.41	4.2058	Q3	Beta-lactams
QnrB30	0.0016866	5	0.666667	737	4.14342	Q3	fluoroquinolone antibiotic
CTX-M-30	0.00102155	4	1	1004.41	4.10421	Q3	Beta-lactams
OXA-264	0.0003881	2	1	5250.26	4.07525	Q3	Beta-lactams
LEN-4	0.000885678	3	0.333333	4246.71	3.76122	Q3	Beta-lactams
QnrA1	0.000560018	18	0.5	737	3.7146	Q3	fluoroquinolone antibiotic
CTX-M-62	0.00245348	2	0.75	1004.41	3.69644	Q3	Beta-lactams
QnrB10	0.00143159	4	0.866667	737	3.65763	Q3	fluoroquinolone antibiotic
dfrA8	0.506358	12	0.7	0.856757	3.64414	Q3	diaminopyrimidine antibiotic
QnrVC1	0.000236654	28	0.692308	737	3.38095	Q3	fluoroquinolone antibiotic
dfrA27	0.130866	35	0.75	0.856757	2.94316	Q3	diaminopyrimidine antibiotic
ceoA	0.00897309	4	0.102564	793.105	2.91963	Q3	Multidrug
ACT-5	0.00275081	1	0.2	5270.29	2.89951	Q3	Beta-lactams
QnrB61	0.0019535	2	1	737	2.87946	Q3	fluoroquinolone antibiotic
dfrE	3.37545	1	0.982456	0.856757	2.84121	Q3	diaminopyrimidine antibiotic
CTX-M-2	0.00024831	16	0.705882	1004.41	2.8168	Q3	Beta-lactams
CMY-65	0.00279893	1	1	1004.41	2.81127	Q3	Beta-lactams
QnrB4	0.000262534	17	0.817204	737	2.68802	Q3	fluoroquinolone antibiotic
cfr(B)	0.0553115	3	1	16.0981	2.67123	Q3	Multidrug
CMY-32	0.00129342	2	1	1004.41	2.59824	Q3	Beta-lactams
Bla2	0.000557437	1	0.865169	5270.29	2.54174	Q3	Beta-lactams
vanHB	0.0343508	9	0.931034	8.77632	2.52614	Q3	glycopeptide antibiotic
vanRB	0.0386389	8	0.931034	8.77632	2.52576	Q3	glycopeptide antibiotic
AAC(6')-Ib4	0.00360962	22	0.540541	56.1053	2.40833	Q3	aminoglycoside antibiotic
golS	0.000149089	3	0.992257	5283.3	2.34475	Q3	Multidrug
NDM-23	8.868e-05	5	1	5270.29	2.33685	Q3	Beta-lactams
CTX-M-8	0.000760109	4	0.75	1004.41	2.29038	Q3	Beta-lactams
AAC(6')-Ib3	0.00452603	9	1	56.1053	2.28541	Q3	aminoglycoside antibiotic
vanB	0.0346788	8	0.9	8.77632	2.19133	Q3	glycopeptide antibiotic
tet(45)	0.000152253	47	0.444191	688.974	2.18996	Q3	tetracycline antibiotic
CMY-6	0.00113732	2	0.941176	1004.41	2.15027	Q3	Beta-lactams
mecB	0.000287184	3	0.586207	4245.86	2.14436	Q3	Beta-lactams
CMY-23	0.000420634	5	1	1004.41	2.11244	Q3	Beta-lactams
vanYB	0.0383657	10	0.619048	8.77632	2.08439	Q3	glycopeptide antibiotic
vanSB	0.0349466	8	0.84375	8.77632	2.07024	Q3	glycopeptide antibiotic
CMY-51	0.00103024	2	1	1004.41	2.06957	Q3	Beta-lactams
aadA13	0.00947969	7	0.545455	56.1053	2.03074	Q3	aminoglycoside antibiotic
CMY-111	0.000999888	2	1	1004.41	2.00859	Q3	Beta-lactams
CMY-45	0.000985989	2	1	1004.41	1.98067	Q3	Beta-lactams
vanXB	0.0367521	7	0.875	8.77632	1.97561	Q3	glycopeptide antibiotic
CMY-16	0.000652812	3	1	1004.41	1.96707	Q3	Beta-lactams
AAC(3)-Ib/AAC(6')-Ib''	0.00202974	21	0.809524	56.1053	1.93595	Q3	aminoglycoside antibiotic
vanWB	0.0322477	7	0.933333	8.77632	1.84904	Q3	glycopeptide antibiotic
tet(Z)	0.00142422	3	0.611111	688.974	1.79896	Q3	tetracycline antibiotic
AAC(6')-IIa	0.00247606	17	0.714286	56.1053	1.68689	Q3	aminoglycoside antibiotic
vanRI	0.373985	7	0.0714286	8.77632	1.64111	Q3	glycopeptide antibiotic
APH(2'')-IVa	0.00959782	3	1	56.1053	1.61546	Q4	aminoglycoside antibiotic
tap	0.00526645	2	0.222222	688.974	1.61264	Q4	tetracycline antibiotic
cfrC	0.0304973	6	0.77193	11.1842	1.57977	Q4	phenicol antibiotic
fexA	0.00600187	39	0.6	11.1842	1.57075	Q4	phenicol antibiotic
TriC	0.941007	2	0.966387	0.856757	1.55823	Q4	triclosan
APH(3')-VIa	0.000622161	47	0.906977	56.1053	1.48799	Q4	aminoglycoside antibiotic
ADC-18	0.000730109	2	1	1004.41	1.46666	Q4	Beta-lactams
vanYA	0.00622888	28	0.954198	8.77632	1.46056	Q4	glycopeptide antibiotic
QnrB67	0.000927023	2	1	737	1.36643	Q4	fluoroquinolone antibiotic
DHA-1	5.83443e-05	24	0.820513	1004.41	1.154	Q4	Beta-lactams
IMP-13	7.10218e-05	3	1	5271.15	1.1231	Q4	Beta-lactams
AAC(6')-Ib	0.00247822	8	1	56.1053	1.11233	Q4	aminoglycoside antibiotic
mexM	0.00522038	19	0.954023	11.1842	1.05833	Q4	phenicol antibiotic
CMY-44	0.00103872	1	1	1004.41	1.0433	Q4	Beta-lactams
blaF	0.00241706	1	0.1	4245.86	1.02625	Q4	Beta-lactams
AQU-2	0.00101257	2	0.5	1004.41	1.01704	Q4	Beta-lactams
CMY-136	0.00133245	1	0.75	1004.41	1.00374	Q4	Beta-lactams
vanRM	0.0526668	5	0.428571	8.77632	0.990472	Q4	glycopeptide antibiotic
APH(3')-VI	0.000440457	37	0.945205	56.1053	0.864242	Q4	aminoglycoside antibiotic
arr-2	0.0291659	37	0.920245	0.856757	0.850821	Q4	rifamycin antibiotic
aadA10	0.00330565	8	0.571429	56.1053	0.847837	Q4	aminoglycoside antibiotic
myrA	0.00609685	3	0.0588235	737.857	0.793871	Q4	MLS
catII	0.00733822	19	0.5	11.1842	0.779686	Q4	phenicol antibiotic
vanSD	0.167762	1	0.5	8.77632	0.736165	Q4	glycopeptide antibiotic
OpmH	0.831499	1	0.961003	0.856757	0.684612	Q4	triclosan
OXA-398	6.39512e-05	2	1	5250.26	0.671521	Q4	Beta-lactams
OXA-57	0.00012931	1	0.983871	5250.26	0.667959	Q4	Beta-lactams
aadA7	0.00150346	10	0.785714	56.1053	0.662766	Q4	aminoglycoside antibiotic
tet(59)	0.000208797	11	0.413793	688.974	0.65479	Q4	tetracycline antibiotic
lnuA	0.572713	9	0.147541	0.856757	0.651553	Q4	MLS
rmtD	0.0038443	3	1	56.1053	0.647056	Q4	aminoglycoside antibiotic
QnrB56	0.00144377	1	0.6	737	0.638433	Q4	fluoroquinolone antibiotic
catIII	0.00712909	15	0.521739	11.1842	0.624	Q4	phenicol antibiotic
APH(3')-IIb	0.0110489	1	0.985337	56.1053	0.610813	Q4	aminoglycoside antibiotic
CMY-78	0.00308876	4	0.0487805	1004.41	0.605341	Q4	Beta-lactams
vanXA	0.00219806	32	0.950355	8.77632	0.58666	Q4	glycopeptide antibiotic
CTX-M-44	0.000284112	2	1	1004.41	0.570729	Q4	Beta-lactams
lnuB	0.118823	8	0.7	0.856757	0.570092	Q4	MLS
catB9	0.0117223	5	0.794118	11.1842	0.520562	Q4	phenicol antibiotic
FosD	0.0266388	13	0.1875	7.86667	0.510798	Q4	fosfomycin
tet(41)	0.000373505	2	0.83	688.974	0.427176	Q4	tetracycline antibiotic
fusB	0.0764818	7	0.915254	0.856757	0.419813	Q4	fusidic acid
dfrG	0.0175869	32	0.845455	0.856757	0.407649	Q4	diaminopyrimidine antibiotic
vanXD	0.0875405	1	0.5	8.77632	0.384141	Q4	glycopeptide antibiotic
basS	0.00952849	4	0.908629	10.7763	0.3732	Q4	peptide antibiotic
vanG	0.236757	3	0.0597015	8.77632	0.372153	Q4	glycopeptide antibiotic
EreA	3.45589e-05	19	0.607143	870.039	0.346851	Q4	MLS
catQ	0.0599882	1	0.5	11.1842	0.33546	Q4	phenicol antibiotic
mphL	0.00053356	1	0.719424	870.039	0.33397	Q4	MLS
tet(G)	0.00471167	1	0.0909091	688.974	0.295111	Q4	tetracycline antibiotic
TriB	0.155269	2	0.961433	0.856757	0.255795	Q4	triclosan
MCR-3.5	0.00380927	7	0.888889	10.7763	0.255422	Q4	peptide antibiotic
TaeA	0.367144	2	0.4	0.856757	0.251642	Q4	Diterpenoids
tet(Y)	6.05061e-05	11	0.545455	688.974	0.250123	Q4	tetracycline antibiotic
vanI	0.10015	15	0.0182927	8.77632	0.241174	Q4	glycopeptide antibiotic
FosB3	0.0306463	1	1	7.86667	0.241084	Q4	fosfomycin
pp-flo	0.0121631	7	0.25	11.1842	0.23806	Q4	phenicol antibiotic
farB	0.0336844	9	0.9	0.856757	0.233761	Q4	antibacterial free fatty acids
dfrA7	0.012081	22	0.985294	0.856757	0.224361	Q4	diaminopyrimidine antibiotic
bmr	0.000331743	1	0.893939	749.041	0.222134	Q4	Multidrug
MCR-3.4	0.00393691	5	1	10.7763	0.212127	Q4	peptide antibiotic
ykkD	0.000159587	2	0.875622	756.263	0.211357	Q4	Multidrug
NmcR	3.6428e-05	3	0.363636	5270.29	0.209439	Q4	Beta-lactams
catB8	0.000732191	27	0.941176	11.1842	0.208096	Q4	phenicol antibiotic
FosB	0.00784392	7	0.477707	7.86667	0.20634	Q4	fosfomycin
clcD	0.0344521	1	0.333333	17.8116	0.204549	Q4	Multidrug
CTX-M-63	0.000201802	2	0.5	1004.41	0.202691	Q4	Beta-lactams
mphF	0.0001155	4	0.5	870.039	0.200979	Q4	MLS
QnrS5	0.000389888	2	0.333333	737	0.191565	Q4	fluoroquinolone antibiotic
MCR-3.2	0.00342823	5	1	10.7763	0.184719	Q4	peptide antibiotic
FosA4	0.00341963	12	0.571429	7.86667	0.184465	Q4	fosfomycin
catB2	0.00132866	20	0.607143	11.1842	0.180443	Q4	phenicol antibiotic
AAC(6')-Ib'	0.00233392	8	0.166667	56.1053	0.174594	Q4	aminoglycoside antibiotic
rmtG	0.0013649	5	0.428571	56.1053	0.164096	Q4	aminoglycoside antibiotic
CTX-M-39	8.11305e-05	2	1	1004.41	0.162976	Q4	Beta-lactams
abcA	2.32845e-05	7	0.183673	5261.04	0.157501	Q4	Multidrug
emtA	6.01842e-05	6	0.583333	737.857	0.155426	Q4	MLS
fusC	0.0293433	6	0.866667	0.856757	0.130728	Q4	fusidic acid
QnrVC5	0.000108174	3	0.5	737	0.119586	Q4	fluoroquinolone antibiotic
cmlA4	0.00114509	10	0.916667	11.1842	0.117397	Q4	phenicol antibiotic
AAC(6')-Ic	0.000158394	15	0.85124	56.1053	0.113471	Q4	aminoglycoside antibiotic
aadA4	0.00672549	2	0.142857	56.1053	0.10781	Q4	aminoglycoside antibiotic
AAC(6')-Ian	0.000186277	13	0.793103	56.1053	0.107755	Q4	aminoglycoside antibiotic
vanZA	0.000490259	26	0.961832	8.77632	0.107599	Q4	glycopeptide antibiotic
APH(3')-VIIa	0.0050515	1	0.375	56.1053	0.106281	Q4	aminoglycoside antibiotic
AAC(6')-IIc	0.000237272	19	0.42	56.1053	0.106232	Q4	aminoglycoside antibiotic
LnuP	0.301146	1	0.4	0.856757	0.103204	Q4	MLS
LpeB	0.000144709	1	0.75	870.039	0.0944271	Q4	MLS
cfrA	0.000479231	21	0.6	13.7545	0.0830539	Q4	Multidrug
vanRC	0.206957	2	0.0196078	8.77632	0.0712282	Q4	glycopeptide antibiotic
aphA15	0.000116516	15	0.714286	56.1053	0.070041	Q4	aminoglycoside antibiotic
DHA-22	6.54592e-05	1	1	1004.41	0.0657478	Q4	Beta-lactams
DHA-19	6.54592e-05	1	1	1004.41	0.0657478	Q4	Beta-lactams
dfrA19	0.00931219	16	0.507246	0.856757	0.0647513	Q4	diaminopyrimidine antibiotic
farA	0.0226075	3	0.98	0.856757	0.0569453	Q4	antibacterial free fatty acids
vanSO	0.0100607	3	0.2	8.77632	0.0529775	Q4	glycopeptide antibiotic
chrB	0.000173049	4	0.0963855	737.857	0.0492281	Q4	MLS
vanSA	0.000234764	24	0.971223	8.77632	0.0480257	Q4	glycopeptide antibiotic
MCR-1.11	0.000493157	8	1	10.7763	0.0425153	Q4	peptide antibiotic
MCR-3.6	0.000181157	21	1	10.7763	0.0409964	Q4	peptide antibiotic
bcr-1	0.00867392	6	0.913514	0.856757	0.0407323	Q4	bicyclomycin
linG	0.00105656	45	0.831169	0.856757	0.0338574	Q4	MLS
vatD	0.0674028	1	0.571429	0.856757	0.0329988	Q4	MLS
MCR-3.8	0.000382266	9	0.833333	10.7763	0.0308957	Q4	peptide antibiotic
MCR-1.9	0.000909335	3	1	10.7763	0.0293978	Q4	peptide antibiotic
MCR-4.3	0.000306311	16	0.555556	10.7763	0.0293414	Q4	peptide antibiotic
aadK	0.000186459	3	0.896739	56.1053	0.0281433	Q4	aminoglycoside antibiotic
AAC(6')-Iae	0.00029392	4	0.4	56.1053	0.0263847	Q4	aminoglycoside antibiotic
vgaD	6.33707e-05	2	0.142857	1443.79	0.0261411	Q4	Multidrug
MCR-1.13	0.000791792	3	1	10.7763	0.0255978	Q4	peptide antibiotic
MCR-1.4	0.000714936	3	1	10.7763	0.0231131	Q4	peptide antibiotic
dfrA30	0.0051351	7	0.714286	0.856757	0.0219977	Q4	diaminopyrimidine antibiotic
amrA	0.000680107	1	0.549828	56.1053	0.0209801	Q4	aminoglycoside antibiotic
tet(30)	0.000100534	2	0.142857	688.974	0.0197901	Q4	tetracycline antibiotic
dfrA16	0.00131427	24	0.657895	0.856757	0.0177791	Q4	diaminopyrimidine antibiotic
rosB	0.0176224	1	0.0909091	10.7763	0.0172641	Q4	peptide antibiotic
MCR-3.3	0.000233096	6	1	10.7763	0.0150715	Q4	peptide antibiotic
vanM	0.000844422	4	0.5	8.77632	0.0148218	Q4	glycopeptide antibiotic
bcrA	0.0214173	2	0.025	10.7763	0.01154	Q4	peptide antibiotic
dfrA15	0.0016501	13	0.625	0.856757	0.0114866	Q4	diaminopyrimidine antibiotic
MCR-3.10	0.000210568	5	1	10.7763	0.0113457	Q4	peptide antibiotic
vanC	0.0135013	4	0.0222222	8.77632	0.0105326	Q4	glycopeptide antibiotic
cmlA8	0.000202668	7	0.615385	11.1842	0.00976415	Q4	phenicol antibiotic
lmrD	0.157815	6	0.0119048	0.856757	0.00965779	Q4	MLS
MCR-1.3	0.000434559	2	1	10.7763	0.00936589	Q4	peptide antibiotic
catB11	0.000104994	13	0.533333	11.1842	0.00814162	Q4	phenicol antibiotic
dfrB4	0.005372	8	0.2	0.856757	0.007364	Q4	diaminopyrimidine antibiotic
APH(2'')-Ie	0.000420356	7	0.0434783	56.1053	0.00717779	Q4	aminoglycoside antibiotic
lnuG	0.00063753	17	0.766667	0.856757	0.00711891	Q4	MLS
MCR-1.5	0.000633721	1	1	10.7763	0.00682918	Q4	peptide antibiotic
dfrB3	0.00248538	6	0.5	0.856757	0.0063881	Q4	diaminopyrimidine antibiotic
vanXI	0.000499165	3	0.461538	8.77632	0.00606576	Q4	glycopeptide antibiotic
APH(6)-Ia	0.000103319	3	0.342593	56.1053	0.00595774	Q4	aminoglycoside antibiotic
MCR-1.6	0.000536559	1	1	10.7763	0.00578213	Q4	peptide antibiotic
sul4	0.00237901	5	0.5	0.856757	0.00509558	Q4	sulfonamide antibiotic
AAC(2')-Ic	8.88302e-05	1	0.934641	56.1053	0.0046581	Q4	aminoglycoside antibiotic
dfrA25	0.000607899	12	0.625	0.856757	0.00390616	Q4	diaminopyrimidine antibiotic
dfrA15b	0.00100654	4	1	0.856757	0.00344944	Q4	diaminopyrimidine antibiotic
FosC2	0.000257846	2	0.75	7.86667	0.00304259	Q4	fosfomycin
MCR-1.8	0.000126346	2	1	10.7763	0.00272309	Q4	peptide antibiotic
cphA2	5.51587e-05	2	0.933333	20.0263	0.00206197	Q4	Beta-lactams
facT	0.00304548	3	0.251799	0.856757	0.00197101	Q4	elfamycin antibiotic
vatE	0.00252652	12	0.0714286	0.856757	0.00185538	Q4	MLS
dfrD	0.00374646	1	0.5	0.856757	0.0016049	Q4	diaminopyrimidine antibiotic
AAC(6')-Iag	0.000110617	2	0.0909091	56.1053	0.0011284	Q4	aminoglycoside antibiotic
clbA	0.00163778	3	0.0143541	13.7545	0.000970054	Q4	Multidrug
vanHM	3.52642e-05	5	0.6	8.77632	0.00092847	Q4	glycopeptide antibiotic
vanXO	9.31089e-05	3	0.333333	8.77632	0.000817153	Q4	glycopeptide antibiotic
dfrA21	0.00088486	4	0.25	0.856757	0.00075811	Q4	diaminopyrimidine antibiotic
FomB	0.000253194	4	0.0754717	7.86667	0.000601295	Q4	fosfomycin
rphB	0.000467576	4	0.166667	0.856757	0.000267066	Q4	rifamycin antibiotic
lin	8.48352e-05	3	0.949275	0.856757	0.000206989	Q4	MLS
vanSN	9.13911e-05	2	0.0909091	8.77632	0.000145832	Q4	glycopeptide antibiotic

## Sheet: Fig. 3f
MAG	Q1	Q2	Q3	Q4	tax					compeleted	Q1	Q2	Q3	Q4	tax
GUT_GENOME015969	0	0	0	0	Prevotella copri					NC_000913.3	32	7	0	0	Escherichia coli str. K-12 substr. MG1655
GUT_GENOME016041	1	0	0	0	Paraprevotella clara					NC_000915.1	1	0	0	0	Helicobacter pylori 26695
GUT_GENOME016050	0	1	0	0	Streptococcus pasteurianus					NC_000921.1	1	0	0	0	Helicobacter pylori J99
GUT_GENOME016052	4	0	0	0	Escherichia coli					NC_000962.3	1	0	0	1	Mycobacterium tuberculosis H37Rv
GUT_GENOME016061	9	1	0	0	Escherichia coli					NC_000963.1	1	0	0	0	Rickettsia prowazekii str. Madrid E
GUT_GENOME016065	1	0	0	0	Prevotella copri					NC_000964.3	0	0	1	3	Bacillus subtilis subsp. subtilis str. 168
GUT_GENOME016066	11	1	0	0	Escherichia coli					NC_002505.1	1	0	0	0	Vibrio cholerae O1 biovar El Tor str. N16961
GUT_GENOME016099	6	0	0	0	Escherichia coli					NC_002506.1	0	0	0	1	Vibrio cholerae O1 biovar El Tor str. N16961
GUT_GENOME016121	0	0	0	0	Prevotella copri					NC_002516.2	15	9	2	7	Pseudomonas aeruginosa PAO1
GUT_GENOME016220	3	0	0	0	Escherichia coli					NC_002677.1	1	1	0	0	Mycobacterium leprae TN
GUT_GENOME016232	5	0	0	0	Escherichia coli					NC_002695.2	32	7	0	0	Escherichia coli O157:H7 str. Sakai
GUT_GENOME016274	1	0	0	0	Prevotella stercorea					NC_002737.2	2	0	1	0	Streptococcus pyogenes M1 GAS
GUT_GENOME016277	1	0	0	0	Paraprevotella clara					NC_002745.2	8	3	0	0	Staphylococcus aureus subsp. aureus N315
GUT_GENOME016279	1	0	0	0	Prevotellamassilia timonensis					NC_002755.2	1	0	0	1	Mycobacterium tuberculosis CDC1551
GUT_GENOME016290	5	1	0	0	Escherichia coli					NC_002758.2	9	3	0	0	Staphylococcus aureus subsp. aureus Mu50
GUT_GENOME016298	0	1	0	0	Klebsiella pneumoniae					NC_002774.1	2	0	0	0	Staphylococcus aureus subsp. aureus Mu50
GUT_GENOME016361	0	0	0	0	Prevotella copri					NC_002929.2	1	0	0	0	Bordetella pertussis Tohama I
GUT_GENOME016366	1	0	0	0	Prevotella copri					NC_002935.2	1	0	0	0	Corynebacterium diphtheriae NCTC 13129
GUT_GENOME016407	0	0	0	0	Prevotella copri					NC_002942.5	1	0	0	0	Legionella pneumophila subsp. pneumophila str. Philadelphia 1
GUT_GENOME016485	5	2	0	0	Klebsiella pneumoniae					NC_002945.4	1	0	0	1	Mycobacterium tuberculosis variant bovis AF2122/97
GUT_GENOME016494	1	0	0	0	Paraprevotella clara					NC_002946.2	3	1	0	2	Neisseria gonorrhoeae FA 1090
GUT_GENOME016522	1	0	0	0	Paraprevotella clara					NC_002947.4	2	0	0	0	Pseudomonas putida KT2440
GUT_GENOME016564	1	0	0	0	Paraprevotella clara					NC_002951.2	5	3	0	0	Staphylococcus aureus subsp. aureus COL
GUT_GENOME016570	1	0	0	0	Prevotella copri					NC_002952.2	8	3	0	0	Staphylococcus aureus subsp. aureus MRSA252
GUT_GENOME016577	1	0	0	0	Paraprevotella clara					NC_002953.3	3	3	0	1	Staphylococcus aureus subsp. aureus MSSA476
GUT_GENOME016596	5	1	0	0	Escherichia coli					NC_002973.6	0	0	0	1	Listeria monocytogenes serotype 4b str. F2365
GUT_GENOME016597	1	0	0	0	Paraprevotella clara					NC_002976.3	7	1	0	0	Staphylococcus epidermidis RP62A
GUT_GENOME016606	6	0	0	0	Escherichia coli					NC_003028.3	3	1	0	0	Streptococcus pneumoniae TIGR4
GUT_GENOME016635	6	0	0	0	Escherichia coli					NC_003098.1	3	2	0	0	Streptococcus pneumoniae R6
GUT_GENOME016703	1	0	0	1	Paraprevotella xylaniphila					NC_003112.2	4	1	0	2	Neisseria meningitidis MC58
GUT_GENOME016718	1	0	0	0	Prevotella stercorea					NC_003116.1	3	1	0	2	Neisseria meningitidis Z2491
GUT_GENOME016728	1	0	0	0	Paraprevotella xylaniphila					NC_003143.1	2	1	0	0	Yersinia pestis CO92
GUT_GENOME016729	3	0	0	0	Escherichia coli					NC_003197.2	17	5	1	0	Salmonella enterica subsp. enterica serovar Typhimurium str. LT2
GUT_GENOME016765	1	0	0	0	Prevotella copri					NC_003198.1	16	5	0	0	Salmonella enterica subsp. enterica serovar Typhi str. CT18
GUT_GENOME016785	1	0	0	0	Paraprevotella clara					NC_003210.1	0	0	0	1	Listeria monocytogenes EGD-e
GUT_GENOME016787	11	1	0	0	Escherichia coli					NC_003296.1	1	0	0	0	Ralstonia solanacearum GMI1000
GUT_GENOME016812	1	1	0	0	Paraprevotella clara					NC_003317.1	1	0	0	0	Brucella melitensis bv. 1 str. 16M
GUT_GENOME016826	6	2	0	0	Escherichia coli					NC_003318.1	1	0	0	0	Brucella melitensis bv. 1 str. 16M
GUT_GENOME016918	0	0	0	0	Prevotella copri					NC_003384.1	6	1	0	0	Salmonella enterica subsp. enterica serovar Typhi str. CT18
GUT_GENOME016948	1	0	0	0	Paraprevotella clara					NC_003485.1	2	1	1	0	Streptococcus pyogenes MGAS8232
GUT_GENOME016994	0	0	0	0	Prevotella copri					NC_003909.8	1	1	0	1	Bacillus cereus ATCC 10987
GUT_GENOME017000	1	0	0	0	Paraprevotella clara					NC_003923.1	5	3	0	0	Staphylococcus aureus subsp. aureus MW2
GUT_GENOME017084	0	1	1	0	Escherichia coli					NC_003997.3	0	0	2	2	Bacillus anthracis str. Ames
GUT_GENOME017182	1	0	0	0	Paraprevotella clara					NC_004070.1	2	0	1	0	Streptococcus pyogenes MGAS315
GUT_GENOME017248	7	1	0	0	Escherichia coli					NC_004088.1	2	1	0	0	Yersinia pestis KIM10+
GUT_GENOME017304	1	0	0	0	Prevotella stercorea					NC_004116.1	1	0	0	0	Streptococcus agalactiae 2603V/R
GUT_GENOME017355	8	0	0	0	Escherichia coli					NC_004129.6	1	0	0	0	Pseudomonas protegens Pf-5
GUT_GENOME017369	9	2	0	0	Escherichia coli					NC_004310.3	1	0	0	0	Brucella suis 1330
GUT_GENOME017374	1	0	0	0	Prevotella copri					NC_004311.2	1	0	0	0	Brucella suis 1330
GUT_GENOME017375	3	3	1	0	Klebsiella pneumoniae					NC_004431.1	31	7	0	0	Escherichia coli CFT073
GUT_GENOME017388	1	0	0	0	Escherichia coli					NC_004461.1	2	1	0	0	Staphylococcus epidermidis ATCC 12228
GUT_GENOME017514	1	0	0	0	Prevotella copri					NC_004578.1	1	0	0	0	Pseudomonas syringae pv. tomato str. DC3000
GUT_GENOME017528	1	0	0	0	Paraprevotella clara					NC_004606.1	2	0	1	0	Streptococcus pyogenes SSI-1
GUT_GENOME017613	1	0	0	0	Prevotella copri					NC_004631.1	16	5	0	0	Salmonella enterica subsp. enterica serovar Typhi str. Ty2
GUT_GENOME063055	8	1	0	0	Escherichia coli					NC_004668.1	3	0	8	0	Enterococcus faecalis V583
GUT_GENOME063069	11	1	0	0	Escherichia coli					NC_004669.1	2	1	0	0	Enterococcus faecalis V583
GUT_GENOME063110	5	1	0	0	Escherichia coli					NC_004722.1	0	1	0	1	Bacillus cereus ATCC 14579
GUT_GENOME063131	6	1	0	0	Escherichia coli					NC_005008.1	1	0	0	0	Staphylococcus epidermidis ATCC 12228
GUT_GENOME063152	2	1	0	0	Enterococcus faecium					NC_005296.1	1	0	0	0	Rhodopseudomonas palustris CGA009
GUT_GENOME063325	4	0	0	0	Escherichia coli					NC_005773.3	1	0	0	0	Pseudomonas savastanoi pv. phaseolicola 1448A
GUT_GENOME063330	7	1	0	0	Escherichia coli					NC_005810.1	2	1	0	0	Yersinia pestis biovar Microtus str. 91001
GUT_GENOME063396	9	2	0	0	Escherichia coli					NC_005945.1	0	0	2	2	Bacillus anthracis str. Sterne
GUT_GENOME063417	9	1	0	0	Escherichia coli					NC_005966.1	1	1	0	0	Acinetobacter baylyi ADP1
GUT_GENOME063523	0	1	1	0	Prevotella multisaccharivorax					NC_006086.1	3	0	1	0	Streptococcus pyogenes MGAS10394
GUT_GENOME063533	0	0	0	0	Prevotella multisaccharivorax					NC_006155.1	2	1	0	0	Yersinia pseudotuberculosis IP 32953
GUT_GENOME063537	0	0	0	0	Streptococcus salivarius					NC_006274.1	0	1	2	2	Bacillus cereus E33L
GUT_GENOME063611	1	0	0	0	Enterococcus faecium					NC_006348.1	1	0	0	0	Burkholderia mallei ATCC 23344
GUT_GENOME063624	1	1	0	0	Enterococcus faecium					NC_006349.2	1	0	0	0	Burkholderia mallei ATCC 23344
GUT_GENOME063630	7	1	0	0	Citrobacter braakii					NC_006350.1	1	0	1	1	Burkholderia pseudomallei K96243
GUT_GENOME063633	3	4	0	0	Klebsiella pneumoniae					NC_006351.1	1	0	0	0	Burkholderia pseudomallei K96243
GUT_GENOME063656	3	2	1	0	Klebsiella pneumoniae					NC_006368.1	1	0	0	1	Legionella pneumophila str. Paris
GUT_GENOME063686	3	0	0	0	Escherichia coli					NC_006369.1	1	0	0	0	Legionella pneumophila str. Lens
GUT_GENOME063697	7	1	0	0	Escherichia coli					NC_006511.1	15	5	0	0	Salmonella enterica subsp. enterica serovar Paratyphi A str. ATCC 9150
GUT_GENOME063713	2	1	0	0	Enterococcus faecium					NC_006629.2	1	0	0	0	Staphylococcus aureus subsp. aureus COL
GUT_GENOME063722	9	0	0	0	Escherichia coli					NC_006663.1	2	1	0	0	Staphylococcus epidermidis RP62A
GUT_GENOME063754	8	0	0	0	Escherichia coli					NC_006856.1	5	3	3	0	Salmonella enterica subsp. enterica serovar Choleraesuis str. SC-B67
GUT_GENOME063794	1	0	0	0	Escherichia coli					NC_006905.1	18	5	1	0	Salmonella enterica subsp. enterica serovar Choleraesuis str. SC-B67
GUT_GENOME063809	2	0	0	0	Paraprevotella clara					NC_006932.1	1	0	0	0	Brucella abortus bv. 1 str. 9-941
GUT_GENOME063845	2	0	0	0	Escherichia coli					NC_007005.1	3	0	0	0	Pseudomonas syringae pv. syringae B728a
GUT_GENOME063854	7	1	0	0	Escherichia coli					NC_007146.2	1	0	1	0	Haemophilus influenzae 86-028NP
GUT_GENOME063877	5	1	0	0	Escherichia coli					NC_007164.1	1	1	0	0	Corynebacterium jeikeium K411
GUT_GENOME063885	7	1	0	0	Escherichia coli					NC_007168.1	4	0	0	0	Staphylococcus haemolyticus JCSC1435
GUT_GENOME063946	2	0	0	0	Escherichia coli					NC_007170.1	1	0	0	0	Staphylococcus haemolyticus JCSC1435
GUT_GENOME063979	8	1	0	0	Escherichia coli					NC_007296.2	2	0	1	0	Streptococcus pyogenes MGAS6180
GUT_GENOME064005	1	0	0	0	Paraprevotella clara					NC_007434.1	1	0	1	1	Burkholderia pseudomallei 1710b
GUT_GENOME064061	0	0	0	0	Prevotella copri					NC_007435.1	1	0	0	1	Burkholderia pseudomallei 1710b
GUT_GENOME064102	0	1	0	0	Clostridium perfringens					NC_007492.2	1	0	0	0	Pseudomonas fluorescens Pf0-1
GUT_GENOME064116	4	2	0	0	Klebsiella pneumoniae					NC_007530.2	0	0	2	2	Bacillus anthracis str. 'Ames Ancestor'
GUT_GENOME064154	2	0	0	0	Escherichia coli					NC_007618.1	1	0	0	0	Brucella abortus 2308
GUT_GENOME064156	1	0	0	0	Prevotella stercorea					NC_007622.1	3	3	0	0	Staphylococcus aureus RF122
GUT_GENOME064162	5	4	0	0	Klebsiella pneumoniae					NC_007778.1	1	0	0	0	Rhodopseudomonas palustris HaA2
GUT_GENOME064170	3	0	0	0	Escherichia coli					NC_007779.1	32	7	0	0	Escherichia coli str. K-12 substr. W3110
GUT_GENOME080592	10	1	0	0	Escherichia coli					NC_007791.1	1	0	0	0	Staphylococcus aureus subsp. aureus USA300_FPR3757
GUT_GENOME080604	11	0	0	0	Escherichia coli					NC_007792.1	1	0	0	0	Staphylococcus aureus subsp. aureus USA300_FPR3757
GUT_GENOME080632	1	0	0	0	Klebsiella pneumoniae					NC_007793.1	5	3	0	0	Staphylococcus aureus subsp. aureus USA300_FPR3757
GUT_GENOME080656	6	1	0	0	Escherichia coli					NC_007795.1	3	3	0	0	Staphylococcus aureus subsp. aureus NCTC 8325
GUT_GENOME080664	10	1	0	0	Escherichia coli					NC_007946.1	31	7	0	0	Escherichia coli UTI89
GUT_GENOME080716	7	1	0	0	Escherichia coli					NC_008021.1	2	0	1	0	Streptococcus pyogenes MGAS9429
GUT_GENOME080845	0	0	1	0	Prevotella stercorea					NC_008022.1	2	0	1	0	Streptococcus pyogenes MGAS10270
GUT_GENOME080874	0	2	0	0	Escherichia coli					NC_008024.1	2	0	1	0	Streptococcus pyogenes MGAS10750
GUT_GENOME080901	6	2	0	0	Escherichia coli					NC_008027.1	1	0	0	0	Pseudomonas entomophila L48
GUT_GENOME080946	10	1	0	0	Escherichia coli					NC_008086.1	1	0	0	0	Helicobacter pylori HPAG1
GUT_GENOME080956	2	4	0	0	Klebsiella pneumoniae					NC_008149.1	2	1	0	0	Yersinia pestis Nepal516
GUT_GENOME081145	1	0	0	0	Enterococcus faecium					NC_008150.1	2	1	0	0	Yersinia pestis Antiqua
GUT_GENOME081150	7	1	0	0	Escherichia coli					NC_008253.1	31	7	0	0	Escherichia coli 536
GUT_GENOME081161	5	3	0	0	Klebsiella pneumoniae					NC_008463.1	16	8	2	7	Pseudomonas aeruginosa UCBPP-PA14
GUT_GENOME081184	1	0	0	0	Enterococcus faecium					NC_008563.1	31	7	0	0	Escherichia coli APEC O1
GUT_GENOME081227	3	2	1	1	Klebsiella pneumoniae					NC_008570.1	1	0	0	0	Aeromonas hydrophila subsp. hydrophila ATCC 7966
GUT_GENOME081236	7	1	0	0	Escherichia coli					NC_008767.1	3	2	0	2	Neisseria meningitidis FAM18
GUT_GENOME081246	2	1	0	0	Enterococcus faecium					NC_008769.1	1	0	0	1	Mycobacterium tuberculosis variant bovis BCG str. Pasteur 1173P2
GUT_GENOME081266	10	1	0	0	Escherichia coli					NC_008785.1	1	0	1	1	Burkholderia mallei SAVP1
GUT_GENOME081276	9	1	0	0	Escherichia coli					NC_008790.1	1	0	0	0	Campylobacter jejuni subsp. jejuni 81-176
GUT_GENOME081312	2	0	0	0	Escherichia coli					NC_008800.1	2	1	0	0	Yersinia enterocolitica subsp. enterocolitica 8081
GUT_GENOME081327	2	1	0	0	Enterococcus faecium					NC_008835.1	1	0	0	0	Burkholderia mallei NCTC 10229
GUT_GENOME081335	12	1	0	0	Escherichia coli					NC_008836.1	1	0	1	1	Burkholderia mallei NCTC 10229
GUT_GENOME081345	1	1	0	0	Enterococcus faecium					NC_009009.1	2	0	0	0	Streptococcus sanguinis SK36
GUT_GENOME081354	8	1	0	0	Escherichia coli					NC_009074.1	1	0	1	1	Burkholderia pseudomallei 668
GUT_GENOME081423	2	4	0	0	Klebsiella pneumoniae					NC_009075.1	1	0	0	0	Burkholderia pseudomallei 668
GUT_GENOME081446	8	2	0	0	Escherichia coli					NC_009076.1	1	0	1	1	Burkholderia pseudomallei 1106a
GUT_GENOME081484	8	1	0	0	Escherichia coli					NC_009078.1	1	0	0	0	Burkholderia pseudomallei 1106a
GUT_GENOME081520	8	1	0	0	Escherichia coli					NC_009079.1	1	0	0	0	Burkholderia mallei NCTC 10247
GUT_GENOME081619	4	4	0	0	Klebsiella pneumoniae					NC_009080.1	1	0	1	1	Burkholderia mallei NCTC 10247
GUT_GENOME081673	1	0	0	0	Clostridium perfringens					NC_009089.1	2	1	0	0	Clostridioides difficile 630
GUT_GENOME081700	1	0	0	0	Prevotella stercorea					NC_009140.1	5	3	0	0	Salmonella enterica subsp. enterica serovar Newport str. SL254
GUT_GENOME081784	1	0	0	0	Prevotella lascolaii					NC_009332.1	2	1	1	0	Streptococcus pyogenes str. Manfredo
GUT_GENOME081798	3	5	0	0	Klebsiella pneumoniae					NC_009342.1	1	0	0	0	Corynebacterium glutamicum R
GUT_GENOME081821	1	0	0	0	Paraprevotella clara					NC_009348.1	1	0	0	0	Aeromonas salmonicida subsp. salmonicida A449
GUT_GENOME081893	1	0	0	0	Prevotella lascolaii					NC_009349.1	2	1	0	0	Aeromonas salmonicida subsp. salmonicida A449
GUT_GENOME081915	1	0	0	0	Paraprevotella clara					NC_009381.1	2	1	0	0	Yersinia pestis Pestoides F
GUT_GENOME081931	7	1	0	0	Escherichia coli					NC_009434.1	1	0	0	0	Pseudomonas stutzeri A1501
GUT_GENOME081955	6	0	0	0	Escherichia coli					NC_009457.1	1	0	0	0	Vibrio cholerae O395
GUT_GENOME081991	1	0	0	0	Escherichia coli					NC_009477.1	1	0	0	0	Staphylococcus aureus subsp. aureus JH9
GUT_GENOME082162	5	1	0	0	Escherichia coli					NC_009487.1	7	3	0	0	Staphylococcus aureus subsp. aureus JH9
GUT_GENOME082170	4	1	0	0	Escherichia coli					NC_009494.2	1	0	0	0	Legionella pneumophila str. Corby
GUT_GENOME082202	8	1	0	0	Escherichia coli					NC_009495.1	0	0	0	1	Clostridium botulinum A str. ATCC 3502
GUT_GENOME082280	8	1	0	0	Escherichia coli					NC_009504.1	1	0	0	0	Brucella ovis ATCC 25840
GUT_GENOME082427	4	0	0	0	Escherichia coli					NC_009525.1	1	0	0	1	Mycobacterium tuberculosis H37Ra
GUT_GENOME082507	5	4	0	1	Klebsiella pneumoniae					NC_009565.1	1	0	0	1	Mycobacterium tuberculosis F11
GUT_GENOME082536	2	1	0	0	Enterococcus faecium					NC_009641.1	3	3	0	0	Staphylococcus aureus subsp. aureus str. Newman
GUT_GENOME082550	1	0	1	0	Enterococcus faecalis					NC_009648.1	10	6	0	0	Klebsiella pneumoniae subsp. pneumoniae MGH 78578
GUT_GENOME082571	1	0	0	0	Paraprevotella clara					NC_009650.1	2	2	0	0	Klebsiella pneumoniae subsp. pneumoniae MGH 78578
GUT_GENOME082595	4	4	0	0	Klebsiella pneumoniae					NC_009651.1	9	0	1	0	Klebsiella pneumoniae subsp. pneumoniae MGH 78578
GUT_GENOME082596	11	1	0	0	Escherichia coli					NC_009656.1	18	10	2	4	Pseudomonas aeruginosa PA7
GUT_GENOME082689	7	1	0	0	Escherichia coli					NC_009667.1	2	0	0	0	Brucella anthropi ATCC 49188
GUT_GENOME082699	1	0	0	0	Prevotella copri					NC_009668.1	1	0	0	0	Brucella anthropi ATCC 49188
GUT_GENOME082726	7	1	1	0	Escherichia coli					NC_009697.1	0	0	0	1	Clostridium botulinum A str. ATCC 19397
GUT_GENOME082741	3	0	0	0	Escherichia coli					NC_009698.1	0	0	0	1	Clostridium botulinum A str. Hall
GUT_GENOME082866	3	3	0	0	Klebsiella pneumoniae					NC_009699.1	0	0	0	1	Clostridium botulinum F str. Langeland
GUT_GENOME082893	2	1	0	0	Enterococcus faecium					NC_009708.1	2	1	0	0	Yersinia pseudotuberculosis IP 31758
GUT_GENOME082914	4	0	0	0	Escherichia coli					NC_009782.1	9	3	0	0	Staphylococcus aureus subsp. aureus Mu3
GUT_GENOME082927	3	0	0	0	Escherichia coli					NC_009785.1	2	0	0	0	Streptococcus gordonii str. Challis substr. CH1
GUT_GENOME082962	1	0	0	0	Prevotella stercorea					NC_009789.1	3	0	0	0	Escherichia coli O139:H28 str. E24377A
GUT_GENOME082966	4	1	0	0	Escherichia coli					NC_009792.1	15	3	0	0	Citrobacter koseri ATCC BAA-895
GUT_GENOME082997	1	0	0	0	Prevotella stercorea					NC_009800.1	32	7	0	0	Escherichia coli HS
GUT_GENOME083136	2	0	0	1	Paraprevotella xylaniphila					NC_009801.1	31	7	0	0	Escherichia coli O139:H28 str. E24377A
GUT_GENOME083159	9	1	0	0	Escherichia coli					NC_009838.1	3	0	0	0	Escherichia coli APEC O1
GUT_GENOME083165	1	0	0	0	Prevotella copri					NC_010063.1	4	1	0	0	Staphylococcus aureus subsp. aureus USA300_TCH1516
GUT_GENOME083340	4	0	0	0	Escherichia coli					NC_010067.1	15	4	0	0	Salmonella enterica subsp. arizonae serovar 62:z4,z23:-
GUT_GENOME083412	12	1	0	0	Escherichia coli					NC_010079.1	5	3	0	0	Staphylococcus aureus subsp. aureus USA300_TCH1516
GUT_GENOME083465	3	2	1	0	Klebsiella pneumoniae					NC_010102.1	17	5	1	0	Salmonella enterica subsp. enterica serovar Paratyphi B str. SPB7
GUT_GENOME083510	3	4	0	0	Klebsiella pneumoniae					NC_010103.1	1	0	0	0	Brucella canis ATCC 23365
GUT_GENOME083519	7	0	0	0	Escherichia coli					NC_010104.1	1	0	0	0	Brucella canis ATCC 23365
GUT_GENOME083549	2	0	0	0	Escherichia coli					NC_010120.1	3	1	0	2	Neisseria meningitidis 053442
GUT_GENOME083576	7	1	0	0	Escherichia coli					NC_010159.1	2	1	0	0	Yersinia pestis Angola
GUT_GENOME083610	1	0	0	0	Streptococcus pasteurianus					NC_010169.1	1	0	0	0	Brucella suis ATCC 23445
GUT_GENOME083652	9	1	0	0	Escherichia coli					NC_010322.1	1	0	0	0	Pseudomonas putida GB-1
GUT_GENOME083714	4	1	0	0	Escherichia coli					NC_010380.1	5	1	0	0	Streptococcus pneumoniae Hungary19A-6
GUT_GENOME083824	0	0	0	0	Paraprevotella clara					NC_010410.1	11	6	11	2	Acinetobacter baumannii AYE
GUT_GENOME083846	2	1	0	0	Klebsiella pneumoniae					NC_010468.1	32	7	0	0	Escherichia coli ATCC 8739
GUT_GENOME083853	0	0	0	0	Prevotella copri					NC_010473.1	31	7	0	0	Escherichia coli str. K-12 substr. DH10B
GUT_GENOME083879	3	0	0	0	Escherichia coli					NC_010488.1	6	3	0	0	Escherichia coli SMS-3-5
GUT_GENOME083899	3	3	0	0	Klebsiella pneumoniae					NC_010498.1	32	7	0	0	Escherichia coli SMS-3-5
GUT_GENOME083913	12	1	0	0	Escherichia coli					NC_010516.1	0	0	0	1	Clostridium botulinum B1 str. Okra
GUT_GENOME083960	1	0	0	0	Paraprevotella clara					NC_010520.1	0	0	0	1	Clostridium botulinum A3 str. Loch Maree
GUT_GENOME083999	10	1	0	0	Escherichia coli					NC_010545.1	4	1	0	0	Corynebacterium urealyticum DSM 7109
GUT_GENOME084087	5	1	0	0	Escherichia coli					NC_010554.1	2	1	0	0	Proteus mirabilis HI4320
GUT_GENOME084115	0	0	0	0	Prevotella stercorea					NC_010582.1	6	2	0	0	Streptococcus pneumoniae CGSP14
GUT_GENOME084128	1	0	0	0	Paraprevotella clara					NC_010605.1	0	1	0	0	Acinetobacter baumannii ACICU
GUT_GENOME084217	0	0	0	0	Prevotella copri					NC_010611.1	4	6	9	0	Acinetobacter baumannii ACICU
GUT_GENOME084222	10	1	0	0	Escherichia coli					NC_010698.2	1	0	0	0	Helicobacter pylori Shi470
GUT_GENOME084232	1	0	0	0	Prevotella stercorea					NC_010742.1	1	0	0	0	Brucella abortus S19
GUT_GENOME084314	5	0	0	0	Escherichia coli					NC_010943.1	6	0	0	0	Stenotrophomonas maltophilia K279a
GUT_GENOME084345	4	3	0	0	Klebsiella pneumoniae					NC_011004.1	1	1	0	0	Rhodopseudomonas palustris TIE-1
GUT_GENOME084377	0	0	0	0	Prevotella copri					NC_011035.1	3	2	0	2	Neisseria gonorrhoeae NCCP11945
GUT_GENOME084394	1	0	0	0	Paraprevotella clara					NC_011071.1	5	0	0	0	Stenotrophomonas maltophilia R551-3
GUT_GENOME084422	3	3	0	0	Klebsiella pneumoniae					NC_011072.1	5	1	0	0	Streptococcus pneumoniae G54
GUT_GENOME084442	8	2	0	0	Escherichia coli					NC_011080.1	17	4	1	0	Salmonella enterica subsp. enterica serovar Newport str. SL254
GUT_GENOME084481	7	1	0	0	Escherichia coli					NC_011083.1	22	5	2	0	Salmonella enterica subsp. enterica serovar Heidelberg str. SL476
GUT_GENOME084652	1	0	0	0	Paraprevotella clara					NC_011092.1	6	1	2	0	Salmonella enterica subsp. enterica serovar Schwarzengrund str. CVM19633
GUT_GENOME084808	1	0	0	0	Prevotella stercorea					NC_011094.1	17	5	1	0	Salmonella enterica subsp. enterica serovar Schwarzengrund str. CVM19633
GUT_GENOME084815	3	5	0	0	Klebsiella pneumoniae					NC_011134.1	2	0	0	0	Streptococcus equi subsp. zooepidemicus MGCS10565
GUT_GENOME084831	1	0	0	0	Escherichia coli					NC_011147.1	15	5	0	0	Salmonella enterica subsp. enterica serovar Paratyphi A str. AKU_12601
GUT_GENOME084845	1	0	0	0	Prevotella copri					NC_011149.1	17	5	2	0	Salmonella enterica subsp. enterica serovar Agona str. SL483
GUT_GENOME084909	4	2	1	0	Klebsiella pneumoniae					NC_011205.1	17	4	1	0	Salmonella enterica subsp. enterica serovar Dublin str. CT_02021853
GUT_GENOME084916	1	4	0	0	Klebsiella pneumoniae					NC_011274.1	15	4	1	1	Salmonella enterica subsp. enterica serovar Gallinarum str. 287/91
GUT_GENOME084986	2	0	0	0	Escherichia coli					NC_011294.1	17	4	1	0	Salmonella enterica subsp. enterica serovar Enteritidis str. P125109
GUT_GENOME085031	6	1	0	0	Escherichia coli					NC_011333.1	1	0	0	0	Helicobacter pylori G27
GUT_GENOME085061	8	0	0	0	Escherichia coli					NC_011353.1	32	7	0	0	Escherichia coli O157:H7 str. EC4115
GUT_GENOME085066	1	0	0	0	Paraprevotella clara					NC_011375.1	2	0	1	0	Streptococcus pyogenes NZ131
GUT_GENOME085090	3	3	0	0	Klebsiella pneumoniae					NC_011415.1	31	7	0	0	Escherichia coli SE11
GUT_GENOME085108	9	0	0	0	Escherichia coli					NC_011419.1	1	0	0	0	Escherichia coli SE11
GUT_GENOME085136	8	1	0	0	Escherichia coli					NC_011498.1	1	0	0	0	Helicobacter pylori P12
GUT_GENOME085278	1	0	0	1	Prevotella stercorea					NC_011586.2	8	5	9	0	Acinetobacter baumannii AB0057
GUT_GENOME085342	1	2	0	0	Klebsiella pneumoniae					NC_011601.1	31	7	0	0	Escherichia coli O127:H6 str. E2348/69
GUT_GENOME085349	6	1	0	0	Escherichia coli					NC_011602.1	3	0	0	0	Escherichia coli O127:H6 str. E2348/69
GUT_GENOME085361	3	3	0	0	Klebsiella pneumoniae					NC_011658.1	0	1	1	1	Bacillus cereus AH187
GUT_GENOME085378	7	1	0	0	Escherichia coli					NC_011660.1	0	0	0	1	Listeria monocytogenes HCC23
GUT_GENOME085394	4	1	0	0	Escherichia coli					NC_011725.1	1	1	0	1	Bacillus cereus B4264
GUT_GENOME085491	1	1	0	0	Paraprevotella clara					NC_011741.1	31	7	0	0	Escherichia coli IAI1
GUT_GENOME085515	4	2	1	0	Klebsiella pneumoniae					NC_011742.1	32	7	0	0	Escherichia coli S88
GUT_GENOME085632	3	1	0	1	Klebsiella oxytoca					NC_011748.1	32	7	0	0	Escherichia coli 55989
GUT_GENOME085639	3	3	0	0	Klebsiella pneumoniae					NC_011750.1	32	7	0	0	Escherichia coli IAI39
GUT_GENOME085668	4	3	1	0	Klebsiella pneumoniae					NC_011770.1	16	9	3	7	Pseudomonas aeruginosa LESB58
GUT_GENOME085729	7	1	0	0	Escherichia coli					NC_011772.1	0	1	0	2	Bacillus cereus G9842
GUT_GENOME085786	3	1	0	0	Klebsiella pneumoniae					NC_011773.1	0	0	2	2	Bacillus cereus AH820
GUT_GENOME085791	1	0	0	0	Prevotella stercorea					NC_011900.1	4	1	0	0	Streptococcus pneumoniae ATCC 700669
GUT_GENOME085843	1	0	0	0	Prevotella stercorea					NC_011969.1	0	1	0	1	Bacillus cereus Q1
GUT_GENOME085870	3	0	0	0	Paraprevotella clara					NC_011993.1	31	7	0	0	Escherichia coli LF82
GUT_GENOME085907	13	1	0	0	Escherichia coli					NC_012004.1	2	0	0	0	Streptococcus uberis 0140J
GUT_GENOME085916	1	0	0	0	Prevotella stercorea					NC_012125.1	17	5	1	0	Salmonella enterica subsp. enterica serovar Paratyphi C str. RKS4594
GUT_GENOME085940	4	3	0	0	Klebsiella pneumoniae					NC_012207.1	1	0	0	1	Mycobacterium tuberculosis variant bovis BCG str. Tokyo 172
GUT_GENOME085965	10	1	0	0	Escherichia coli					NC_012441.1	1	0	0	0	Brucella melitensis ATCC 23457
GUT_GENOME086070	1	0	0	0	Paraprevotella clara					NC_012442.1	1	0	0	0	Brucella melitensis ATCC 23457
GUT_GENOME086101	9	1	0	0	Escherichia coli					NC_012466.1	3	1	0	0	Streptococcus pneumoniae JJA
GUT_GENOME086132	13	1	0	0	Escherichia coli					NC_012467.1	4	1	0	0	Streptococcus pneumoniae P1031
GUT_GENOME086165	10	1	0	0	Escherichia coli					NC_012468.1	3	1	0	0	Streptococcus pneumoniae 70585
GUT_GENOME086179	0	1	0	0	Clostridium perfringens					NC_012469.1	4	1	0	0	Streptococcus pneumoniae Taiwan19F-14
GUT_GENOME086236	4	1	0	0	Escherichia coli					NC_012470.1	2	0	0	0	Streptococcus equi subsp. zooepidemicus
GUT_GENOME086274	4	2	0	0	Klebsiella pneumoniae					NC_012471.1	2	0	0	0	Streptococcus equi subsp. equi 4047
GUT_GENOME086294	8	1	0	0	Escherichia coli					NC_012472.1	0	2	0	2	Bacillus cereus 03BB102
GUT_GENOME086311	1	0	0	0	Paraprevotella xylaniphila					NC_012488.1	0	0	0	1	Listeria monocytogenes serotype 4b str. CLIP 80459
GUT_GENOME086440	1	2	0	0	Klebsiella pneumoniae					NC_012563.1	0	1	0	1	Clostridium botulinum A2 str. Kyoto
GUT_GENOME086442	1	0	0	0	Paraprevotella clara					NC_012578.1	1	0	0	0	Vibrio cholerae M66-2
GUT_GENOME086450	1	0	0	0	Prevotella lascolaii					NC_012581.1	0	0	2	2	Bacillus anthracis str. CDC 684
GUT_GENOME086486	7	1	0	0	Escherichia coli					NC_012582.1	1	0	0	0	Vibrio cholerae O395
GUT_GENOME086528	0	0	0	0	Prevotella copri					NC_012658.1	0	0	0	1	Clostridium botulinum Ba4 str. 657
GUT_GENOME086540	11	1	0	0	Escherichia coli					NC_012659.1	0	0	2	2	Bacillus anthracis str. A0248
GUT_GENOME086584	8	1	0	0	Escherichia coli					NC_012660.1	1	0	0	0	Pseudomonas fluorescens SBW25
GUT_GENOME086637	1	0	0	0	Paraprevotella clara					NC_012667.1	0	0	0	1	Vibrio cholerae MJ-1236
GUT_GENOME086672	8	1	0	0	Escherichia coli					NC_012668.1	5	1	1	0	Vibrio cholerae MJ-1236
GUT_GENOME086688	1	0	0	0	Enterococcus hirae					NC_012731.1	9	7	0	0	Klebsiella pneumoniae subsp. pneumoniae NTUH-K2044
GUT_GENOME086698	0	0	1	0	Streptococcus lutetiensis					NC_012759.1	33	7	0	0	Escherichia coli BW2952
GUT_GENOME086714	1	0	0	0	Paraprevotella clara					NC_012891.1	2	1	1	0	Streptococcus dysgalactiae subsp. equisimilis GGS_124
GUT_GENOME086753	5	0	0	0	Escherichia coli					NC_012892.2	32	7	0	0	Escherichia coli BL21(DE3)
GUT_GENOME086762	1	0	0	0	Prevotella stercorea					NC_012924.1	4	0	0	0	Streptococcus suis SC84
GUT_GENOME086766	5	4	0	0	Klebsiella pneumoniae					NC_012925.1	2	0	0	0	Streptococcus suis P1/7
GUT_GENOME086791	12	1	0	0	Escherichia coli					NC_012926.1	7	0	0	0	Streptococcus suis BM407
GUT_GENOME086793	4	4	0	0	Klebsiella pneumoniae					NC_012943.1	1	0	0	1	Mycobacterium tuberculosis KZN 1435
GUT_GENOME086794	2	0	0	0	Prevotella copri					NC_012947.1	33	7	0	0	Escherichia coli 'BL21-Gold(DE3)pLysS AG'
GUT_GENOME086809	1	1	0	0	Klebsiella pneumoniae					NC_012967.1	32	7	0	0	Escherichia coli B str. REL606
GUT_GENOME086829	3	3	0	0	Klebsiella pneumoniae					NC_012971.2	32	7	0	0	Escherichia coli BL21(DE3)
GUT_GENOME086835	1	0	0	0	Prevotella lascolaii					NC_012973.1	1	0	0	0	Helicobacter pylori B38
GUT_GENOME086862	10	1	0	0	Escherichia coli					NC_013008.1	32	7	0	0	Escherichia coli O157:H7 str. TW14359
GUT_GENOME086880	1	0	0	0	Escherichia coli					NC_013016.1	3	1	0	2	Neisseria meningitidis alpha14
GUT_GENOME086923	3	0	0	0	Escherichia coli					NC_013118.1	1	0	0	0	Brucella microti CCM 4915
GUT_GENOME179079	3	0	0	0	Enterococcus faecium					NC_013119.1	1	0	0	0	Brucella microti CCM 4915
GUT_GENOME179087	1	0	0	0	Paraprevotella clara					NC_013315.1	0	1	0	0	Clostridioides difficile CD196
GUT_GENOME179093	2	0	0	0	Escherichia coli					NC_013353.1	31	7	0	0	Escherichia coli O103:H2 str. 12009
GUT_GENOME179119	2	0	0	0	Escherichia coli					NC_013361.1	31	7	0	0	Escherichia coli O26:H11 str. 11368
GUT_GENOME179134	2	0	0	0	Escherichia coli					NC_013362.1	1	0	0	0	Escherichia coli O26:H11 str. 11368
GUT_GENOME179155	8	0	0	0	Escherichia coli					NC_013364.1	30	7	0	0	Escherichia coli O111:H- str. 11128
GUT_GENOME179177	6	0	0	0	Escherichia coli					NC_013365.1	7	0	0	0	Escherichia coli O111:H- str. 11128
GUT_GENOME179259	0	0	0	0	Paraprevotella clara					NC_013450.1	3	3	0	0	Staphylococcus aureus subsp. aureus ED98
GUT_GENOME179320	8	1	0	0	Escherichia coli					NC_013452.1	1	0	0	0	Staphylococcus aureus subsp. aureus ED98
GUT_GENOME179333	2	0	0	0	Paraprevotella clara					NC_013654.1	32	7	1	0	Escherichia coli SE15
GUT_GENOME179335	1	0	0	0	Prevotella buccae					NC_013716.1	16	3	0	0	Citrobacter rodentium ICC168
GUT_GENOME179336	5	1	0	0	Escherichia coli					NC_013766.2	0	0	0	1	Listeria monocytogenes 08-5578
GUT_GENOME179373	1	0	0	0	Paraprevotella clara					NC_013768.1	0	0	0	1	Listeria monocytogenes 08-5923
GUT_GENOME179392	9	1	0	0	Escherichia coli					NC_013798.1	2	0	0	0	Streptococcus gallolyticus UCN34
GUT_GENOME179395	1	0	0	0	Prevotella stercorea					NC_013853.1	6	2	0	0	Streptococcus mitis B6
GUT_GENOME179429	1	0	0	0	Paraprevotella clara					NC_013941.1	32	7	0	0	Escherichia coli O55:H7 str. CB9615
GUT_GENOME179476	1	0	0	0	Paraprevotella clara					NC_014029.1	2	1	0	0	Yersinia pestis Z176003
GUT_GENOME179486	1	0	0	0	Paraprevotella clara					NC_014121.1	17	3	1	0	Enterobacter cloacae subsp. cloacae ATCC 13047
GUT_GENOME187400	0	1	0	0	Streptococcus pasteurianus					NC_014125.1	1	0	0	0	Legionella pneumophila 2300/99 Alcoy
GUT_GENOME187413	2	0	0	0	Prevotella stercorea					NC_014251.1	5	1	0	0	Streptococcus pneumoniae TCH8431/19A
GUT_GENOME187414	1	0	0	0	Paraprevotella clara					NC_014256.1	1	0	0	0	Helicobacter pylori B8
GUT_GENOME187424	9	2	1	0	Escherichia coli					NC_014259.1	2	4	2	0	Acinetobacter oleivorans DR1
GUT_GENOME187433	9	1	0	0	Escherichia coli					NC_014310.1	1	0	0	0	Ralstonia solanacearum PSI07
GUT_GENOME187444	0	0	0	0	Prevotella copri					NC_014311.1	1	0	0	0	Ralstonia solanacearum PSI07
GUT_GENOME187450	1	0	0	0	Paraprevotella clara					NC_014335.1	0	0	2	2	Bacillus cereus biovar anthracis str. CI
GUT_GENOME187458	1	0	0	0	Prevotella stercorea					NC_014479.1	0	0	0	2	Bacillus subtilis subsp. spizizenii str. W23
GUT_GENOME187464	1	0	0	1	Paraprevotella xylaniphila					NC_014494.1	3	1	0	0	Streptococcus pneumoniae AP200
GUT_GENOME187467	4	0	0	0	Escherichia coli					NC_014498.1	5	1	0	0	Streptococcus pneumoniae 670-6B
GUT_GENOME187494	0	0	0	0	Prevotella copri					NC_014555.1	1	0	0	0	Helicobacter pylori PeCan4
GUT_GENOME187499	0	3	0	0	Klebsiella pneumoniae					NC_014560.1	1	0	0	0	Helicobacter pylori SJM180
GUT_GENOME187514	6	1	0	0	Escherichia coli					NC_014640.1	5	0	0	0	Achromobacter xylosoxidans A8
GUT_GENOME187524	1	0	0	0	Paraprevotella clara					NC_014920.1	0	0	1	0	Haemophilus influenzae F3031
GUT_GENOME187554	3	2	0	0	Klebsiella pneumoniae					NC_014976.1	0	1	1	3	Bacillus subtilis BSn5
GUT_GENOME187555	1	0	0	0	Paraprevotella clara					NC_015219.1	1	0	1	0	Streptococcus gallolyticus subsp. gallolyticus ATCC BAA-2069
GUT_GENOME187572	2	0	0	0	Escherichia coli					NC_015224.1	2	1	0	0	Yersinia enterocolitica subsp. palearctica 105.5R(r)
GUT_GENOME187573	1	0	0	0	Prevotella stercorea					NC_015291.1	4	0	0	0	Streptococcus oralis Uo5
GUT_GENOME187622	1	0	0	0	Paraprevotella clara					NC_015379.1	1	0	0	0	Pseudomonas brassicacearum subsp. brassicacearum NFM421
GUT_GENOME187627	0	0	0	1	Prevotella stercorea					NC_015410.1	1	0	0	0	Pseudomonas mendocina NK-01
GUT_GENOME187639	1	0	0	0	Paraprevotella clara					NC_015424.1	1	0	0	0	Aeromonas veronii B565
GUT_GENOME187683	1	0	0	1	Paraprevotella xylaniphila					NC_015433.1	2	0	0	0	Streptococcus suis ST3
GUT_GENOME187725	1	0	0	0	Prevotella stercorea					NC_015556.1	1	0	0	0	Pseudomonas fulva 12-X
GUT_GENOME187751	1	0	0	0	Paraprevotella clara					NC_015600.1	1	0	1	0	Streptococcus pasteurianus ATCC 43144
GUT_GENOME187788	0	0	0	0	Prevotella copri					NC_015733.1	1	0	0	0	Pseudomonas putida S16
GUT_GENOME187826	1	0	0	0	Prevotella copri					NC_015740.1	1	0	0	0	Pseudomonas stutzeri
GUT_GENOME187870	2	1	0	0	Escherichia coli					NC_015758.1	1	0	0	1	Mycobacterium tuberculosis variant africanum GM041182
GUT_GENOME187881	0	1	0	0	Streptococcus pasteurianus					NC_015761.1	16	3	1	0	Salmonella bongori NCTC 12419
GUT_GENOME187936	1	0	0	0	Paraprevotella clara					NC_015857.1	1	0	0	0	Brucella pinnipedialis B2/94
GUT_GENOME187939	9	1	0	0	Escherichia coli					NC_015858.1	1	0	0	0	Brucella pinnipedialis B2/94
GUT_GENOME187951	0	0	0	0	Prevotella copri					NC_015875.1	5	1	0	0	Streptococcus pseudopneumoniae IS7493
GUT_GENOME187954	8	0	0	1	Escherichia coli					NC_015947.1	5	0	0	0	Stenotrophomonas maltophilia JV3
GUT_GENOME187960	12	2	0	0	Escherichia coli					NC_016047.1	0	0	0	2	Bacillus subtilis subsp. spizizenii TU-B-10
GUT_GENOME187969	11	0	0	0	Escherichia coli					NC_016445.1	4	1	1	0	Vibrio cholerae O1 str. 2010EL-1786
GUT_GENOME188003	0	0	0	0	Paraprevotella clara					NC_016446.1	0	0	0	1	Vibrio cholerae O1 str. 2010EL-1786
GUT_GENOME188012	8	1	0	0	Escherichia coli					NC_016603.1	2	3	4	0	Acinetobacter pittii PHEA-2
GUT_GENOME188026	4	0	0	0	Escherichia coli					NC_016768.1	1	0	0	1	Mycobacterium tuberculosis KZN 4207
GUT_GENOME188076	6	1	0	0	Escherichia coli					NC_016771.1	0	1	1	1	Bacillus cereus NC7401
GUT_GENOME188100	0	1	0	0	Paraprevotella clara					NC_016775.1	1	0	0	0	Brucella suis VBI22
GUT_GENOME188122	1	2	1	0	Klebsiella pneumoniae					NC_016778.1	1	0	0	0	Brucella canis HSK A52141
GUT_GENOME188125	7	2	0	0	Escherichia coli					NC_016779.1	0	2	1	2	Bacillus cereus F837/76
GUT_GENOME188132	1	0	0	0	Paraprevotella xylaniphila					NC_016795.1	1	0	0	0	Brucella abortus A13334
GUT_GENOME188181	4	0	0	0	Escherichia coli					NC_016796.1	1	0	0	0	Brucella canis HSK A52141
GUT_GENOME188188	1	0	0	0	Paraprevotella clara					NC_016797.1	1	0	0	0	Brucella suis VBI22
GUT_GENOME188222	1	0	0	0	Paraprevotella clara					NC_016800.1	2	1	0	0	Corynebacterium diphtheriae BH8
GUT_GENOME188223	3	0	0	0	Escherichia coli					NC_016804.1	1	0	0	1	Mycobacterium tuberculosis variant bovis BCG str. Mexico
GUT_GENOME188226	1	0	0	0	Prevotella copri					NC_016809.1	1	0	1	0	Haemophilus influenzae 10810
GUT_GENOME188240	1	0	0	0	Prevotella copri					NC_016810.1	17	5	1	0	Salmonella enterica subsp. enterica serovar Typhimurium str. SL1344
GUT_GENOME188253	2	0	0	0	Paraprevotella clara					NC_016811.1	1	0	0	0	Legionella pneumophila subsp. pneumophila ATCC 43290
GUT_GENOME188256	1	0	0	0	Prevotella stercorea					NC_016825.1	1	0	0	0	Salmonella enterica subsp. enterica serovar Typhi str. P-stx-12
GUT_GENOME188349	2	0	0	0	Escherichia coli					NC_016830.1	1	0	0	0	Pseudomonas ogarae
GUT_GENOME188362	0	1	1	0	Escherichia coli					NC_016831.1	15	4	1	0	Salmonella enterica subsp. enterica serovar Gallinarum/pullorum str. RKS5078
GUT_GENOME188371	9	1	0	0	Escherichia coli					NC_016832.1	16	5	0	0	Salmonella enterica subsp. enterica serovar Typhi str. P-stx-12
GUT_GENOME194820	2	1	0	0	Enterococcus faecium					NC_016838.1	0	1	0	0	Klebsiella pneumoniae subsp. pneumoniae HS11286
GUT_GENOME194838	7	1	1	0	Escherichia coli					NC_016839.1	6	3	2	0	Klebsiella pneumoniae subsp. pneumoniae HS11286
GUT_GENOME194844	5	1	0	0	Escherichia coli					NC_016845.1	7	5	0	0	Klebsiella pneumoniae subsp. pneumoniae HS11286
GUT_GENOME194855	5	2	0	0	Klebsiella pneumoniae					NC_016846.1	1	0	0	0	Klebsiella pneumoniae subsp. pneumoniae HS11286
GUT_GENOME194864	7	2	1	0	Escherichia coli					NC_016854.1	17	5	1	0	Salmonella enterica subsp. enterica serovar Typhimurium str. D23580
GUT_GENOME194901	1	0	0	0	Streptococcus salivarius					NC_016856.1	17	5	1	0	Salmonella enterica subsp. enterica serovar Typhimurium str. 14028S
GUT_GENOME194907	1	0	0	0	Prevotella copri					NC_016857.1	17	5	1	0	Salmonella enterica subsp. enterica serovar Typhimurium str. ST4/74
GUT_GENOME194917	6	1	0	0	Escherichia coli					NC_016859.1	3	0	0	0	Salmonella enterica subsp. enterica serovar Typhimurium str. ST4/74
GUT_GENOME194942	0	0	0	0	Aeromonas veronii					NC_016863.1	17	5	1	0	Salmonella enterica subsp. enterica serovar Typhimurium str. UK-1
GUT_GENOME194965	2	1	0	0	Escherichia coli					NC_016912.1	4	3	0	0	Staphylococcus aureus subsp. aureus VC40
GUT_GENOME194973	3	2	0	0	Klebsiella pneumoniae					NC_016928.2	4	3	0	0	Staphylococcus aureus subsp. aureus M013
GUT_GENOME194999	1	0	0	0	Prevotella copri					NC_016944.1	1	0	0	0	Vibrio cholerae IEC224
GUT_GENOME195008	10	1	0	0	Escherichia coli					NC_016945.1	0	0	0	1	Vibrio cholerae IEC224
GUT_GENOME195015	2	1	0	0	Paraprevotella clara					NC_017040.1	2	0	1	0	Streptococcus pyogenes MGAS15252
GUT_GENOME195019	3	4	0	0	Klebsiella pneumoniae					NC_017046.1	17	5	1	0	Salmonella enterica subsp. enterica serovar Typhimurium str. 798
GUT_GENOME195021	1	0	0	0	Paraprevotella clara					NC_017048.1	1	0	0	0	Rickettsia prowazekii str. GvV257
GUT_GENOME195052	8	1	1	0	Citrobacter freundii					NC_017049.1	1	0	0	0	Rickettsia prowazekii str. Chernikova
GUT_GENOME195053	1	0	0	0	Paraprevotella xylaniphila					NC_017050.1	1	0	0	0	Rickettsia prowazekii str. Katsinyian
GUT_GENOME195090	14	1	0	0	Escherichia coli					NC_017053.1	2	0	1	0	Streptococcus pyogenes MGAS1882
GUT_GENOME195124	1	0	0	0	Paraprevotella clara					NC_017056.1	1	0	0	0	Rickettsia prowazekii str. BuV67-CWPP
GUT_GENOME195130	2	1	0	0	Escherichia coli					NC_017057.1	1	0	0	0	Rickettsia prowazekii str. RpGvF24
GUT_GENOME195140	1	0	0	0	Prevotella stercorea					NC_017063.1	1	0	0	0	Helicobacter pylori ELS37
GUT_GENOME195146	2	0	0	0	Escherichia coli					NC_017154.1	2	1	0	0	Yersinia pestis D106004
GUT_GENOME195162	0	0	0	0	Prevotella copri					NC_017162.1	7	6	9	0	Acinetobacter baumannii 1656-2
GUT_GENOME195167	1	0	0	0	Paraprevotella clara					NC_017168.1	2	1	0	0	Yersinia pestis A1122
GUT_GENOME195168	1	0	0	0	Prevotella stercorea					NC_017171.2	10	6	10	1	Acinetobacter baumannii MDR-ZJ06
GUT_GENOME195187	1	0	0	0	Escherichia coli					NC_017173.1	0	1	0	0	Clostridioides difficile CF5
GUT_GENOME195200	2	2	0	0	Klebsiella pneumoniae					NC_017174.1	2	2	0	0	Clostridioides difficile M120
GUT_GENOME195203	9	0	0	0	Escherichia coli					NC_017178.1	1	2	1	0	Clostridioides difficile 2007855
GUT_GENOME195239	11	1	0	0	Escherichia coli					NC_017179.1	0	1	0	0	Clostridioides difficile BI1
GUT_GENOME195256	1	0	0	0	Prevotella stercorea					NC_017195.1	0	0	0	3	Bacillus subtilis subsp. subtilis str. RO-NN-1
GUT_GENOME195265	1	0	0	0	Paraprevotella clara					NC_017196.2	0	0	0	3	Bacillus subtilis subsp. natto BEST195
GUT_GENOME195270	11	1	0	0	Escherichia coli					NC_017223.1	1	0	0	0	Bordetella pertussis CS
GUT_GENOME195328	11	1	0	0	Escherichia coli					NC_017244.1	1	0	0	0	Brucella melitensis M28
GUT_GENOME195355	7	1	0	0	Escherichia coli					NC_017245.1	1	0	0	0	Brucella melitensis M28
GUT_GENOME195380	1	0	0	0	Escherichia coli					NC_017246.1	1	0	0	0	Brucella melitensis M5-90
GUT_GENOME195390	4	3	0	0	Klebsiella pneumoniae					NC_017247.1	1	0	0	0	Brucella melitensis M5-90
GUT_GENOME195393	4	1	0	0	Escherichia coli					NC_017248.1	1	0	0	0	Brucella melitensis NI
GUT_GENOME195410	6	1	0	0	Escherichia coli					NC_017250.1	1	0	0	0	Brucella suis 1330
GUT_GENOME195471	6	2	0	0	Escherichia coli					NC_017251.1	1	0	0	0	Brucella suis 1330
GUT_GENOME195473	1	0	0	0	Prevotella stercorea					NC_017265.1	2	1	0	0	Yersinia pestis biovar Medievalis str. Harbin 35
GUT_GENOME195474	2	1	0	0	Escherichia coli					NC_017279.1	1	0	0	0	Campylobacter jejuni subsp. jejuni IA3902
GUT_GENOME195481	10	0	0	1	Escherichia coli					NC_017280.1	1	0	0	0	Campylobacter jejuni subsp. jejuni M1
GUT_GENOME195509	6	0	0	0	Escherichia coli					NC_017282.1	1	0	0	0	Campylobacter jejuni subsp. jejuni S3
GUT_GENOME195510	2	1	0	0	Paraprevotella clara					NC_017283.1	1	0	0	0	Brucella melitensis NI
GUT_GENOME195533	1	0	0	0	Prevotella stercorea					NC_017299.1	0	1	0	1	Clostridium botulinum H04402 065
GUT_GENOME195552	1	0	0	0	Paraprevotella clara					NC_017316.1	3	0	1	0	Enterococcus faecalis OG1RF
GUT_GENOME195580	1	0	0	0	Paraprevotella clara					NC_017331.1	12	4	0	1	Staphylococcus aureus subsp. aureus TW20
GUT_GENOME195607	1	0	0	0	Paraprevotella clara					NC_017333.1	5	3	0	0	Staphylococcus aureus subsp. aureus ST398
GUT_GENOME195648	1	0	0	0	Prevotella stercorea					NC_017334.1	1	0	0	0	Staphylococcus aureus subsp. aureus ST398
GUT_GENOME195654	8	1	0	0	Escherichia coli					NC_017337.1	3	3	0	0	Staphylococcus aureus subsp. aureus ED133
GUT_GENOME195681	7	1	0	0	Escherichia coli					NC_017338.1	5	3	0	0	Staphylococcus aureus subsp. aureus JKD6159
GUT_GENOME195690	3	0	0	0	Escherichia coli					NC_017340.1	8	3	0	0	Staphylococcus aureus 04-02981
GUT_GENOME195700	1	0	0	0	Prevotella stercorea					NC_017341.1	11	4	0	0	Staphylococcus aureus subsp. aureus str. JKD6008
GUT_GENOME195708	2	0	0	0	Paraprevotella clara					NC_017342.1	5	3	0	0	Staphylococcus aureus subsp. aureus TCH60
GUT_GENOME195734	1	0	0	0	Paraprevotella clara					NC_017343.1	5	3	0	0	Staphylococcus aureus subsp. aureus ECT-R 2
GUT_GENOME195739	6	0	0	0	Escherichia coli					NC_017347.1	8	3	0	0	Staphylococcus aureus subsp. aureus T0131
GUT_GENOME195747	1	0	0	0	Paraprevotella clara					NC_017349.1	3	3	0	0	Staphylococcus aureus subsp. aureus LGA251
GUT_GENOME199504	5	1	0	0	Escherichia coli					NC_017350.1	0	0	0	1	Staphylococcus aureus subsp. aureus 11819-97
GUT_GENOME199635	1	0	0	0	Escherichia coli					NC_017351.1	8	4	0	0	Staphylococcus aureus subsp. aureus 11819-97
GUT_GENOME199657	9	1	0	0	Escherichia coli					NC_017352.1	1	0	0	0	Staphylococcus aureus subsp. aureus TW20
GUT_GENOME199780	4	0	0	0	Escherichia coli					NC_017354.1	1	0	0	0	Helicobacter pylori 52
GUT_GENOME199792	9	2	0	0	Escherichia coli					NC_017355.1	1	0	0	0	Helicobacter pylori v225d
GUT_GENOME199809	1	0	0	0	Prevotella stercorea					NC_017358.1	1	0	0	0	Helicobacter pylori Cuz20
GUT_GENOME199820	7	0	0	0	Escherichia coli					NC_017360.1	1	0	0	0	Helicobacter pylori 35A
GUT_GENOME199832	1	0	0	0	Paraprevotella clara					NC_017361.1	1	0	0	1	Helicobacter pylori SouthAfrica7
GUT_GENOME199834	1	0	0	0	Prevotella stercorea					NC_017362.1	1	0	0	0	Helicobacter pylori Lithuania75
GUT_GENOME199848	1	0	0	0	Prevotella stercorea					NC_017365.1	1	0	0	0	Helicobacter pylori F30
GUT_GENOME199849	1	0	0	0	Paraprevotella clara					NC_017366.1	1	0	0	0	Helicobacter pylori F32
GUT_GENOME199852	1	0	0	0	Prevotellamassilia timonensis					NC_017367.1	1	0	0	0	Helicobacter pylori F57
GUT_GENOME199854	0	1	0	0	Streptococcus pasteurianus					NC_017368.1	1	0	0	0	Helicobacter pylori F16
GUT_GENOME199863	1	0	0	0	Prevotella copri					NC_017371.1	1	0	0	0	Helicobacter pylori Gambia94/24
GUT_GENOME199925	1	0	0	0	Paraprevotella clara					NC_017372.1	1	0	0	0	Helicobacter pylori India7
GUT_GENOME199926	1	0	0	0	Prevotella copri					NC_017376.1	1	0	0	0	Helicobacter pylori SNT49
GUT_GENOME199994	9	2	0	0	Escherichia coli					NC_017378.1	1	0	0	0	Helicobacter pylori Puno120
GUT_GENOME200003	3	3	1	0	Klebsiella pneumoniae					NC_017379.1	1	0	0	0	Helicobacter pylori Puno135
GUT_GENOME200019	1	0	0	0	Prevotella stercorea					NC_017382.1	1	0	0	0	Helicobacter pylori 51
GUT_GENOME200031	9	1	0	0	Escherichia coli					NC_017451.1	1	0	1	0	Haemophilus influenzae R2866
GUT_GENOME200057	0	0	0	0	Paraprevotella clara					NC_017452.1	0	0	1	0	Haemophilus influenzae R2846
GUT_GENOME200061	1	0	0	0	Streptococcus salivarius					NC_017501.1	3	1	0	2	Neisseria meningitidis 8013
GUT_GENOME200122	0	1	1	0	Escherichia coli					NC_017505.1	3	1	0	2	Neisseria meningitidis alpha710
GUT_GENOME200147	1	0	0	1	Paraprevotella xylaniphila					NC_017512.1	3	1	0	2	Neisseria meningitidis WUE 2594
GUT_GENOME200179	1	0	0	1	Paraprevotella xylaniphila					NC_017513.1	3	1	0	2	Neisseria meningitidis G2136
GUT_GENOME200194	1	0	0	0	Paraprevotella clara					NC_017514.1	3	1	0	2	Neisseria meningitidis M01-240149
GUT_GENOME200203	0	0	0	0	Prevotella copri					NC_017515.1	3	1	0	2	Neisseria meningitidis M04-240196
GUT_GENOME200229	0	0	0	0	Prevotella copri					NC_017516.1	3	1	0	2	Neisseria meningitidis H44/76
GUT_GENOME200333	1	1	0	0	Paraprevotella clara					NC_017517.1	2	1	0	2	Neisseria meningitidis M01-240355
GUT_GENOME200384	4	0	0	0	Escherichia coli					NC_017518.1	3	1	0	2	Neisseria meningitidis NZ-05/33
GUT_GENOME200386	1	0	0	0	Paraprevotella xylaniphila					NC_017522.1	1	0	0	1	Mycobacterium tuberculosis CCDC5180
GUT_GENOME200395	1	0	0	1	Paraprevotella xylaniphila					NC_017524.1	1	0	0	1	Mycobacterium tuberculosis CTRI-2
GUT_GENOME200408	2	0	0	0	Paraprevotella clara					NC_017529.1	0	0	0	1	Listeria monocytogenes L99
GUT_GENOME200410	11	1	0	0	Escherichia coli					NC_017530.1	1	0	0	0	Pseudomonas putida BIRD-1
GUT_GENOME200457	1	0	0	0	Prevotella stercorea					NC_017532.1	1	0	0	0	Pseudomonas stutzeri DSM 4166
GUT_GENOME200462	0	0	0	0	Prevotella copri					NC_017537.1	0	0	0	1	Listeria monocytogenes M7
GUT_GENOME200464	8	1	0	1	Escherichia coli					NC_017540.1	9	6	0	0	Klebsiella pneumoniae KCTC 2242
GUT_GENOME200477	6	1	0	0	Escherichia coli					NC_017544.1	0	0	0	1	Listeria monocytogenes 10403S
GUT_GENOME200490	1	0	0	0	Paraprevotella clara					NC_017545.1	0	0	0	1	Listeria monocytogenes J0161
GUT_GENOME200503	1	0	0	0	Paraprevotella clara					NC_017546.1	0	0	0	1	Listeria monocytogenes FSL R2-561
GUT_GENOME200570	1	0	0	0	Paraprevotella clara					NC_017547.1	0	0	0	1	Listeria monocytogenes Finland 1998
GUT_GENOME200574	3	3	0	0	Klebsiella pneumoniae					NC_017548.1	15	8	2	7	Pseudomonas aeruginosa M18
GUT_GENOME200626	0	0	0	0	Prevotella copri					NC_017549.1	18	8	2	7	Pseudomonas aeruginosa NCGM2.S1
GUT_GENOME200671	0	0	0	0	Prevotella copri					NC_017560.1	1	0	0	0	Rickettsia prowazekii str. Rp22
GUT_GENOME200701	0	2	0	0	Klebsiella pneumoniae					NC_017564.1	2	1	0	0	Yersinia enterocolitica subsp. palearctica Y11
GUT_GENOME200821	0	0	0	0	Paraprevotella clara					NC_017575.1	1	0	0	0	Ralstonia solanacearum Po82
GUT_GENOME200859	1	0	0	0	Prevotella copri					NC_017576.1	1	0	0	0	Streptococcus gallolyticus subsp. gallolyticus ATCC 43143
GUT_GENOME200860	12	1	0	0	Escherichia coli					NC_017582.1	2	0	0	0	Streptococcus equi subsp. zooepidemicus ATCC 35246
GUT_GENOME200872	10	1	0	0	Escherichia coli					NC_017591.1	3	1	0	0	Streptococcus pneumoniae INV104
GUT_GENOME200877	1	0	0	0	Paraprevotella clara					NC_017592.1	3	0	0	0	Streptococcus pneumoniae OXC141
GUT_GENOME242917	2	0	0	0	Prevotella bivia					NC_017593.1	4	1	0	0	Streptococcus pneumoniae INV200
GUT_GENOME242920	0	0	0	0	Streptococcus oralis					NC_017596.1	2	1	1	0	Streptococcus pyogenes Alab49
GUT_GENOME242924	1	0	0	0	Prevotella bivia					NC_017617.1	3	0	0	0	Streptococcus suis GZ1
GUT_GENOME242986	0	0	0	0	Prevotella disiens					NC_017618.1	7	1	0	0	Streptococcus suis JS14
GUT_GENOME242989	1	0	0	0	Prevotella bivia					NC_017619.1	4	0	0	0	Streptococcus suis SS12
GUT_GENOME243000	1	0	0	0	Prevotella bivia					NC_017620.1	4	0	0	0	Streptococcus suis D9
GUT_GENOME243012	0	0	0	0	Prevotella disiens					NC_017621.1	5	0	1	0	Streptococcus suis D12
GUT_GENOME243023	1	0	0	0	Stenotrophomonas maltophilia					NC_017622.1	2	0	0	0	Streptococcus suis A7
GUT_GENOME243028	1	0	0	1	Stenotrophomonas maltophilia					NC_017623.1	17	4	2	0	Salmonella enterica subsp. enterica serovar Heidelberg str. B182
GUT_GENOME243030	1	0	0	0	Prevotella buccalis					NC_017625.1	32	7	0	0	Escherichia coli DH1
GUT_GENOME243038	1	0	0	0	Stenotrophomonas maltophilia					NC_017626.1	32	7	0	0	Escherichia coli 042
GUT_GENOME243045	1	0	0	1	Stenotrophomonas maltophilia					NC_017628.1	31	7	0	0	Escherichia coli IHE3034
GUT_GENOME243051	3	4	0	0	Klebsiella pneumoniae					NC_017631.1	31	7	0	0	Escherichia coli ABU 83972
GUT_GENOME243079	1	0	0	0	Stenotrophomonas maltophilia					NC_017632.1	31	7	0	0	Escherichia coli UM146
GUT_GENOME243085	1	0	0	1	Stenotrophomonas maltophilia					NC_017633.1	32	7	0	0	Escherichia coli ETEC H10407
GUT_GENOME243095	1	0	0	0	Prevotella colorans					NC_017634.1	31	7	0	0	Escherichia coli O83:H1 str. NRG 857C
GUT_GENOME243106	8	1	0	0	Escherichia coli					NC_017635.1	31	7	0	0	Escherichia coli W
GUT_GENOME243109	1	0	0	1	Stenotrophomonas maltophilia					NC_017638.1	32	7	0	0	Escherichia coli DH1
GUT_GENOME243127	1	0	0	1	Stenotrophomonas maltophilia					NC_017641.1	32	7	0	0	Escherichia coli UMNK88
GUT_GENOME243134	1	0	0	1	Stenotrophomonas maltophilia					NC_017645.1	5	4	1	0	Escherichia coli UMNK88
GUT_GENOME243142	1	0	0	0	Stenotrophomonas maltophilia					NC_017646.1	32	7	0	0	Escherichia coli O7:K1 str. CE10
GUT_GENOME243143	0	0	0	0	Prevotella buccalis					NC_017651.1	30	7	0	0	Escherichia coli str. 'clone D i2'
GUT_GENOME243163	2	0	0	0	Prevotella bivia					NC_017652.1	30	7	0	0	Escherichia coli str. 'clone D i14'
GUT_GENOME243176	1	0	0	0	Streptococcus oralis					NC_017654.1	1	0	0	0	Escherichia coli O55:H7 str. RM12579
GUT_GENOME243180	1	0	0	0	Prevotella bivia					NC_017656.1	32	7	0	0	Escherichia coli O55:H7 str. RM12579
GUT_GENOME243186	1	0	0	1	Stenotrophomonas maltophilia					NC_017658.1	3	0	0	0	Escherichia coli O55:H7 str. RM12579
GUT_GENOME243194	1	0	0	1	Stenotrophomonas maltophilia					NC_017659.1	9	0	1	0	Escherichia coli O83:H1 str. NRG 857C
GUT_GENOME243201	0	0	0	0	Peptostreptococcus anaerobius					NC_017660.1	32	7	0	0	Escherichia coli KO11FL
GUT_GENOME243204	1	0	0	0	Prevotella bivia					NC_017664.1	31	7	0	0	Escherichia coli W
GUT_GENOME243217	1	0	0	0	Stenotrophomonas maltophilia					NC_017671.1	5	0	0	0	Stenotrophomonas maltophilia D457
GUT_GENOME243219	1	0	0	0	Prevotella corporis					NC_017719.1	3	0	0	0	Salmonella enterica subsp. enterica serovar Typhimurium str. SL1344
GUT_GENOME243228	5	1	0	0	Escherichia coli					NC_017728.1	0	0	0	1	Listeria monocytogenes 07PF0776
GUT_GENOME243247	0	0	0	1	Stenotrophomonas maltophilia					NC_017729.1	0	0	2	2	Bacillus anthracis str. H9401
GUT_GENOME243260	1	0	0	0	Prevotella bivia					NC_017731.1	3	0	0	1	Providencia stuartii MRSN 2154
GUT_GENOME243262	2	0	0	0	Escherichia coli					NC_017733.1	1	0	0	0	Helicobacter pylori HUP-B14
GUT_GENOME243267	7	1	0	0	Escherichia coli					NC_017739.1	1	0	0	0	Helicobacter pylori Shi417
GUT_GENOME243269	0	2	0	2	Pseudomonas aeruginosa					NC_017740.1	1	0	0	0	Helicobacter pylori Shi169
GUT_GENOME243282	9	0	0	0	Escherichia coli					NC_017741.1	1	0	0	0	Helicobacter pylori Shi112
GUT_GENOME243307	1	0	0	1	Stenotrophomonas maltophilia					NC_017742.1	1	0	0	0	Helicobacter pylori PeCan18
GUT_GENOME243322	1	0	0	0	Stenotrophomonas maltophilia					NC_017763.1	5	3	0	0	Staphylococcus aureus subsp. aureus HO 5096 0412
GUT_GENOME243328	1	0	0	1	Stenotrophomonas maltophilia					NC_017769.2	4	1	0	0	Streptococcus pneumoniae ST556
GUT_GENOME243331	1	0	0	1	Stenotrophomonas maltophilia					NC_017831.1	1	0	1	1	Burkholderia pseudomallei 1026b
GUT_GENOME243339	1	0	0	0	Stenotrophomonas maltophilia					NC_017832.1	1	0	0	1	Burkholderia pseudomallei 1026b
GUT_GENOME243344	0	0	0	0	Prevotella buccalis					NC_017847.1	9	6	10	1	Acinetobacter baumannii MDR-TJ
GUT_GENOME243372	1	0	0	1	Stenotrophomonas maltophilia					NC_017906.1	32	7	0	0	Escherichia coli Xuzhou21
GUT_GENOME243381	1	0	0	1	Stenotrophomonas maltophilia					NC_017911.1	1	0	0	0	Pseudomonas fluorescens A506
GUT_GENOME243385	1	0	0	0	Stenotrophomonas maltophilia					NC_017950.1	2	0	0	0	Streptococcus suis ST1
GUT_GENOME243386	1	0	0	0	Prevotella bivia					NC_017960.1	3	1	0	0	Enterococcus faecium DO
GUT_GENOME243388	1	0	0	1	Stenotrophomonas maltophilia					NC_017961.1	2	0	0	0	Enterococcus faecium DO
GUT_GENOME243405	1	0	0	0	Prevotella bivia					NC_017962.1	3	1	0	0	Enterococcus faecium DO
GUT_GENOME243446	1	0	0	1	Stenotrophomonas maltophilia					NC_017986.1	1	0	0	0	Pseudomonas putida ND6
GUT_GENOME243451	1	0	0	1	Stenotrophomonas maltophilia					NC_018028.1	2	0	0	0	Pseudomonas stutzeri CCUG 29243
GUT_GENOME243477	1	0	0	0	Prevotella bivia					NC_018078.1	1	0	0	1	Mycobacterium tuberculosis KZN 605
GUT_GENOME243482	6	1	0	0	Escherichia coli					NC_018079.1	16	3	1	0	Enterobacter cloacae subsp. dissolvens SDM
GUT_GENOME243483	1	0	0	1	Stenotrophomonas maltophilia					NC_018080.1	14	8	2	5	Pseudomonas aeruginosa DK2
GUT_GENOME243494	1	0	0	1	Stenotrophomonas maltophilia					NC_018139.1	1	0	0	0	Legionella pneumophila subsp. pneumophila
GUT_GENOME243496	6	1	0	0	Escherichia coli					NC_018140.1	1	0	0	0	Legionella pneumophila subsp. pneumophila
GUT_GENOME243507	9	1	0	0	Escherichia coli					NC_018143.2	1	0	0	1	Mycobacterium tuberculosis H37Rv
GUT_GENOME243515	1	0	0	0	Prevotella timonensis					NC_018177.1	1	0	0	0	Pseudomonas stutzeri DSM 10701
GUT_GENOME243524	12	1	0	0	Escherichia coli					NC_018220.1	1	0	0	0	Pseudomonas putida DOT-T1E
GUT_GENOME243547	1	0	0	0	Stenotrophomonas maltophilia					NC_018221.1	3	0	1	0	Enterococcus faecalis D32
GUT_GENOME243576	1	0	0	0	Stenotrophomonas maltophilia					NC_018222.1	1	0	0	0	Enterococcus faecalis D32
GUT_GENOME243585	1	0	0	1	Stenotrophomonas maltophilia					NC_018491.1	0	1	0	1	Bacillus cereus FRI-35
GUT_GENOME243588	1	0	0	1	Stenotrophomonas maltophilia					NC_018518.1	0	0	0	1	Bordetella pertussis 18323
GUT_GENOME243598	0	0	0	0	Prevotella buccalis					NC_018520.1	0	0	1	3	Bacillus subtilis QB928
GUT_GENOME243620	1	0	0	0	Stenotrophomonas maltophilia					NC_018522.1	9	7	0	0	Klebsiella pneumoniae subsp. pneumoniae 1084
GUT_GENOME243624	0	0	1	0	Prevotella disiens					NC_018526.1	2	0	0	0	Streptococcus suis S735
GUT_GENOME243625	0	0	0	1	Prevotella buccalis					NC_018527.1	1	0	1	1	Burkholderia pseudomallei BPC006
GUT_GENOME243627	1	0	0	1	Stenotrophomonas maltophilia					NC_018529.1	1	0	0	0	Burkholderia pseudomallei BPC006
GUT_GENOME243629	1	0	0	0	Stenotrophomonas maltophilia					NC_018533.1	1	0	0	0	Bartonella quintana RM-11
GUT_GENOME243635	1	0	0	0	Prevotella timonensis					NC_018584.1	0	0	0	1	Listeria monocytogenes ATCC 19117
GUT_GENOME243638	1	0	0	1	Stenotrophomonas maltophilia					NC_018585.1	0	0	0	1	Listeria monocytogenes SLCC2378
GUT_GENOME243643	11	1	0	0	Escherichia coli					NC_018586.1	0	0	0	1	Listeria monocytogenes SLCC2540
GUT_GENOME243647	2	0	0	1	Stenotrophomonas maltophilia					NC_018587.1	0	0	0	1	Listeria monocytogenes SLCC2755
GUT_GENOME243671	1	0	0	0	Prevotella corporis					NC_018588.1	0	0	0	1	Listeria monocytogenes SLCC2372
GUT_GENOME243717	0	0	0	0	Prevotella disiens					NC_018589.1	0	0	0	1	Listeria monocytogenes SLCC2479
GUT_GENOME243720	1	0	1	0	Enterococcus faecalis					NC_018590.1	0	0	0	1	Listeria monocytogenes SLCC2376
GUT_GENOME243724	1	0	0	0	Prevotella bivia					NC_018592.1	0	0	0	1	Listeria monocytogenes SLCC5850
GUT_GENOME243727	2	0	0	0	Prevotella bivia					NC_018593.1	0	0	0	1	Listeria monocytogenes SLCC7179
GUT_GENOME243766	1	0	0	0	Prevotella bivia					NC_018594.1	3	1	0	0	Streptococcus pneumoniae SPNA45
GUT_GENOME243778	3	3	1	0	Klebsiella pneumoniae					NC_018608.1	5	3	0	0	Staphylococcus aureus 08BA02176
GUT_GENOME243785	3	1	1	0	Klebsiella pneumoniae					NC_018630.1	3	1	0	0	Streptococcus pneumoniae gamPNI0373
GUT_GENOME243799	2	2	1	0	Klebsiella pneumoniae					NC_018642.1	0	0	0	1	Listeria monocytogenes L312
GUT_GENOME243803	2	0	0	0	Prevotella colorans					NC_018650.1	37	7	0	1	Escherichia coli O104:H4 str. 2009EL-2050
GUT_GENOME243813	1	0	1	0	Enterococcus faecalis					NC_018658.1	36	7	0	1	Escherichia coli O104:H4 str. 2011C-3493
GUT_GENOME243815	4	1	0	0	Enterococcus faecium					NC_018659.1	2	0	0	0	Escherichia coli O104:H4 str. 2011C-3493
GUT_GENOME243816	0	0	0	0	Streptococcus thermophilus					NC_018661.1	36	7	0	1	Escherichia coli O104:H4 str. 2009EL-2071
GUT_GENOME243821	10	1	1	0	Escherichia coli					NC_018706.1	9	6	9	1	Acinetobacter baumannii TYTH-1
GUT_GENOME243852	1	0	0	0	Prevotella buccalis					NC_018712.1	2	0	1	0	Streptococcus dysgalactiae subsp. equisimilis RE378
GUT_GENOME243869	0	0	1	0	Enterococcus faecalis					NC_018936.1	2	0	1	0	Streptococcus pyogenes A20
GUT_GENOME243894	9	2	0	0	Escherichia coli					NC_018937.1	1	0	0	0	Helicobacter pylori Rif1
GUT_GENOME243904	1	0	0	0	Prevotella timonensis					NC_018938.1	1	0	0	0	Helicobacter pylori Rif2
GUT_GENOME243917	1	0	0	0	Prevotella bivia					NC_018939.1	1	0	0	0	Helicobacter pylori 26695
GUT_GENOME243953	10	1	0	0	Escherichia coli					NC_019042.1	2	0	1	0	Streptococcus dysgalactiae subsp. equisimilis AC-2713
GUT_GENOME243975	6	1	0	0	Escherichia coli					NC_019556.1	0	0	0	1	Listeria monocytogenes serotype 4b str. LL195
GUT_GENOME244011	2	0	0	0	Proteus mirabilis					NC_019560.1	1	0	0	0	Helicobacter pylori Aklavik117
GUT_GENOME244018	1	0	0	0	Prevotella buccalis					NC_019563.1	1	0	0	0	Helicobacter pylori Aklavik86
GUT_GENOME244019	1	1	0	3	Pseudomonas aeruginosa					NC_019670.1	1	0	0	0	Pseudomonas sp. UW4
GUT_GENOME244022	0	0	0	0	Peptostreptococcus anaerobius					NC_019770.1	3	0	1	0	Enterococcus faecalis str. Symbioflor 1
GUT_GENOME244057	1	0	0	0	Prevotella bivia					NC_019896.1	0	0	1	3	Bacillus subtilis subsp. subtilis str. BSP1
GUT_GENOME244074	1	0	0	0	Prevotella bivia					NC_019905.1	1	0	0	0	Pseudomonas putida HB3267
GUT_GENOME244080	0	1	0	1	Staphylococcus epidermidis					NC_019906.1	8	0	2	0	Pseudomonas putida HB3267
GUT_GENOME244087	1	0	0	0	Prevotella bivia					NC_019936.1	1	0	0	0	Pseudomonas stutzeri RCH2
GUT_GENOME244093	1	0	0	0	Prevotella bivia					NC_019985.2	0	0	0	1	Acinetobacter baumannii ZW85-1
GUT_GENOME244097	1	0	0	0	Paraprevotella clara					NC_020089.1	1	0	0	1	Mycobacterium tuberculosis 7199-99
GUT_GENOME244126	1	0	0	0	Prevotella bivia					NC_020163.1	31	7	0	0	Escherichia coli APEC O78
GUT_GENOME244131	1	0	0	0	Enterococcus faecium					NC_020207.1	3	1	0	0	Enterococcus faecium ATCC 8459 = NRRL B-2354
GUT_GENOME244139	1	0	0	0	Prevotella bivia					NC_020209.1	1	0	0	0	Pseudomonas poae RE*1-1-14
GUT_GENOME244144	1	0	0	0	Prevotella bivia					NC_020211.1	3	1	0	2	Serratia marcescens WW4
GUT_GENOME244149	1	0	1	0	Enterococcus faecalis					NC_020230.1	4	1	0	0	Corynebacterium urealyticum DSM 7111
GUT_GENOME244150	3	0	0	0	Enterococcus faecium					NC_020244.1	0	0	0	3	Bacillus subtilis XF-1
GUT_GENOME244157	0	1	0	0	Prevotella corporis					NC_020245.2	1	0	0	1	Mycobacterium tuberculosis variant bovis BCG str. Korea 1168P
GUT_GENOME244168	1	0	0	0	Streptococcus anginosus					NC_020307.1	17	4	1	0	Salmonella enterica subsp. enterica serovar Javiana str. CFSAN001992
GUT_GENOME244181	1	0	0	0	Prevotella bivia					NC_020418.1	2	0	0	1	Morganella morganii subsp. morganii KT
GUT_GENOME244187	1	0	0	0	Prevotella bivia					NC_020507.1	0	0	1	3	Bacillus subtilis subsp. subtilis 6051-HGW
GUT_GENOME244189	9	1	1	0	Escherichia coli					NC_020508.1	1	0	0	0	Helicobacter pylori OK113
GUT_GENOME244205	0	1	0	0	Streptococcus mitis					NC_020509.1	1	0	0	0	Helicobacter pylori OK310
GUT_GENOME244215	3	2	0	0	Enterococcus faecium					NC_020521.1	1	0	0	0	Legionella pneumophila subsp. pneumophila LPE509
GUT_GENOME244218	1	0	0	0	Prevotella bivia					NC_020526.1	7	1	0	0	Streptococcus suis SC070731
GUT_GENOME244221	3	2	0	0	Enterococcus faecium					NC_020529.1	6	3	0	0	Staphylococcus aureus subsp. aureus ST228
GUT_GENOME244225	1	0	0	0	Prevotella buccalis					NC_020530.1	1	0	0	0	Staphylococcus aureus subsp. aureus ST228
GUT_GENOME244256	1	0	0	0	Enterococcus faecium					NC_020531.1	1	0	0	0	Staphylococcus aureus subsp. aureus ST228
GUT_GENOME244258	1	0	0	0	Enterococcus faecium					NC_020532.1	6	3	0	0	Staphylococcus aureus subsp. aureus ST228
GUT_GENOME244259	1	1	0	0	Enterococcus faecium					NC_020533.1	6	3	0	0	Staphylococcus aureus subsp. aureus ST228
GUT_GENOME244260	1	0	0	0	Enterococcus faecium					NC_020534.1	1	0	0	0	Staphylococcus aureus subsp. aureus ST228
GUT_GENOME244261	2	0	0	0	Enterococcus faecium					NC_020535.1	1	0	0	0	Staphylococcus aureus subsp. aureus ST228
GUT_GENOME244262	2	0	0	0	Enterococcus faecium					NC_020536.1	6	3	0	0	Staphylococcus aureus subsp. aureus ST228
GUT_GENOME244275	1	0	0	0	Enterococcus faecium					NC_020537.1	6	3	0	0	Staphylococcus aureus subsp. aureus ST228
GUT_GENOME244285	3	2	0	0	Enterococcus faecium					NC_020538.1	1	0	0	0	Staphylococcus aureus subsp. aureus ST228
GUT_GENOME244297	2	2	1	0	Klebsiella pneumoniae					NC_020539.1	1	0	0	0	Staphylococcus aureus subsp. aureus ST228
GUT_GENOME244324	1	0	0	0	Prevotella bivia					NC_020540.2	2	0	1	0	Streptococcus pyogenes M1 476
GUT_GENOME244326	1	0	0	0	Prevotella bivia					NC_020547.2	2	5	8	0	Acinetobacter baumannii D1279779
GUT_GENOME244349	0	0	0	0	Corynebacterium jeikeium					NC_020559.1	1	0	0	1	Mycobacterium tuberculosis str. Erdman = ATCC 35801
										NC_020561.1	1	0	0	0	Sphingomonas sp. MM-1
										NC_020562.1	1	0	0	0	Sphingomonas sp. MM-1
										NC_020564.1	6	3	0	0	Staphylococcus aureus subsp. aureus ST228
										NC_020565.1	1	0	0	0	Staphylococcus aureus subsp. aureus ST228
										NC_020566.1	6	3	0	0	Staphylococcus aureus subsp. aureus ST228
										NC_020567.1	1	0	0	0	Staphylococcus aureus subsp. aureus ST228
										NC_020568.1	6	3	0	0	Staphylococcus aureus subsp. aureus ST228
										NC_020829.1	2	0	0	0	Pseudomonas sp. ATCC 13867
										NC_020832.1	0	0	0	3	Bacillus subtilis subsp. subtilis str. BAB-1
										NC_020912.1	15	8	2	7	Pseudomonas aeruginosa B136-33
										NC_020992.1	1	0	0	0	Rickettsia prowazekii str. NMRC Madrid E
										NC_020993.1	1	0	0	0	Rickettsia prowazekii str. Breinl
										NC_021003.1	3	1	0	0	Streptococcus pneumoniae SPN032672
										NC_021005.1	3	0	0	0	Streptococcus pneumoniae SPN994039
										NC_021006.1	3	1	0	0	Streptococcus pneumoniae SPN034156
										NC_021026.1	3	0	0	0	Streptococcus pneumoniae SPN994038
										NC_021028.1	3	0	0	0	Streptococcus pneumoniae SPN034183
										NC_021175.1	4	0	0	0	Streptococcus cristatus AS 1.3089
										NC_021176.1	16	5	0	0	Salmonella enterica subsp. enterica serovar Typhi str. Ty21a
										NC_021213.1	3	0	0	0	Streptococcus suis TL13
										NC_021215.3	1	0	0	0	Helicobacter pylori UM032
										NC_021216.3	1	0	0	0	Helicobacter pylori UM299
										NC_021217.3	1	0	0	0	Helicobacter pylori UM037
										NC_021218.3	1	0	0	0	Helicobacter pylori UM066
										NC_021237.1	1	0	0	0	Pseudomonas protegens CHA0
										NC_021251.1	1	0	0	1	Mycobacterium tuberculosis CCDC5079
										NC_021290.1	1	0	0	0	Aeromonas hydrophila ML09-119
										NC_021350.1	1	0	0	0	Legionella pneumophila subsp. pneumophila str. Thunder Bay
										NC_021485.1	1	0	0	0	Streptococcus agalactiae 09mas018883
										NC_021491.1	3	0	0	0	Pseudomonas putida H8234
										NC_021499.1	1	0	0	0	Pseudomonas resinovorans NBRC 106553
										NC_021505.1	1	0	0	0	Pseudomonas putida NBRC 14164
										NC_021554.1	8	3	0	0	Staphylococcus aureus CA-347
										NC_021577.1	15	9	2	7	Pseudomonas aeruginosa RP73
										NC_021670.1	12	4	0	0	Staphylococcus aureus
										NC_021726.1	6	5	9	0	Acinetobacter baumannii BJAB07104
										NC_021728.1	4	1	1	1	Acinetobacter baumannii BJAB07104
										NC_021729.1	7	5	9	0	Acinetobacter baumannii BJAB0868
										NC_021732.1	4	1	1	1	Acinetobacter baumannii BJAB0868
										NC_021733.1	6	3	6	0	Acinetobacter baumannii BJAB0715
										NC_021734.1	1	0	0	1	Acinetobacter baumannii BJAB0715
										NC_021740.1	1	0	0	1	Mycobacterium tuberculosis EAI5
										NC_021807.1	2	0	1	0	Streptococcus pyogenes HSC5
										NC_021810.1	17	5	2	0	Salmonella enterica subsp. enterica serovar Heidelberg str. 41578
										NC_021811.1	4	0	0	0	Salmonella enterica subsp. enterica serovar Heidelberg str. 41578
										NC_021812.2	17	5	2	0	Salmonella enterica subsp. enterica serovar Heidelberg str. CFSAN002069
										NC_021813.2	2	0	0	0	Salmonella enterica subsp. enterica serovar Heidelberg str. CFSAN002069
										NC_021814.1	17	5	1	0	Salmonella enterica subsp. enterica serovar Typhimurium var. 5- str. CFSAN001921
										NC_021815.1	2	0	0	0	Salmonella enterica subsp. enterica serovar Typhimurium var. 5- str. CFSAN001921
										NC_021818.1	17	5	1	0	Salmonella enterica subsp. enterica serovar Cubana str. CFSAN002050
										NC_021820.1	17	5	1	0	Salmonella enterica subsp. enterica serovar 4,[5],12:i:- str. 08-1736
										NC_021823.1	0	0	0	1	Listeria monocytogenes
										NC_021824.1	0	0	0	1	Listeria monocytogenes
										NC_021825.2	0	0	0	1	Listeria monocytogenes
										NC_021826.1	0	0	0	1	Listeria monocytogenes
										NC_021827.1	0	0	0	1	Listeria monocytogenes
										NC_021829.4	0	0	0	1	Listeria monocytogenes J1-220
										NC_021830.2	0	0	0	1	Listeria monocytogenes J1816
										NC_021837.1	0	0	0	1	Listeria monocytogenes
										NC_021838.1	0	0	0	1	Listeria monocytogenes
										NC_021839.1	0	0	0	1	Listeria monocytogenes
										NC_021840.1	0	0	0	1	Listeria monocytogenes
										NC_021844.1	17	5	1	0	Salmonella enterica subsp. enterica serovar Bareilly str. CFSAN000189
										NC_021870.1	16	3	1	0	Salmonella bongori N268-08
										NC_021877.1	1	0	0	0	Burkholderia pseudomallei MSHR305
										NC_021882.2	1	0	0	0	Helicobacter pylori UM298
										NC_021884.1	1	0	1	1	Burkholderia pseudomallei MSHR305
										NC_021888.1	1	0	0	0	Chlamydia trachomatis RC-F(s)/852
										NC_021890.1	1	0	0	0	Chlamydia trachomatis RC-F(s)/342
										NC_021891.1	1	0	0	0	Chlamydia trachomatis RC-J(s)/122
										NC_021892.1	1	0	0	0	Chlamydia trachomatis J/6276tet1
										NC_021900.1	2	0	1	0	Streptococcus lutetiensis 033
										NC_021902.1	20	5	1	0	Salmonella enterica subsp. enterica serovar Newport str. USMARC-S3124.1
										NC_022000.1	2	1	0	0	Proteus mirabilis BB2000
										NC_022113.1	3	3	0	0	Staphylococcus aureus subsp. aureus 55/2053
										NC_022221.1	15	4	1	1	Salmonella enterica subsp. enterica serovar Gallinarum/pullorum str. CDC1983-67
										NC_022222.1	3	3	0	0	Staphylococcus aureus subsp. aureus 6850
										NC_022226.1	6	3	0	0	Staphylococcus aureus subsp. aureus CN1
										NC_022228.1	1	0	0	0	Staphylococcus aureus subsp. aureus CN1
										NC_022236.1	1	0	0	0	Streptococcus constellatus subsp. pharyngis C232
										NC_022237.1	2	0	0	0	Streptococcus intermedius C270
										NC_022238.1	1	0	0	0	Streptococcus constellatus subsp. pharyngis C1050
										NC_022239.1	1	0	0	0	Streptococcus anginosus C238
										NC_022240.1	3	2	0	2	Neisseria gonorrhoeae MS11
										NC_022245.1	1	0	0	0	Streptococcus constellatus subsp. pharyngis C818
										NC_022350.1	1	0	0	1	Mycobacterium tuberculosis str. Haarlem
										NC_022354.1	2	0	0	0	Campylobacter jejuni subsp. jejuni 00-2544
										NC_022355.1	3	1	1	0	Campylobacter coli CVM N29710
										NC_022356.1	0	0	1	0	Haemophilus influenzae KR494
										NC_022364.1	30	7	0	0	Escherichia coli LY180
										NC_022442.1	4	3	0	0	Staphylococcus aureus subsp. aureus SA957
										NC_022443.1	5	3	0	0	Staphylococcus aureus subsp. aureus SA40
										NC_022516.1	2	0	0	0	Streptococcus suis YB51
										NC_022525.1	17	5	1	0	Salmonella enterica subsp. enterica serovar Thompson str. RM6836
										NC_022544.1	17	5	1	0	Salmonella enterica subsp. enterica serovar Typhimurium str. DT2
										NC_022566.1	9	5	1	0	Klebsiella pneumoniae CG43
										NC_022568.1	0	0	0	1	Listeria monocytogenes EGD
										NC_022604.1	12	4	0	1	Staphylococcus aureus subsp. aureus Z172
										NC_022610.1	1	0	0	0	Staphylococcus aureus subsp. aureus Z172
										NC_022648.1	33	7	1	0	Escherichia coli JJ1886
										NC_022651.1	2	0	1	0	Escherichia coli JJ1886
										NC_022658.1	1	0	0	0	Burkholderia pseudomallei NCTC 13179
										NC_022659.1	1	0	1	1	Burkholderia pseudomallei NCTC 13179
										NC_022665.1	2	0	0	0	Streptococcus suis T15
										NC_022737.1	1	0	0	1	Staphylococcus pasteuri SP1
										NC_022738.1	1	0	0	0	Pseudomonas sp. VLB120
										NC_022742.1	2	0	0	0	Escherichia coli
										NC_022806.1	14	9	2	6	Pseudomonas aeruginosa PA1R
										NC_022808.2	15	9	2	6	Pseudomonas aeruginosa PA1
										NC_022886.1	1	0	0	0	Helicobacter pylori BM012A
										NC_022898.1	0	0	1	3	Bacillus subtilis PY79
										NC_022905.1	1	0	0	0	Brucella ceti TE10759-12
										NC_022906.1	1	0	0	0	Brucella ceti TE10759-12
										NC_022911.1	1	0	0	0	Helicobacter pylori BM012S
										NC_022991.1	17	5	2	0	Salmonella enterica subsp. enterica serovar Agona str. 24249
										NC_023019.1	15	8	2	7	Pseudomonas aeruginosa MTB-1
										NC_023028.1	2	5	8	0	Acinetobacter baumannii ZW85-1
										NC_023031.1	2	0	0	0	Acinetobacter baumannii ZW85-1
										NC_023064.1	1	0	0	0	Pseudomonas sp. TKP
										NC_023066.1	16	9	3	7	Pseudomonas aeruginosa LES431
										NC_023075.1	1	0	0	0	Pseudomonas monteilii SB3078
										NC_023076.1	1	0	0	0	Pseudomonas monteilii SB3101
										NC_023149.1	16	8	3	7	Pseudomonas aeruginosa SCV20265
										NZ_AM412059.1	1	0	0	1	Mycobacterium tuberculosis variant bovis BCG str. Moreau RDJ
										NZ_AP012335.1	2	1	1	0	Streptococcus pyogenes JRS4
										NZ_AP012496.1	5	0	1	3	Bacillus subtilis BEST7003
										NZ_AP013063.1	3	1	0	1	Serratia marcescens SM39
										NZ_AP013064.1	1	1	0	0	Serratia marcescens SM39
										NZ_AP013354.1	1	0	0	0	Helicobacter pylori 26695-1
										NZ_AP013355.1	1	0	0	0	Helicobacter pylori 26695-1CH
										NZ_AP013356.1	1	0	0	0	Helicobacter pylori 26695-1CL
										NZ_AP013357.1	8	6	10	1	Acinetobacter baumannii NCGM 237
										NZ_AP014522.1	1	0	0	0	Pseudomonas protegens Cab57
										NZ_AP014523.1	1	0	0	0	Helicobacter pylori NY40
										NZ_AP014524.1	1	0	0	0	Vibrio cholerae MS6
										NZ_AP014525.1	0	0	1	0	Vibrio cholerae MS6
										NZ_AP014567.1	1	1	0	0	Mycobacterium leprae Kyoto-2
										NZ_AP014573.1	1	0	0	1	Mycobacterium tuberculosis str. Kurono
										NZ_AP014585.1	2	0	1	0	Streptococcus pyogenes
										NZ_AP014596.1	2	0	1	0	Streptococcus pyogenes
										NZ_AP014622.1	16	9	2	7	Pseudomonas aeruginosa
										NZ_AP014623.1	1	0	0	0	Pseudomonas chlororaphis subsp. aurantiaca
										NZ_AP014627.1	1	0	1	0	Pseudomonas sp. Os17
										NZ_AP014628.1	1	0	0	0	Pseudomonas sp. St29
										NZ_AP014630.1	0	0	0	1	Acinetobacter guillouiae
										NZ_AP014637.1	3	0	0	0	Pseudomonas sp. StFLB209
										NZ_AP014646.1	16	9	2	7	Pseudomonas aeruginosa
										NZ_AP014649.1	2	5	8	0	Acinetobacter baumannii
										NZ_AP014650.1	5	1	1	1	Acinetobacter baumannii
										NZ_AP014651.1	17	9	2	7	Pseudomonas aeruginosa
										NZ_AP014652.1	6	3	0	0	Staphylococcus aureus
										NZ_AP014653.1	6	3	0	0	Staphylococcus aureus
										NZ_AP014696.1	0	0	0	1	Clostridium botulinum
										NZ_AP014703.1	1	0	0	0	Pseudomonas sp. St290
										NZ_AP014833.1	0	0	2	2	Bacillus anthracis
										NZ_AP014839.1	15	9	3	7	Pseudomonas aeruginosa
										NZ_AP014862.1	1	0	0	0	Pseudomonas furukawaii
										NZ_AP014921.1	6	3	0	0	Staphylococcus aureus
										NZ_AP014922.1	1	0	0	0	Staphylococcus aureus
										NZ_AP014942.1	3	3	0	0	Staphylococcus aureus
										NZ_AP014950.1	10	3	1	0	Klebsiella pneumoniae
										NZ_AP014956.1	8	0	0	0	Staphylococcus capitis
										NZ_AP015029.1	1	0	0	0	Pseudomonas putida
										NZ_AP017302.1	19	9	3	7	Pseudomonas aeruginosa
										NZ_AP017320.1	8	3	0	0	Staphylococcus aureus
										NZ_AP017321.1	1	1	0	0	Staphylococcus aureus
										NZ_AP017377.1	5	3	0	0	Staphylococcus aureus
										NZ_AP017423.2	1	0	0	0	Pseudomonas sp. LAB-08
										NZ_AP017610.1	32	7	0	0	Escherichia coli
										NZ_AP017613.1	2	0	0	0	Escherichia coli
										NZ_AP017617.1	35	8	0	0	Escherichia coli
										NZ_AP017618.1	2	3	0	0	Escherichia coli
										NZ_AP017620.1	35	8	0	0	Escherichia coli
										NZ_AP017621.1	2	3	0	0	Escherichia coli
										NZ_AP017623.1	3	0	1	0	Enterococcus faecalis
										NZ_AP017629.1	2	0	1	0	Streptococcus pyogenes
										NZ_AP017630.1	1	0	0	0	Clostridium perfringens
										NZ_AP017631.1	1	1	0	0	Clostridium perfringens
										NZ_AP017632.1	1	0	0	0	Helicobacter pylori
										NZ_AP017633.1	1	0	0	0	Helicobacter pylori
										NZ_AP017652.1	2	0	0	0	Streptococcus sp. NPS 308
										NZ_AP017891.1	3	3	0	0	Staphylococcus aureus
										NZ_AP017901.1	1	0	0	1	Mycobacterium tuberculosis
										NZ_AP017922.1	3	3	0	0	Staphylococcus aureus
										NZ_AP017971.1	5	1	0	0	Streptococcus pneumoniae
										NZ_AP018033.1	1	0	0	1	Mycobacterium tuberculosis
										NZ_AP018034.1	1	0	0	1	Mycobacterium tuberculosis
										NZ_AP018035.1	1	0	0	1	Mycobacterium tuberculosis
										NZ_AP018036.1	1	0	0	1	Mycobacterium tuberculosis
										NZ_AP018049.1	1	0	0	0	Prevotella melaninogenica
										NZ_AP018050.1	3	0	0	0	Prevotella melaninogenica
										NZ_AP018147.1	4	1	2	0	Escherichia coli
										NZ_AP018337.1	2	0	1	0	Streptococcus pyogenes
										NZ_AP018338.1	3	0	0	0	Streptococcus oralis subsp. tigurinus
										NZ_AP018349.1	3	3	0	0	Staphylococcus aureus
										NZ_AP018377.1	3	2	0	2	Neisseria gonorrhoeae
										NZ_AP018380.1	1	0	0	0	Neisseria gonorrhoeae
										NZ_AP018381.1	3	2	0	2	Neisseria gonorrhoeae
										NZ_AP018384.1	1	0	0	0	Neisseria gonorrhoeae
										NZ_AP018385.1	3	2	0	2	Neisseria gonorrhoeae
										NZ_AP018391.1	4	1	0	0	Streptococcus pneumoniae
										NZ_AP018400.1	2	0	0	0	Streptococcus ruminantium
										NZ_AP018443.1	0	0	2	2	Bacillus anthracis
										NZ_AP018488.1	30	7	0	0	Escherichia coli O157:H7
										NZ_AP018538.1	4	0	1	2	Enterococcus faecalis
										NZ_AP018539.1	6	1	0	1	Enterococcus faecalis
										NZ_AP018541.1	3	0	0	1	Enterococcus faecalis
										NZ_AP018543.1	4	0	1	2	Enterococcus faecalis
										NZ_AP018544.1	6	1	0	1	Enterococcus faecalis
										NZ_AP018546.1	3	0	0	1	Enterococcus faecalis
										NZ_AP018547.1	0	1	0	1	Enterococcus faecalis
										NZ_AP018671.1	7	5	0	0	Klebsiella pneumoniae
										NZ_AP018672.1	6	1	2	0	Klebsiella pneumoniae
										NZ_AP018673.1	2	1	1	0	Klebsiella pneumoniae
										NZ_AP018674.1	0	0	1	0	Klebsiella pneumoniae
										NZ_AP018677.1	3	0	0	1	Vibrio cholerae
										NZ_AP018726.1	4	0	1	0	Streptococcus dysgalactiae
										NZ_AP018727.1	2	0	1	0	Streptococcus dysgalactiae
										NZ_AP018730.1	0	0	1	0	Streptococcus dysgalactiae
										NZ_AP018731.1	0	0	1	0	Streptococcus dysgalactiae
										NZ_AP018747.1	11	5	1	0	Klebsiella pneumoniae
										NZ_AP018748.1	6	4	2	1	Klebsiella pneumoniae
										NZ_AP018750.1	13	9	2	1	Klebsiella pneumoniae
										NZ_AP018752.1	3	1	0	0	Klebsiella pneumoniae
										NZ_AP018753.1	13	9	2	1	Klebsiella pneumoniae
										NZ_AP018755.1	3	1	0	0	Klebsiella pneumoniae
										NZ_AP018764.1	0	0	1	0	Haemophilus influenzae
										NZ_AP018765.1	0	0	1	0	Haemophilus influenzae
										NZ_AP018766.1	0	0	1	0	Haemophilus influenzae
										NZ_AP018767.1	0	0	1	0	Haemophilus influenzae
										NZ_AP018768.1	0	1	1	0	Haemophilus influenzae
										NZ_AP018769.1	0	0	1	0	Haemophilus influenzae
										NZ_AP018770.1	0	0	1	0	Haemophilus influenzae
										NZ_AP018771.1	0	0	1	0	Haemophilus influenzae
										NZ_AP018772.1	0	0	1	0	Haemophilus influenzae
										NZ_AP018773.1	0	0	1	0	Haemophilus influenzae
										NZ_AP018774.1	0	0	1	0	Haemophilus influenzae
										NZ_AP018775.1	0	0	1	0	Haemophilus influenzae
										NZ_AP018776.1	0	0	1	0	Haemophilus influenzae
										NZ_AP018777.1	0	0	1	0	Haemophilus influenzae
										NZ_AP018778.1	0	0	1	0	Haemophilus influenzae
										NZ_AP018779.1	0	0	1	0	Haemophilus influenzae
										NZ_AP018780.1	0	0	1	0	Haemophilus influenzae
										NZ_AP018781.1	0	0	1	0	Haemophilus influenzae
										NZ_AP018782.1	0	0	1	0	Haemophilus influenzae
										NZ_AP018783.1	5	0	1	0	Haemophilus influenzae
										NZ_AP018784.1	31	7	1	0	Escherichia coli
										NZ_AP018796.1	30	7	0	0	Escherichia coli
										NZ_AP018797.1	6	0	0	0	Escherichia coli
										NZ_AP018799.1	5	1	0	0	Escherichia coli
										NZ_AP018802.1	30	7	0	0	Escherichia coli
										NZ_AP018803.1	6	0	0	0	Escherichia coli
										NZ_AP018808.1	31	7	0	0	Escherichia coli
										NZ_AP018811.1	4	0	0	0	Escherichia coli
										NZ_AP018824.1	0	0	1	0	Acinetobacter ursingii
										NZ_AP018922.1	3	3	0	0	Staphylococcus aureus
										NZ_AP018923.1	6	3	0	0	Staphylococcus aureus
										NZ_AP018935.1	2	0	0	0	Streptococcus agalactiae
										NZ_AP018936.1	3	1	0	0	Streptococcus pneumoniae
										NZ_AP018937.1	5	1	0	0	Streptococcus pneumoniae
										NZ_AP018938.1	3	1	0	0	Streptococcus pneumoniae
										NZ_AP019009.1	3	1	0	2	Serratia marcescens
										NZ_AP019189.1	30	7	0	0	Escherichia coli
										NZ_AP019190.1	0	0	1	0	Escherichia coli
										NZ_AP019192.2	5	1	0	0	Streptococcus pneumoniae
										NZ_AP019193.1	3	0	0	1	Aeromonas hydrophila
										NZ_AP019195.1	1	0	0	1	Aeromonas caviae
										NZ_AP019196.1	1	1	0	0	Aeromonas caviae
										NZ_AP019197.1	1	0	0	0	Aeromonas caviae
										NZ_AP019305.1	6	3	0	0	Staphylococcus aureus
										NZ_AP019306.1	9	3	0	0	Staphylococcus aureus
										NZ_AP019394.1	2	1	0	0	Enterococcus faecium
										NZ_AP019396.1	1	0	0	0	Enterococcus faecium
										NZ_AP019542.1	10	3	0	0	Staphylococcus aureus
										NZ_AP019543.1	10	3	0	0	Staphylococcus aureus
										NZ_AP019544.1	2	0	0	0	Staphylococcus aureus
										NZ_AP019545.1	10	3	0	0	Staphylococcus aureus
										NZ_AP019546.1	2	0	0	0	Staphylococcus aureus
										NZ_AP019548.1	3	0	1	0	Streptococcus pyogenes
										NZ_AP019665.1	9	5	1	0	Klebsiella pneumoniae
										NZ_AP019667.1	2	0	0	0	Klebsiella pneumoniae
										NZ_AP019668.1	8	1	0	0	Klebsiella pneumoniae
										NZ_AP019675.1	34	8	0	0	Escherichia coli
										NZ_AP019676.1	3	2	0	0	Escherichia coli
										NZ_AP019677.1	0	1	0	0	Escherichia coli
										NZ_AP019678.1	1	3	2	0	Escherichia coli
										NZ_AP019692.1	17	5	1	0	Salmonella enterica subsp. enterica serovar Senftenberg
										NZ_AP019712.1	3	3	0	0	Staphylococcus aureus
										NZ_AP019714.1	0	0	1	3	Bacillus subtilis subsp. subtilis
										NZ_AP019721.1	2	1	0	0	Staphylococcus epidermidis
										NZ_AP019722.1	1	0	0	0	Staphylococcus epidermidis
										NZ_AP019730.1	1	0	0	0	Helicobacter pylori
										NZ_AP019731.1	0	0	2	2	Bacillus anthracis
										NZ_AP019744.1	0	1	0	0	Acinetobacter radioresistens DSM 6976 = NBRC 102413 = CIP 103788
										NZ_AP019751.1	6	3	0	0	Staphylococcus aureus
										NZ_AP019752.1	3	0	0	0	Staphylococcus aureus
										NZ_AP019761.1	31	7	0	0	Escherichia coli O111:H-
										NZ_AP019762.1	5	0	0	0	Escherichia coli O111:H-
										NZ_AP019853.2	3	2	0	2	Neisseria gonorrhoeae
										NZ_AP019856.1	31	7	0	0	Escherichia coli O8:H8
										NZ_AP020311.1	5	3	0	0	Staphylococcus aureus
										NZ_AP020312.1	1	0	0	0	Staphylococcus aureus
										NZ_AP020313.1	6	3	0	0	Staphylococcus aureus
										NZ_AP020314.1	2	0	0	1	Staphylococcus aureus
										NZ_AP020315.1	3	2	0	0	Staphylococcus aureus
										NZ_AP020316.1	3	3	0	0	Staphylococcus aureus
										NZ_AP020318.1	6	3	0	0	Staphylococcus aureus
										NZ_AP020319.1	2	0	0	1	Staphylococcus aureus
										NZ_AP020320.1	8	3	0	0	Staphylococcus aureus
										NZ_AP020321.1	1	0	0	0	Staphylococcus aureus
										NZ_AP020322.1	7	3	0	0	Staphylococcus aureus
										NZ_AP020323.1	1	0	0	0	Staphylococcus aureus
										NZ_AP020324.1	9	3	0	0	Staphylococcus aureus
										NZ_AP020325.1	1	0	0	0	Staphylococcus aureus
										NZ_AP020337.1	1	0	0	0	Pseudomonas sp. KUIN-1
										NZ_AP021848.1	2	0	0	0	Staphylococcus lugdunensis
										NZ_AP021867.1	5	0	0	0	Stenotrophomonas maltophilia
										NZ_AP021873.1	3	1	0	2	Serratia marcescens
										NZ_AP021880.1	10	6	0	2	Klebsiella pneumoniae
										NZ_AP021887.1	2	1	0	0	Streptococcus sp. 116-D4
										NZ_AP021890.1	31	7	0	0	Escherichia coli
										NZ_AP021891.1	31	7	0	0	Escherichia coli
										NZ_AP021892.1	32	7	0	0	Escherichia coli
										NZ_AP021893.1	32	7	0	0	Escherichia coli
										NZ_AP021894.1	33	7	0	0	Escherichia coli
										NZ_AP021895.1	32	7	0	0	Escherichia coli
										NZ_AP021896.1	32	7	0	0	Escherichia coli
										NZ_AP021900.1	1	0	0	0	Pseudomonas sp. St386
										NZ_AP021901.1	1	0	0	0	Pseudomonas sp. St316
										NZ_AP021902.1	1	0	0	0	Pseudomonas sp. Cab53
										NZ_AP021903.1	1	0	0	0	Pseudomonas sp. Seg1
										NZ_AP021904.1	1	0	0	0	Pseudomonas sp. Ost2
										NZ_AP021905.1	1	0	0	0	Pseudomonas sp. Pc102
										NZ_AP021908.1	6	0	0	0	Stenotrophomonas maltophilia
										NZ_AP021909.1	10	5	0	0	Klebsiella pneumoniae
										NZ_AP021911.1	6	2	0	0	Klebsiella pneumoniae
										NZ_AP021914.1	31	8	0	0	Escherichia coli
										NZ_AP021915.1	9	2	0	0	Escherichia coli
										NZ_AP021917.1	3	0	0	0	Aeromonas sp. WP2-W18-CRE-05
										NZ_AP021927.1	4	3	0	0	Aeromonas caviae
										NZ_AP021929.1	10	5	0	0	Klebsiella pneumoniae
										NZ_AP021931.1	6	2	0	0	Klebsiella pneumoniae
										NZ_AP021933.1	32	7	0	0	Escherichia coli
										NZ_AP021934.1	5	1	0	0	Escherichia coli
										NZ_AP021935.1	36	9	1	0	Escherichia coli
										NZ_AP021936.1	2	3	3	0	Acinetobacter pittii
										NZ_AP021940.1	1	1	1	1	Aeromonas veronii
										NZ_AP021942.1	1	1	2	0	Aeromonas veronii
										NZ_AP021944.1	31	7	0	0	Escherichia coli
										NZ_AP021945.1	0	1	0	0	Escherichia coli
										NZ_AP021946.1	34	7	1	0	Escherichia coli
										NZ_AP021948.1	0	0	1	0	Escherichia coli
										NZ_AP021963.1	31	7	0	0	Escherichia coli
										NZ_AP021964.1	8	2	0	0	Escherichia coli
										NZ_AP021998.1	32	7	1	0	Escherichia coli
										NZ_AP021999.1	0	1	0	0	Escherichia coli
										NZ_AP022003.1	39	9	0	0	Escherichia coli
										NZ_AP022013.1	5	0	0	0	Aeromonas caviae
										NZ_AP022030.1	35	8	0	0	Escherichia coli
										NZ_AP022031.1	0	3	1	0	Escherichia coli
										NZ_AP022032.1	32	7	1	0	Escherichia coli
										NZ_AP022033.1	0	1	0	0	Escherichia coli
										NZ_AP022036.1	31	7	0	0	Escherichia coli
										NZ_AP022037.1	0	1	0	0	Escherichia coli
										NZ_AP022038.1	3	0	1	1	Aeromonas veronii
										NZ_AP022039.1	1	2	0	0	Aeromonas veronii
										NZ_AP022040.1	0	0	1	0	Aeromonas veronii
										NZ_AP022044.1	33	8	1	0	Escherichia coli
										NZ_AP022045.1	1	1	0	0	Escherichia coli
										NZ_AP022049.1	32	7	0	0	Escherichia coli
										NZ_AP022050.1	4	1	0	0	Escherichia coli
										NZ_AP022055.1	1	0	0	0	Pseudomonas putida
										NZ_AP022064.1	32	7	1	0	Escherichia coli
										NZ_AP022065.1	7	2	0	0	Escherichia coli
										NZ_AP022069.1	31	7	0	0	Escherichia coli
										NZ_AP022070.1	10	2	1	0	Escherichia coli
										NZ_AP022077.1	2	3	7	0	Acinetobacter baumannii
										NZ_AP022078.1	9	5	1	0	Klebsiella pneumoniae
										NZ_AP022080.1	3	4	2	2	Klebsiella pneumoniae
										NZ_AP022081.1	2	0	2	0	Klebsiella pneumoniae
										NZ_AP022087.1	32	7	0	0	Escherichia coli
										NZ_AP022090.1	1	0	1	0	Escherichia coli
										NZ_AP022091.1	0	1	0	0	Escherichia coli
										NZ_AP022095.1	37	9	0	1	Escherichia coli
										NZ_AP022096.1	1	0	0	0	Escherichia coli
										NZ_AP022097.1	0	0	1	0	Escherichia coli
										NZ_AP022098.1	32	8	0	0	Escherichia coli
										NZ_AP022105.1	31	8	0	0	Escherichia coli
										NZ_AP022106.1	1	0	0	0	Escherichia coli
										NZ_AP022107.1	33	7	0	0	Escherichia coli
										NZ_AP022110.1	6	2	0	0	Aeromonas caviae
										NZ_AP022120.1	30	7	0	0	Escherichia coli
										NZ_AP022121.1	1	0	0	0	Escherichia coli
										NZ_AP022122.1	0	0	1	0	Escherichia coli
										NZ_AP022126.1	15	3	1	0	Enterobacter cloacae
										NZ_AP022128.1	3	3	1	0	Enterobacter cloacae
										NZ_AP022129.1	2	0	0	1	Enterobacter cloacae
										NZ_AP022133.1	13	4	1	0	Enterobacter cloacae
										NZ_AP022134.1	4	2	2	1	Enterobacter cloacae
										NZ_AP022139.1	10	7	0	0	Klebsiella pneumoniae
										NZ_AP022159.1	36	8	0	0	Escherichia coli
										NZ_AP022161.1	32	7	0	0	Escherichia coli
										NZ_AP022162.1	8	1	0	0	Escherichia coli
										NZ_AP022171.1	32	8	1	0	Escherichia coli
										NZ_AP022172.1	1	0	0	0	Escherichia coli
										NZ_AP022173.1	32	7	0	0	Escherichia coli
										NZ_AP022174.1	0	1	0	0	Escherichia coli
										NZ_AP022177.1	32	7	0	0	Escherichia coli
										NZ_AP022178.1	9	1	0	0	Escherichia coli
										NZ_AP022188.1	3	1	1	0	Aeromonas media
										NZ_AP022206.1	2	1	0	1	Aeromonas hydrophila
										NZ_AP022207.1	31	8	0	0	Escherichia coli
										NZ_AP022208.1	9	1	0	0	Escherichia coli
										NZ_AP022213.1	1	0	0	1	Pseudomonas otitidis
										NZ_AP022214.1	1	1	0	0	Aeromonas caviae
										NZ_AP022215.1	31	7	0	0	Escherichia coli
										NZ_AP022218.1	4	3	1	1	Escherichia coli
										NZ_AP022221.1	39	9	0	0	Escherichia coli
										NZ_AP022222.1	31	7	0	0	Escherichia coli
										NZ_AP022223.1	3	0	0	0	Escherichia coli
										NZ_AP022224.1	0	1	0	0	Escherichia coli
										NZ_AP022227.1	1	0	0	0	Pseudomonas putida
										NZ_AP022228.1	14	3	1	0	Enterobacter cloacae
										NZ_AP022229.1	1	0	2	0	Enterobacter cloacae
										NZ_AP022238.1	2	5	8	0	Acinetobacter baumannii
										NZ_AP022241.1	1	0	0	1	Aeromonas caviae
										NZ_AP022242.1	1	1	0	0	Aeromonas caviae
										NZ_AP022243.1	1	0	0	0	Aeromonas caviae
										NZ_AP022245.1	34	8	0	0	Escherichia coli
										NZ_AP022246.1	3	2	0	0	Escherichia coli
										NZ_AP022247.1	0	1	0	0	Escherichia coli
										NZ_AP022248.1	1	3	2	0	Escherichia coli
										NZ_AP022252.1	3	0	0	1	Aeromonas hydrophila
										NZ_AP022254.1	6	1	0	0	Aeromonas caviae
										NZ_AP022255.1	0	1	0	0	Aeromonas caviae
										NZ_AP022261.1	32	7	0	0	Escherichia coli
										NZ_AP022263.1	2	0	0	0	Escherichia coli
										NZ_AP022264.1	5	2	0	0	Aeromonas veronii
										NZ_AP022274.1	13	3	1	0	Enterobacter cloacae
										NZ_AP022276.1	2	0	0	0	Enterobacter cloacae
										NZ_AP022281.1	1	1	0	0	Aeromonas veronii
										NZ_AP022282.1	1	1	0	0	Aeromonas veronii
										NZ_AP022287.1	36	9	0	0	Escherichia coli
										NZ_AP022288.1	1	0	0	0	Escherichia coli
										NZ_AP022290.1	5	3	3	0	Aeromonas veronii
										NZ_AP022292.1	0	0	1	0	Aeromonas veronii
										NZ_AP022295.1	30	7	0	0	Escherichia coli
										NZ_AP022296.1	1	1	0	0	Escherichia coli
										NZ_AP022298.1	35	7	0	0	Escherichia coli
										NZ_AP022300.1	3	1	1	1	Escherichia coli
										NZ_AP022302.1	2	3	2	0	Acinetobacter sp. BEC1-S18-ESBL-01
										NZ_AP022324.1	1	0	0	0	Pseudomonas putida
										NZ_AP022326.1	32	8	1	0	Escherichia coli O25:H4
										NZ_AP022327.1	8	1	0	0	Escherichia coli O25:H4
										NZ_AP022341.1	5	1	1	1	Enterococcus faecium
										NZ_AP022342.1	2	0	0	0	Enterococcus faecium
										NZ_AP022343.1	1	1	0	3	Enterococcus faecium
										NZ_AP022351.1	32	9	2	0	Escherichia coli
										NZ_AP022362.1	34	9	2	0	Escherichia coli
										NZ_AP022371.1	5	0	2	3	Providencia rettgeri
										NZ_AP022372.1	3	0	1	0	Providencia rettgeri
										NZ_AP022373.1	2	0	0	1	Providencia rettgeri
										NZ_AP022374.1	3	0	0	1	Providencia stuartii
										NZ_AP022375.1	3	0	1	0	Providencia rettgeri
										NZ_AP022376.1	1	0	1	0	Providencia rettgeri
										NZ_AP022377.1	1	0	0	1	Providencia stuartii
										NZ_AP022378.1	22	7	3	0	Citrobacter portucalensis
										NZ_AP022389.1	15	3	1	0	Citrobacter portucalensis
										NZ_AP022390.1	2	1	0	0	Citrobacter portucalensis
										NZ_AP022394.1	15	3	1	0	Citrobacter portucalensis
										NZ_AP022395.1	5	1	2	0	Citrobacter portucalensis
										NZ_AP022399.1	15	3	1	0	Citrobacter portucalensis
										NZ_AP022400.1	5	1	2	0	Citrobacter portucalensis
										NZ_AP022409.1	33	7	0	0	Escherichia coli
										NZ_AP022410.1	2	1	0	0	Escherichia coli
										NZ_AP022473.1	1	0	0	0	Pseudomonas monteilii
										NZ_AP022476.1	1	0	1	0	Pseudomonas monteilii
										NZ_AP022478.1	32	7	0	0	Escherichia coli
										NZ_AP022479.1	7	2	0	0	Escherichia coli
										NZ_AP022482.1	30	7	0	0	Escherichia coli
										NZ_AP022483.1	3	1	0	0	Escherichia coli
										NZ_AP022486.1	15	3	1	0	Citrobacter portucalensis
										NZ_AP022487.1	2	1	0	0	Citrobacter portucalensis
										NZ_AP022494.1	14	3	1	0	Citrobacter portucalensis
										NZ_AP022495.1	5	1	1	0	Citrobacter portucalensis
										NZ_AP022513.1	15	3	1	0	Citrobacter portucalensis
										NZ_AP022514.1	5	1	2	0	Citrobacter portucalensis
										NZ_AP022519.1	14	4	1	0	Enterobacter cloacae
										NZ_AP022520.1	4	3	1	1	Enterobacter cloacae
										NZ_AP022525.1	34	8	2	0	Escherichia coli
										NZ_AP022527.1	10	5	1	0	Klebsiella pneumoniae
										NZ_AP022529.1	0	1	0	0	Klebsiella pneumoniae
										NZ_AP022533.1	32	7	0	0	Escherichia coli
										NZ_AP022535.1	7	2	0	0	Escherichia coli
										NZ_AP022536.1	32	7	0	0	Escherichia coli
										NZ_AP022537.1	7	2	0	0	Escherichia coli
										NZ_AP022540.1	34	7	1	0	Escherichia coli
										NZ_AP022541.1	5	3	2	0	Escherichia coli
										NZ_AP022543.1	1	1	0	0	Escherichia coli
										NZ_AP022545.1	0	1	0	0	Escherichia coli
										NZ_AP022549.1	32	7	1	0	Escherichia coli
										NZ_AP022550.1	7	2	0	0	Escherichia coli
										NZ_AP022551.1	0	0	0	1	Escherichia coli
										NZ_AP022642.1	1	0	0	1	Pseudomonas otitidis
										NZ_AP022650.1	31	7	0	0	Escherichia coli
										NZ_AP022651.1	7	2	0	0	Escherichia coli
										NZ_AP022672.1	1	0	0	0	Sphingomonas sp. HMP6
										NZ_AP022673.1	1	0	0	0	Sphingomonas sp. HMP9
										NZ_AP022811.1	34	7	0	0	Escherichia coli
										NZ_AP022815.1	32	7	0	0	Escherichia coli
										NZ_AP022846.1	0	0	1	0	Haemophilus influenzae
										NZ_AP022867.1	0	0	1	0	Haemophilus influenzae
										NZ_AP023034.1	5	3	0	0	Staphylococcus aureus
										NZ_AP023051.1	2	2	2	0	Citrobacter portucalensis
										NZ_AP023067.1	3	2	0	2	Neisseria gonorrhoeae
										NZ_AP023069.1	3	2	0	2	Neisseria gonorrhoeae
										NZ_AP023071.1	3	2	0	2	Neisseria gonorrhoeae
										NZ_AP023073.1	3	2	0	2	Neisseria gonorrhoeae
										NZ_AP023075.1	3	2	0	2	Neisseria gonorrhoeae
										NZ_AP023077.1	7	6	9	0	Acinetobacter baumannii
										NZ_AP023079.1	0	0	0	1	Acinetobacter baumannii
										NZ_AP023148.1	10	5	0	0	Klebsiella pneumoniae
										NZ_AP023150.1	10	3	3	0	Klebsiella pneumoniae
										NZ_AP023189.1	2	0	0	0	Pseudomonas sp. TUM18999
										NZ_AP023190.1	37	8	1	0	Escherichia coli
										NZ_AP023191.1	9	5	4	2	Escherichia coli
										NZ_AP023192.1	1	1	0	0	Escherichia coli
										NZ_AP023197.1	37	8	1	0	Escherichia coli
										NZ_AP023198.1	9	5	4	2	Escherichia coli
										NZ_AP023199.1	1	0	0	0	Escherichia coli
										NZ_AP023205.1	29	7	0	0	Escherichia coli
										NZ_AP023206.1	1	0	0	0	Escherichia coli
										NZ_AP023219.2	34	8	0	0	Escherichia coli
										NZ_AP023220.2	4	1	2	0	Escherichia coli
										NZ_AP023221.2	4	0	0	0	Escherichia coli
										NZ_AP023224.1	31	8	0	0	Escherichia coli
										NZ_AP023225.1	11	4	2	0	Escherichia coli
										NZ_AP023226.1	33	7	0	0	Escherichia coli
										NZ_AP023228.1	7	2	1	0	Escherichia coli
										NZ_AP023230.2	31	7	0	0	Escherichia coli
										NZ_AP023231.2	1	1	1	0	Escherichia coli
										NZ_AP023232.2	4	0	0	0	Escherichia coli
										NZ_AP023235.1	32	7	0	0	Escherichia coli
										NZ_AP023236.1	4	1	2	0	Escherichia coli
										NZ_AP023237.1	31	8	0	0	Escherichia coli
										NZ_AP023238.1	9	2	1	0	Escherichia coli
										NZ_AP023264.1	7	4	0	0	Klebsiella pneumoniae
										NZ_AP023266.1	2	1	0	0	Klebsiella pneumoniae
										NZ_AP023286.1	32	7	0	0	Escherichia coli
										NZ_AP023288.1	21	5	1	0	Salmonella enterica subsp. enterica serovar 4,[5],12:i:-
										NZ_AP023289.1	22	5	1	0	Salmonella enterica subsp. enterica serovar 4,[5],12:i:-
										NZ_AP023290.1	20	5	1	0	Salmonella enterica subsp. enterica serovar 4,[5],12:i:-
										NZ_AP023291.1	22	5	1	0	Salmonella enterica subsp. enterica serovar Typhimurium
										NZ_AP023292.1	22	5	1	0	Salmonella enterica subsp. enterica serovar 4,[5],12:i:-
										NZ_AP023294.1	22	5	1	0	Salmonella enterica subsp. enterica serovar 4,[5],12:i:-
										NZ_AP023299.1	22	5	1	0	Salmonella enterica subsp. enterica serovar 4,[5],12:i:-
										NZ_AP023300.1	22	5	1	0	Salmonella enterica subsp. enterica serovar 4,[5],12:i:-
										NZ_AP023301.1	6	2	3	0	Salmonella enterica subsp. enterica serovar 4,[5],12:i:-
										NZ_AP023303.1	23	6	1	0	Salmonella enterica subsp. enterica serovar 4,[5],12:i:-
										NZ_AP023304.1	18	5	1	0	Salmonella enterica subsp. enterica serovar 4,[5],12:i:-
										NZ_AP023305.1	2	0	2	0	Salmonella enterica subsp. enterica serovar 4,[5],12:i:-
										NZ_AP023306.1	22	5	1	0	Salmonella enterica subsp. enterica serovar 4,[5],12:i:-
										NZ_AP023307.1	6	2	3	0	Salmonella enterica subsp. enterica serovar 4,[5],12:i:-
										NZ_AP023309.1	17	5	1	0	Salmonella enterica subsp. enterica serovar 4,[5],12:i:-
										NZ_AP023310.1	7	2	1	0	Salmonella enterica subsp. enterica serovar 4,[5],12:i:-
										NZ_AP023311.1	22	5	1	0	Salmonella enterica subsp. enterica serovar 4,[5],12:i:-
										NZ_AP023312.1	5	1	2	0	Salmonella enterica subsp. enterica serovar 4,[5],12:i:-
										NZ_AP023313.1	18	5	1	0	Salmonella enterica subsp. enterica serovar 4,[5],12:i:-
										NZ_AP023314.1	2	0	1	0	Salmonella enterica subsp. enterica serovar 4,[5],12:i:-
										NZ_AP023315.1	22	5	1	0	Salmonella enterica subsp. enterica serovar 4,[5],12:i:-
										NZ_AP023316.1	7	2	1	0	Salmonella enterica subsp. enterica serovar 4,[5],12:i:-
										NZ_AP023317.1	18	5	1	0	Salmonella enterica subsp. enterica serovar 4,[5],12:i:-
										NZ_AP023318.1	4	0	6	0	Salmonella enterica subsp. enterica serovar 4,[5],12:i:-
										NZ_AP023319.1	22	5	1	0	Salmonella enterica subsp. enterica serovar 4,[5],12:i:-
										NZ_AP023323.1	1	0	0	0	Sphingomonas paucimobilis
										NZ_AP023337.1	9	5	0	0	Klebsiella pneumoniae
										NZ_AP023338.1	6	2	6	1	Klebsiella pneumoniae
										NZ_AP023340.1	4	0	2	1	Klebsiella pneumoniae
										NZ_AP023341.1	1	1	1	0	Klebsiella pneumoniae
										NZ_AP023348.1	1	0	0	0	Pseudomonas sp. RtIB026
										NZ_AP023387.1	2	0	1	0	Streptococcus pyogenes
										NZ_AP023388.1	2	0	1	0	Streptococcus pyogenes
										NZ_AP023389.1	3	0	1	0	Streptococcus pyogenes
										NZ_AP023390.1	2	0	1	0	Streptococcus pyogenes
										NZ_AP023391.1	3	0	0	0	Streptococcus suis
										NZ_AP023392.1	3	0	1	1	Streptococcus suis
										NZ_AP023393.1	2	0	1	0	Streptococcus dysgalactiae subsp. equisimilis
										NZ_AP023394.1	2	0	1	0	Streptococcus dysgalactiae subsp. equisimilis
										NZ_AP023398.1	1	1	0	0	Aeromonas hydrophila
										NZ_AP023400.1	0	0	1	0	Aeromonas hydrophila
										NZ_AP023401.1	1	0	0	0	Aeromonas hydrophila
										NZ_AP023427.1	31	7	0	0	Escherichia coli
										NZ_AP023428.1	5	3	0	0	Escherichia coli
										NZ_AP023429.1	3	0	0	0	Escherichia coli
										NZ_AP023431.1	1	0	0	0	Escherichia coli
										NZ_AP023452.1	15	3	0	0	Citrobacter koseri
										NZ_AP023453.1	9	5	0	0	Klebsiella pneumoniae
										NZ_AP023454.1	4	1	2	0	Klebsiella pneumoniae
										NZ_AP023455.1	2	0	0	0	Klebsiella pneumoniae
										NZ_AP023456.1	3	3	2	0	Klebsiella pneumoniae
										NZ_AP024098.1	1	0	0	0	Ralstonia solanacearum
										NZ_AP024100.1	1	0	0	0	Ralstonia solanacearum
										NZ_AP024102.1	1	0	0	0	Ralstonia solanacearum
										NZ_AP024103.1	1	0	0	0	Ralstonia solanacearum
										NZ_AP024104.1	1	0	0	0	Ralstonia solanacearum
										NZ_AP024106.1	1	0	0	0	Ralstonia solanacearum
										NZ_AP024108.1	1	0	0	0	Ralstonia solanacearum
										NZ_AP024112.1	34	7	0	0	Escherichia coli
										NZ_AP024113.1	1	0	0	0	Escherichia coli
										NZ_AP024114.1	30	7	0	0	Escherichia coli
										NZ_AP024115.1	3	3	0	0	Escherichia coli
										NZ_AP024116.1	2	0	0	0	Escherichia coli
										NZ_AP024123.1	30	7	0	0	Escherichia coli
										NZ_AP024125.1	4	1	0	0	Escherichia coli
										NZ_AP024126.1	30	7	0	0	Escherichia coli
										NZ_AP024130.1	31	7	0	0	Escherichia coli
										NZ_AP024136.1	2	2	1	2	Aeromonas caviae
										NZ_AP024138.1	0	0	1	0	Aeromonas caviae
										NZ_AP024155.1	3	2	0	2	Neisseria gonorrhoeae
										NZ_AP024158.1	1	0	0	0	Ralstonia solanacearum
										NZ_AP024160.1	1	0	0	0	Ralstonia solanacearum
										NZ_AP024162.1	1	0	0	0	Ralstonia solanacearum
										NZ_AP024170.1	9	3	0	0	Staphylococcus aureus
										NZ_AP024173.1	9	5	1	0	Klebsiella pneumoniae
										NZ_AP024205.1	40	10	0	0	Escherichia coli
										NZ_AP024234.1	1	0	0	1	Aeromonas hydrophila
										NZ_AP024311.1	7	3	0	0	Staphylococcus aureus
										NZ_AP024313.1	7	3	0	0	Staphylococcus aureus
										NZ_AP024315.1	6	3	0	0	Staphylococcus aureus
										NZ_AP024318.1	4	3	0	0	Staphylococcus aureus
										NZ_AP024342.1	1	0	0	0	Pseudomonas sp. Eqa60
										NZ_AP024354.1	2	0	0	0	Pseudomonas alcaligenes
										NZ_AP024402.1	3	3	4	1	Aeromonas caviae
										NZ_AP024404.1	0	0	1	0	Aeromonas caviae
										NZ_AP024414.1	0	0	1	0	Haemophilus influenzae
										NZ_AP024415.1	5	6	9	0	Acinetobacter baumannii
										NZ_AP024464.1	1	0	1	0	Pseudomonas amygdali pv. tabaci
										NZ_AP024466.1	1	0	0	1	Aeromonas jandaei
										NZ_AP024489.1	3	1	0	2	Neisseria meningitidis
										NZ_AP024503.1	1	0	0	0	Pseudomonas protegens
										NZ_AP024504.1	0	1	0	1	Bacillus cereus
										NZ_AP024511.1	10	3	0	0	Staphylococcus aureus
										NZ_AP024512.1	1	0	0	0	Staphylococcus aureus
										NZ_AP024513.1	15	8	2	7	Pseudomonas aeruginosa
										NZ_AP024518.1	40	7	1	1	Escherichia coli
										NZ_AP024519.1	3	0	2	0	Escherichia coli
										NZ_AP024521.1	40	7	1	1	Escherichia coli
										NZ_AP024524.1	3	0	0	0	Acinetobacter variabilis
										NZ_AP024547.1	1	0	1	0	Vibrio cholerae
										NZ_AP024548.1	0	0	0	1	Vibrio cholerae
										NZ_AP024549.1	1	0	0	0	Vibrio cholerae
										NZ_AP024550.1	0	0	0	1	Vibrio cholerae
										NZ_AP024551.1	1	1	2	0	Vibrio cholerae
										NZ_AP024552.1	0	0	0	1	Vibrio cholerae
										NZ_AP024553.1	4	1	1	0	Vibrio cholerae
										NZ_AP024554.1	0	0	0	1	Vibrio cholerae
										NZ_AP024555.1	1	1	1	0	Vibrio cholerae
										NZ_AP024556.1	0	0	0	1	Vibrio cholerae
										NZ_AP024560.1	31	8	0	0	Escherichia coli
										NZ_AP024561.1	36	7	1	0	Escherichia coli
										NZ_AP024582.1	31	7	0	0	Escherichia coli
										NZ_AP024583.1	7	2	0	1	Escherichia coli
										NZ_AP024584.1	5	3	3	0	Escherichia coli
										NZ_AP024585.1	17	3	0	0	Citrobacter amalonaticus
										NZ_AP024599.1	1	0	0	0	Helicobacter pylori
										NZ_AP024621.1	2	0	1	3	Bacillus subtilis
										NZ_AP024622.1	0	0	1	3	Bacillus subtilis
										NZ_AP024623.1	0	0	1	3	Bacillus subtilis
										NZ_AP024624.1	0	0	1	3	Bacillus subtilis
										NZ_AP024625.1	0	0	1	3	Bacillus subtilis
										NZ_AP024626.1	1	0	0	3	Bacillus subtilis
										NZ_AP024627.1	1	0	0	3	Bacillus subtilis
										NZ_AP024628.1	2	0	0	3	Bacillus subtilis
										NZ_AP024671.1	1	0	0	1	Mycobacterium tuberculosis
										NZ_AP024687.1	32	7	0	0	Escherichia coli
										NZ_AP024688.1	7	2	1	0	Escherichia coli
										NZ_AP024689.1	1	1	0	0	Escherichia coli
										NZ_AP024708.1	1	0	0	0	Acinetobacter sp. Tol 5
										NZ_AP024722.1	1	0	0	0	Pseudomonas stutzeri
										NZ_AP024746.1	1	0	0	0	Bordetella pertussis
										NZ_AP024750.1	9	5	0	0	Klebsiella pneumoniae
										NZ_AP024751.1	2	3	3	0	Klebsiella pneumoniae
										NZ_AP024752.1	1	1	0	0	Klebsiella pneumoniae
										NZ_AP024753.1	10	6	0	0	Klebsiella pneumoniae
										NZ_AP024754.1	2	3	3	0	Klebsiella pneumoniae
										NZ_AP024755.1	1	1	0	0	Klebsiella pneumoniae
										NZ_AP024756.1	10	7	0	0	Klebsiella pneumoniae
										NZ_AP024757.1	2	2	3	0	Klebsiella pneumoniae
										NZ_AP024759.1	0	1	0	0	Klebsiella pneumoniae
										NZ_AP024760.1	10	6	0	0	Klebsiella pneumoniae
										NZ_AP024761.1	2	3	3	0	Klebsiella pneumoniae
										NZ_AP024762.1	1	1	0	0	Klebsiella pneumoniae
										NZ_AP024763.1	10	6	0	0	Klebsiella pneumoniae
										NZ_AP024764.1	2	3	3	0	Klebsiella pneumoniae
										NZ_AP024765.1	1	1	0	0	Klebsiella pneumoniae
										NZ_AP024766.1	9	5	0	0	Klebsiella pneumoniae
										NZ_AP024767.1	2	3	3	0	Klebsiella pneumoniae
										NZ_AP024768.1	1	1	0	0	Klebsiella pneumoniae
										NZ_AP024769.1	9	5	0	0	Klebsiella pneumoniae
										NZ_AP024770.1	2	3	3	0	Klebsiella pneumoniae
										NZ_AP024771.1	1	1	0	0	Klebsiella pneumoniae
										NZ_AP024772.1	9	5	0	0	Klebsiella pneumoniae
										NZ_AP024773.1	2	3	3	0	Klebsiella pneumoniae
										NZ_AP024774.1	1	1	0	0	Klebsiella pneumoniae
										NZ_AP024775.1	9	6	0	0	Klebsiella pneumoniae
										NZ_AP024776.1	2	2	3	0	Klebsiella pneumoniae
										NZ_AP024777.1	0	1	0	0	Klebsiella pneumoniae
										NZ_AP024778.1	9	6	0	0	Klebsiella pneumoniae
										NZ_AP024779.1	2	2	3	0	Klebsiella pneumoniae
										NZ_AP024780.1	0	1	0	0	Klebsiella pneumoniae
										NZ_AP024781.1	10	6	0	0	Klebsiella pneumoniae
										NZ_AP024782.1	1	4	3	0	Klebsiella pneumoniae
										NZ_AP024783.1	1	1	0	0	Klebsiella pneumoniae
										NZ_AP024784.1	9	5	0	0	Klebsiella pneumoniae
										NZ_AP024786.1	2	3	3	0	Klebsiella pneumoniae
										NZ_AP024787.1	1	1	0	0	Klebsiella pneumoniae
										NZ_AP024788.1	9	5	0	0	Klebsiella pneumoniae
										NZ_AP024790.1	2	3	3	0	Klebsiella pneumoniae
										NZ_AP024791.1	1	1	0	0	Klebsiella pneumoniae
										NZ_AP024792.1	10	6	0	0	Klebsiella pneumoniae
										NZ_AP024793.1	2	3	3	0	Klebsiella pneumoniae
										NZ_AP024794.1	1	1	0	0	Klebsiella pneumoniae
										NZ_AP024795.1	10	6	0	0	Klebsiella pneumoniae
										NZ_AP024796.1	1	4	3	0	Klebsiella pneumoniae
										NZ_AP024797.1	1	1	0	0	Klebsiella pneumoniae
										NZ_AP024798.1	2	3	4	1	Acinetobacter pittii
										NZ_AP024802.1	2	5	8	0	Acinetobacter baumannii
										NZ_AP024831.1	5	1	1	4	Enterococcus faecium
										NZ_AP024833.1	1	0	0	0	Enterococcus faecium
										NZ_AP024837.1	5	1	1	4	Enterococcus faecium
										NZ_AP024838.1	2	0	0	0	Enterococcus faecium
										NZ_AP024839.1	1	0	0	0	Enterococcus faecium
										NZ_AP024847.1	3	1	0	1	Serratia marcescens
										NZ_AP024848.1	1	0	0	0	Serratia marcescens
										NZ_AP024940.1	1	0	0	0	Aeromonas caviae
										NZ_AP024942.1	1	0	0	0	Aeromonas caviae
										NZ_AP024943.1	0	0	1	0	Aeromonas caviae
										NZ_AP024948.1	1	0	0	0	Aeromonas caviae
										NZ_AP024949.1	1	0	0	0	Aeromonas caviae
										NZ_AP024950.1	2	0	0	0	Aeromonas caviae
										NZ_AP024961.1	1	0	0	0	Legionella pneumophila
										NZ_AP024962.1	1	0	0	0	Helicobacter pylori
										NZ_AP024963.1	1	0	0	0	Helicobacter pylori
										NZ_AP024964.1	1	0	0	0	Helicobacter pylori
										NZ_AP024965.1	1	0	0	0	Helicobacter pylori
										NZ_CP001172.1	2	5	9	0	Acinetobacter baumannii AB307-0294
										NZ_CP001974.2	0	0	2	2	Bacillus anthracis str. A16R
										NZ_CP002007.2	3	0	0	0	Streptococcus suis 05HAS68
										NZ_CP002871.1	1	0	0	1	Mycobacterium tuberculosis HKBS1
										NZ_CP002882.1	1	0	0	1	Mycobacterium tuberculosis BT2
										NZ_CP002883.1	1	0	0	1	Mycobacterium tuberculosis BT1
										NZ_CP002885.1	1	0	0	1	Mycobacterium tuberculosis CCDC5180
										NZ_CP003974.1	3	2	0	2	Neisseria gonorrhoeae NG-k51.05
										NZ_CP003997.1	0	1	0	0	Klebsiella pneumoniae subsp. pneumoniae Kp13
										NZ_CP003999.1	10	4	0	0	Klebsiella pneumoniae subsp. pneumoniae Kp13
										NZ_CP004000.1	4	2	3	3	Klebsiella pneumoniae subsp. pneumoniae Kp13
										NZ_CP004001.1	1	0	1	1	Burkholderia pseudomallei NCTC 13178
										NZ_CP004002.1	1	0	0	0	Burkholderia pseudomallei NCTC 13178
										NZ_CP004003.1	1	0	1	1	Burkholderia pseudomallei NAU20B-16
										NZ_CP004004.1	1	0	0	0	Burkholderia pseudomallei NAU20B-16
										NZ_CP004023.1	1	0	1	1	Burkholderia pseudomallei MSHR511
										NZ_CP004024.1	1	0	0	0	Burkholderia pseudomallei MSHR511
										NZ_CP004042.1	1	0	1	1	Burkholderia pseudomallei MSHR146
										NZ_CP004043.1	1	0	0	0	Burkholderia pseudomallei MSHR146
										NZ_CP004081.1	4	0	1	0	Enterococcus faecalis DENG1
										NZ_CP004368.1	1	0	1	1	Burkholderia pseudomallei MSHR520
										NZ_CP004369.1	1	0	0	0	Burkholderia pseudomallei MSHR520
										NZ_CP004377.1	1	0	1	1	Burkholderia pseudomallei NAU35A-3
										NZ_CP004378.1	1	0	0	0	Burkholderia pseudomallei NAU35A-3
										NZ_CP004379.1	1	0	1	1	Burkholderia pseudomallei 1026b
										NZ_CP004380.1	1	0	0	1	Burkholderia pseudomallei 1026b
										NZ_CP005388.1	1	0	0	0	Campylobacter jejuni subsp. jejuni CG8421
										NZ_CP005930.1	31	7	0	0	Escherichia coli APEC IMT5155
										NZ_CP005960.1	1	0	0	0	Pseudomonas mandelii JR-1
										NZ_CP005969.1	1	0	0	0	Pseudomonas syringae pv. syringae B301D
										NZ_CP005970.1	1	0	0	0	Pseudomonas syringae UMAF0158
										NZ_CP005975.1	1	0	0	0	Pseudomonas simiae
										NZ_CP005995.1	17	5	2	0	Salmonella enterica subsp. enterica serovar Heidelberg str. CFSAN002064
										NZ_CP005997.1	0	0	1	3	Bacillus subtilis TO-A
										NZ_CP006027.1	32	7	0	0	Escherichia coli O145:H28 str. RM13514
										NZ_CP006029.1	4	1	0	0	Escherichia coli O145:H28 str. RM13514
										NZ_CP006030.1	2	1	0	0	Enterococcus faecium T110
										NZ_CP006256.1	1	0	0	0	Pseudomonas syringae pv. syringae HS191
										NZ_CP006262.1	32	7	0	0	Escherichia coli O145:H28 str. RM13516
										NZ_CP006579.1	1	0	0	0	Aeromonas hydrophila 4AK4
										NZ_CP006630.1	8	4	0	0	Staphylococcus aureus subsp. aureus SA268
										NZ_CP006632.1	34	7	0	0	Escherichia coli PCN033
										NZ_CP006635.1	9	1	0	0	Escherichia coli PCN033
										NZ_CP006636.1	32	7	0	0	Escherichia coli PCN061
										NZ_CP006639.1	3	0	0	0	Escherichia coli PCN061
										NZ_CP006641.1	0	1	0	0	Escherichia coli PCN061
										NZ_CP006642.1	6	1	0	0	Escherichia coli PCN061
										NZ_CP006644.1	1	0	0	0	Sphingomonas sanxanigenens DSM 19645 = NX02
										NZ_CP006659.2	11	6	0	0	Klebsiella pneumoniae
										NZ_CP006661.1	1	1	1	0	Klebsiella pneumoniae
										NZ_CP006662.2	7	4	2	0	Klebsiella pneumoniae
										NZ_CP006663.1	2	0	0	0	Klebsiella pneumoniae
										NZ_CP006692.1	16	3	1	0	Salmonella bongori serovar 48:z41:-- str. RKS3044
										NZ_CP006693.1	15	4	0	0	Salmonella enterica subsp. arizonae serovar 62:z36:- str. RKS2983
										NZ_CP006722.1	9	6	0	0	Klebsiella pneumoniae subsp. pneumoniae 1158
										NZ_CP006738.1	10	5	1	0	Klebsiella pneumoniae HK787
										NZ_CP006742.1	0	0	2	2	Bacillus anthracis str. SVA11
										NZ_CP006748.1	2	1	0	0	Yersinia pestis 8787
										NZ_CP006751.1	2	1	0	0	Yersinia pestis 3770
										NZ_CP006754.1	2	1	0	0	Yersinia pestis 3067
										NZ_CP006758.1	2	1	0	0	Yersinia pestis 1522
										NZ_CP006762.1	2	1	0	0	Yersinia pestis 1413
										NZ_CP006770.1	2	0	0	0	Streptococcus equi subsp. zooepidemicus CY
										NZ_CP006783.1	2	1	0	0	Yersinia pestis 1412
										NZ_CP006792.1	2	1	0	0	Yersinia pestis 2944
										NZ_CP006798.1	10	6	2	0	Klebsiella pneumoniae subsp. pneumoniae PittNDM01
										NZ_CP006799.1	3	4	3	1	Klebsiella pneumoniae subsp. pneumoniae PittNDM01
										NZ_CP006801.1	8	3	1	1	Klebsiella pneumoniae subsp. pneumoniae PittNDM01
										NZ_CP006820.1	1	0	0	0	Helicobacter pylori oki102
										NZ_CP006821.1	1	0	0	0	Helicobacter pylori oki112
										NZ_CP006822.1	1	0	0	0	Helicobacter pylori oki128
										NZ_CP006823.1	1	0	0	0	Helicobacter pylori oki154
										NZ_CP006824.1	1	0	0	0	Helicobacter pylori oki422
										NZ_CP006825.1	1	0	0	0	Helicobacter pylori oki673
										NZ_CP006826.1	1	0	0	0	Helicobacter pylori oki828
										NZ_CP006827.1	1	0	0	0	Helicobacter pylori oki898
										NZ_CP006830.1	31	7	0	0	Escherichia coli APEC O18
										NZ_CP006834.2	34	7	0	0	Escherichia coli APEC O2-211
										NZ_CP006858.1	0	0	0	1	Listeria monocytogenes serotype 1/2a str. 08-6569
										NZ_CP006859.1	0	0	0	1	Listeria monocytogenes serotype 1/2a str. 08-6997
										NZ_CP006860.1	0	0	0	1	Listeria monocytogenes serotype 1/2a str. 10-0815
										NZ_CP006861.1	0	0	0	1	Listeria monocytogenes serotype 1/2a str. 10-1047
										NZ_CP006862.1	0	0	0	1	Listeria monocytogenes serotype 1/2a str. 88-0478
										NZ_CP006869.1	3	1	0	2	Neisseria meningitidis LNP21362
										NZ_CP006870.1	1	0	0	0	Aeromonas hydrophila NJ-35
										NZ_CP006874.1	0	0	0	1	Listeria monocytogenes serotype 4b str. 81-0861
										NZ_CP006883.1	1	0	0	0	Aeromonas hydrophila J-1
										NZ_CP006908.1	0	0	0	1	Clostridium botulinum CDC_1436
										NZ_CP006918.1	9	5	0	0	Klebsiella pneumoniae 30684/NJST258_2
										NZ_CP006919.1	1	1	0	0	Klebsiella pneumoniae 30684/NJST258_2
										NZ_CP006922.1	0	1	0	0	Klebsiella pneumoniae 30684/NJST258_2
										NZ_CP006923.1	8	4	0	0	Klebsiella pneumoniae 30660/NJST258_1
										NZ_CP006924.1	1	1	1	0	Klebsiella pneumoniae 30660/NJST258_1
										NZ_CP006926.1	5	1	1	0	Klebsiella pneumoniae 30660/NJST258_1
										NZ_CP006928.1	1	0	0	0	Klebsiella pneumoniae 30660/NJST258_1
										NZ_CP006947.1	4	1	1	0	Vibrio cholerae O1 str. KW3
										NZ_CP006948.1	0	0	0	1	Vibrio cholerae O1 str. KW3
										NZ_CP006961.1	1	0	0	0	Brucella suis bv. 1 str. S2
										NZ_CP006962.1	1	0	0	0	Brucella suis bv. 1 str. S2
										NZ_CP007007.1	0	0	0	1	Listeria monocytogenes serotype 1/2a str. 02-5993
										NZ_CP007008.1	0	0	0	1	Listeria monocytogenes serotype 1/2a str. 04-5457
										NZ_CP007009.1	0	0	0	1	Listeria monocytogenes serotype 1/2a str. 08-6056
										NZ_CP007010.1	0	0	0	1	Listeria monocytogenes serotype 1/2a str. 08-7374
										NZ_CP007011.1	0	0	0	1	Listeria monocytogenes serotype 1/2a str. 08-7669
										NZ_CP007012.1	1	0	0	0	Pseudomonas sp. FGI182
										NZ_CP007014.1	1	0	0	0	Pseudomonas syringae CC1557
										NZ_CP007017.1	0	0	0	1	Listeria monocytogenes serotype 1/2a str. 10-1046
										NZ_CP007018.1	0	0	0	1	Listeria monocytogenes serotype 1/2a str. 10-1321
										NZ_CP007019.1	0	0	0	1	Listeria monocytogenes serotype 1/2a str. 95-0093
										NZ_CP007020.1	0	0	0	1	Listeria monocytogenes serotype 1/2a str. 98-2035
										NZ_CP007021.1	0	0	0	1	Listeria monocytogenes serotype 1/2a str. 99-6370
										NZ_CP007027.1	1	0	0	1	Mycobacterium tuberculosis H37RvSiena
										NZ_CP007039.1	1	0	0	0	Pseudomonas cichorii JBC1
										NZ_CP007041.1	2	0	1	0	Streptococcus pyogenes STAB902
										NZ_CP007133.1	32	7	0	0	Escherichia coli O145:H28 str. RM12761
										NZ_CP007136.1	32	7	0	0	Escherichia coli O145:H28 str. RM12581
										NZ_CP007137.1	4	1	0	0	Escherichia coli O145:H28 str. RM12581
										NZ_CP007147.1	15	8	2	7	Pseudomonas aeruginosa YL84
										NZ_CP007160.1	0	0	0	1	Listeria monocytogenes WSLC1001
										NZ_CP007167.1	0	0	0	1	Listeria monocytogenes serotype 4b str. 10-0809
										NZ_CP007168.1	0	0	0	1	Listeria monocytogenes serotype 1/2b str. 10-0810
										NZ_CP007169.1	0	0	0	1	Listeria monocytogenes serotype 1/2b str. 10-0811
										NZ_CP007170.1	0	0	0	1	Listeria monocytogenes serotype 1/2a str. 10-0812
										NZ_CP007171.1	0	0	0	1	Listeria monocytogenes serotype 1/2a str. 10-0813
										NZ_CP007173.1	0	0	0	3	Bacillus subtilis HJ5
										NZ_CP007175.1	17	4	1	0	Salmonella enterica subsp. enterica serovar Enteritidis str. EC20110354
										NZ_CP007176.1	5	3	0	0	Staphylococcus aureus USA300-ISMMS1
										NZ_CP007177.1	4	1	0	0	Staphylococcus aureus USA300-ISMMS1
										NZ_CP007180.1	1	0	0	0	Campylobacter coli RM5611
										NZ_CP007182.1	3	1	0	0	Campylobacter coli RM4661
										NZ_CP007194.1	0	0	0	1	Listeria monocytogenes serotype 1/2c str. 10-5025
										NZ_CP007195.1	0	0	0	1	Listeria monocytogenes serotype 1/2c str. 10-5026
										NZ_CP007196.1	0	0	0	1	Listeria monocytogenes serotype 3c str. 10-5027
										NZ_CP007197.1	0	0	0	1	Listeria monocytogenes serotype 1/2a str. 10-4754
										NZ_CP007198.1	0	0	0	1	Listeria monocytogenes serotype 1/2a str. 10-4758
										NZ_CP007199.1	0	0	0	1	Listeria monocytogenes serotype 1/2a str. 10-0933
										NZ_CP007200.1	0	0	0	1	Listeria monocytogenes serotype 1/2a str. 10-0934
										NZ_CP007210.1	0	0	0	1	Listeria monocytogenes WSLC1042
										NZ_CP007211.2	17	5	1	0	Salmonella enterica subsp. enterica serovar Anatum str. CDC 06-0532
										NZ_CP007222.1	17	5	2	0	Salmonella enterica subsp. enterica serovar Montevideo str. USDA-ARS-USMARC-1903
										NZ_CP007240.1	3	0	1	0	Streptococcus pyogenes
										NZ_CP007241.1	3	0	1	0	Streptococcus pyogenes
										NZ_CP007245.1	17	4	1	0	Salmonella enterica subsp. enterica serovar Enteritidis str. EC20120008
										NZ_CP007246.1	17	4	1	0	Salmonella enterica subsp. enterica serovar Enteritidis str. EC20100101
										NZ_CP007247.1	17	4	1	0	Salmonella enterica subsp. enterica serovar Enteritidis str. EC20110221
										NZ_CP007248.1	17	4	1	0	Salmonella enterica subsp. enterica serovar Enteritidis str. EC20090698
										NZ_CP007249.2	17	4	1	0	Salmonella enterica subsp. enterica serovar Enteritidis str. EC20090641
										NZ_CP007250.1	17	4	1	0	Salmonella enterica subsp. enterica serovar Enteritidis str. EC20110355
										NZ_CP007252.1	17	4	1	0	Salmonella enterica subsp. enterica serovar Enteritidis str. EC20111175
										NZ_CP007253.1	17	4	1	0	Salmonella enterica subsp. enterica serovar Enteritidis str. EC20111174
										NZ_CP007254.1	17	4	1	0	Salmonella enterica subsp. enterica serovar Enteritidis str. EC20111095
										NZ_CP007258.1	17	4	1	0	Salmonella enterica subsp. enterica serovar Enteritidis str. EC20110360
										NZ_CP007259.1	17	4	1	0	Salmonella enterica subsp. enterica serovar Enteritidis str. EC20110359
										NZ_CP007260.1	17	4	1	0	Salmonella enterica subsp. enterica serovar Enteritidis str. EC20110358
										NZ_CP007261.1	17	4	1	0	Salmonella enterica subsp. enterica serovar Enteritidis str. EC20110357
										NZ_CP007262.1	17	4	1	0	Salmonella enterica subsp. enterica serovar Enteritidis str. EC20110356
										NZ_CP007263.1	17	4	1	0	Salmonella enterica subsp. enterica serovar Enteritidis str. EC20110361
										NZ_CP007265.1	36	7	0	0	Escherichia coli
										NZ_CP007267.2	17	4	1	0	Salmonella enterica subsp. enterica serovar Enteritidis str. EC20120005
										NZ_CP007269.1	17	4	1	0	Salmonella enterica subsp. enterica serovar Enteritidis str. EC20121175
										NZ_CP007271.1	17	4	1	0	Salmonella enterica subsp. enterica serovar Enteritidis str. EC20121178
										NZ_CP007272.2	17	4	1	0	Salmonella enterica subsp. enterica serovar Enteritidis str. EC20121179
										NZ_CP007273.1	17	4	1	0	Salmonella enterica subsp. enterica serovar Enteritidis str. EC20121180
										NZ_CP007275.1	31	7	0	0	Escherichia coli
										NZ_CP007292.1	17	4	1	0	Salmonella enterica subsp. enterica serovar Enteritidis str. SA19994216
										NZ_CP007312.2	17	4	1	0	Salmonella enterica subsp. enterica serovar Enteritidis str. SA20094352
										NZ_CP007329.2	17	4	1	0	Salmonella enterica subsp. enterica serovar Enteritidis str. EC20120002
										NZ_CP007333.1	17	4	1	0	Salmonella enterica subsp. enterica serovar Enteritidis str. EC20121177
										NZ_CP007390.1	36	7	0	0	Escherichia coli
										NZ_CP007391.1	36	7	0	0	Escherichia coli
										NZ_CP007392.1	32	7	0	0	Escherichia coli
										NZ_CP007393.1	32	7	0	0	Escherichia coli
										NZ_CP007394.1	32	7	0	0	Escherichia coli
										NZ_CP007399.1	15	9	2	7	Pseudomonas aeruginosa
										NZ_CP007409.1	0	0	1	3	Bacillus subtilis subsp. subtilis str. OH 131.1
										NZ_CP007410.1	1	0	0	0	Pseudomonas brassicacearum
										NZ_CP007425.1	17	4	1	0	Salmonella enterica subsp. enterica serovar Enteritidis str. SA20082034
										NZ_CP007441.1	1	0	0	0	Pseudomonas stutzeri
										NZ_CP007442.1	31	7	0	0	Escherichia coli ACN001
										NZ_CP007448.1	2	1	0	0	Yersinia enterocolitica LC20
										NZ_CP007454.1	3	3	0	0	Staphylococcus aureus
										NZ_CP007459.1	0	0	0	1	Listeria monocytogenes serotype 4b str. 02-1103
										NZ_CP007460.1	0	0	0	1	Listeria monocytogenes serotype 4b str. 02-1289
										NZ_CP007461.1	0	0	0	1	Listeria monocytogenes serotype 4b str. 02-1792
										NZ_CP007462.1	0	0	0	1	Listeria monocytogenes serotype 4b str. 02-6680
										NZ_CP007470.1	0	0	1	0	Haemophilus influenzae
										NZ_CP007471.1	0	0	1	0	Haemophilus influenzae
										NZ_CP007472.1	0	1	1	0	Haemophilus influenzae
										NZ_CP007483.2	17	5	1	0	Salmonella enterica subsp. enterica serovar Anatum str. USDA-ARS-USMARC-1175
										NZ_CP007491.1	31	8	0	0	Escherichia coli
										NZ_CP007492.1	0	0	0	1	Listeria monocytogenes
										NZ_CP007497.1	4	0	0	0	Streptococcus suis
										NZ_CP007499.1	6	3	0	0	Staphylococcus aureus
										NZ_CP007500.1	1	1	0	0	Staphylococcus aureus
										NZ_CP007505.1	17	5	1	0	Salmonella enterica subsp. enterica serovar Tennessee str. TXSC_TXSC08-19
										NZ_CP007507.1	17	4	1	0	Salmonella enterica subsp. enterica serovar Enteritidis
										NZ_CP007509.1	1	0	0	0	Pseudomonas stutzeri
										NZ_CP007511.1	2	0	0	0	Pseudomonas balearica DSM 6083
										NZ_CP007523.1	17	5	1	0	Salmonella enterica subsp. enterica serovar Typhimurium str. CDC 2011K-0870
										NZ_CP007524.1	4	1	0	2	Neisseria meningitidis
										NZ_CP007525.1	0	0	0	1	Listeria monocytogenes serotype 4b str. 81-0558
										NZ_CP007526.1	0	0	0	1	Listeria monocytogenes serotype 4b str. 81-0592
										NZ_CP007528.1	17	4	1	0	Salmonella enterica subsp. enterica serovar Enteritidis str. CDC_2010K_0968
										NZ_CP007530.1	18	5	2	0	Salmonella enterica subsp. enterica serovar Montevideo str. 507440-20
										NZ_CP007531.1	17	5	1	1	Salmonella enterica subsp. enterica serovar Anatum str. ATCC BAA-1592
										NZ_CP007532.1	17	5	1	0	Salmonella enterica subsp. enterica serovar Abaetetuba str. ATCC 35640
										NZ_CP007533.1	17	5	1	0	Salmonella enterica subsp. enterica serovar Bredeney str. CFSAN001080
										NZ_CP007534.1	17	5	1	0	Salmonella enterica subsp. enterica serovar Abony str. 0014
										NZ_CP007535.2	8	6	9	0	Acinetobacter baumannii
										NZ_CP007537.1	2	1	1	0	Streptococcus pyogenes
										NZ_CP007539.2	5	3	0	0	Staphylococcus aureus
										NZ_CP007557.1	20	3	1	1	Citrobacter freundii CFNIH1
										NZ_CP007558.1	4	4	1	0	Citrobacter freundii CFNIH1
										NZ_CP007559.2	17	5	1	0	Salmonella enterica subsp. enterica serovar Newport str. CDC 2010K-2159
										NZ_CP007560.1	2	0	1	0	Streptococcus pyogenes
										NZ_CP007561.1	2	1	1	0	Streptococcus pyogenes
										NZ_CP007562.1	2	0	1	0	Streptococcus pyogenes
										NZ_CP007566.1	1	0	0	0	Aeromonas hydrophila subsp. hydrophila AL09-71
										NZ_CP007567.1	1	1	0	1	Aeromonas media WS
										NZ_CP007570.1	2	1	1	1	Streptococcus agalactiae
										NZ_CP007571.1	1	0	0	1	Streptococcus agalactiae
										NZ_CP007572.1	2	0	0	0	Streptococcus agalactiae
										NZ_CP007573.1	1	0	1	1	Streptococcus anginosus
										NZ_CP007576.1	1	0	0	0	Aeromonas hydrophila pc104A
										NZ_CP007581.1	18	8	1	0	Salmonella enterica subsp. enterica serovar Typhimurium
										NZ_CP007583.1	0	0	0	1	Listeria monocytogenes
										NZ_CP007592.1	43	10	4	0	Escherichia coli O157:H16
										NZ_CP007593.1	6	2	0	0	Streptococcus pneumoniae
										NZ_CP007594.1	32	7	0	0	Escherichia coli
										NZ_CP007598.1	17	4	1	0	Salmonella enterica subsp. enterica serovar Enteritidis str. 77-1427
										NZ_CP007600.2	0	0	0	1	Listeria monocytogenes
										NZ_CP007601.1	2	0	0	0	Staphylococcus capitis subsp. capitis
										NZ_CP007603.1	1	0	0	0	Helicobacter pylori J166
										NZ_CP007604.1	1	0	0	0	Helicobacter pylori
										NZ_CP007605.1	1	0	0	0	Helicobacter pylori
										NZ_CP007606.1	1	0	0	0	Helicobacter pylori
										NZ_CP007618.1	0	0	2	1	Bacillus anthracis
										NZ_CP007620.1	2	0	0	0	Pseudomonas putida
										NZ_CP007629.1	1	0	0	0	Brucella canis
										NZ_CP007630.1	1	0	0	0	Brucella canis
										NZ_CP007631.1	1	0	0	0	Streptococcus agalactiae
										NZ_CP007634.1	4	1	1	0	Vibrio cholerae
										NZ_CP007635.1	0	0	0	1	Vibrio cholerae
										NZ_CP007636.1	7	4	3	0	Vibrio cholerae
										NZ_CP007639.1	18	5	1	0	Salmonella enterica subsp. enterica serovar Choleraesuis
										NZ_CP007657.1	5	3	0	0	Staphylococcus aureus
										NZ_CP007658.1	3	0	0	0	Staphylococcus aureus
										NZ_CP007659.1	5	3	0	0	Staphylococcus aureus
										NZ_CP007663.1	1	0	0	0	Brucella abortus
										NZ_CP007666.1	0	0	2	2	Bacillus anthracis str. Vollum
										NZ_CP007667.1	3	1	0	2	Neisseria meningitidis
										NZ_CP007668.1	3	1	0	2	Neisseria meningitidis M0579
										NZ_CP007670.1	5	3	0	0	Staphylococcus aureus
										NZ_CP007672.1	5	3	0	0	Staphylococcus aureus
										NZ_CP007674.1	5	4	0	0	Staphylococcus aureus
										NZ_CP007676.1	5	3	0	0	Staphylococcus aureus
										NZ_CP007679.1	1	1	0	0	Staphylococcus aureus
										NZ_CP007681.1	1	0	0	0	Brucella abortus
										NZ_CP007682.1	1	0	0	0	Brucella abortus
										NZ_CP007683.1	1	0	0	0	Brucella abortus
										NZ_CP007684.1	0	0	0	1	Listeria monocytogenes
										NZ_CP007685.1	0	0	0	1	Listeria monocytogenes
										NZ_CP007686.1	1	0	0	1	Listeria monocytogenes
										NZ_CP007687.1	0	0	0	1	Listeria monocytogenes
										NZ_CP007688.1	0	0	0	1	Listeria monocytogenes
										NZ_CP007689.1	0	0	0	1	Listeria monocytogenes
										NZ_CP007690.1	5	3	0	0	Staphylococcus aureus
										NZ_CP007691.1	1	0	0	0	Brucella suis bv. 2
										NZ_CP007692.1	1	0	0	0	Brucella suis bv. 2
										NZ_CP007693.1	1	0	0	0	Brucella suis bv. 2
										NZ_CP007694.1	1	0	0	0	Brucella suis bv. 2
										NZ_CP007695.1	1	0	0	0	Brucella suis bv. 2
										NZ_CP007696.1	1	0	0	0	Brucella suis bv. 2
										NZ_CP007697.1	1	0	0	0	Brucella suis bv. 2
										NZ_CP007698.1	1	0	0	0	Brucella suis bv. 2
										NZ_CP007700.1	1	0	0	0	Brucella abortus
										NZ_CP007705.1	1	0	0	0	Brucella abortus bv. 9 str. C68
										NZ_CP007709.1	1	0	0	0	Brucella abortus bv. 6 str. 870
										NZ_CP007712.1	5	4	8	0	Acinetobacter baumannii LAC-4
										NZ_CP007714.1	1	0	0	0	Acinetobacter baumannii LAC-4
										NZ_CP007716.1	1	0	0	0	Brucella suis
										NZ_CP007717.1	1	0	0	0	Brucella suis
										NZ_CP007718.1	1	0	0	0	Brucella suis bv. 3 str. 686
										NZ_CP007719.1	1	0	0	0	Brucella suis bv. 3 str. 686
										NZ_CP007720.1	1	0	0	0	Brucella suis bv. 2
										NZ_CP007721.1	1	0	0	0	Brucella suis bv. 2
										NZ_CP007727.1	10	6	0	0	Klebsiella pneumoniae subsp. pneumoniae KPNIH10
										NZ_CP007728.1	1	1	0	0	Klebsiella pneumoniae subsp. pneumoniae KPNIH10
										NZ_CP007729.1	4	1	1	0	Klebsiella pneumoniae subsp. pneumoniae KPNIH10
										NZ_CP007730.1	1	0	0	0	Klebsiella pneumoniae subsp. pneumoniae KPNIH10
										NZ_CP007731.1	8	3	1	0	Klebsiella pneumoniae subsp. pneumoniae KPNIH27
										NZ_CP007732.1	4	4	0	0	Klebsiella pneumoniae subsp. pneumoniae KPNIH27
										NZ_CP007733.1	3	2	0	0	Klebsiella pneumoniae subsp. pneumoniae KPNIH27
										NZ_CP007737.1	1	0	0	0	Brucella abortus
										NZ_CP007738.1	1	0	0	0	Brucella abortus
										NZ_CP007742.1	1	0	0	0	Brucella pinnipedialis
										NZ_CP007743.1	1	0	0	0	Brucella pinnipedialis
										NZ_CP007746.1	2	0	1	1	Burkholderia cepacia ATCC 25416
										NZ_CP007747.1	1	0	0	0	Burkholderia cepacia ATCC 25416
										NZ_CP007748.1	2	0	1	0	Burkholderia cepacia ATCC 25416
										NZ_CP007750.1	1	0	0	0	Campylobacter jejuni subsp. jejuni M129
										NZ_CP007758.1	1	0	0	0	Brucella canis
										NZ_CP007759.1	1	0	0	0	Brucella canis
										NZ_CP007760.1	1	0	0	0	Brucella melitensis bv. 3 str. Ether
										NZ_CP007762.1	2	0	0	0	Brucella melitensis bv. 1 str. 16M
										NZ_CP007763.1	1	0	0	0	Brucella melitensis bv. 1 str. 16M
										NZ_CP007765.1	1	0	0	0	Brucella abortus bv. 2 str. 86/8/59
										NZ_CP007785.1	1	0	0	0	Burkholderia cepacia
										NZ_CP007786.1	2	0	1	0	Burkholderia cepacia
										NZ_CP007787.1	2	0	1	1	Burkholderia cepacia
										NZ_CP007799.1	32	7	0	0	Escherichia coli Nissle 1917
										NZ_CP007800.1	0	0	1	3	Bacillus subtilis subsp. subtilis str. JH642 substr. AG174
										NZ_CP007801.1	1	0	0	0	Burkholderia mallei NCTC 10247
										NZ_CP007802.1	1	0	1	1	Burkholderia mallei NCTC 10247
										NZ_CP007803.1	1	0	0	1	Mycobacterium tuberculosis K
										NZ_CP007804.1	17	5	1	0	Salmonella enterica subsp. enterica serovar Typhimurium
										NZ_CP007805.1	0	0	1	0	Haemophilus influenzae CGSHiCZ412602
										NZ_CP007809.1	1	0	0	1	Mycobacterium tuberculosis
										NZ_CP008695.1	2	0	1	0	Streptococcus pyogenes
										NZ_CP008696.1	1	0	0	0	Pseudomonas chlororaphis
										NZ_CP008697.1	32	8	0	0	Escherichia coli
										NZ_CP008698.1	1	0	1	3	Bacillus subtilis subsp. subtilis str. AG1839
										NZ_CP008704.1	1	0	1	1	Burkholderia mallei
										NZ_CP008706.1	2	5	9	0	Acinetobacter baumannii
										NZ_CP008707.1	4	1	2	2	Acinetobacter baumannii
										NZ_CP008710.1	1	0	0	0	Burkholderia mallei
										NZ_CP008711.1	1	0	1	1	Burkholderia mallei
										NZ_CP008715.1	5	1	0	0	Escherichia coli
										NZ_CP008723.1	1	0	1	1	Burkholderia mallei
										NZ_CP008731.1	1	0	0	0	Burkholderia mallei
										NZ_CP008732.1	1	0	1	1	Burkholderia mallei
										NZ_CP008739.1	20	7	3	8	Pseudomonas aeruginosa VRFPA04
										NZ_CP008740.1	0	0	1	0	Haemophilus influenzae 2019
										NZ_CP008742.1	1	0	0	0	Pseudomonas savastanoi pv. savastanoi NCPPB 3335
										NZ_CP008744.1	1	0	0	1	Mycobacterium tuberculosis variant bovis BCG
										NZ_CP008750.1	1	0	0	0	Brucella melitensis
										NZ_CP008751.1	1	0	0	0	Brucella melitensis
										NZ_CP008756.1	1	0	0	0	Brucella suis
										NZ_CP008757.1	1	0	0	0	Brucella suis
										NZ_CP008758.1	1	0	1	1	Burkholderia pseudomallei
										NZ_CP008759.1	1	0	0	0	Burkholderia pseudomallei
										NZ_CP008774.1	1	0	0	0	Brucella abortus
										NZ_CP008776.1	2	0	1	0	Streptococcus pyogenes
										NZ_CP008777.1	1	0	1	1	Burkholderia pseudomallei 576
										NZ_CP008778.1	1	0	0	1	Burkholderia pseudomallei 576
										NZ_CP008780.1	1	0	1	1	Burkholderia pseudomallei
										NZ_CP008781.1	1	0	1	1	Burkholderia pseudomallei
										NZ_CP008782.1	1	0	0	0	Burkholderia pseudomallei
										NZ_CP008783.1	1	0	0	0	Burkholderia pseudomallei MSHR5855
										NZ_CP008784.1	1	0	1	1	Burkholderia pseudomallei MSHR5855
										NZ_CP008788.1	12	4	1	1	Klebsiella oxytoca KONIH1
										NZ_CP008789.1	1	0	0	0	Klebsiella oxytoca KONIH1
										NZ_CP008790.1	4	3	3	2	Klebsiella oxytoca KONIH1
										NZ_CP008791.1	5	0	1	0	Klebsiella oxytoca KONIH1
										NZ_CP008797.1	10	7	0	0	Klebsiella pneumoniae subsp. pneumoniae KPNIH24
										NZ_CP008798.1	4	2	4	0	Klebsiella pneumoniae subsp. pneumoniae KPNIH24
										NZ_CP008799.1	1	2	0	0	Klebsiella pneumoniae subsp. pneumoniae KPNIH24
										NZ_CP008800.1	2	1	1	0	Klebsiella pneumoniae subsp. pneumoniae KPNIH24
										NZ_CP008801.1	33	7	0	0	Escherichia coli KLY
										NZ_CP008805.1	32	7	0	0	Escherichia coli O157:H7 str. SS17
										NZ_CP008813.1	1	0	0	0	Streptococcus agalactiae
										NZ_CP008816.1	4	0	1	0	Enterococcus faecalis ATCC 29212
										NZ_CP008819.1	1	0	0	0	Brucella anthropi
										NZ_CP008820.1	2	0	0	0	Brucella anthropi
										NZ_CP008821.1	0	0	0	1	Listeria monocytogenes serotype 4b str. 02-6679
										NZ_CP008823.1	12	3	1	0	Enterobacter cloacae ECNIH2
										NZ_CP008824.1	4	4	1	0	Enterobacter cloacae ECNIH2
										NZ_CP008825.1	4	0	1	0	Enterobacter cloacae ECNIH2
										NZ_CP008826.1	1	0	0	0	Enterobacter cloacae ECNIH2
										NZ_CP008827.1	10	6	0	0	Klebsiella pneumoniae subsp. pneumoniae KPNIH1
										NZ_CP008828.1	1	1	0	0	Klebsiella pneumoniae subsp. pneumoniae KPNIH1
										NZ_CP008829.1	4	1	1	0	Klebsiella pneumoniae subsp. pneumoniae KPNIH1
										NZ_CP008830.1	1	0	0	0	Klebsiella pneumoniae subsp. pneumoniae KPNIH1
										NZ_CP008831.1	6	5	0	0	Klebsiella pneumoniae subsp. pneumoniae KPR0928
										NZ_CP008832.1	1	1	0	0	Klebsiella pneumoniae subsp. pneumoniae KPR0928
										NZ_CP008833.1	1	0	0	0	Klebsiella pneumoniae subsp. pneumoniae KPR0928
										NZ_CP008834.1	1	0	1	1	Burkholderia pseudomallei
										NZ_CP008835.1	1	0	0	1	Burkholderia pseudomallei
										NZ_CP008836.1	0	0	0	1	Listeria monocytogenes serotype 1/2a str. 10-0814
										NZ_CP008837.1	0	0	0	1	Listeria monocytogenes serotype 1/2a str. 10-5024
										NZ_CP008846.1	0	0	2	2	Bacillus anthracis
										NZ_CP008856.2	15	9	3	7	Pseudomonas aeruginosa
										NZ_CP008857.1	16	7	3	7	Pseudomonas aeruginosa
										NZ_CP008858.2	15	9	2	7	Pseudomonas aeruginosa
										NZ_CP008859.2	15	9	2	7	Pseudomonas aeruginosa
										NZ_CP008861.1	15	8	2	7	Pseudomonas aeruginosa
										NZ_CP008863.1	16	8	2	7	Pseudomonas aeruginosa
										NZ_CP008867.1	15	8	2	7	Pseudomonas aeruginosa
										NZ_CP008868.1	15	8	3	7	Pseudomonas aeruginosa
										NZ_CP008873.1	15	8	2	7	Pseudomonas aeruginosa
										NZ_CP008891.1	1	0	0	1	Burkholderia pseudomallei MSHR5858
										NZ_CP008892.1	1	0	1	1	Burkholderia pseudomallei MSHR5858
										NZ_CP008893.1	1	0	0	1	Burkholderia pseudomallei HBPUB10303a
										NZ_CP008894.1	1	0	1	1	Burkholderia pseudomallei HBPUB10303a
										NZ_CP008896.1	1	0	0	0	Pseudomonas fluorescens
										NZ_CP008909.1	1	0	1	1	Burkholderia pseudomallei MSHR5848
										NZ_CP008910.1	1	0	0	0	Burkholderia pseudomallei MSHR5848
										NZ_CP008911.1	1	0	1	1	Burkholderia pseudomallei HBPUB10134a
										NZ_CP008912.1	1	0	0	0	Burkholderia pseudomallei HBPUB10134a
										NZ_CP008920.1	4	0	0	1	Providencia stuartii
										NZ_CP008921.1	2	0	0	0	Streptococcus suis 6407
										NZ_CP008925.1	17	5	1	0	Salmonella enterica subsp. enterica serovar Cerro
										NZ_CP008926.1	2	0	1	0	Streptococcus pyogenes
										NZ_CP008928.1	17	4	1	0	Salmonella enterica subsp. enterica serovar Enteritidis
										NZ_CP008929.1	11	7	0	0	Klebsiella pneumoniae
										NZ_CP008930.1	1	0	0	0	Klebsiella pneumoniae
										NZ_CP008932.1	2	0	0	0	Klebsiella pneumoniae
										NZ_CP008933.1	5	3	2	0	Klebsiella pneumoniae
										NZ_CP008943.1	2	1	0	0	Yersinia pseudotuberculosis
										NZ_CP008957.1	32	7	0	0	Escherichia coli O157:H7 str. EDL933
										NZ_CP009041.1	0	0	0	1	Vibrio cholerae O1 biovar El Tor
										NZ_CP009042.1	4	1	1	0	Vibrio cholerae O1 biovar El Tor
										NZ_CP009046.1	2	1	0	0	Staphylococcus epidermidis
										NZ_CP009048.1	1	0	0	1	Pseudomonas alkylphenolica
										NZ_CP009049.1	15	5	0	0	Salmonella enterica subsp. enterica serovar Paratyphi A
										NZ_CP009050.1	31	7	0	0	Escherichia coli NCCP15648
										NZ_CP009053.1	1	0	0	0	Escherichia coli NCCP15648
										NZ_CP009072.1	32	7	0	0	Escherichia coli ATCC 25922
										NZ_CP009083.1	17	4	1	0	Salmonella enterica subsp. enterica serovar Enteritidis
										NZ_CP009084.2	17	4	1	0	Salmonella enterica subsp. enterica serovar Enteritidis
										NZ_CP009085.2	17	4	1	0	Salmonella enterica subsp. enterica serovar Enteritidis
										NZ_CP009086.1	17	4	1	0	Salmonella enterica subsp. enterica serovar Enteritidis
										NZ_CP009087.1	17	4	1	0	Salmonella enterica subsp. enterica serovar Enteritidis
										NZ_CP009088.1	17	4	1	0	Salmonella enterica subsp. enterica serovar Enteritidis
										NZ_CP009089.1	17	4	1	0	Salmonella enterica subsp. enterica serovar Enteritidis
										NZ_CP009090.1	17	4	1	0	Salmonella enterica subsp. enterica serovar Enteritidis
										NZ_CP009091.1	15	4	1	0	Salmonella enterica subsp. enterica serovar Enteritidis
										NZ_CP009092.1	17	4	1	0	Salmonella enterica subsp. enterica serovar Enteritidis
										NZ_CP009093.1	17	4	1	0	Salmonella enterica subsp. enterica serovar Enteritidis
										NZ_CP009100.1	1	0	0	1	Mycobacterium tuberculosis
										NZ_CP009101.1	1	0	0	1	Mycobacterium tuberculosis
										NZ_CP009102.1	17	5	1	0	Salmonella enterica subsp. enterica serovar Typhimurium
										NZ_CP009104.1	31	7	0	0	Escherichia coli
										NZ_CP009106.2	31	7	0	0	Escherichia coli
										NZ_CP009114.1	10	6	0	0	Klebsiella pneumoniae
										NZ_CP009115.1	4	1	0	1	Klebsiella pneumoniae
										NZ_CP009116.1	6	2	2	0	Klebsiella pneumoniae
										NZ_CP009127.1	1	0	0	0	Burkholderia pseudomallei
										NZ_CP009128.1	1	0	1	1	Burkholderia pseudomallei
										NZ_CP009147.1	1	0	0	0	Burkholderia mallei
										NZ_CP009148.1	1	0	0	0	Burkholderia mallei
										NZ_CP009150.1	1	0	0	0	Burkholderia pseudomallei B03
										NZ_CP009151.1	1	0	1	1	Burkholderia pseudomallei B03
										NZ_CP009156.1	1	0	0	0	Burkholderia pseudomallei
										NZ_CP009157.1	1	0	1	1	Burkholderia pseudomallei
										NZ_CP009160.1	1	0	0	0	Burkholderia pseudomallei TSV 48
										NZ_CP009161.1	1	0	1	1	Burkholderia pseudomallei TSV 48
										NZ_CP009162.1	1	0	1	1	Burkholderia pseudomallei K42
										NZ_CP009163.1	1	0	0	0	Burkholderia pseudomallei K42
										NZ_CP009164.1	1	0	0	0	Burkholderia pseudomallei A79A
										NZ_CP009165.1	1	0	1	1	Burkholderia pseudomallei A79A
										NZ_CP009166.1	36	7	0	0	Escherichia coli 1303
										NZ_CP009208.1	10	7	0	0	Klebsiella pneumoniae subsp. pneumoniae
										NZ_CP009209.1	1	0	1	1	Burkholderia pseudomallei
										NZ_CP009210.1	1	0	0	0	Burkholderia pseudomallei
										NZ_CP009211.1	4	1	0	0	Corynebacterium imitans
										NZ_CP009215.1	1	0	0	0	Corynebacterium ureicelerivorans
										NZ_CP009234.1	1	0	0	1	Burkholderia pseudomallei MSHR62
										NZ_CP009235.1	1	0	1	1	Burkholderia pseudomallei MSHR62
										NZ_CP009242.1	0	0	0	1	Listeria monocytogenes
										NZ_CP009243.1	1	0	0	1	Mycobacterium tuberculosis variant bovis BCG
										NZ_CP009246.1	0	0	0	1	Corynebacterium flavescens
										NZ_CP009248.1	1	0	0	0	Corynebacterium sphenisci DSM 44792
										NZ_CP009256.1	5	5	8	0	Acinetobacter baumannii
										NZ_CP009257.1	6	6	9	1	Acinetobacter baumannii
										NZ_CP009258.1	0	0	0	1	Listeria monocytogenes
										NZ_CP009259.1	1	0	0	0	Helicobacter pylori SS1
										NZ_CP009273.1	32	7	0	0	Escherichia coli BW25113
										NZ_CP009290.1	1	0	0	0	Pseudomonas chlororaphis subsp. aurantiaca
										NZ_CP009297.1	1	0	0	0	Burkholderia pseudomallei 406e
										NZ_CP009298.1	1	0	1	1	Burkholderia pseudomallei 406e
										NZ_CP009300.1	0	1	0	2	Bacillus cereus D17
										NZ_CP009315.1	0	0	2	2	Bacillus anthracis str. Turkey32
										NZ_CP009318.1	0	2	0	2	Bacillus cereus 03BB102
										NZ_CP009324.1	0	1	0	0	Bacillus anthracis
										NZ_CP009325.1	0	0	2	2	Bacillus anthracis
										NZ_CP009328.1	0	0	2	2	Bacillus anthracis
										NZ_CP009331.1	0	0	2	2	Bacillus anthracis
										NZ_CP009337.1	1	0	1	1	Burkholderia mallei
										NZ_CP009338.1	1	0	0	0	Burkholderia mallei
										NZ_CP009341.1	0	0	2	2	Bacillus anthracis
										NZ_CP009361.1	3	3	0	0	Staphylococcus aureus
										NZ_CP009365.1	1	0	0	0	Pseudomonas soli
										NZ_CP009367.1	2	1	0	0	Yersinia enterocolitica
										NZ_CP009369.1	1	1	0	1	Bacillus cereus
										NZ_CP009418.1	3	2	0	2	Neisseria meningitidis
										NZ_CP009419.1	3	1	0	2	Neisseria meningitidis M7124
										NZ_CP009420.1	3	2	0	2	Neisseria meningitidis
										NZ_CP009421.1	3	1	0	2	Neisseria meningitidis
										NZ_CP009422.1	3	1	0	2	Neisseria meningitidis
										NZ_CP009423.1	5	3	0	0	Staphylococcus aureus
										NZ_CP009425.1	4	1	0	0	Staphylococcus aureus
										NZ_CP009426.1	1	0	0	1	Mycobacterium tuberculosis
										NZ_CP009427.1	1	0	0	1	Mycobacterium tuberculosis
										NZ_CP009455.1	1	0	0	0	Pseudomonas cremoricolorata
										NZ_CP009456.1	2	1	0	0	Yersinia enterocolitica
										NZ_CP009461.1	9	7	0	0	Klebsiella pneumoniae
										NZ_CP009464.1	0	0	2	2	Bacillus anthracis
										NZ_CP009473.1	1	0	0	0	Burkholderia pseudomallei MSHR840
										NZ_CP009474.1	1	0	1	1	Burkholderia pseudomallei MSHR840
										NZ_CP009476.1	0	0	2	2	Bacillus anthracis
										NZ_CP009477.1	1	0	0	0	Burkholderia pseudomallei MSHR2543
										NZ_CP009478.1	1	0	1	1	Burkholderia pseudomallei MSHR2543
										NZ_CP009484.1	1	0	0	0	Burkholderia pseudomallei MSHR491
										NZ_CP009485.1	1	0	1	1	Burkholderia pseudomallei MSHR491
										NZ_CP009492.1	2	1	0	0	Yersinia pestis
										NZ_CP009533.1	1	0	0	0	Pseudomonas rhizosphaerae
										NZ_CP009534.1	6	6	9	1	Acinetobacter baumannii
										NZ_CP009535.1	1	0	1	1	Burkholderia pseudomallei 7894
										NZ_CP009536.1	1	0	0	1	Burkholderia pseudomallei 7894
										NZ_CP009537.1	1	0	0	0	Burkholderia pseudomallei K96243
										NZ_CP009538.1	1	0	1	1	Burkholderia pseudomallei K96243
										NZ_CP009541.1	0	0	2	2	Bacillus anthracis str. Sterne
										NZ_CP009544.1	0	0	2	2	Bacillus anthracis
										NZ_CP009545.1	1	0	1	1	Burkholderia pseudomallei
										NZ_CP009546.1	1	0	0	0	Burkholderia pseudomallei
										NZ_CP009550.1	1	0	0	1	Burkholderia pseudomallei PB08298010
										NZ_CP009551.1	1	0	1	1	Burkholderia pseudomallei PB08298010
										NZ_CP009554.1	4	3	0	0	Staphylococcus aureus
										NZ_CP009557.1	1	0	0	0	Clostridium perfringens
										NZ_CP009558.1	1	1	0	0	Clostridium perfringens
										NZ_CP009559.1	15	5	0	0	Salmonella enterica subsp. enterica serovar Paratyphi A
										NZ_CP009560.1	4	2	0	0	Salmonella enterica subsp. enterica serovar Newport str. CVM 22425
										NZ_CP009561.1	17	4	1	0	Salmonella enterica subsp. enterica serovar Newport str. CVM N18486
										NZ_CP009562.1	4	2	0	0	Salmonella enterica subsp. enterica serovar Newport str. CVM 22513
										NZ_CP009563.1	4	1	0	0	Salmonella enterica subsp. enterica serovar Newport str. CVM 21538
										NZ_CP009564.1	4	2	0	0	Salmonella enterica subsp. enterica serovar Newport str. CVM 21550
										NZ_CP009566.1	0	1	0	0	Salmonella enterica subsp. enterica serovar Newport str. CVM 22462
										NZ_CP009567.1	4	2	0	0	Salmonella enterica subsp. enterica serovar Newport str. CVM 22462
										NZ_CP009570.1	4	2	1	0	Salmonella enterica subsp. enterica serovar Newport str. CVM N1543
										NZ_CP009571.1	1	0	0	0	Sphingomonas taxi
										NZ_CP009585.1	1	0	1	1	Burkholderia pseudomallei
										NZ_CP009586.1	1	0	0	1	Burkholderia pseudomallei
										NZ_CP009587.1	1	0	1	1	Burkholderia mallei
										NZ_CP009588.1	1	0	0	0	Burkholderia mallei
										NZ_CP009590.1	1	1	0	1	Bacillus cereus G9241
										NZ_CP009596.1	0	0	2	2	Bacillus cereus
										NZ_CP009598.1	0	0	2	2	Bacillus anthracis str. V770-NP-1R
										NZ_CP009605.1	0	0	2	2	Bacillus cereus
										NZ_CP009610.1	0	0	1	0	Haemophilus influenzae
										NZ_CP009611.1	0	0	1	1	Bacillus subtilis
										NZ_CP009612.1	4	0	1	0	Streptococcus pyogenes
										NZ_CP009625.1	1	0	0	0	Brucella abortus 104M
										NZ_CP009628.1	1	2	0	1	Bacillus cereus ATCC 4342
										NZ_CP009641.1	0	2	1	2	Bacillus cereus 03BB108
										NZ_CP009642.1	1	0	1	1	Burkholderia mallei
										NZ_CP009643.1	1	0	0	0	Burkholderia mallei
										NZ_CP009644.1	33	7	0	0	Escherichia coli ER2796
										NZ_CP009681.1	11	4	0	0	Staphylococcus aureus
										NZ_CP009685.1	32	7	0	0	Escherichia coli str. K-12 substr. MG1655
										NZ_CP009686.1	1	2	0	1	Bacillus cereus
										NZ_CP009697.1	0	0	2	2	Bacillus anthracis
										NZ_CP009700.1	0	0	2	2	Bacillus anthracis
										NZ_CP009704.1	2	1	0	0	Yersinia pestis
										NZ_CP009707.1	1	0	1	1	Burkholderia mallei
										NZ_CP009708.1	1	0	0	0	Burkholderia mallei
										NZ_CP009712.1	2	1	0	0	Yersinia pseudotuberculosis IP 32953
										NZ_CP009715.1	2	1	0	0	Yersinia pestis Pestoides F
										NZ_CP009723.1	2	1	0	0	Yersinia pestis
										NZ_CP009725.1	1	0	1	1	Burkholderia mallei
										NZ_CP009726.1	1	0	0	0	Burkholderia mallei
										NZ_CP009727.1	1	0	1	1	Burkholderia mallei
										NZ_CP009728.1	1	0	0	0	Burkholderia mallei
										NZ_CP009729.1	1	0	1	1	Burkholderia mallei
										NZ_CP009730.1	1	0	0	0	Burkholderia mallei
										NZ_CP009731.1	1	0	1	1	Burkholderia mallei
										NZ_CP009732.1	1	0	0	0	Burkholderia mallei
										NZ_CP009733.1	1	0	0	0	Burkholderia mallei
										NZ_CP009734.1	1	0	0	0	Burkholderia mallei
										NZ_CP009735.1	1	0	1	1	Burkholderia mallei
										NZ_CP009736.1	1	0	0	0	Burkholderia mallei
										NZ_CP009737.1	1	0	1	1	Burkholderia mallei
										NZ_CP009738.1	1	0	0	0	Burkholderia mallei
										NZ_CP009739.1	1	0	1	1	Burkholderia mallei
										NZ_CP009740.1	1	0	0	0	Burkholderia mallei
										NZ_CP009741.1	1	0	1	1	Burkholderia mallei
										NZ_CP009747.1	1	0	0	0	Pseudomonas parafulva
										NZ_CP009748.1	0	0	1	1	Bacillus subtilis
										NZ_CP009749.1	0	0	1	0	Bacillus subtilis
										NZ_CP009751.1	1	0	0	0	Bordetella pertussis B1917
										NZ_CP009752.1	1	0	0	0	Bordetella pertussis B1920
										NZ_CP009756.1	16	3	1	0	Enterobacter cloacae
										NZ_CP009757.1	2	1	0	0	Yersinia pseudotuberculosis
										NZ_CP009759.1	2	1	0	0	Yersinia pseudotuberculosis
										NZ_CP009763.1	1	0	0	0	Ralstonia solanacearum OE1-1
										NZ_CP009764.1	1	0	0	0	Ralstonia solanacearum OE1-1
										NZ_CP009768.1	17	4	1	0	Salmonella enterica subsp. enterica serovar Enteritidis
										NZ_CP009771.1	9	5	0	0	Klebsiella pneumoniae subsp. pneumoniae
										NZ_CP009773.1	5	1	1	0	Klebsiella pneumoniae subsp. pneumoniae
										NZ_CP009775.1	10	6	0	0	Klebsiella pneumoniae subsp. pneumoniae
										NZ_CP009776.1	5	2	1	0	Klebsiella pneumoniae subsp. pneumoniae
										NZ_CP009777.1	4	1	1	0	Klebsiella pneumoniae subsp. pneumoniae
										NZ_CP009778.1	1	1	0	0	Klebsiella pneumoniae subsp. pneumoniae
										NZ_CP009780.1	2	1	0	0	Yersinia pseudotuberculosis PB1/+
										NZ_CP009785.1	2	1	0	0	Yersinia pestis
										NZ_CP009786.1	2	1	0	0	Yersinia pseudotuberculosis
										NZ_CP009789.1	33	7	0	0	Escherichia coli K-12
										NZ_CP009792.1	2	1	0	0	Yersinia pseudotuberculosis YPIII
										NZ_CP009796.1	0	0	1	3	Bacillus subtilis
										NZ_CP009828.1	4	3	0	0	Staphylococcus aureus
										NZ_CP009838.1	2	1	0	0	Yersinia enterocolitica
										NZ_CP009840.1	2	1	0	0	Yersinia pestis A1122
										NZ_CP009844.1	2	1	0	0	Yersinia pestis
										NZ_CP009850.1	14	3	1	0	Enterobacter cloacae
										NZ_CP009852.1	3	2	0	0	Enterobacter cloacae
										NZ_CP009853.1	0	1	0	0	Enterobacter cloacae
										NZ_CP009854.1	12	3	2	0	Enterobacter cloacae
										NZ_CP009857.1	3	2	0	0	Enterobacter cloacae
										NZ_CP009858.1	0	1	0	0	Enterobacter cloacae
										NZ_CP009859.1	33	7	0	0	Escherichia coli
										NZ_CP009860.1	5	1	0	0	Escherichia coli
										NZ_CP009862.1	5	1	1	0	Escherichia coli
										NZ_CP009863.1	10	4	1	0	Klebsiella pneumoniae subsp. pneumoniae
										NZ_CP009864.1	1	1	1	0	Klebsiella pneumoniae subsp. pneumoniae
										NZ_CP009872.1	6	5	0	0	Klebsiella pneumoniae subsp. pneumoniae
										NZ_CP009873.1	1	1	0	0	Klebsiella pneumoniae subsp. pneumoniae
										NZ_CP009874.1	2	0	1	0	Klebsiella pneumoniae subsp. pneumoniae
										NZ_CP009875.1	1	0	0	0	Klebsiella pneumoniae subsp. pneumoniae
										NZ_CP009876.1	11	6	0	0	Klebsiella pneumoniae subsp. pneumoniae
										NZ_CP009877.1	1	1	0	0	Klebsiella pneumoniae subsp. pneumoniae
										NZ_CP009879.1	2	2	0	0	Klebsiella pneumoniae subsp. pneumoniae
										NZ_CP009897.1	0	0	0	1	Listeria monocytogenes
										NZ_CP009898.1	1	0	0	1	Burkholderia pseudomallei Pasteur 52237
										NZ_CP009899.1	1	0	1	1	Burkholderia pseudomallei Pasteur 52237
										NZ_CP009901.1	0	1	0	0	Bacillus anthracis
										NZ_CP009902.1	0	0	2	1	Bacillus anthracis
										NZ_CP009906.1	2	1	0	0	Yersinia pestis Antiqua
										NZ_CP009929.1	1	0	0	0	Burkholderia mallei
										NZ_CP009930.1	1	0	0	0	Burkholderia mallei
										NZ_CP009931.1	1	0	0	0	Burkholderia mallei
										NZ_CP009932.1	1	0	0	0	Burkholderia mallei
										NZ_CP009935.1	2	1	0	0	Yersinia pestis Angola
										NZ_CP009941.1	1	2	0	1	Bacillus cereus
										NZ_CP009968.1	0	1	2	2	Bacillus cereus E33L
										NZ_CP009973.1	2	1	0	0	Yersinia pestis CO92
										NZ_CP009974.1	1	0	0	0	Pseudomonas putida S12
										NZ_CP009981.1	0	0	2	2	Bacillus anthracis
										NZ_CP009991.1	2	1	0	0	Yersinia pestis
										NZ_CP010013.1	1	0	0	0	Helicobacter pylori
										NZ_CP010023.1	2	1	0	0	Yersinia pestis str. Pestoides B
										NZ_CP010052.1	0	0	1	3	Bacillus subtilis subsp. subtilis str. 168
										NZ_CP010053.1	0	0	1	3	Bacillus subtilis
										NZ_CP010065.1	1	0	1	1	Burkholderia mallei
										NZ_CP010066.1	1	0	0	0	Burkholderia mallei
										NZ_CP010067.1	2	1	0	0	Yersinia pseudotuberculosis str. PA3606
										NZ_CP010073.1	1	0	0	0	Campylobacter jejuni subsp. jejuni
										NZ_CP010116.1	33	7	0	0	Escherichia coli
										NZ_CP010117.1	30	7	0	0	Escherichia coli
										NZ_CP010118.1	4	0	0	0	Escherichia coli
										NZ_CP010119.1	31	7	0	0	Escherichia coli
										NZ_CP010121.1	32	7	0	0	Escherichia coli
										NZ_CP010122.1	31	7	0	0	Escherichia coli
										NZ_CP010125.1	30	7	0	0	Escherichia coli
										NZ_CP010129.1	32	7	0	0	Escherichia coli
										NZ_CP010131.1	2	0	0	0	Escherichia coli
										NZ_CP010132.1	31	7	0	0	Escherichia coli
										NZ_CP010133.1	31	7	0	0	Escherichia coli
										NZ_CP010134.1	31	5	0	0	Escherichia coli
										NZ_CP010137.1	32	8	0	0	Escherichia coli
										NZ_CP010138.1	9	1	0	0	Escherichia coli
										NZ_CP010140.1	31	7	0	0	Escherichia coli
										NZ_CP010141.1	9	2	0	0	Escherichia coli
										NZ_CP010142.1	1	1	0	0	Escherichia coli
										NZ_CP010143.1	36	9	4	0	Escherichia coli
										NZ_CP010145.1	30	7	0	0	Escherichia coli
										NZ_CP010146.1	3	3	2	0	Escherichia coli
										NZ_CP010148.1	30	7	0	0	Escherichia coli
										NZ_CP010149.1	10	3	3	0	Escherichia coli
										NZ_CP010150.1	41	7	0	0	Escherichia coli
										NZ_CP010151.1	31	7	0	0	Escherichia coli
										NZ_CP010152.1	32	7	0	0	Escherichia coli
										NZ_CP010154.1	3	1	3	0	Escherichia coli
										NZ_CP010155.1	1	1	1	0	Escherichia coli
										NZ_CP010157.1	33	7	0	0	Escherichia coli
										NZ_CP010160.1	32	7	0	0	Escherichia coli
										NZ_CP010163.1	31	7	0	0	Escherichia coli
										NZ_CP010164.1	6	1	2	0	Escherichia coli
										NZ_CP010167.1	31	7	0	0	Escherichia coli
										NZ_CP010168.1	3	4	1	1	Escherichia coli
										NZ_CP010169.1	32	7	0	0	Escherichia coli
										NZ_CP010170.1	32	7	0	0	Escherichia coli
										NZ_CP010171.1	32	7	0	0	Escherichia coli
										NZ_CP010172.1	35	8	0	0	Escherichia coli
										NZ_CP010174.1	5	3	0	0	Escherichia coli
										NZ_CP010176.1	30	7	0	0	Escherichia coli
										NZ_CP010177.1	31	7	0	0	Escherichia coli
										NZ_CP010178.1	31	7	0	0	Escherichia coli
[truncated: 13,596 more rows]

## Sheet: Fig. 3g
	Longitude	Latitude	habitat	risk
1	-134.7	49.3	Aquatic	62160.4
2	-123.5	48.6	Aquatic	320895
3	-123.3	48.4	Aquatic	45252.9
4	-126.7	48.7	Aquatic	30470.4
5	-110.7	44.7	Aquatic	104690
6	-121.7	36.8	Aquatic	294789
7	8.8	53.1	Aquatic	7.647e+06
8	-122.1	37.6	Aquatic	689001
9	-67.2	18	Aquatic	334610
10	-119.3	46.3	Aquatic	130355
11	161.9	-77.4	Aquatic	1.40759e+06
12	-122	37.5	Aquatic	323585
13	-89.7	46	Aquatic	2.25574e+06
14	13	53.2	Aquatic	356762
15	8.1	78.9	Aquatic	58010.8
16	8.9	71.2	Aquatic	161.416
17	-127.8	47.8	Aquatic	800900
18	7.2	47.4	Terrestrial	1.54787e+06
19	-156.6	71.3	Terrestrial	696485
20	7.9	54.2	Aquatic	317198
21	-119.4	40.7	Aquatic	12800
22	21.3	38.5	Aquatic	167862
23	-76.3	40.8	Terrestrial	797521
24	-110.8	44.5	Aquatic	170904
25	-78.5	41.2	Aquatic	646629
26	-78.5	41.6	Aquatic	966846
27	-78.4	41.2	Aquatic	861823
28	-77.1	39	Human	1.07755e+08
29	-83.4	33.9	Terrestrial	1.18797e+08
30	-75.2	39.1	Aquatic	2.07033e+06
31	-75.3	39.1	Aquatic	1.48457e+06
32	163.2	-77.6	Aquatic	451947
33	162.4	-77.7	Aquatic	46968.5
34	-75.4	39.3	Aquatic	131496
35	-149.3	68.6	Terrestrial	1.10713e+07
36	-111.8	41.8	Terrestrial	8.26211e+06
37	-110.4	44.6	Aquatic	805335
38	25.5	36.5	Aquatic	176632
39	-93.5	47.5	Aquatic	412953
40	-122.4	38.9	Terrestrial	5.7179e+06
41	-13.6	2.4	Aquatic	60166.1
42	-119.3	46.4	Terrestrial	1.16428e+06
43	-79.8	9.1	Terrestrial	721793
44	-65.1	10.8	Aquatic	9.09027e+06
45	-75.4	-15.6	Aquatic	134262
46	-76.6	-16.2	Aquatic	275962
47	-76.2	-14.5	Aquatic	237027
48	-72.5	46.8	Aquatic	391558
49	-72.1	45.4	Aquatic	454437
50	-76	37	Aquatic	152970
51	-76.1	37.2	Aquatic	203915
52	-76.1	37.5	Aquatic	168912
53	-123.9	46.2	Aquatic	1.49745e+06
54	-76.2	38.1	Aquatic	1457.69
55	-128.1	51.6	Terrestrial	579000
56	-76	39.3	Aquatic	112322
57	-81	39.8	Terrestrial	6.70962e+06
58	10.5	56.1	Aquatic	46061.4
59	-73.8	40.8	Built environment	2.53243e+08
60	-74	40.6	Built environment	4.57486e+08
61	-74	40.7	Built environment	3.9101e+08
62	-73.8	40.9	Built environment	3.90807e+08
63	-73.9	40.8	Built environment	5.03235e+08
64	-73.8	40.7	Built environment	4.2043e+08
65	-74	40.8	Built environment	5.3065e+08
66	-73.8	40.6	Built environment	6.70221e+08
67	-73.9	40.9	Built environment	6.47688e+08
68	0	0	Built environment	6.35288e+08
69	-73.9	40.7	Built environment	4.60459e+08
70	-74.2	40.5	Built environment	4.70016e+08
71	78.2	-68.6	Aquatic	257913
72	0	0	Human	2.5872e+08
73	121.4	-33.3	Aquatic	24.0337
74	-74.2	40.6	Built environment	1.03385e+07
75	-74.1	40.6	Built environment	5.94479e+08
76	-73.9	40.6	Built environment	4.26715e+08
77	-73.6	40.8	Built environment	5.48111e+08
79	-72.4	43.7	Aquatic	1.48826e+07
80	-118.4	34.1	Human	6.57188e+07
81	0	0	Aquatic	441212
82	0	0	Terrestrial	757038
83	-84	34.2	Aquatic	3.80321e+06
84	163.8	-78.1	Aquatic	120266
85	163.7	-78.1	Aquatic	271962
86	163.7	-78	Aquatic	210257
87	78.2	-68.5	Aquatic	242350
88	164.1	-78.1	Aquatic	133798
89	-79.1	35.9	Terrestrial	374027
90	163.8	-78	Aquatic	117489
91	163.9	-78	Aquatic	419972
92	163.9	-78.1	Aquatic	403918
93	164	-78	Aquatic	326021
94	-122.2	37.9	Built environment	428545
95	-145	10	Aquatic	108904
96	-86.5	8.7	Aquatic	1210.28
97	-97.1	2	Aquatic	107666
98	-92.3	9.5	Aquatic	62070.5
99	-122.3	37.8	Terrestrial	4.39443e+06
100	-17.5	26	Aquatic	133021
101	-13.1	34.9	Aquatic	121782
102	-97.1	0.9	Aquatic	70482
103	-89.4	43.1	Aquatic	276685
104	-76.2	37.1	Aquatic	1445.9
105	-80	39.6	Terrestrial	180010
106	-119.4	37.8	Aquatic	477062
107	21.5	61.2	Aquatic	1.86243e+06
108	-76.5	24.4	Aquatic	64779.3
109	-88.5	47.1	Aquatic	901922
110	-80.6	43.4	Aquatic	2.1835e+07
111	19.1	68.4	Terrestrial	640936
112	12.5	55.7	Human	2.20407e+09
113	-71.1	42.4	Human	6.89241e+08
114	16.7	57.4	Aquatic	7.48128e+06
115	-122.3	47.6	Aquatic	917849
116	11.1	46.1	Human	2.9182e+07
117	35.1	-3.6	Human	7.48783e+08
118	11.3	44.5	Human	5.60216e+08
119	161.6	-77.5	Aquatic	253135
120	-65.8	18.3	Terrestrial	1.17076e+06
121	125	47.5	Aquatic	2.10221e+06
122	-116.3	36.4	Aquatic	912731
123	98.4	25.4	Aquatic	56471.1
124	98.5	25.4	Aquatic	6708.75
125	-87.5	41.7	Aquatic	2.07914e+06
126	-118.8	37.7	Aquatic	17237.1
127	-115.7	36.4	Aquatic	2.26529e+06
128	-124.7	50.1	Aquatic	754217
129	-116.2	51.2	Aquatic	851861
130	-118.5	37.4	Aquatic	43040
131	-118.7	38.7	Aquatic	78392.5
132	5.9	52.2	Aquatic	496500
133	-116.7	37	Aquatic	273989
134	-125.5	60.2	Aquatic	370171
135	29.2	-2	Aquatic	170866
136	34.8	-13.5	Aquatic	57015.9
137	30.7	-22.5	Aquatic	3.39286e+06
138	-122.4	39	Aquatic	295434
139	29.2	-1.8	Aquatic	765486
140	-81.6	81	Aquatic	681227
141	121.1	-2.8	Aquatic	284866
142	-111.4	27	Aquatic	37904.3
143	25.1	61.2	Aquatic	722340
144	22	61.6	Aquatic	908050
145	-81	32	Aquatic	597436
146	-76.2	35.9	Aquatic	460018
147	-81.1	40.2	Terrestrial	2.29625e+06
148	-115.9	33.4	Aquatic	260029
149	-115.8	33.3	Aquatic	253958
150	-73.2	4.1	Terrestrial	664985
151	-73.3	3.8	Terrestrial	378768
152	-73.2	4.2	Terrestrial	455121
153	-77	41.2	Aquatic	6.73185e+08
154	-109.5	38	Terrestrial	454105
155	-110.6	45.6	Terrestrial	1.1139e+06
156	-109.6	44.5	Terrestrial	761827
157	-155.8	19.3	Terrestrial	431462
158	-155.8	19.1	Terrestrial	171228
159	-75.2	38.8	Aquatic	2.3847e+06
160	-111.7	35	Terrestrial	937491
161	29.5	-4.9	Aquatic	329007
162	29.6	-4.9	Aquatic	123338
163	29.9	-6.4	Aquatic	30411.4
164	29.7	-6.2	Aquatic	222331
165	29.9	-6.5	Aquatic	74677.3
166	-85.3	-5.3	Aquatic	562922
167	37.9	-29.5	Aquatic	324371
168	-6.6	35.6	Aquatic	245795
169	-103.1	6.4	Aquatic	796115
170	-116.7	14.1	Aquatic	549636
171	-116.7	14.2	Aquatic	275910
172	-140.5	-9.2	Aquatic	393695
173	17.7	42.2	Aquatic	261123
174	-58.3	-47.2	Aquatic	156855
175	-140.3	-8.9	Aquatic	182130
176	-3.2	-20.4	Aquatic	178206
177	64.6	19	Aquatic	80592.4
178	38.2	22.1	Aquatic	130588
179	66.4	18.7	Aquatic	183832
180	-17.9	-8.8	Aquatic	479315
181	-3.3	-20.3	Aquatic	2.17785e+06
182	39.9	18.4	Aquatic	564606
183	-96.2	-12.9	Aquatic	992458
184	-49.2	-62.3	Aquatic	70007
185	-84.5	2.1	Aquatic	314685
186	64.5	19	Aquatic	254316
187	32.7	33.9	Aquatic	129206
188	-60.5	-60.4	Aquatic	180788
189	-73	-33.8	Aquatic	6.77571e+06
190	-153.7	0	Aquatic	370876
191	-73	-33.9	Aquatic	918706
192	-49.4	-62	Aquatic	342795
193	-88.4	25.6	Aquatic	1.01349e+06
194	-101.2	-29.7	Aquatic	179169
195	-96	-12.9	Aquatic	199268
196	71.6	0	Aquatic	289292
197	42.2	-17.6	Aquatic	509400
198	-57.8	-47.1	Aquatic	135240
199	73.9	6	Aquatic	421330
200	-129.7	-23.2	Aquatic	318813
201	4.7	-31.1	Aquatic	2.85585e+06
202	-139.3	-9	Aquatic	258142
203	54	-17.2	Aquatic	110770
204	43.3	-15.3	Aquatic	389410
205	66.5	18.6	Aquatic	138070
206	-127.7	35.3	Aquatic	684372
207	-84.6	2.1	Aquatic	1.12395e+06
208	-71.2	34.6	Aquatic	271442
209	14.3	35.8	Aquatic	191630
210	-70	39.1	Aquatic	394719
211	-84.6	-2	Aquatic	404610
212	-88.4	25.5	Aquatic	205105
213	-159.1	31.5	Aquatic	232692
214	-85.3	-5.2	Aquatic	189640
215	-35.3	-21	Aquatic	771016
216	63.6	20.8	Aquatic	127023
217	66.3	-9.4	Aquatic	94478.2
218	-49.7	34.2	Aquatic	208509
219	26.4	-35.3	Aquatic	1.55021e+06
220	19.4	39.4	Aquatic	151290
221	-72	39.2	Aquatic	170749
222	-88.5	25.7	Aquatic	142644
223	-102.9	6.3	Aquatic	352105
224	-100.7	-17	Aquatic	150770
225	-127.7	35.4	Aquatic	78933.1
226	80.1	9.8	Aquatic	434488
227	79.3	7.4	Aquatic	366094
228	-103	6.3	Aquatic	282563
229	-116.6	14.2	Aquatic	234050
230	-129.5	-23.2	Aquatic	271153
231	-84.6	-1.8	Aquatic	333341
232	-37.1	35.8	Aquatic	159379
233	-49.8	34	Aquatic	88207.1
234	-37.2	35.9	Aquatic	59629.6
235	-84.6	-1.9	Aquatic	159803
236	37.3	23.4	Aquatic	107846
237	-28.8	36.2	Aquatic	96446.5
238	-87.1	-32.8	Aquatic	955412
239	-43.2	-30.1	Aquatic	535356
240	-129.6	-23.2	Aquatic	61638.2
241	70	14.5	Aquatic	398709
242	53.9	-17	Aquatic	211427
243	-139.2	-9	Aquatic	529891
244	-16.9	43.8	Aquatic	47402.2
245	-56.8	33.9	Aquatic	350015
246	-142.6	-8.9	Aquatic	1.71273e+06
247	39.8	18.5	Aquatic	404072
248	-72.2	42.5	Terrestrial	1.78675e+06
249	-107	39	Terrestrial	738616
250	-122	36.7	Aquatic	153259
251	29.5	-5.6	Aquatic	28430.6
252	-122.3	36.7	Aquatic	414.098
253	-81.2	29.7	Aquatic	1.89617e+06
254	-76.7	34.7	Aquatic	131926
255	-103.5	43.6	Aquatic	4.08852e+06
256	-43.6	-19.3	Terrestrial	2.95112e+06
257	29.6	-4.8	Aquatic	81119.1
258	29.9	-5.7	Aquatic	88513.3
259	-110.6	27	Aquatic	121882
260	-107	20.3	Aquatic	69632.4
261	-104.2	18.2	Aquatic	103497
262	-83.6	33.9	Aquatic	5.30805e+06
263	-83.4	33.9	Aquatic	1.19038e+06
264	-83.5	33.9	Aquatic	1.66091e+06
265	-84	34.3	Aquatic	109045
266	-93	42	Terrestrial	1.66671e+08
267	13.6	49	Terrestrial	541177
268	144.9	12.5	Aquatic	4.13612e+06
269	-178.2	-34.3	Aquatic	2.72158e+06
270	-87	40.4	Terrestrial	928196
271	-121.9	36.8	Aquatic	355628
272	18.3	58.6	Aquatic	288957
273	14.3	-27.7	Aquatic	70170
274	96.8	1.8	Aquatic	18240.3
275	-90	29.9	Aquatic	1.31182e+06
276	-81.6	31.4	Aquatic	575114
277	-96.7	40.9	Terrestrial	1.89764e+07
278	11.7	56.6	Aquatic	876262
279	-75.9	-44.3	Aquatic	65383.1
280	-177.7	-32.9	Aquatic	3.01203e+06
281	35	44.3	Aquatic	596440
282	144.7	12.6	Aquatic	7.79343e+06
283	-122.2	48.4	Aquatic	1.9892e+06
284	-90.5	28.9	Aquatic	6.66551e+06
285	-104.3	9.8	Aquatic	965799
286	-80.8	-13	Aquatic	559178
287	-116.5	50	Aquatic	525174
288	-81.4	-11.5	Aquatic	737491
289	-77.5	-14.2	Aquatic	279023
290	-108.8	18.9	Aquatic	679461
291	-104.9	18.9	Aquatic	59886.4
292	-145	50	Aquatic	41775.4
293	-138.7	49.6	Aquatic	16635.5
294	-11.8	-28.6	Aquatic	3.61211e+06
295	82.6	-29.8	Aquatic	1.00709e+06
296	-99.3	10.1	Aquatic	1.30306e+06
297	135.2	-39.2	Aquatic	4.56143e+06
298	110.2	-31.2	Aquatic	1.69901e+06
299	-133.3	18	Aquatic	581132
300	-108.1	12	Aquatic	398161
301	-124.5	15.9	Aquatic	1.2606e+06
302	-23.7	30	Aquatic	2.7243e+06
303	-26	14.5	Aquatic	493724
304	-21.4	-26.9	Aquatic	3.65412e+06
305	-179.5	-25.5	Aquatic	1.44152e+06
306	-27.3	-3	Aquatic	1.0263e+06
307	-37	-23	Aquatic	5.56538e+06
308	63.3	-28	Aquatic	2.25784e+06
309	39.9	-33.6	Aquatic	1.06239e+06
310	-150.4	21.1	Aquatic	2.044e+06
311	-26	7.3	Aquatic	4.19322e+06
312	-163.5	9.2	Aquatic	2.25454e+06
313	-118.8	14.5	Aquatic	367238
314	93	-29.7	Aquatic	906066
315	-133.3	18.1	Aquatic	3.09244e+06
316	-59.8	17.4	Aquatic	690193
317	6.8	-31.8	Aquatic	3.03304e+06
318	-33.4	-15.8	Aquatic	1.62885e+06
319	-23.5	21.5	Aquatic	1.0603e+06
320	-30.2	-9.1	Aquatic	1.27748e+06
321	179.1	-28.4	Aquatic	1.64538e+06
322	-23.7	29.1	Aquatic	1.30129e+06
323	-43.9	-61.3	Aquatic	5.81097e+06
324	-52.6	20	Aquatic	255634
325	-170.7	-5.7	Aquatic	5.8e+06
326	-108	12	Aquatic	1.22996e+06
327	103.3	-30.3	Aquatic	236797
328	8.1	43.3	Aquatic	1.96645e+06
329	-52.6	18.3	Aquatic	1.46223e+06
330	-17.5	37.1	Aquatic	3.34657e+06
331	6.4	39.5	Aquatic	1.09984e+06
332	-64.9	-64.5	Aquatic	479264
333	13.2	38.6	Aquatic	1.42861e+06
334	-17.3	32.1	Aquatic	1.83632e+06
335	7.9	43.5	Aquatic	7.66229e+06
336	11.5	39.5	Aquatic	1.16086e+06
337	-39.8	-50.4	Aquatic	1.54652e+06
338	7.2	39.5	Aquatic	933273
339	7.3	39.5	Aquatic	1.3579e+06
340	4.7	38.4	Aquatic	451702
341	11.5	38.1	Aquatic	2.09529e+06
342	4.4	39.5	Aquatic	389913
343	10.2	38.5	Aquatic	4.15951e+06
344	5.2	39.5	Aquatic	426609
345	8.4	43	Aquatic	1.48802e+06
346	2.3	40.2	Aquatic	978201
347	-89.6	46	Aquatic	576787
348	77.8	-68.8	Aquatic	28500.6
349	-72.2	39.3	Aquatic	81141.7
350	-72.4	39.5	Aquatic	42703.2
351	-156.8	71.3	Terrestrial	200525
352	-72.4	39.6	Aquatic	24498.1
353	6.9	54	Aquatic	433316
354	-23	0	Aquatic	10121.6
355	-23	-0.5	Aquatic	705.247
356	-122.1	37.5	Aquatic	102025
357	-39	3.5	Aquatic	1389480586
358	-50	8.3	Aquatic	910825
359	-55.3	9.7	Aquatic	4.65835e+06
360	-36	-25	Aquatic	3.28313e+08
361	-33.5	0	Aquatic	9.4059e+06
362	-48	6.5	Aquatic	3.81688e+06
363	-37	1.5	Aquatic	1.88409e+07
364	-122.1	37.5	Terrestrial	383392
365	-122.2	44.2	Terrestrial	1.18134e+06
366	111.4	27	Aquatic	574.899
367	-110.7	45	Aquatic	183915
368	-33.9	36.2	Aquatic	82326
369	-176.6	-22.2	Aquatic	803452
370	-32.3	37.3	Aquatic	253738
371	-65	18	Terrestrial	1.39581e+06
372	-73.7	45.5	Terrestrial	674830
373	-122.2	36.3	Aquatic	577056
374	-123.2	46.2	Aquatic	953779
375	-74.8	45	Aquatic	282461
376	-123.9	46.3	Aquatic	92043.5
377	-124	46.3	Aquatic	286938
378	-123.7	46.3	Aquatic	153169
379	-95.2	31.1	Terrestrial	1.81938e+06
380	-72.2	42.6	Terrestrial	1.25248e+06
381	-123.5	46.3	Aquatic	23960.5
382	-86.9	47.8	Aquatic	6.91218e+06
383	-89.4	49.1	Terrestrial	1.27485e+06
384	164.1	-78	Aquatic	1.48167e+07
385	164.3	-78.1	Aquatic	8.4599e+06
386	164	-78.1	Aquatic	1.57352e+07
387	-120.6	38.9	Terrestrial	1.2137e+06
388	-121.3	39.2	Terrestrial	494903
389	-64	-64.8	Aquatic	734624
390	-83.4	46.4	Terrestrial	1.54252e+06
391	-80	9.3	Aquatic	422097
392	-83	44.5	Aquatic	37742.7
393	-156	8	Aquatic	64925.9
394	-82.9	44.7	Aquatic	25867.5
395	-99.1	47.1	Aquatic	592404
396	-45	-38	Aquatic	29263.7
397	-150.1	75.2	Aquatic	187408
398	-86.6	43.2	Aquatic	148017
399	-92.3	46.7	Aquatic	2.37485e+06
400	-3.2	55.9	Aquatic	2.00537e+06
401	-81.7	41.8	Aquatic	218599
402	-128.1	51.6	Aquatic	679285
403	-71.3	48.2	Aquatic	638599
404	-119.8	34.4	Aquatic	1.16787e+06
405	-150.2	73.2	Aquatic	417201
406	-150.1	79.2	Aquatic	724425
407	79.5	51.4	Aquatic	217636
408	-150.2	77.1	Aquatic	224264
409	-83.3	41.7	Aquatic	561711
410	-82.9	41.5	Aquatic	391142
411	-3.2	78.9	Aquatic	73887.3
412	-77.1	34.6	Aquatic	74497.5
413	-73.6	43.3	Aquatic	222170
414	-73.6	43.1	Aquatic	354582
415	7.7	69.2	Aquatic	26669.6
416	-78	43.9	Aquatic	42507.4
417	-156	75.3	Aquatic	313844
418	-9.5	79	Aquatic	562622
419	-79.1	40	Aquatic	9.29453e+06
420	3	-17.3	Aquatic	225231
421	-81.4	42.3	Aquatic	4.90363e+06
422	-86.2	41.7	Aquatic	849903
423	-78.4	41.1	Aquatic	1.56023e+06
424	-20.5	15.2	Aquatic	100290
425	-110.9	32.6	Terrestrial	493435
426	-176.6	-22	Aquatic	166083
427	-124	49.7	Aquatic	319640
428	-176.2	-20.8	Aquatic	361651
429	19	68.4	Terrestrial	2.5676e+06
430	-117.7	33.7	Terrestrial	1.35657e+07
431	-77	42.7	Terrestrial	2.6216e+06
432	116.4	39.9	Human	3.78078e+09
433	12.6	55.7	Human	2.35708e+09
434	-80	39.9	Terrestrial	1.29408e+07
435	-96	-13	Aquatic	269939
436	-76.6	39.3	Human	5.77315e+08
437	120	30	Human	1.81554e+09
438	-122.4	41.9	Aquatic	14500.8
439	122	37.3	Aquatic	1.93435e+07
440	121.5	31.2	Human	2.16405e+09
441	-0.1	51.5	Human	1.14957e+09
442	-180	-76.5	Aquatic	290010
443	70	14.6	Aquatic	1.99949e+06
444	-93.5	47.5	Terrestrial	855354
445	141.9	45	Aquatic	1.65608e+06
446	-89.9	29.4	Aquatic	139851
447	-89.9	29.5	Aquatic	412848
448	26.8	-28.2	Terrestrial	958174
449	-38.5	65.4	Aquatic	77040.5
450	-50	67.1	Aquatic	175749
451	-68.2	76.2	Aquatic	80708.3
