# Supplementary material for: Assessment of global health risk of antibiotic resistance genes
Source: Nat Commun. 2022 Mar 23;13:1553. doi: 10.1038/s41467-022-29283-8 (PMC8943045; doi:10.1038/s41467-022-29283-8)
Supplement: Supplementary file 17 — Source Data [file 41467_2022_29283_MOESM17_ESM.zip › Source Data 4 The source data for Figure 4 in manuscript.xlsx]

## Sheet: Fig.4bcd
Latitude	Ultraviolet radiation	Surface temperature	Sea level rise	Shipping	Pelagic, low-bycatch fishing	Pelagic, high-bycatch fishing	Ocean pollution	Ocean acidification	Invasive species	Demersal non-habitat modifying, low-bycatch fishing	Demersal non-habitat modifying, high-bycatch fishing	Artisanal fishing	Oil rigs	Pesticides pollution (organic)	Stable lights at night	Fertilizers pollution (nutrients)	Inorganic pollution	rank-kmeans	rank-equalwidth	rank-equalfrequency		All the results for machine learning were based on this data.
37.31	15.5972	0	62.1383	1969.27	0	0	0	-3.40282e+38	0	0	0	0	1	0	8.47697	0	0	10	10	10
10.847	7.44237	83	87.0944	54.328	0.0061223	0	0.353936	0.69	0	1.68133	0.155317	0	0	0.00024	0	0.012271	0.0003559	10	8	10
1.4995	10.8654	65	72.8811	0	0.0101289	0.0030723	0	0.59	0	0.0295226	0.0085447	0	0	0	0	0	0	10	8	10
10.847	7.44237	83	87.0944	54.328	0.0061223	0	0.353936	0.69	0	1.68133	0.155317	0	0	0.00024	0	0.012271	0.0003559	10	7	10
37.31	15.5972	0	62.1383	1969.27	0	0	0	-3.40282e+38	0	0	0	0	1	0	8.47697	0	0	10	6	10
28.867	11.3834	45	30.9595	287.777	0.0002325	4.9e-05	0.527752	0.58	0	2.2768	0.0216551	0	1	0	2.72305	0	0	9	5	10
-22.97	11.7347	29	35.5357	3.93243	0.0181883	0.0012033	0.146628	0.65	0	0.0344791	0.0124032	0	0	0	0	0	0	9	5	10
0.0014	9.99594	55	66.1717	0	0.0078611	0	0	0.57	0	0.0207976	0.0060676	0	0	0	0	0	0	9	4	10
10.847	7.44237	83	87.0944	54.328	0.0061223	0	0.353936	0.69	0	1.68133	0.155317	0	0	0.00024	0	0.012271	0.0003559	9	4	10
10.847	7.44237	83	87.0944	54.328	0.0061223	0	0.353936	0.69	0	1.68133	0.155317	0	0	0.00024	0	0.012271	0.0003559	9	4	10
12.6311	12.0242	60	185.715	0	0.0794155	0	0	0.62	0	0.147588	0	0	0	0	0	0	0	9	4	10
43.49	15.556	43	41.9479	962.884	0.0209865	0	0.648946	0.6	0	0.255404	0.125015	0	0	0	0	0	0	9	4	10
48.6	14.2954	-22	-14.771	74.1925	0.0081674	0	0.971738	0.48	4816.62	1.59301	0.0607522	3355.58	1	0.0155563	11.2595	0.8218	2.14693	9	4	10
-33.832	13.4089	30	23.2605	33.9881	0.0006136	0	0.317939	0.55	0	0.375828	0.0467126	0	0	0	0	0	0	9	3	10
10.847	7.44237	83	87.0944	54.328	0.0061223	0	0.353936	0.69	0	1.68133	0.155317	0	0	0.00024	0	0.012271	0.0003559	8	3	10
-61.27	10.2121	15	45.2599	0	0	0	0	0.35	0	3.70144	0	0	0	0	0	0	0	8	3	10
-5.7497	8.25573	24	37.453	0	0.0044443	0	0	0.57	0	0.0076109	0.0001111	0	0	0	0	0	0	8	3	10
29.6703	12.6703	0	2.14315	97.6064	0	0	0.431906	-3.40282e+38	0	0	0	0	1	0	9.19817	0	0	8	3	10
29.6703	12.6703	0	2.14315	97.6064	0	0	0.431906	-3.40282e+38	0	0	0	0	1	0	9.19817	0	0	8	3	10
9.7046	11.859	101	73.4043	5.76547	0.0100489	0.0015679	0.178352	0.67	0	0.179098	0.0072338	0	0	0	0	0	0	8	2	10
-39.23	15.7	46	65.0559	0	0.0068955	0	0	0.55	0	0.0111558	0.0239367	0	0	0	0	0	0	8	2	10
39.1493	12.0537	42	0.68071	1366.67	0.0078783	0	1.28029	0.54	6233.5	1.48473	0.293065	2.42719	0	0.375145	1.41442	17.6474	39.3444	8	2	10
10.847	7.44237	83	87.0944	54.328	0.0061223	0	0.353936	0.69	0	1.68133	0.155317	0	0	0.00024	0	0.012271	0.0003559	8	2	10
-28.62	14.5422	-18	39.1928	0	0.0098796	0	0	0.52	0	0.0192236	0.0007737	0	0	0	0	0	0	8	2	10
6.4994	10.4474	82	94.2017	0	0.0154764	0.0024702	0	0.64	0	0.0518737	0.0125021	0	0	0	0	0	0	8	2	10
7.33	12.7431	58	73.0871	2.81894	0.0686059	0	0.125004	0.65	0	0.130916	0.0015023	0	0	0	0	0	0	8	2	10
48.6	14.2954	-22	-14.771	74.1925	0.0081674	0	0.971738	0.48	4816.62	1.59301	0.0607522	3355.58	1	0.0155563	11.2595	0.8218	2.14693	8	2	10
38.48	14.2295	17	44.5702	1039.58	0.0490037	0	0.650772	0.61	0	0.301501	0.174367	0	0	0	0	0	0	8	2	10
12.4764	11.989	52	188.826	4.25735	0.0848169	0	0.17281	0.62	0	0.157569	0	0	0	0	0	0	0	8	2	10
46.2	13.285	0	-14.8989	1707.63	0	0	0	-3.40282e+38	0	0	0	0	1	0	12.8338	0	0	7	2	10
29.97	14.6455	34	47.4237	93.5298	0.0558204	0	0.411813	0.62	0	0.118312	0.0015201	0	0	0	0	0	0	7	2	10
-26.91	14.1456	19	33.8113	2.59123	0.0143929	0	0.108606	0.57	0	0.0240624	0.0104271	0	0	0	0	0	0	7	2	10
37.133	14.8049	42	50.4218	53.2156	0.0033346	0	0.373487	0.62	0	0.157697	0.0044341	0	0	0	0	0	0	7	2	10
9.22	7.41886	-1	67.8923	0	0.0036563	0	0	0.6	0	0.0070161	0.0002965	0	0	0	0	0	0	7	2	10
6.4994	10.4474	82	94.2017	0	0.0154764	0.0024702	0	0.64	0	0.0518737	0.0125021	0	0	0	0	0	0	7	2	10
18.064	6.53067	-37	-41.9495	32.7846	0.0411186	0	0.328774	0.61	0	0.0735128	0.0063726	0	0	0	0	0	0	7	2	10
9.844	12.1731	25	-13.5694	4.06322	0.0281265	0.0024362	0.151314	0.55	0	0.0530417	0.0528756	0	0	0	0	0	0	7	2	10
-31.81	14.9899	16	64.5325	0	0.0073772	0	0	0.6	0	0.0149269	0.0004314	0	0	0	0	0	0	7	2	10
-32.8507	14.9786	2	23.0315	0	0.0007111	0	0	0.62	0	0.0017524	0.0015492	0	0	0	0	0	0	7	2	10
-27.98	15.0849	74	105.126	0	0.0697294	0	0	0.64	0	0.136156	0.029213	0	0	0	0	0	0	7	2	10
29.6703	12.6703	0	2.14315	97.6064	0	0	0.431906	-3.40282e+38	0	0	0	0	1	0	9.19817	0	0	7	2	10
-31.056	16	5	63.3382	0	0.007244	0	0	0.59	0	0.0160311	0.0005144	0	0	0	0	0	0	7	2	10
-28.62	14.5422	-18	39.1928	0	0.0098796	0	0	0.52	0	0.0192236	0.0007737	0	0	0	0	0	0	7	2	10
-34.3456	14.1553	23	48.3801	0	0.0006644	0	0	0.61	0	0.0016372	0.0013525	0	0	0	0	0	0	7	2	10
-28.4105	13.103	48	91.2182	0	0.0012293	0	0	0.67	0	0.0031791	0.0032215	0	0	0	0	0	0	7	2	10
34.3922	13.4241	0	-28.1973	111.471	0.0041108	0	0.93444	0.5	1406.67	0.562783	0.0634483	18.0223	1	0.0075971	19.544	0.365991	5.30252	7	2	10
21.06	11.3254	-44	4.60431	17.2252	0.045497	0	0.251773	0.63	0	0.0813854	0.005913	0	0	0	0	0	0	7	2	10
28.867	11.3834	45	30.9595	287.777	0.0002325	4.9e-05	0.527752	0.58	0	2.2768	0.0216551	0	1	0	2.72305	0	0	7	2	10
46.2	13.285	0	-14.8989	1707.63	0	0	0	-3.40282e+38	0	0	0	0	1	0	12.8338	0	0	7	2	10
29.6703	12.6703	0	2.14315	97.6064	0	0	0.431906	-3.40282e+38	0	0	0	0	1	0	9.19817	0	0	6	1	10
54.1842	14.8725	51	89.3213	2030.23	0.0385192	0	0.69666	0.4	0	0.503219	0.321311	0	1	0	4.61733	0	0	6	1	10
18.92	9.48056	34	-37.1087	25.329	0.0156497	0.0007957	0.308857	0.57	0	0.0296195	0.0306805	0	0	0	0	0	0	6	1	10
-20.3356	13.164	3	48.409	5.90309	0.0083114	0	0.194857	0.55	0	0.0159835	0.0005328	0	0	0	0	0	0	6	1	10
-25.49	14.0878	45	100.933	0	0.0050645	0	0	0.67	0	0.0139658	0.0059853	0	0	0	0	0	0	6	1	10
47.5233	13.6676	0	0	0	0	0	0	-3.40282e+38	0	0	0	0	0	0	0	0	0	6	1	10
38.09	14.6082	45	52.8538	1417.09	0.0240231	0	0.675599	0.61	0	0.143114	0.167713	0	0	0	0	0	0	6	1	10
39.1302	12.0312	37	1.54847	1611.71	0.0078783	0	1.25697	0.54	4476.9	1.48473	0.293065	0	0	0.240306	0.415258	11.2848	24.8155	6	1	10
10.0693	11.9172	29	-24.1052	31.3675	0.0255243	0.0029028	0.313213	0.56	0	0.0856816	0.0434414	0	0	0	0	0	0	6	1	10
15.9164	5.74411	19	-71.1747	25.3357	0.0362827	0	0.30497	0.6	0	0.0641609	0.005603	0	0	0	0	0	0	6	1	10
14.6059	13.3573	45	46.6254	1.55069	0.286374	0	0.149825	0.59	0	0.68704	0.0412246	0	0	0	0	0	0	6	1	10
43.29	15.5941	45	43.7477	867.358	0.0197517	0	0.630425	0.6	0	0.116557	0.0521991	0	0	0	0	0	0	6	1	10
31.972	12.7843	0	24.1802	126.246	0	0	0	-3.40282e+38	0	0	0	0	1	0	14.8566	0	0	6	1	10
29.6703	12.6703	0	2.14315	97.6064	0	0	0.431906	-3.40282e+38	0	0	0	0	1	0	9.19817	0	0	6	1	10
-25.4941	14.0878	45	100.933	0	0.0050645	0	0	0.67	0	0.0139658	0.0059853	0	0	0	0	0	0	6	1	10
32.08	15.8242	48	52.4523	32.2195	0.0036917	0	0.324568	0.62	0	0.0077295	5.77e-05	0	0	0	0	0	0	6	1	10
29.97	14.6455	34	47.4237	93.5298	0.0558204	0	0.411813	0.62	0	0.118312	0.0015201	0	0	0	0	0	0	6	1	10
-8.9103	8.23471	-15	4.61743	0	0.0004962	0	0	0.6	0	0.0008619	5.22e-05	0	0	0	0	0	0	6	1	10
36.25	12.089	-2	-20.5682	178.616	0.0018988	0	0.483193	0.46	0	0.322412	0.040995	0	0	0	0	0	0	6	1	10
-31.16	14.2737	11	138.21	0	0.0309908	0	0	0.62	0	0.0862684	0.043046	0	0	0	0	0	0	6	1	10
-29.81	15.1088	53	84.2457	0	0.0513353	0	0	0.6	0	0.129488	0.0526762	0	0	0	0	0	0	6	1	10
-15.83	9.52734	13	42.0125	0	0.0183488	0.0009395	0	0.62	0	0.0434955	0.0203937	0	0	0	0	0	0	5	1	10
31.972	12.7843	0	24.1802	126.246	0	0	0	-3.40282e+38	0	0	0	0	1	0	14.8566	0	0	5	1	10
-11.499	12.1797	-14	-5.8439	0	0.0198565	0.0001714	0	0.52	0	0.243783	0.0682018	0	0	0	0	0	0	5	1	10
-35.2792	14.0093	38	18.7621	0	0.0011258	0	0	0.64	0	0.0974282	0.0002887	0	0	0	0	0	0	5	1	9
-50.35	12.6652	49	71.4646	0	0	0	0	0.43	0	0.236109	0	0	0	0	0	0	0	5	1	9
-27.98	15.0849	74	105.126	0	0.0697294	0	0	0.64	0	0.136156	0.029213	0	0	0	0	0	0	5	1	9
36.25	12.089	-2	-20.5682	178.616	0.0018988	0	0.483193	0.46	0	0.322412	0.040995	0	0	0	0	0	0	5	1	9
47.76	17.0978	-1	-10.7678	45.7596	0.0036685	0	0.351384	0.5	0	0.190763	0.0060897	0	0	0	0	0	0	5	1	9
43.02	15.7644	41	40.6888	2168.97	0.0208848	0	0.715237	0.6	0	0.125387	0.0688523	0	0	0	0	0	0	5	1	9
18.3272	7.11406	107	82.1839	0	0.0165708	0	0	0.71	0	0.0520262	0.0075389	0	0	0	0	0	0	5	1	9
38.55	14.397	19	25.9428	879.264	0.0256582	0	0.630311	0.61	0	0.530813	0.221625	0	0	0	0	0	0	5	1	9
21.0597	11.317	-48	4.01919	15.4195	0.045497	0	0.244358	0.63	0	0.0813854	0.005913	0	0	0	0	0	0	5	1	9
-20.9724	13.2032	28	48.8045	0	0.0202308	0.0014946	0	0.66	0	0.0390203	0.0137719	0	0	0	0	0	0	5	1	9
-13.003	11.678	10	-1.26636	0	0.0199281	0.00017	0	0.54	0	0.259575	0.104102	0	0	0	0	0	0	5	1	9
-64.8156	9.24309	0	68.3008	0	0	0	0	0.33	0	1.12888	0	0	0	0	0	0	0	5	1	9
36.8313	13.3729	-5	-23.7853	53.3097	0.0032909	0	0.791844	0.46	0	0.63451	0.0771595	8.71048	1	1.09789	1.35306	51.592	25.874	5	1	9
39.48	14.3143	22	39.6229	507.313	0.0311319	0	0.582393	0.61	0	0.247651	0.0276728	0	0	0	0	0	0	5	1	9
54.1819	14.8725	51	89.3213	2030.23	0.0385192	0	0.69666	0.4	0	0.503219	0.321311	0	1	0	3.52713	0	0	5	1	9
31.972	12.7843	0	24.1802	126.246	0	0	0	-3.40282e+38	0	0	0	0	1	0	14.8566	0	0	5	1	9
29.1475	13.2739	35	37.8076	27.201	0.095335	0	0.318385	0.62	0	0.195031	0.0017445	0	0	0	0	0	0	5	1	9
31.972	12.7843	0	24.1802	126.246	0	0	0	-3.40282e+38	0	0	0	0	1	0	14.8566	0	0	5	1	9
-9.12	6.85584	50	47.5562	0	0.0171254	0.0013078	0	0.6	0	0.0394818	0.0127039	0	0	0	0	0	0	5	1	9
36.8313	13.3729	-5	-23.7853	53.3097	0.0032909	0	0.791844	0.46	0	0.63451	0.0771595	8.71048	1	1.09789	1.35306	51.592	25.874	5	1	9
54.1883	14.8733	49	89.3213	1749.79	0.0385192	0	0.69666	0.4	0	0.503219	0.321311	0	1	0	4.61733	0	0	5	1	9
9.2013	7.42912	-2	67.6689	0	0.0036563	0	0	0.6	0	0.0070161	0.0002965	0	0	0	0	0	0	5	1	9
11.9811	12.7486	26	-4.46138	2.97891	0.0005994	0	0.128832	0.57	0	0.001079	0	0	0	0	0	0	0	5	1	9
79.2466	9.3482	0	0	0	0	0	0	0.38	0	0	0	0	0	0	0	0	0	5	1	9
31.972	12.7843	0	24.1802	126.246	0	0	0	-3.40282e+38	0	0	0	0	1	0	14.8566	0	0	5	1	9
-22.97	11.7347	29	35.5357	3.93243	0.0181883	0.0012033	0.146628	0.65	0	0.0344791	0.0124032	0	0	0	0	0	0	5	1	9
39.47	15.1211	31	40.4942	449.823	0.027444	0	0.569727	0.62	0	0.0810268	0.0135951	0	0	0	0	0	0	5	1	9
29.6703	12.6703	0	2.14315	97.6064	0	0	0.431906	-3.40282e+38	0	0	0	0	1	0	9.19817	0	0	5	1	9
48.6	14.2954	-22	-14.771	74.1925	0.0081674	0	0.971738	0.48	4816.62	1.59301	0.0607522	3355.58	1	0.0155563	11.2595	0.8218	2.14693	5	1	9
34.3922	13.4241	0	-28.1973	111.471	0.0041108	0	0.93444	0.5	1406.67	0.562783	0.0634483	18.0223	1	0.0075971	19.544	0.365991	5.30252	5	1	9
46.2	13.285	0	-14.8989	1707.63	0	0	0	-3.40282e+38	0	0	0	0	1	0	12.8338	0	0	5	1	9
36.8313	13.3729	-5	-23.7853	53.3097	0.0032909	0	0.791844	0.46	0	0.63451	0.0771595	8.71048	1	1.09789	1.35306	51.592	25.874	5	1	9
2.0596	11.8907	2	8.03735	0	0.043559	0.0010968	0	0.45	0	0.126551	0.022354	0	0	0	0	0	0	5	1	9
-64.8156	9.24309	0	68.3008	0	0	0	0	0.33	0	1.12888	0	0	0	0	0	0	0	5	1	9
-33.55	15.1125	13	63.023	0	0.0390643	0	0	0.64	0	0.0756845	0.0131979	0	0	0	0	0	0	5	1	9
39.48	14.6427	26	17.6335	1382.92	0.0336635	0	0.674277	0.6	0	0.268643	0.0458947	0	0	0	0	0	0	5	1	9
46.234	13.2701	-14	-14.9632	1219.82	0.0026635	0	1.34719	0.48	27067	1.65438	0.0274575	1.80735	0	21.7138	2.96866	1021.39	263.161	4	1	9
46.2	13.285	0	-14.8989	1707.63	0	0	0	-3.40282e+38	0	0	0	0	1	0	12.8338	0	0	4	1	9
54.1883	14.8733	49	89.3213	1749.79	0.0385192	0	0.69666	0.4	0	0.503219	0.321311	0	1	0	4.61733	0	0	4	1	9
21.51	7.52846	68	48.7545	13.944	0.0453231	0	0.270571	0.62	0	0.0909951	0.0010469	0	0	0	0	0	0	4	1	9
36.8313	13.3729	-5	-23.7853	53.3097	0.0032909	0	0.791844	0.46	0	0.63451	0.0771595	8.71048	1	1.09789	1.35306	51.592	25.874	4	1	9
48.6	14.2954	-22	-14.771	74.1925	0.0081674	0	0.971738	0.48	4816.62	1.59301	0.0607522	3355.58	1	0.0155563	11.2595	0.8218	2.14693	4	1	9
34.3922	13.4241	0	-28.1973	111.471	0.0041108	0	0.93444	0.5	1406.67	0.562783	0.0634483	18.0223	1	0.0075971	19.544	0.365991	5.30252	4	1	9
-3.03	8.40537	78	53.8123	0	0.0099983	0	0	0.57	0	0.0252112	0.0096535	0	0	0	0	0	0	4	1	9
-33.55	15.1125	13	63.023	0	0.0390643	0	0	0.64	0	0.0756845	0.0131979	0	0	0	0	0	0	4	1	9
25.6405	12.2477	63	130.947	135.669	0.0188889	0.0019139	0.45358	0.65	0	0.201121	0.0123984	0	0	0	0	0	0	4	1	9
37.5693	13.7965	0	-37.6795	94.092	0	0	0.522739	-3.40282e+38	0	0	0	0	1	0	48.9779	0	0	4	1	9
9.8384	12.1723	25	-13.6469	3.24188	0.0281265	0.0024362	0.151314	0.55	0	0.0530417	0.0528756	0	0	0	0	0	0	4	1	9
48.6	14.2954	-22	-14.771	74.1925	0.0081674	0	0.971738	0.48	4816.62	1.59301	0.0607522	3355.58	1	0.0155563	11.2595	0.8218	2.14693	4	1	9
29.6703	12.6703	0	2.14315	97.6064	0	0	0.431906	-3.40282e+38	0	0	0	0	1	0	9.19817	0	0	4	1	9
-12.9057	9.65011	-9	-1.32208	0	0.0468205	0	0	0.51	0	0.110703	0.0567401	0	0	0	0	0	0	4	1	9
40.24	15.3999	29	33.8669	809.883	0.0333039	0	0.624857	0.61	0	0.379739	0.121786	0	0	0	0	0	0	4	1	9
31.972	12.7843	0	24.1802	126.246	0	0	0	-3.40282e+38	0	0	0	0	1	0	14.8566	0	0	4	1	9
31.972	12.7843	0	24.1802	126.246	0	0	0	-3.40282e+38	0	0	0	0	1	0	14.8566	0	0	4	1	9
8.2514	12.0621	96	81.7142	10.8318	0.0119333	0.0012414	0.230496	0.67	0	0.0432081	0.0096507	0	0	0	0	0	0	4	1	9
-32.7806	14.0515	2	6.4017	0	0.0142129	0	0	0.51	0	1.21561	0.233693	0	0	0	0	0	0	4	1	9
17.4274	7.64989	108	61.6202	3.60105	0.0103023	0	0.172874	0.67	0	0.0251434	0.0247111	0	0	0	0	0	0	4	1	9
79.2466	9.3482	0	0	0	0	0	0	0.38	0	0	0	0	0	0	0	0	0	4	1	9
39.48	14.3358	25	37.5498	539.808	0.0311319	0	0.587069	0.61	0	0.247651	0.0276728	0	0	0	0	0	0	4	1	9
-33.8785	13.4547	29	23.3496	27.4307	0.0006136	0	0.288717	0.55	0	0.375828	0.0467126	0	0	0	0	0	0	4	1	9
36.8313	13.3729	-5	-23.7853	53.3097	0.0032909	0	0.791844	0.46	0	0.63451	0.0771595	8.71048	1	1.09789	1.35306	51.592	25.874	4	1	9
-29.65	13.4229	45	95.8206	0	0.0460331	0	0	0.6	0	0.101511	0.056499	0	0	0	0	0	0	4	1	9
46.2	13.285	0	-14.8989	1707.63	0	0	0	-3.40282e+38	0	0	0	0	1	0	12.8338	0	0	4	1	9
36.25	12.089	-2	-20.5682	178.616	0.0018988	0	0.483193	0.46	0	0.322412	0.040995	0	0	0	0	0	0	4	1	9
56.62	14.5464	46	89.8446	7503.29	0.430579	0	0.842035	0.15	0	1.08449	0.90517	0	0	0	0	0	0.0019829	4	1	9
31.972	12.7843	0	24.1802	126.246	0	0	0	-3.40282e+38	0	0	0	0	1	0	14.8566	0	0	4	1	9
8.2514	12.0621	96	81.7142	10.8318	0.0119333	0.0012414	0.230496	0.67	0	0.0432081	0.0096507	0	0	0	0	0	0	4	1	9
34.3922	13.4241	0	-28.1973	111.471	0.0041108	0	0.93444	0.5	1406.67	0.562783	0.0634483	18.0223	1	0.0075971	19.544	0.365991	5.30252	4	1	9
46.2319	13.261	-16	-15.0932	1290.77	0.0026635	0	1.33687	0.48	32288	1.65438	0.0274575	2.54777	1	23.0742	4.16967	1085.39	284.037	4	1	9
-64.8156	9.24309	0	68.3008	0	0	0	0	0.33	0	1.12888	0	0	0	0	0	0	0	4	1	9
48.6	14.2954	-22	-14.771	74.1925	0.0081674	0	0.971738	0.48	4816.62	1.59301	0.0607522	3355.58	1	0.0155563	11.2595	0.8218	2.14693	4	1	9
54.1883	14.8733	49	89.3213	1749.79	0.0385192	0	0.69666	0.4	0	0.503219	0.321311	0	1	0	4.61733	0	0	4	1	8
37.5688	13.7965	0	-37.6795	94.092	0	0	0.522739	-3.40282e+38	0	0	0	0	1	0	48.9779	0	0	4	1	8
29.6703	12.6703	0	2.14315	97.6064	0	0	0.431906	-3.40282e+38	0	0	0	0	1	0	9.19817	0	0	4	1	8
-22.1802	11.7007	63	128.526	0	0	0	0	0.68	0	0	0	0	0	0	0	0	0	4	1	8
6.3929	10.9367	21	-26.5923	0.328875	0.0360571	0.0035407	0.0279572	0.55	0	0.0682845	0.0973326	0	0	0	0	0	0	4	1	8
36.8313	13.3729	-5	-23.7853	53.3097	0.0032909	0	0.791844	0.46	0	0.63451	0.0771595	8.71048	1	1.09789	1.35306	51.592	25.874	4	1	8
31.972	12.7843	0	24.1802	126.246	0	0	0	-3.40282e+38	0	0	0	0	1	0	14.8566	0	0	4	1	8
36.8313	13.3729	-5	-23.7853	53.3097	0.0032909	0	0.791844	0.46	0	0.63451	0.0771595	8.71048	1	1.09789	1.35306	51.592	25.874	4	1	8
31.972	12.7843	0	24.1802	126.246	0	0	0	-3.40282e+38	0	0	0	0	1	0	14.8566	0	0	4	1	8
31.972	12.7843	0	24.1802	126.246	0	0	0	-3.40282e+38	0	0	0	0	1	0	14.8566	0	0	4	1	8
29.6703	12.6703	0	2.14315	97.6064	0	0	0.431906	-3.40282e+38	0	0	0	0	1	0	9.19817	0	0	4	1	8
46.2322	13.261	-16	-15.0932	1290.77	0.0026635	0	1.33687	0.48	32288	1.65438	0.0274575	2.54777	1	23.0742	4.16967	1085.39	284.037	4	1	8
46.2763	13.3343	-1	-14.541	1368.7	0.0053628	0	0	0.48	0	1.79995	0.0580744	0	0	0	0.936833	0	193.6	4	1	8
31.972	12.7843	0	24.1802	126.246	0	0	0	-3.40282e+38	0	0	0	0	1	0	14.8566	0	0	4	1	8
29.6703	12.6703	0	2.14315	97.6064	0	0	0.431906	-3.40282e+38	0	0	0	0	1	0	9.19817	0	0	4	1	8
36.8313	13.3729	-5	-23.7853	53.3097	0.0032909	0	0.791844	0.46	0	0.63451	0.0771595	8.71048	1	1.09789	1.35306	51.592	25.874	4	1	8
39.12	12.0322	38	1.57086	1564.04	0.0078783	0	1.24606	0.54	3027.95	1.48473	0.293065	0	0	0.222611	0.150076	10.4141	25.0087	4	1	8
46.2314	13.261	-16	-15.0932	1290.77	0.0026635	0	1.33687	0.48	32288	1.65438	0.0274575	2.54777	1	23.0742	4.16967	1085.39	284.037	4	1	8
48.6	14.2954	-22	-14.771	74.1925	0.0081674	0	0.971738	0.48	4816.62	1.59301	0.0607522	3355.58	1	0.0155563	11.2595	0.8218	2.14693	4	1	8
-15.3216	11.044	25	88.8752	0	0.0224004	0	0	0.61	0	0.0414511	0.0071179	0	0	0	0	0	0	4	1	8
46.2024	13.285	0	-14.8875	1707.63	0	0	0	-3.40282e+38	0	0	0	0	1	0	11.8276	0	0	4	1	8
31.972	12.7843	0	24.1802	126.246	0	0	0	-3.40282e+38	0	0	0	0	1	0	14.8566	0	0	4	1	8
37.569	13.9612	0	-13.1405	51.9376	0	0	0	-3.40282e+38	0	0	0	0	1	0	37.9006	0	0	4	1	8
31.972	12.7843	0	24.1802	126.246	0	0	0	-3.40282e+38	0	0	0	0	1	0	14.8566	0	0	4	1	8
29.6703	12.6703	0	2.14315	97.6064	0	0	0.431906	-3.40282e+38	0	0	0	0	1	0	9.19817	0	0	4	1	8
-13.003	11.678	10	-1.26636	0	0.0199281	0.00017	0	0.54	0	0.259575	0.104102	0	0	0	0	0	0	4	1	8
46.2327	13.2571	-13	-14.9632	1548.6	0.0026635	0	1.34719	0.48	27067	1.65438	0.0274575	1.80735	0	20.9549	2.96866	985.698	263.161	4	1	8
31.972	12.7843	0	24.1802	126.246	0	0	0	-3.40282e+38	0	0	0	0	1	0	14.8566	0	0	4	1	8
27.0074	11.6765	34	-8.33381	43.1141	0.0060022	0.000105	0.36053	0.6	0	1.41002	0.0128969	0	0	0	0	0	0	4	1	8
36.8313	13.3729	-5	-23.7853	53.3097	0.0032909	0	0.791844	0.46	0	0.63451	0.0771595	8.71048	1	1.09789	1.35306	51.592	25.874	4	1	8
36.25	12.089	-2	-20.5682	178.616	0.0018988	0	0.483193	0.46	0	0.322412	0.040995	0	0	0	0	0	0	4	1	8
54.1883	14.8733	49	89.3213	1749.79	0.0385192	0	0.69666	0.4	0	0.503219	0.321311	0	1	0	4.61733	0	0	4	1	8
37.569	13.9612	0	-13.1405	51.9376	0	0	0	-3.40282e+38	0	0	0	0	1	0	37.9006	0	0	4	1	8
35.3379	13.3907	13	-18.0015	65.5583	0.0252147	0	0.391632	0.5	0	0.0805631	0.0044757	0	0	0	0	0	0	4	1	8
31.972	12.7843	0	24.1802	126.246	0	0	0	-3.40282e+38	0	0	0	0	1	0	14.8566	0	0	3	1	8
73.2247	11.9686	0	0	0	0	0	0	0.36	0	0	0	0	0	0	0	0	0	3	1	8
31.972	12.7843	0	24.1802	126.246	0	0	0	-3.40282e+38	0	0	0	0	1	0	14.8566	0	0	3	1	8
6.0124	11.4625	37	57.3966	2.80426	0.103263	0	0.135186	0.58	0	0.19381	0.0055374	0	0	0	0	0	0	3	1	8
31.972	12.7843	0	24.1802	126.246	0	0	0	-3.40282e+38	0	0	0	0	1	0	14.8566	0	0	3	1	8
31.972	12.7843	0	24.1802	126.246	0	0	0	-3.40282e+38	0	0	0	0	1	0	14.8566	0	0	3	1	8
31.972	12.7843	0	24.1802	126.246	0	0	0	-3.40282e+38	0	0	0	0	1	0	14.8566	0	0	3	1	8
31.972	12.7843	0	24.1802	126.246	0	0	0	-3.40282e+38	0	0	0	0	1	0	14.8566	0	0	3	1	8
31.972	12.7843	0	24.1802	126.246	0	0	0	-3.40282e+38	0	0	0	0	1	0	14.8566	0	0	3	1	8
48.6	14.2954	-22	-14.771	74.1925	0.0081674	0	0.971738	0.48	4816.62	1.59301	0.0607522	3355.58	1	0.0155563	11.2595	0.8218	2.14693	3	1	8
31.972	12.7843	0	24.1802	126.246	0	0	0	-3.40282e+38	0	0	0	0	1	0	14.8566	0	0	3	1	8
36.8313	13.3729	-5	-23.7853	53.3097	0.0032909	0	0.791844	0.46	0	0.63451	0.0771595	8.71048	1	1.09789	1.35306	51.592	25.874	3	1	8
48.6	14.2954	-22	-14.771	74.1925	0.0081674	0	0.971738	0.48	4816.62	1.59301	0.0607522	3355.58	1	0.0155563	11.2595	0.8218	2.14693	3	1	8
-64.8156	9.24309	0	68.3008	0	0	0	0	0.33	0	1.12888	0	0	0	0	0	0	0	3	1	8
44.288	15.419	109	48.0004	2927.29	0.0001374	0	0.743874	0.67	0	0.656633	0.0134811	0	0	0	0	0	0	3	1	8
46.234	13.2701	-14	-14.9632	1219.82	0.0026635	0	1.34719	0.48	27067	1.65438	0.0274575	1.80735	0	21.7138	2.96866	1021.39	263.161	3	1	8
-11.499	12.1797	-14	-5.8439	0	0.0198565	0.0001714	0	0.52	0	0.243783	0.0682018	0	0	0	0	0	0	3	1	8
0.0328	10.1094	-9	-10.0504	0	0.0292531	0	0	0.48	0	0.0506901	0.0050575	0	0	0	0	0	0	3	1	8
54.1883	14.8733	49	89.3213	1749.79	0.0385192	0	0.69666	0.4	0	0.503219	0.321311	0	1	0	4.61733	0	0	3	1	8
53.9944	15.0887	49	45.7796	3763.73	0.0464008	0	0.727085	0.46	0	0.620093	0.501339	0	0	0	0	0	0	3	1	8
18.04	6.50056	-36	-42.174	35.4247	0.0411186	0	0.335982	0.61	0	0.0735128	0.0063726	0	0	0	0	0	0	3	1	8
48.6	14.2954	-22	-14.771	74.1925	0.0081674	0	0.971738	0.48	4816.62	1.59301	0.0607522	3355.58	1	0.0155563	11.2595	0.8218	2.14693	3	1	8
-28.41	13.0985	50	91.2009	0	0.0012293	0	0	0.67	0	0.0031791	0.0032215	0	0	0	0	0	0	3	1	8
18.4017	11.1222	57.5542	51.7181	0	0.0068294	0	0.100694	0.62	0	0.0125762	0.0019989	0	0	0	0	0	0	3	1	8
-5.2771	8.34545	10	-11.0408	0	0.0200272	0.0004641	0	0.47	0	0.146619	0.0544656	0	0	0	0	0	0	3	1	8
79.0225	6.82733	0	40.5786	0	0	0	0	0.5	0	0.0076203	0.0074842	0	0	0	0	0	0	3	1	8
54.1883	14.8733	49	89.3213	1749.79	0.0385192	0	0.69666	0.4	0	0.503219	0.321311	0	1	0	4.61733	0	0	3	1	8
14.53	5.50606	14	-67.7083	20.1698	0.0341207	0	0.310345	0.57	0	0.0601824	0.0443244	0	0	0	0	0	0	3	1	8
18.92	9.48056	34	-37.1087	25.329	0.0156497	0.0007957	0.308857	0.57	0	0.0296195	0.0306805	0	0	0	0	0	0	3	1	8
-16.21	11.0286	12	3.61981	0.869243	0.0033915	9.83e-05	0.0683059	0.57	0	0.347486	0.0166788	0	0	0	0	0	0	3	1	8
14.1468	6.42857	21	-54.4779	4.22976	0.0352907	0	0.184469	0.57	0	0.0631447	0.0916071	0	0	0	0	0	0	3	1	8
-29.5082	14.3531	48	33.4441	5.90464	0.0426136	0.0013485	0.178193	0.64	0	0.0855868	0.0161824	0	0	0	0	0	0	3	1	8
-8.7887	10.9736	63	40.6864	0	0.010119	0	0	0.57	0	0.0193707	0.0007228	0	0	0	0	0	0	3	1	8
-64.8156	9.24309	0	68.3008	0	0	0	0	0.33	0	1.12888	0	0	0	0	0	0	0	3	1	8
46.234	13.2701	-14	-14.9632	1219.82	0.0026635	0	1.34719	0.48	27067	1.65438	0.0274575	1.80735	0	21.7138	2.96866	1021.39	263.161	3	1	8
36.8313	13.3729	-5	-23.7853	53.3097	0.0032909	0	0.791844	0.46	0	0.63451	0.0771595	8.71048	1	1.09789	1.35306	51.592	25.874	3	1	8
39.12	12.0322	38	1.57086	1564.04	0.0078783	0	1.24606	0.54	3027.95	1.48473	0.293065	0	0	0.222611	0.150076	10.4141	25.0087	3	1	8
10.09	11.899	29	-24.1855	17.1781	0.0255243	0.0029028	0.247687	0.56	0	0.0856816	0.0434414	0	0	0	0	0	0	3	1	7
-30.1495	14.3784	42	56.4435	41.1756	0.0134392	0.0003995	0.365887	0.66	0	0.0260067	0.0101702	0	0	0	0	0	0	3	1	7
31.972	12.7843	0	24.1802	126.246	0	0	0	-3.40282e+38	0	0	0	0	1	0	14.8566	0	0	3	1	7
-8.9632	7.94471	-10	-0.615215	0	0.000594	0	0	0.56	0	0.001386	0.000396	0	0	0	0	0	0	3	1	7
2.1008	11.835	11	8.31119	0	0.0426108	0.0008175	0	0.45	0	0.123541	0.0302465	0	0	0	0	0	0	3	1	7
48.6	14.2954	-22	-14.771	74.1925	0.0081674	0	0.971738	0.48	4816.62	1.59301	0.0607522	3355.58	1	0.0155563	11.2595	0.8218	2.14693	3	1	7
27.0114	11.6876	34	-8.4073	39.195	0.0060022	0.000105	0.345381	0.6	0	1.41002	0.0128969	0	0	0	0	0	0	3	1	7
36.8313	13.3729	-5	-23.7853	53.3097	0.0032909	0	0.791844	0.46	0	0.63451	0.0771595	8.71048	1	1.09789	1.35306	51.592	25.874	3	1	7
14.5287	5.50606	14	-67.7083	20.1698	0.0341207	0	0.310345	0.57	0	0.0601824	0.0443244	0	0	0	0	0	0	3	1	7
46.2	13.285	0	-14.8989	1707.63	0	0	0	-3.40282e+38	0	0	0	0	1	0	12.8338	0	0	3	1	7
73.2247	11.9686	0	0	0	0	0	0	0.36	0	0	0	0	0	0	0	0	0	3	1	7
31.972	12.7843	0	24.1802	126.246	0	0	0	-3.40282e+38	0	0	0	0	1	0	14.8566	0	0	3	1	7
15.91	5.69723	22.8846	-71.113	5.91906	0.0362827	0	0.219212	0.6	0	0.0641609	0.005603	0	0	0	0	0	0	3	1	7
-17.5656	11.1117	52	69.3725	0	0.0108377	0	0	0.6	0	0.0199723	0	0	0	0	0	0	0	3	1	7
31.972	12.7843	0	24.1802	126.246	0	0	0	-3.40282e+38	0	0	0	0	1	0	14.8566	0	0	3	1	7
36.25	12.089	-2	-20.5682	178.616	0.0018988	0	0.483193	0.46	0	0.322412	0.040995	0	0	0	0	0	0	3	1	7
-14.205	9.50274	-7	-6.19488	6.27566	0.0023916	0.0001087	0.192004	0.56	0	0.223955	0.0102791	0	0	0	0	0	0	3	1	7
36.8313	13.3729	-5	-23.7853	53.3097	0.0032909	0	0.791844	0.46	0	0.63451	0.0771595	8.71048	1	1.09789	1.35306	51.592	25.874	3	1	7
29.6703	12.6703	0	2.14315	97.6064	0	0	0.431906	-3.40282e+38	0	0	0	0	1	0	9.19817	0	0	3	1	7
31.972	12.7843	0	24.1802	126.246	0	0	0	-3.40282e+38	0	0	0	0	1	0	14.8566	0	0	3	1	7
14.52	11.0368	90	57.5275	22.7892	0.0149209	0	0.296461	0.65	0	0.0278701	0.000373	0	0	0	0	0	0	3	1	7
37.2904	15.3507	47	34.6362	21.209	0.0014244	0	0.30004	0.68	0	0.0066839	0.0033237	0	0	0	0	0	0	3	1	7
48.6	14.2954	-22	-14.771	74.1925	0.0081674	0	0.971738	0.48	4816.62	1.59301	0.0607522	3355.58	1	0.0155563	11.2595	0.8218	2.14693	3	1	7
31.972	12.7843	0	24.1802	126.246	0	0	0	-3.40282e+38	0	0	0	0	1	0	14.8566	0	0	3	1	7
54.1817	14.8906	48.5972	15.065	4163.54	0.0385192	0	0	0.4	0	0.503219	0.321311	0	0	0	0.20549	0	0	3	1	7
48.6	14.2954	-22	-14.771	74.1925	0.0081674	0	0.971738	0.48	4816.62	1.59301	0.0607522	3355.58	1	0.0155563	11.2595	0.8218	2.14693	3	1	7
46.2024	13.285	0	-14.8875	1707.63	0	0	0	-3.40282e+38	0	0	0	0	1	0	11.8276	0	0	3	1	7
-64.45	9.211	15	71.995	0	0	0	0	0.33	0	1.17403	0	0	0	0	0	0	0	3	1	7
46.2	13.285	0	-14.8989	1707.63	0	0	0	-3.40282e+38	0	0	0	0	1	0	12.8338	0	0	3	1	7
31.972	12.7843	0	24.1802	126.246	0	0	0	-3.40282e+38	0	0	0	0	1	0	14.8566	0	0	3	1	7
54.1841	14.8725	51	89.3213	2030.23	0.0385192	0	0.69666	0.4	0	0.503219	0.321311	0	1	0	4.61733	0	0	3	1	7
46.2311	13.261	-16	-15.0932	1290.77	0.0026635	0	1.33687	0.48	32288	1.65438	0.0274575	2.54777	1	23.0742	4.16967	1085.39	284.037	3	1	7
38.38	14.6193	29	20.8604	363.673	0.0502265	0	0.549551	0.61	0	1.08109	0.042013	0	0	0	0	0	0	3	1	7
46.2024	13.285	0	-14.8875	1707.63	0	0	0	-3.40282e+38	0	0	0	0	1	0	11.8276	0	0	3	1	7
36.8313	13.3729	-5	-23.7853	53.3097	0.0032909	0	0.791844	0.46	0	0.63451	0.0771595	8.71048	1	1.09789	1.35306	51.592	25.874	3	1	7
48.5663	14.3278	0	-14.928	77.6648	0.0081674	0	0.963881	0.48	3786.65	1.59301	0.0607522	0	1	0.0056691	8.24413	0.257604	1.31972	3	1	7
31.972	12.7843	0	24.1802	126.246	0	0	0	-3.40282e+38	0	0	0	0	1	0	14.8566	0	0	3	1	7
31.972	12.7843	0	24.1802	126.246	0	0	0	-3.40282e+38	0	0	0	0	1	0	14.8566	0	0	3	1	7
54.1883	14.8733	49	89.3213	1749.79	0.0385192	0	0.69666	0.4	0	0.503219	0.321311	0	1	0	4.61733	0	0	3	1	7
27.0074	11.6765	34	-8.33381	43.1141	0.0060022	0.000105	0.36053	0.6	0	1.41002	0.0128969	0	0	0	0	0	0	3	1	7
9.846	5.26267	22	60.7701	70.4627	0.111885	0.0110742	0.908901	0.58	1589.92	0.962079	0.941755	1.81249	0	0.0817245	1.26845	19.5873	9.67835	3	1	7
48.6	14.2954	-22	-14.771	74.1925	0.0081674	0	0.971738	0.48	4816.62	1.59301	0.0607522	3355.58	1	0.0155563	11.2595	0.8218	2.14693	3	1	7
31.972	12.7843	0	24.1802	126.246	0	0	0	-3.40282e+38	0	0	0	0	1	0	14.8566	0	0	3	1	7
31.972	12.7843	0	24.1802	126.246	0	0	0	-3.40282e+38	0	0	0	0	1	0	14.8566	0	0	3	1	7
46.234	13.2701	-14	-14.9632	1219.82	0.0026635	0	1.34719	0.48	27067	1.65438	0.0274575	1.80735	0	21.7138	2.96866	1021.39	263.161	3	1	7
31.972	12.7843	0	24.1802	126.246	0	0	0	-3.40282e+38	0	0	0	0	1	0	14.8566	0	0	3	1	7
17.43	7.64989	108	61.4724	3.60105	0.0103023	0	0.172874	0.67	0	0.0251434	0.0247111	0	0	0	0	0	0	3	1	7
39.48	15.2422	22	24.1952	591.128	0.0338616	0	0.595469	0.61	0	0.2666	0.0292357	0	0	0	0	0	0	3	1	7
48.6	14.2954	-22	-14.771	74.1925	0.0081674	0	0.971738	0.48	4816.62	1.59301	0.0607522	3355.58	1	0.0155563	11.2595	0.8218	2.14693	3	1	7
54.1883	14.8733	49	89.3213	1749.79	0.0385192	0	0.69666	0.4	0	0.503219	0.321311	0	1	0	4.61733	0	0	3	1	7
9.28	10.9662	0	40.0824	769.256	0	0	0	-3.40282e+38	0	0	0	0	0	0	3.72444	0	0	3	1	7
31.972	12.7843	0	24.1802	126.246	0	0	0	-3.40282e+38	0	0	0	0	1	0	14.8566	0	0	3	1	7
18.92	9.48056	34	-37.1087	25.329	0.0156497	0.0007957	0.308857	0.57	0	0.0296195	0.0306805	0	0	0	0	0	0	3	1	7
29.468	11.5984	0	26.0337	478.449	0	0	0.469284	-3.40282e+38	0	0	0	0	0	0	0	0	0	3	1	7
-8.7788	10.9758	63	40.6586	0	0.0097908	0	0	0.57	0	0.0187424	0.0006993	0	0	0	0	0	0	3	1	7
31.972	12.7843	0	24.1802	126.246	0	0	0	-3.40282e+38	0	0	0	0	1	0	14.8566	0	0	3	1	7
31.5319	15.5691	79	101.362	20.8671	0.0284997	0	0.287793	0.59	0	0.103451	0.0066432	0	0	0	0	0	0	3	1	7
-1.972	10.4114	0	-13.0289	0	0.0279211	0.0005337	0	0.42	0	0.134602	0.0393964	0	0	0	0	0	0	3	1	7
37.4754	13.9951	0	-14.5337	67.4513	0	0	0	-3.40282e+38	0	0	0	0	1	0	34.9305	0	0	3	1	7
18.49	5.51925	41	24.452	36.2658	0.0003549	0	0.347595	0.72	0	0.0008518	0.0007099	0	0	0	0	0	0	3	1	7
31.972	12.7843	0	24.1802	126.246	0	0	0	-3.40282e+38	0	0	0	0	1	0	14.8566	0	0	3	1	7
46.2322	13.261	-16	-15.0932	1290.77	0.0026635	0	1.33687	0.48	32288	1.65438	0.0274575	2.54777	1	23.0742	4.16967	1085.39	284.037	3	1	7
46.1869	13.1685	0	70.4218	1299.5	0	0	0	-3.40282e+38	24642.9	0	0	9.35099	1	0	16.3996	0	0	3	1	7
14.5375	13.3181	50	46.4666	10.5795	0.294396	0	0.230217	0.59	0	0.706286	0.0423794	0	0	0	0	0	0	3	1	7
12	12.7486	26	-4.46138	2.97891	0.0005994	0	0.128832	0.57	0	0.001079	0	0	0	0	0	0	0	3	1	7
17.9511	7.46318	0	41.1836	165.698	0.0001289	0	0.477942	0.67	0.227536	0.16003	0.0799987	0	1	0	3.98844	0	0.840126	3	1	7
39.0869	13.2392	29	41.7796	124.78	0.0236379	0	0.457197	0.54	0	0.0087087	0.0061894	0	0	0	0	0	0	3	1	7
9.844	12.1731	25	-13.5694	4.06322	0.0281265	0.0024362	0.151314	0.55	0	0.0530417	0.0528756	0	0	0	0	0	0	3	1	7
-13.003	11.678	10	-1.26636	0	0.0199281	0.00017	0	0.54	0	0.259575	0.104102	0	0	0	0	0	0	3	1	7
-9.1552	7.66977	-21	3.7312	0	0.0004437	0	0	0.59	0	0.0007474	4.67e-05	0	0	0	0	0	0	3	1	7
54.1883	14.8733	49	89.3213	1749.79	0.0385192	0	0.69666	0.4	0	0.503219	0.321311	0	1	0	4.61733	0	0	3	1	7
36.8313	13.3729	-5	-23.7853	53.3097	0.0032909	0	0.791844	0.46	0	0.63451	0.0771595	8.71048	1	1.09789	1.35306	51.592	25.874	3	1	6
39.48	15.2742	26	7.03494	844.998	0.0378974	0	0.628812	0.61	0	0.42732	0.14964	0	0	0	0	0	0	3	1	6
9.775	12.16	26	-14.2306	0.741653	0.0281265	0.0024362	0.0414039	0.55	0	0.0530417	0.0528756	0	0	0	0	0	0	3	1	6
31.972	12.7843	0	24.1802	126.246	0	0	0	-3.40282e+38	0	0	0	0	1	0	14.8566	0	0	3	1	6
48.6	14.2954	-22	-14.771	74.1925	0.0081674	0	0.971738	0.48	4816.62	1.59301	0.0607522	3355.58	1	0.0155563	11.2595	0.8218	2.14693	3	1	6
7.416	9.50877	27.7197	101.2	0	0.118464	0	0	0.59	0	0.23194	0.0304241	0	0	0	0	0	0	2	1	6
48.6	14.2954	-22	-14.771	74.1925	0.0081674	0	0.971738	0.48	4816.62	1.59301	0.0607522	3355.58	1	0.0155563	11.2595	0.8218	2.14693	2	1	6
-20.761	9.46811	84	143.35	9.18888	0	0	0.220253	0.68	0	0	0	0	0	0	0	0	0	2	1	6
39.283	12.13	42	-0.611613	2558.02	0.0078783	0	1.43872	0.54	34875.9	1.48473	0.293065	2.78671	0	1.57421	2.68182	73.9722	202.162	2	1	6
-14.51	8.06238	4	-3.82098	70.9247	0.0126823	0.0001476	0.398664	0.56	0	2.62778	0.139023	0	0	0	0	0.0001736	0.0002067	2	1	6
46.2	13.285	0	-14.8989	1707.63	0	0	0	-3.40282e+38	0	0	0	0	1	0	12.8338	0	0	2	1	6
-14.51	8.06238	4	-3.82098	70.9247	0.0126823	0.0001476	0.398664	0.56	0	2.62778	0.139023	0	0	0	0	0.0001736	0.0002067	2	1	6
6.3315	10.8712	5	-26.3026	0	0.0357676	0.0035123	0	0.54	0	0.0675929	0.0812119	0	0	0	0	0	0	2	1	6
33.9044	12.3065	14	10.5694	19.8744	0.0087794	0	0.285231	0.66	0	0.0339724	0.0019849	0	0	0	0	0	0	2	1	6
46.2328	13.2643	-17	-15.1366	1235.5	0.0026635	0	1.33687	0.48	32288	1.65438	0.0274575	9.56609	0	23.6655	4.88316	1113.14	300.177	2	1	6
31.972	12.7843	0	24.1802	126.246	0	0	0	-3.40282e+38	0	0	0	0	1	0	14.8566	0	0	2	1	6
-61.9898	12.0184	1	51.5003	0	0	0	0	0.35	0	14.1072	0	0	0	0	0	0	0	2	1	6
31.972	12.7843	0	24.1802	126.246	0	0	0	-3.40282e+38	0	0	0	0	1	0	14.8566	0	0	2	1	6
-64.8156	9.24309	0	68.3008	0	0	0	0	0.33	0	1.12888	0	0	0	0	0	0	0	2	1	6
-1.8191	10.3515	8	-12.4453	0	0.028054	0.0005382	0	0.42	0	0.123148	0.0383135	0	0	0	0	0	0	2	1	6
-64.8156	9.24309	0	68.3008	0	0	0	0	0.33	0	1.12888	0	0	0	0	0	0	0	2	1	6
36.8313	13.3729	-5	-23.7853	53.3097	0.0032909	0	0.791844	0.46	0	0.63451	0.0771595	8.71048	1	1.09789	1.35306	51.592	25.874	2	1	6
31.972	12.7843	0	24.1802	126.246	0	0	0	-3.40282e+38	0	0	0	0	1	0	14.8566	0	0	2	1	6
19.0108	10.0668	56	46.8112	24.9107	0.0538469	0	0.308946	0.57	0	0.164125	0.0300841	0	0	0	0	0	0	2	1	6
-29.81	15.1088	53	84.2457	0	0.0513353	0	0	0.6	0	0.129488	0.0526762	0	0	0	0	0	0	2	1	6
46.2327	13.2571	-13	-14.9632	1548.6	0.0026635	0	1.34719	0.48	27067	1.65438	0.0274575	1.80735	0	20.9549	2.96866	985.698	263.161	2	1	6
-23.1719	10.9132	-2	26.7	7.16639	0.0008442	0	0.195908	0.66	0	0.0016884	0	0	0	0	0	0	0	2	1	6
77.0991	9.41376	0	0	0	0	0	0	0.36	0	0	0	0	0	0	0	0	0	2	1	6
75.2588	10.4764	0	0	0	0	0	0	0.38	0	0	0	0	0	0	0	0	0	2	1	6
-25.49	14.0879	45	100.67	0	0.0050645	0	0	0.67	0	0.0139658	0.0059853	0	0	0	0	0	0	2	1	6
46.2	13.285	0	-14.8989	1707.63	0	0	0	-3.40282e+38	0	0	0	0	1	0	12.8338	0	0	2	1	6
31.972	12.7843	0	24.1802	126.246	0	0	0	-3.40282e+38	0	0	0	0	1	0	14.8566	0	0	2	1	6
31.972	12.7843	0	24.1802	126.246	0	0	0	-3.40282e+38	0	0	0	0	1	0	14.8566	0	0	2	1	6
31.972	12.7843	0	24.1802	126.246	0	0	0	-3.40282e+38	0	0	0	0	1	0	14.8566	0	0	2	1	6
31.972	12.7843	0	24.1802	126.246	0	0	0	-3.40282e+38	0	0	0	0	1	0	14.8566	0	0	2	1	6
20	11.9987	108	59.5464	4.78535	0.0186325	0	0.163752	0.71	0	0.0621958	0.0081353	0	0	0	0	0	0	2	1	6
39.283	12.13	42	-0.611613	2558.02	0.0078783	0	1.43872	0.54	34875.9	1.48473	0.293065	2.78671	0	1.57421	2.68182	73.9722	202.162	2	1	6
36.8313	13.3729	-5	-23.7853	53.3097	0.0032909	0	0.791844	0.46	0	0.63451	0.0771595	8.71048	1	1.09789	1.35306	51.592	25.874	2	1	6
-76.4986	7.50969	9	0	0	0	0	0	-3.40282e+38	0	0	0	0	0	0	0	0	0	2	1	6
0.0033	11.4288	36	56.5237	7.30554	0.076311	0	0.197484	0.6	0	0.144258	0.0015898	0	0	0	0	0	0	2	1	6
58.622	15.4716	64	76.77	2058.74	0.223078	0	0.712938	0.01	0	1.16364	0.344759	0	0	0	0	0	0	2	1	6
36.8313	13.3729	-5	-23.7853	53.3097	0.0032909	0	0.791844	0.46	0	0.63451	0.0771595	8.71048	1	1.09789	1.35306	51.592	25.874	2	1	6
6.3354	10.8371	19	-26.3918	0	0.0360571	0.0035407	0	0.55	0	0.0682845	0.0973326	0	0	0	0	0	0	2	1	6
53.9944	15.0887	49	45.7796	3763.73	0.0464008	0	0.727085	0.46	0	0.620093	0.501339	0	0	0	0	0	0	2	1	6
75.235	10.2235	0	0	0	0	0	0	0.36	0	0	0	0	0	0	0	0	0	2	1	6
36.8313	13.3729	-5	-23.7853	53.3097	0.0032909	0	0.791844	0.46	0	0.63451	0.0771595	8.71048	1	1.09789	1.35306	51.592	25.874	2	1	6
14.2016	8.92276	-0.86399	2.09618	0	0.0711672	0	0	0.57	0	0.167072	0.0281549	0	0	0	0	0	0	2	1	6
17.9511	7.46318	0	41.1836	165.698	0.0001289	0	0.477942	0.67	0.227536	0.16003	0.0799987	0	1	0	3.98844	0	0.840126	2	1	6
34.6054	13.5554	18	97.8254	35.8402	0.0093158	0.0002008	0.356397	0.7	0	0.043246	0.0023691	0	0	0	0	0	0	2	1	6
-23.24	11.206	-1	30.999	5.12934	0.0008458	0	0.16914	0.66	0	0.0016916	0	0	0	0	0	0	0	2	1	6
-13.0023	9.78642	0	-0.251048	0	0.0471012	0	0	0.51	0	0.111121	0.028581	0	0	0	0	0	0	2	1	6
27.0114	11.6876	34	-8.4073	39.195	0.0060022	0.000105	0.345381	0.6	0	1.41002	0.0128969	0	0	0	0	0	0	2	1	6
54.1883	14.8733	49	89.3213	1749.79	0.0385192	0	0.69666	0.4	0	0.503219	0.321311	0	1	0	4.61733	0	0	2	1	6
36.8313	13.3729	-5	-23.7853	53.3097	0.0032909	0	0.791844	0.46	0	0.63451	0.0771595	8.71048	1	1.09789	1.35306	51.592	25.874	2	1	6
36.5275	14.1842	68	56.508	1592.68	0.0141761	0	0.685632	0.64	0	1.20984	0.424413	0	0	0	0	0	0.0780379	2	1	6
48.6	14.2954	-22	-14.771	74.1925	0.0081674	0	0.971738	0.48	4816.62	1.59301	0.0607522	3355.58	1	0.0155563	11.2595	0.8218	2.14693	2	1	6
42.1659	15.2675	44	65.1235	366.136	0.010004	0	0.547354	0.61	0	0.265607	0.0344818	0	0	0	0	0	0	2	1	6
54.1841	14.8725	51	89.3213	2030.23	0.0385192	0	0.69666	0.4	0	0.503219	0.321311	0	1	0	4.61733	0	0	2	1	6
37.5161	12.9824	40	-5.8172	1462.62	0.0042003	0	0.679948	0.55	0	1.32083	0.16158	0	0	0.0550068	0	2.57517	1.29932	2	1	6
37.5691	13.7965	0	-37.6795	94.092	0	0	0.522739	-3.40282e+38	0	0	0	0	1	0	48.9779	0	0	2	1	6
-8.9721	7.88609	-11	-0.478392	0	0.0004984	0	0	0.56	0	0.0008393	5.25e-05	0	0	0	0	0	0	2	1	6
48.6	14.2954	-22	-14.771	74.1925	0.0081674	0	0.971738	0.48	4816.62	1.59301	0.0607522	3355.58	1	0.0155563	11.2595	0.8218	2.14693	2	1	6
77.0991	9.41376	0	0	0	0	0	0	0.36	0	0	0	0	0	0	0	0	0	2	1	6
48.6	14.2954	-22	-14.771	74.1925	0.0081674	0	0.971738	0.48	4816.62	1.59301	0.0607522	3355.58	1	0.0155563	11.2595	0.8218	2.14693	2	1	6
46.234	13.2701	-14	-14.9632	1219.82	0.0026635	0	1.34719	0.48	27067	1.65438	0.0274575	1.80735	0	21.7138	2.96866	1021.39	263.161	2	1	6
39.283	12.13	42	-0.611613	2558.02	0.0078783	0	1.43872	0.54	34875.9	1.48473	0.293065	2.78671	0	1.57421	2.68182	73.9722	202.162	2	1	6
35.5571	14.22	44	44.7449	1650.7	0.0455018	0	0.691282	0.59	0	7.20582	1.95515	0	0	0	0	0	0	2	1	6
54.1841	14.8725	51	89.3213	2030.23	0.0385192	0	0.69666	0.4	0	0.503219	0.321311	0	1	0	4.61733	0	0	2	1	6
46.234	13.2701	-14	-14.9632	1219.82	0.0026635	0	1.34719	0.48	27067	1.65438	0.0274575	1.80735	0	21.7138	2.96866	1021.39	263.161	2	1	6
-21.9879	11.2461	66	134.684	0	0	0	0	0.67	0	0	0	0	0	0	0	0	0	2	1	6
36.8313	13.3729	-5	-23.7853	53.3097	0.0032909	0	0.791844	0.46	0	0.63451	0.0771595	8.71048	1	1.09789	1.35306	51.592	25.874	2	1	6
48.6	14.2954	-22	-14.771	74.1925	0.0081674	0	0.971738	0.48	4816.62	1.59301	0.0607522	3355.58	1	0.0155563	11.2595	0.8218	2.14693	2	1	5
35.5571	14.22	44	44.7449	1650.7	0.0455018	0	0.691282	0.59	0	7.20582	1.95515	0	0	0	0	0	0	2	1	5
54.1883	14.8733	49	89.3213	1749.79	0.0385192	0	0.69666	0.4	0	0.503219	0.321311	0	1	0	4.61733	0	0	2	1	5
48.6	14.2954	-22	-14.771	74.1925	0.0081674	0	0.971738	0.48	4816.62	1.59301	0.0607522	3355.58	1	0.0155563	11.2595	0.8218	2.14693	2	1	5
36.25	12.089	-2	-20.5682	178.616	0.0018988	0	0.483193	0.46	0	0.322412	0.040995	0	0	0	0	0	0	2	1	5
-16.9727	10.9134	-16.3601	12.5747	0	0.0599985	0	0	0.53	0	0.135435	0.02228	0	0	0	0	0	0	2	1	5
54.1883	14.8733	49	89.3213	1749.79	0.0385192	0	0.69666	0.4	0	0.503219	0.321311	0	1	0	4.61733	0	0	2	1	5
-30.33	12.2583	59	117.989	0	0.0352163	0	0	0.61	0	0.0735379	0.0334984	0	0	0	0	0	0	2	1	5
48.6	14.2954	-22	-14.771	74.1925	0.0081674	0	0.971738	0.48	4816.62	1.59301	0.0607522	3355.58	1	0.0155563	11.2595	0.8218	2.14693	2	1	5
10.847	7.44237	83	87.0944	54.328	0.0061223	0	0.353936	0.69	0	1.68133	0.155317	0	0	0.00024	0	0.012271	0.0003559	2	1	5
37.5691	13.7965	0	-37.6795	94.092	0	0	0.522739	-3.40282e+38	0	0	0	0	1	0	48.9779	0	0	2	1	5
31.972	12.7843	0	24.1802	126.246	0	0	0	-3.40282e+38	0	0	0	0	1	0	14.8566	0	0	2	1	5
14.2017	8.92276	-0.86399	2.09618	0	0.0711672	0	0	0.57	0	0.167072	0.0281549	0	0	0	0	0	0	2	1	5
36.5263	14.1861	67	56.5351	1608.64	0.0141761	0	0.685632	0.64	0	1.20984	0.424413	0	0	0	0	0.0001868	0.0780379	2	1	5
36.8313	13.3729	-5	-23.7853	53.3097	0.0032909	0	0.791844	0.46	0	0.63451	0.0771595	8.71048	1	1.09789	1.35306	51.592	25.874	2	1	5
37.0306	13.4254	39	21.4791	2316.79	0.0045271	0	1.21876	0.55	1540.6	1.69045	0.298075	0	1	0.0116244	5.23573	0.573649	4.39845	2	1	5
35.7528	14.068	39	24.787	985.8	0.0169191	0	0.654439	0.63	0	0.0487179	0.0066468	0	0	0	0	0	0	2	1	5
48.6	14.2954	-22	-14.771	74.1925	0.0081674	0	0.971738	0.48	4816.62	1.59301	0.0607522	3355.58	1	0.0155563	11.2595	0.8218	2.14693	2	1	5
31.972	12.7843	0	24.1802	126.246	0	0	0	-3.40282e+38	0	0	0	0	1	0	14.8566	0	0	2	1	5
-17.283	11.3822	43	45.6953	8.70148	0.0045535	0	0.188315	0.55	0	0.0099716	0.0003747	0	0	0	0	0	0	2	1	5
-16.21	11.0183	13	3.76657	2.63001	0.0033915	9.83e-05	0.160442	0.57	0	0.347486	0.0166788	0	0	0	0	0	0	2	1	5
48.6	14.2954	-22	-14.771	74.1925	0.0081674	0	0.971738	0.48	4816.62	1.59301	0.0607522	3355.58	1	0.0155563	11.2595	0.8218	2.14693	2	1	5
48.6	14.2954	-22	-14.771	74.1925	0.0081674	0	0.971738	0.48	4816.62	1.59301	0.0607522	3355.58	1	0.0155563	11.2595	0.8218	2.14693	2	1	5
39.283	12.13	42	-0.611613	2558.02	0.0078783	0	1.43872	0.54	34875.9	1.48473	0.293065	2.78671	0	1.57421	2.68182	73.9722	202.162	2	1	5
48.6	14.2954	-22	-14.771	74.1925	0.0081674	0	0.971738	0.48	4816.62	1.59301	0.0607522	3355.58	1	0.0155563	11.2595	0.8218	2.14693	2	1	5
48.6	14.2954	-22	-14.771	74.1925	0.0081674	0	0.971738	0.48	4816.62	1.59301	0.0607522	3355.58	1	0.0155563	11.2595	0.8218	2.14693	2	1	5
-8.8951	7.40566	-20	3.17273	0	0.0002581	0	0	0.57	0	0.0010752	0.0013548	0	0	0.0060299	0	0.112899	0.0023918	2	1	5
20	11.9987	108	59.5464	4.78535	0.0186325	0	0.163752	0.71	0	0.0621958	0.0081353	0	0	0	0	0	0	2	1	5
36.8313	13.3729	-5	-23.7853	53.3097	0.0032909	0	0.791844	0.46	0	0.63451	0.0771595	8.71048	1	1.09789	1.35306	51.592	25.874	2	1	5
48.6	14.2954	-22	-14.771	74.1925	0.0081674	0	0.971738	0.48	4816.62	1.59301	0.0607522	3355.58	1	0.0155563	11.2595	0.8218	2.14693	2	1	5
39.283	12.13	42	-0.611613	2558.02	0.0078783	0	1.43872	0.54	34875.9	1.48473	0.293065	2.78671	0	1.57421	2.68182	73.9722	202.162	2	1	5
-16.9675	10.7221	68	99.5956	10.0571	0.015583	0	0.210217	0.61	0	0.02875	0	0	0	0	0	0	0	2	1	5
34.155	14.3487	33	-34.7969	27.4201	0.0080401	0	0.304491	0.68	0	0.0355015	0.0019839	0	0	0	0	0	0	2	1	5
36.8313	13.3729	-5	-23.7853	53.3097	0.0032909	0	0.791844	0.46	0	0.63451	0.0771595	8.71048	1	1.09789	1.35306	51.592	25.874	2	1	5
10	10.7601	-1	13.2935	24.5417	0.0458839	0	0.303621	0.59	0	0.0798656	0.0083661	0	0	0	0	0	0	2	1	5
-12.999	11.6806	10	-1.31439	0	0.0199281	0.00017	0	0.52	0	0.259575	0.104102	0	0	0	0	0	0	2	1	5
31.4813	15.6044	74	99.5657	25.1071	0.0275567	0	0.304389	0.59	0	0.0586968	0.0043404	0	0	0	0	0	0	2	1	5
25.5416	12.2487	69	132.958	133.518	0.0188889	0.0019139	0.45627	0.65	0	0.201121	0.0123984	0	0	0	0	0	0	2	1	5
49.2833	15.1467	7	-54.284	0	0.0080166	0	0	0.47	0	0.103057	0.0044485	0	0	0	0	0	0	2	1	5
37.1849	13.283	32	11.6237	1401.09	0.0042035	0	0.981159	0.55	90.6289	1.56963	0.27677	0	0	0.0133294	0.26385	0.652023	0.546851	2	1	5
37.4741	13.9951	0	-14.5337	67.4513	0	0	0	-3.40282e+38	0	0	0	0	1	0	34.9305	0	0	2	1	5
46.2861	13.387	-14	-14.7296	503.749	0.0026096	0	1.06553	0.48	2996.36	1.6209	0.0269018	7.31645	0	50.4564	0	2373.42	644.63	2	1	5
54.1841	14.8725	51	89.3213	2030.23	0.0385192	0	0.69666	0.4	0	0.503219	0.321311	0	1	0	4.61733	0	0	2	1	5
46.2327	13.2571	-13	-14.9632	1548.6	0.0026635	0	1.34719	0.48	27067	1.65438	0.0274575	1.80735	0	20.9549	2.96866	985.698	263.161	2	1	5
54.1883	14.8733	49	89.3213	1749.79	0.0385192	0	0.69666	0.4	0	0.503219	0.321311	0	1	0	4.61733	0	0	2	1	5
-12.9488	9.7485	-4	-0.694358	0	0.0468205	0	0	0.51	0	0.110703	0.0567401	0	0	0	0	0	0	2	1	5
54.1883	14.8733	49	89.3213	1749.79	0.0385192	0	0.69666	0.4	0	0.503219	0.321311	0	1	0	4.61733	0	0	2	1	5
48.6	14.2954	-22	-14.771	74.1925	0.0081674	0	0.971738	0.48	4816.62	1.59301	0.0607522	3355.58	1	0.0155563	11.2595	0.8218	2.14693	2	1	5
46.2342	13.2669	-12	-14.9632	1328.74	0.0026635	0	1.34719	0.48	27067	1.65438	0.0274575	1.80735	0	20.9549	2.96866	985.698	263.161	2	1	5
27.0114	11.6876	34	-8.4073	39.195	0.0060022	0.000105	0.345381	0.6	0	1.41002	0.0128969	0	0	0	0	0	0	2	1	5
-5.2476	8.34092	12	-11.1962	0	0.0205169	0.0004755	0	0.47	0	0.150204	0.0557975	0	0	0	0	0	0	2	1	5
31.972	12.7843	0	24.1802	126.246	0	0	0	-3.40282e+38	0	0	0	0	1	0	14.8566	0	0	2	1	5
36.8313	13.3729	-5	-23.7853	53.3097	0.0032909	0	0.791844	0.46	0	0.63451	0.0771595	8.71048	1	1.09789	1.35306	51.592	25.874	2	1	5
39.283	12.13	42	-0.611613	2558.02	0.0078783	0	1.43872	0.54	34875.9	1.48473	0.293065	2.78671	0	1.57421	2.68182	73.9722	202.162	2	1	5
5.9997	11.4289	39	57.2399	8.23878	0.103263	0	0.190561	0.58	0	0.19381	0.0055374	0	0	0	0	0	0	2	1	5
18.735	10.097	67	42.9944	6.83109	0.0202504	0	0.191997	0.58	0	0.0532733	0.0169295	0	0	0	0	0	0	2	1	5
34.7181	13.9112	-3	6.75497	553.395	0	0	1.23864	-3.40282e+38	16959.2	0	0	24.5237	1	0.068552	35.8125	3.22623	3.94941	2	1	5
36.8313	13.3729	-5	-23.7853	53.3097	0.0032909	0	0.791844	0.46	0	0.63451	0.0771595	8.71048	1	1.09789	1.35306	51.592	25.874	2	1	5
19.0342	10.0765	56	46.8851	28.4414	0.0538469	0	0.321385	0.57	0	0.164125	0.0300841	0	0	0	0	0	0	2	1	5
-60.3606	13.8806	0	88.6182	0	0	0	0	0.34	0	0.237842	0	0	0	0	0	0	0	2	1	5
48.6	14.2954	-22	-14.771	74.1925	0.0081674	0	0.971738	0.48	4816.62	1.59301	0.0607522	3355.58	1	0.0155563	11.2595	0.8218	2.14693	2	1	5
-29.6749	14.6509	28	-4.13533	0.523916	0.0619607	0	0.07584	0.52	0	0.118515	0.0321031	0	0	0	0	0	0	2	1	5
34.7181	13.9112	-3	6.75497	553.395	0	0	1.23864	-3.40282e+38	16959.2	0	0	24.5237	1	0.068552	35.8125	3.22623	3.94941	2	1	5
54.1883	14.8733	49	89.3213	1749.79	0.0385192	0	0.69666	0.4	0	0.503219	0.321311	0	1	0	4.61733	0	0	2	1	5
-20.3976	13.1749	5	48.0764	5.4723	0.0083511	0	0.150375	0.55	0	0.0160598	0.0005353	0	0	0	0	0	0	2	1	5
34.7181	13.9112	-3	6.75497	553.395	0	0	1.23864	-3.40282e+38	16959.2	0	0	24.5237	1	0.068552	35.8125	3.22623	3.94941	2	1	5
34.7181	13.9112	-3	6.75497	553.395	0	0	1.23864	-3.40282e+38	16959.2	0	0	24.5237	1	0.068552	35.8125	3.22623	3.94941	2	1	5
34.6402	13.9047	-14	10.8117	200.879	0.0004136	5.61e-05	0.839335	0.65	162.14	0.449393	0.0821864	0	1	0.0635003	5.48999	2.99398	4.05433	2	1	5
39.2173	13.4784	17.2254	-5.92678	275.197	0.0444611	0	0.436613	0.48	0	0.0961286	0.0683669	0	0	0	0	0	0	2	1	5
46.2871	13.3401	0	-14.7657	327.128	0	0	0	-3.40282e+38	0	0	0	0	1	0	5.54533	0	0	2	1	5
54.1842	14.8725	51	89.3213	2030.23	0.0385192	0	0.69666	0.4	0	0.503219	0.321311	0	1	0	4.61733	0	0	2	1	5
46.2024	13.285	0	-14.8875	1707.63	0	0	0	-3.40282e+38	0	0	0	0	1	0	11.8276	0	0	2	1	4
36.7468	13.173	0	-23.8945	91.3532	0.002846	0	0.750637	0.46	0	0.636287	0.0614821	0	0	0.0139145	0	0.656714	1.57151	2	1	4
48.6	14.2954	-22	-14.771	74.1925	0.0081674	0	0.971738	0.48	4816.62	1.59301	0.0607522	3355.58	1	0.0155563	11.2595	0.8218	2.14693	2	1	4
36.8313	13.3729	-5	-23.7853	53.3097	0.0032909	0	0.791844	0.46	0	0.63451	0.0771595	8.71048	1	1.09789	1.35306	51.592	25.874	2	1	4
36.8313	13.3729	-5	-23.7853	53.3097	0.0032909	0	0.791844	0.46	0	0.63451	0.0771595	8.71048	1	1.09789	1.35306	51.592	25.874	2	1	4
36.2297	14.9868	44	19.647	14.4852	0.0014405	0	0.255599	0.7	0	0.007676	0.0056436	0	0	0	0	0	0	2	1	4
48.6	14.2954	-22	-14.771	74.1925	0.0081674	0	0.971738	0.48	4816.62	1.59301	0.0607522	3355.58	1	0.0155563	11.2595	0.8218	2.14693	2	1	4
-1.8505	10.357	9	-12.6431	0	0.028054	0.0005382	0	0.42	0	0.123148	0.0383135	0	0	0	0	0	0	2	1	4
35.7956	14.2126	53	-21.318	0	0.0442938	0	0	0.68	0	0.0901901	0.0008974	0	0	0	0	0	0	2	1	4
48.6	14.2954	-22	-14.771	74.1925	0.0081674	0	0.971738	0.48	4816.62	1.59301	0.0607522	3355.58	1	0.0155563	11.2595	0.8218	2.14693	2	1	4
48.6	14.2954	-22	-14.771	74.1925	0.0081674	0	0.971738	0.48	4816.62	1.59301	0.0607522	3355.58	1	0.0155563	11.2595	0.8218	2.14693	2	1	4
-47.1906	13.155	8	50.9488	0	0.0017555	0	0	0.52	0	0.0044403	0.0017761	0	0	0	0	0	0	2	1	4
0.0095	10.108	-12	-10.0648	0	0.0292531	0	0	0.48	0	0.0506901	0.0050575	0	0	0	0	0	0	2	1	4
31.972	12.7843	0	24.1802	126.246	0	0	0	-3.40282e+38	0	0	0	0	1	0	14.8566	0	0	2	1	4
35.7593	14.1144	41	24.3854	1600.64	0.0169191	0	0.806846	0.63	0	0.0487179	0.0066468	0	0	0.0004416	0	0.0023577	0.0114072	2	1	4
36.8313	13.3729	-5	-23.7853	53.3097	0.0032909	0	0.791844	0.46	0	0.63451	0.0771595	8.71048	1	1.09789	1.35306	51.592	25.874	2	1	4
34.7181	13.9112	-3	6.75497	553.395	0	0	1.23864	-3.40282e+38	16959.2	0	0	24.5237	1	0.068552	35.8125	3.22623	3.94941	2	1	4
48.6	14.2954	-22	-14.771	74.1925	0.0081674	0	0.971738	0.48	4816.62	1.59301	0.0607522	3355.58	1	0.0155563	11.2595	0.8218	2.14693	2	1	4
39.3757	14.7626	50	36.2457	2642.55	0.0612606	0	0.733664	0.63	0	0.779621	0.185152	0	0	0	0	0	0	2	1	4
48.6	14.2954	-22	-14.771	74.1925	0.0081674	0	0.971738	0.48	4816.62	1.59301	0.0607522	3355.58	1	0.0155563	11.2595	0.8218	2.14693	1	1	4
27.0114	11.6876	34	-8.4073	39.195	0.0060022	0.000105	0.345381	0.6	0	1.41002	0.0128969	0	0	0	0	0	0	1	1	4
-8.896	7.40758	-18	3.08897	0	0.0002581	0	0	0.57	0	0.0010752	0.0013548	0	0	0.0087852	0	0.161368	0.0048733	1	1	4
48.6	14.2954	-22	-14.771	74.1925	0.0081674	0	0.971738	0.48	4816.62	1.59301	0.0607522	3355.58	1	0.0155563	11.2595	0.8218	2.14693	1	1	4
54.1841	14.8725	51	89.3213	2030.23	0.0385192	0	0.69666	0.4	0	0.503219	0.321311	0	1	0	4.61733	0	0	1	1	4
39.29	13.5921	13	44.7351	239.209	0.0416147	0	0.508858	0.48	0	0.0899744	0.0639901	0	0	0	0	0	0	1	1	4
36.8313	13.3729	-5	-23.7853	53.3097	0.0032909	0	0.791844	0.46	0	0.63451	0.0771595	8.71048	1	1.09789	1.35306	51.592	25.874	1	1	4
25.7109	12.1745	56	127.646	121.708	0.0019201	0.000927	0.454094	0.65	0	0.0447586	0.0014566	0	0	0	0	0	0	1	1	4
48.6	14.2954	-22	-14.771	74.1925	0.0081674	0	0.971738	0.48	4816.62	1.59301	0.0607522	3355.58	1	0.0155563	11.2595	0.8218	2.14693	1	1	4
48.5663	14.3278	0	-14.928	77.6648	0.0081674	0	0.963881	0.48	3786.65	1.59301	0.0607522	0	1	0.0056691	8.24413	0.257604	1.31972	1	1	4
36.7468	13.173	0	-23.8945	91.3532	0.002846	0	0.750637	0.46	0	0.636287	0.0614821	0	0	0.0139145	0	0.656714	1.57151	1	1	4
29.44	11.5984	0	26.0337	478.449	0	0	0.469284	-3.40282e+38	0	0	0	0	0	0	0	0	0	1	1	4
31.972	12.7843	0	24.1802	126.246	0	0	0	-3.40282e+38	0	0	0	0	1	0	14.8566	0	0	1	1	4
18.92	9.48056	34	-37.1087	25.329	0.0156497	0.0007957	0.308857	0.57	0	0.0296195	0.0306805	0	0	0	0	0	0	1	1	4
36.25	12.089	-2	-20.5682	178.616	0.0018988	0	0.483193	0.46	0	0.322412	0.040995	0	0	0	0	0	0	1	1	4
-21.0073	13.1951	26	49.1126	0	0.0202308	0.0014946	0	0.65	0	0.0390203	0.0137719	0	0	0	0	0	0	1	1	4
18.5679	10.1086	49	40.393	15.9745	0.0200732	0	0.253967	0.58	0	0.054902	0.0176561	0	0	0	0	0	0	1	1	4
27.0118	11.6876	34	-8.4073	39.195	0.0060022	0.000105	0.345381	0.6	0	1.41002	0.0128969	0	0	0	0	0	0	1	1	4
-14.509	8.06238	4	-3.82098	70.9247	0.0126823	0.0001476	0.398664	0.56	0	2.62778	0.139023	0	0	0	0	0.0001736	0.0002067	1	1	4
34.3919	13.4241	0	-28.1973	111.471	0.0041108	0	0.93444	0.5	1406.67	0.562783	0.0634483	18.0223	1	0.0075971	19.544	0.365991	5.30252	1	1	4
-47.1208	13.155	8	50.9488	0	0.0017555	0	0	0.52	0	0.0044403	0.0017761	0	0	0	0	0	0	1	1	4
34.6402	13.9047	-14	10.8117	200.879	0.0004136	5.61e-05	0.839335	0.65	162.14	0.449393	0.0821864	0	1	0.0635003	5.48999	2.99398	4.05433	1	1	4
-15.59	8.66695	-3	5.14974	35.7715	0.0150759	0.0001446	0.337413	0.55	0	1.70724	0.124349	0	0	0	0	0	0	1	1	4
50	14.3153	-2	-19.0478	0	0.0027898	0	0	0.48	0	0.0110706	0.0052696	0	0	0	0	0	0	1	1	4
27.0118	11.6876	34	-8.4073	39.195	0.0060022	0.000105	0.345381	0.6	0	1.41002	0.0128969	0	0	0	0	0	0	1	1	4
48.6	14.2954	-22	-14.771	74.1925	0.0081674	0	0.971738	0.48	4816.62	1.59301	0.0607522	3355.58	1	0.0155563	11.2595	0.8218	2.14693	1	1	4
26.049	14.2569	63	59.0326	87.214	0.0185314	0	0.409438	0.61	0	0.0625919	0.001303	0	0	0	0	0	0	1	1	4
46.234	13.2701	-14	-14.9632	1219.82	0.0026635	0	1.34719	0.48	27067	1.65438	0.0274575	1.80735	0	21.7138	2.96866	1021.39	263.161	1	1	4
54.1883	14.8733	49	89.3213	1749.79	0.0385192	0	0.69666	0.4	0	0.503219	0.321311	0	1	0	4.61733	0	0	1	1	4
54.1842	14.8725	51	89.3213	2030.23	0.0385192	0	0.69666	0.4	0	0.503219	0.321311	0	1	0	4.61733	0	0	1	1	4
22.1283	6.9297	56	37.8331	109.993	0.0005473	0	0.439338	0.73	0	0.0012587	0.0006567	0	0	0	0	0	0	1	1	4
48.6	14.2954	-22	-14.771	74.1925	0.0081674	0	0.971738	0.48	4816.62	1.59301	0.0607522	3355.58	1	0.0155563	11.2595	0.8218	2.14693	1	1	4
31.972	12.7843	0	24.1802	126.246	0	0	0	-3.40282e+38	0	0	0	0	1	0	14.8566	0	0	1	1	4
48.6	14.2954	-22	-14.771	74.1925	0.0081674	0	0.971738	0.48	4816.62	1.59301	0.0607522	3355.58	1	0.0155563	11.2595	0.8218	2.14693	1	1	4
33.93	14.7	58.6491	23.1259	1110.76	0.0039451	0	0.631111	0.65	0	0.0084655	0.0009041	0	0	0	0	0	0	1	1	4
48.6	14.2954	-22	-14.771	74.1925	0.0081674	0	0.971738	0.48	4816.62	1.59301	0.0607522	3355.58	1	0.0155563	11.2595	0.8218	2.14693	1	1	4
54.1841	14.8725	51	89.3213	2030.23	0.0385192	0	0.69666	0.4	0	0.503219	0.321311	0	1	0	4.61733	0	0	1	1	4
20.8188	11.4894	52	47.2651	64.9849	0.0141412	0	0.400964	0.57	0	0.0630546	0.0129959	0	0	0	0	0	0	1	1	4
48.6	14.2954	-22	-14.771	74.1925	0.0081674	0	0.971738	0.48	4816.62	1.59301	0.0607522	3355.58	1	0.0155563	11.2595	0.8218	2.14693	1	1	4
54.1883	14.8733	49	89.3213	1749.79	0.0385192	0	0.69666	0.4	0	0.503219	0.321311	0	1	0	4.61733	0	0	1	1	4
48.6	14.2954	-22	-14.771	74.1925	0.0081674	0	0.971738	0.48	4816.62	1.59301	0.0607522	3355.58	1	0.0155563	11.2595	0.8218	2.14693	1	1	4
48.6	14.2954	-22	-14.771	74.1925	0.0081674	0	0.971738	0.48	4816.62	1.59301	0.0607522	3355.58	1	0.0155563	11.2595	0.8218	2.14693	1	1	4
48.35	14.3288	16	-15.6872	2504.66	0.0090016	0	1.48721	0.48	71035.2	1.85175	0.0698048	225.006	0	0.0054853	1.30662	0.28876	4.18943	1	1	4
48.6	14.2954	-22	-14.771	74.1925	0.0081674	0	0.971738	0.48	4816.62	1.59301	0.0607522	3355.58	1	0.0155563	11.2595	0.8218	2.14693	1	1	4
8	11.5098	5	-6.00796	4.22825	0.0427436	0	0.154306	0.59	0	0.0739481	0.0070698	0	0	0	0	0	0	1	1	4
48.6	14.2954	-22	-14.771	74.1925	0.0081674	0	0.971738	0.48	4816.62	1.59301	0.0607522	3355.58	1	0.0155563	11.2595	0.8218	2.14693	1	1	4
48.6	14.2954	-22	-14.771	74.1925	0.0081674	0	0.971738	0.48	4816.62	1.59301	0.0607522	3355.58	1	0.0155563	11.2595	0.8218	2.14693	1	1	4
34.876	13.5132	40	53.5236	416.689	0.0049166	0	0.563424	0.62	0	0.0107224	0.0001046	0	0	0	0	0	0	1	1	4
39.1248	12.0322	40	1.57086	1564.04	0.0078783	0	1.24199	0.54	4476.9	1.48473	0.293065	0	0	0.288899	0.798974	13.583	25.6974	1	1	4
46.2311	13.261	-16	-15.0932	1290.77	0.0026635	0	1.33687	0.48	32288	1.65438	0.0274575	2.54777	1	23.0742	4.16967	1085.39	284.037	1	1	4
48.6	14.2954	-22	-14.771	74.1925	0.0081674	0	0.971738	0.48	4816.62	1.59301	0.0607522	3355.58	1	0.0155563	11.2595	0.8218	2.14693	1	1	4
8	11.5098	5	-6.00796	4.22825	0.0427436	0	0.154306	0.59	0	0.0739481	0.0070698	0	0	0	0	0	0	1	1	4
54.1883	14.8733	49	89.3213	1749.79	0.0385192	0	0.69666	0.4	0	0.503219	0.321311	0	1	0	4.61733	0	0	1	1	3
48.6	14.2954	-22	-14.771	74.1925	0.0081674	0	0.971738	0.48	4816.62	1.59301	0.0607522	3355.58	1	0.0155563	11.2595	0.8218	2.14693	1	1	3
39.2637	12.4008	0	25.7291	48.5377	0	0	0.574814	-3.40282e+38	0	0	0	0	1	0	5.21051	0	0	1	1	3
47.76	17.0978	-1	-10.7678	45.7596	0.0036685	0	0.351384	0.5	0	0.190763	0.0060897	0	0	0	0	0	0	1	1	3
-17.2387	11.1156	58	101.244	5.37829	0.0161238	0	0.188671	0.61	0	0.0297671	0	0	0	0	0	0	0	1	1	3
54.1842	14.8725	51	89.3213	2030.23	0.0385192	0	0.69666	0.4	0	0.503219	0.321311	0	1	0	4.61733	0	0	1	1	3
54.1883	14.8733	49	89.3213	1749.79	0.0385192	0	0.69666	0.4	0	0.503219	0.321311	0	1	0	4.61733	0	0	1	1	3
48.6	14.2954	-22	-14.771	74.1925	0.0081674	0	0.971738	0.48	4816.62	1.59301	0.0607522	3355.58	1	0.0155563	11.2595	0.8218	2.14693	1	1	3
54.1842	14.8725	51	89.3213	2030.23	0.0385192	0	0.69666	0.4	0	0.503219	0.321311	0	1	0	4.61733	0	0	1	1	3
54.1883	14.8733	49	89.3213	1749.79	0.0385192	0	0.69666	0.4	0	0.503219	0.321311	0	1	0	4.61733	0	0	1	1	3
23.4217	10.7707	38	45.1728	110.756	0.0006019	6.02e-05	0.4519	0.72	0	0.0015049	0.001565	0	0	0	0	0	0	1	1	3
2.0416	9.7832	22	-6.9589	0	0.0489456	0	0	0.49	0	0.140733	0.0327478	0	0	0	0	0	0	1	1	3
-16.9687	10.901	-12	15.5485	0	0.0597413	0	0	0.53	0	0.134855	0.0221845	0	0	0	0	0	0	1	1	3
36.5275	14.1842	68	56.5351	1592.68	0.0141761	0	0.685632	0.64	0	1.20984	0.424413	0	0	0	0	0	0.0780379	1	1	3
-16.9554	10.9134	-16.3601	12.5747	0	0.0599985	0	0	0.53	0	0.135435	0.02228	0	0	0	0	0	0	1	1	3
48.6	14.2954	-22	-14.771	74.1925	0.0081674	0	0.971738	0.48	4816.62	1.59301	0.0607522	3355.58	1	0.0155563	11.2595	0.8218	2.14693	1	1	3
39.283	12.13	42	-0.611613	2558.02	0.0078783	0	1.43872	0.54	34875.9	1.48473	0.293065	2.78671	0	1.57421	2.68182	73.9722	202.162	1	1	3
46.2861	13.387	-14	-14.7296	503.749	0.0026096	0	1.06553	0.48	2996.36	1.6209	0.0269018	7.31645	0	50.4564	0	2373.42	644.63	1	1	3
18.2	10.7416	32	-38.6152	8.68068	0.0158879	0.0007596	0.21082	0.58	0	0.0615894	0.0401945	0	0	0	0	0	0	1	1	3
48.6	14.2954	-22	-14.771	74.1925	0.0081674	0	0.971738	0.48	4816.62	1.59301	0.0607522	3355.58	1	0.0155563	11.2595	0.8218	2.14693	1	1	3
36.5264	14.1861	67	56.5351	1608.64	0.0141761	0	0.685632	0.64	0	1.20984	0.424413	0	0	0	0	0.0001868	0.0780379	1	1	3
54.1842	14.8725	51	89.3213	2030.23	0.0385192	0	0.69666	0.4	0	0.503219	0.321311	0	1	0	4.61733	0	0	1	1	3
2.0663	11.8911	7	8.07397	0	0.0426108	0.0008175	0	0.45	0	0.123541	0.0302465	0	0	0	0	0	0	1	1	3
35.4118	13.3833	7	-13.9216	104.853	0.0252147	0	0.428598	0.5	0	0.0805631	0.0044757	0	0	0	0	0	0	1	1	3
-29.5123	14.2875	51	32.9687	5.90464	0.0426136	0.0013485	0.180251	0.64	0	0.0855868	0.0161824	0	0	0	0	0	0	1	1	3
15.249	9.96774	94	58.4448	14.1974	0.0081867	0	0.243962	0.6	0	0.0152936	0.0002189	0	0	0	0	0	0	1	1	3
46.2	13.285	0	-14.8989	1707.63	0	0	0	-3.40282e+38	0	0	0	0	1	0	12.8338	0	0	1	1	3
36.8313	13.3729	-5	-23.7853	53.3097	0.0032909	0	0.791844	0.46	0	0.63451	0.0771595	8.71048	1	1.09789	1.35306	51.592	25.874	1	1	3
77.0991	9.41376	0	0	0	0	0	0	0.36	0	0	0	0	0	0	0	0	0	1	1	3
-14.51	8.06238	4	-3.82098	70.9247	0.0126823	0.0001476	0.398664	0.56	0	2.62778	0.139023	0	0	0	0	0.0001736	0.0002067	1	1	3
36.2108	14.678	62	18.8716	11.9181	0.0058863	0	0.23869	0.64	0	0.0134543	0.0002336	0	0	0	0	0	0	1	1	3
54.1841	14.8725	51	89.3213	2030.23	0.0385192	0	0.69666	0.4	0	0.503219	0.321311	0	1	0	4.61733	0	0	1	1	3
75.235	10.2235	0	0	0	0	0	0	0.36	0	0	0	0	0	0	0	0	0	1	1	3
-9.4112	10.9933	45	69.4841	0	0.130015	0	0	0.61	0	0.254255	0.0365284	0	0	0	0	0	0	1	1	3
46.2024	13.285	0	-14.8875	1707.63	0	0	0	-3.40282e+38	0	0	0	0	1	0	11.8276	0	0	1	1	3
27.0114	11.6876	34	-8.4073	39.195	0.0060022	0.000105	0.345381	0.6	0	1.41002	0.0128969	0	0	0	0	0	0	1	1	3
48.35	14.3288	16	-15.6872	2504.66	0.0090016	0	1.48721	0.48	71035.2	1.85175	0.0698048	225.006	0	0.0054853	1.30662	0.28876	4.18943	1	1	3
36.8313	13.3729	-5	-23.7853	53.3097	0.0032909	0	0.791844	0.46	0	0.63451	0.0771595	8.71048	1	1.09789	1.35306	51.592	25.874	1	1	3
27.0114	11.6876	34	-8.4073	39.195	0.0060022	0.000105	0.345381	0.6	0	1.41002	0.0128969	0	0	0	0	0	0	1	1	3
36.8313	13.3729	-5	-23.7853	53.3097	0.0032909	0	0.791844	0.46	0	0.63451	0.0771595	8.71048	1	1.09789	1.35306	51.592	25.874	1	1	3
34.7181	13.9112	-3	6.75497	553.395	0	0	1.23864	-3.40282e+38	16959.2	0	0	24.5237	1	0.068552	35.8125	3.22623	3.94941	1	1	3
46.2763	13.3343	-1	-14.541	1368.7	0.0053628	0	0	0.48	0	1.79995	0.0580744	0	0	0	0.936833	0	193.6	1	1	3
54.1883	14.8733	49	89.3213	1749.79	0.0385192	0	0.69666	0.4	0	0.503219	0.321311	0	1	0	4.61733	0	0	1	1	3
-13.003	11.678	10	-1.26636	0	0.0199281	0.00017	0	0.54	0	0.259575	0.104102	0	0	0	0	0	0	1	1	3
54.1883	14.8733	49	89.3213	1749.79	0.0385192	0	0.69666	0.4	0	0.503219	0.321311	0	1	0	4.61733	0	0	1	1	3
34.0491	14.4461	37	-33.5037	17.1127	0.0080844	0	0.268893	0.68	0	0.0356972	0.0019948	0	0	0	0	0	0	1	1	3
48.6	14.2954	-22	-14.771	74.1925	0.0081674	0	0.971738	0.48	4816.62	1.59301	0.0607522	3355.58	1	0.0155563	11.2595	0.8218	2.14693	1	1	3
31.493	15.5752	73.8783	90.7446	21.1239	0.0275567	0	0.304902	0.59	0	0.0586968	0.0043404	0	0	0	0	0	0	1	1	3
78.8697	9	112	20.9055	0	0	0	0	0.51	0	0.0126403	0.0062328	0	0	0	0	0	0	1	1	3
-21.9896	11.2461	66	134.684	0	0	0	0	0.67	0	0	0	0	0	0	0	0	0	1	1	3
54.1883	14.8733	49	89.3213	1749.79	0.0385192	0	0.69666	0.4	0	0.503219	0.321311	0	1	0	4.61733	0	0	1	1	3
18.9918	10.0462	54	46.6796	24.9991	0.0538469	0	0.307595	0.58	0	0.164125	0.0300841	0	0	0	0	0	0	1	1	3
37.5161	12.9824	40	-5.8172	1462.62	0.0042003	0	0.679948	0.55	0	1.32083	0.16158	0	0	0.0550068	0	2.57517	1.29932	1	1	3
48.6	14.2954	-22	-14.771	74.1925	0.0081674	0	0.971738	0.48	4816.62	1.59301	0.0607522	3355.58	1	0.0155563	11.2595	0.8218	2.14693	1	1	3
54.1841	14.8725	51	89.3213	2030.23	0.0385192	0	0.69666	0.4	0	0.503219	0.321311	0	1	0	4.61733	0	0	1	1	3
37.0306	13.4254	39	21.4791	2316.79	0.0045271	0	1.21876	0.55	1540.6	1.69045	0.298075	0	1	0.0116244	5.23573	0.573649	4.39845	1	1	3
-37.9728	12.4083	20	142.045	0	0.0041334	0	0	0.64	0	0.0104169	0.0059313	0	0	0	0	0	0	1	1	3
27.0114	11.6876	34	-8.4073	39.195	0.0060022	0.000105	0.345381	0.6	0	1.41002	0.0128969	0	0	0	0	0	0	1	1	3
78.8669	9.3777	0	31.6216	0	0	0	0	0.53	0	0	0.0018553	0	0	0	0	0	0	1	1	3
48.6	14.2954	-22	-14.771	74.1925	0.0081674	0	0.971738	0.48	4816.62	1.59301	0.0607522	3355.58	1	0.0155563	11.2595	0.8218	2.14693	1	1	3
73.2247	11.9686	0	0	0	0	0	0	0.36	0	0	0	0	0	0	0	0	0	1	1	3
54.1883	14.8733	49	89.3213	1749.79	0.0385192	0	0.69666	0.4	0	0.503219	0.321311	0	1	0	4.61733	0	0	1	1	3
36.25	12.089	-2	-20.5682	178.616	0.0018988	0	0.483193	0.46	0	0.322412	0.040995	0	0	0	0	0	0	1	1	3
0.8736	9.25907	7	-6.34058	0	0.0349744	0	0	0.46	0	0.0998359	0.0471836	0	0	0	0	0	0	1	1	3
-27.74	12.2493	14	60.544	0	0.0001463	0	0	0.57	0	1.32655	0.0124858	0	0	0	0	0	0	1	1	3
18.92	10.3461	8	-33.6543	12.9086	0.0112641	0.000526	0.249075	0.58	0	0.0425144	0.0270865	0	0	0	0	0	0	1	1	3
-62.2658	11.4149	14	53.5518	0	0	0	0	0.35	0	26.493	0	0	0	0	0	0	0	1	1	3
36.8313	13.3729	-5	-23.7853	53.3097	0.0032909	0	0.791844	0.46	0	0.63451	0.0771595	8.71048	1	1.09789	1.35306	51.592	25.874	1	1	3
20.3333	10.3329	33	-22.3368	25.9159	0.0100093	0.0004449	0.308156	0.56	0	0.0192401	0.0157369	0	0	0	0	0	0	1	1	3
27.0078	12.2681	32	-33.8212	60.4906	0.0150679	0.0001322	0.38015	0.6	0	2.70331	0.0294253	0	0	0	0	0	0	1	1	3
-11.499	12.1797	-14	-5.83011	0	0.0198565	0.0001714	0	0.52	0	0.243783	0.0682018	0	0	0	0	0	0	1	1	2
46.2319	13.261	-16	-15.0932	1290.77	0.0026635	0	1.33687	0.48	32288	1.65438	0.0274575	2.54777	1	23.0742	4.16967	1085.39	284.037	1	1	2
-44.283	12.8787	23	39.1322	0	5.32e-05	0	0	0.5	0	0.174571	0.0310384	0	0	0	0	0	0	1	1	2
27.0114	11.6876	34	-8.4073	39.195	0.0060022	0.000105	0.345381	0.6	0	1.41002	0.0128969	0	0	0	0	0	0	1	1	2
24.43	13.5083	17	7.42919	199.694	1.16e-05	0	0.496011	0.65	0	0.0068417	0.0369896	0	0	0	0	0	0	1	1	2
-15.331	11.0475	27	88.7012	0	0.0224004	0	0	0.61	0	0.0414511	0.0071179	0	0	0	0	0	0	1	1	2
9.5025	12.0349	21	-11.5247	17.9732	0.0201341	0.0017405	0.240165	0.52	0	0.0683531	0.0901486	0	0	0	0	0	0	1	1	2
-23.1569	10.9537	-3	26.158	7.41114	0.0008442	0	0.180098	0.66	0	0.0016884	0	0	0	0	0	0	0	1	1	2
2.405	6.04913	49	67.9548	0	0.0736256	0.0029942	0	0.61	0	0.146483	0.0069864	0	0	0	0	0	0	1	1	2
35.8591	14.2813	53	-23.9206	0	0.0432468	0	0	0.68	0	0.0880583	0.0008762	0	0	0	0	0	0	1	1	2
54.1842	14.8725	51	89.3213	2030.23	0.0385192	0	0.69666	0.4	0	0.503219	0.321311	0	1	0	4.61733	0	0	1	1	2
34.7181	13.9112	-3	6.75497	553.395	0	0	1.23864	-3.40282e+38	16959.2	0	0	24.5237	1	0.068552	35.8125	3.22623	3.94941	1	1	2
27.0067	12.2614	32	-33.9271	57.8507	0.0150679	0.0001322	0.38015	0.6	0	2.70331	0.0294253	0	0	0	0	0	0	1	1	2
35.4068	13.3673	9	-14.5019	101.677	0.0252147	0	0.446395	0.5	0	0.0805631	0.0044757	0	0	0	0	0	0	1	1	2
48.6	14.2954	-22	-14.771	74.1925	0.0081674	0	0.971738	0.48	4816.62	1.59301	0.0607522	3355.58	1	0.0155563	11.2595	0.8218	2.14693	1	1	2
54.1883	14.8733	49	89.3213	1749.79	0.0385192	0	0.69666	0.4	0	0.503219	0.321311	0	1	0	4.61733	0	0	1	1	2
-14.198	9.45809	-5	-6.16597	7.18134	0.0023916	0.0001087	0.19107	0.56	0	0.223955	0.0102791	0	0	0	0	0	0	1	1	2
48.6	14.2954	-22	-14.771	74.1925	0.0081674	0	0.971738	0.48	4816.62	1.59301	0.0607522	3355.58	1	0.0155563	11.2595	0.8218	2.14693	1	1	2
54.1842	14.8725	51	89.3213	2030.23	0.0385192	0	0.69666	0.4	0	0.503219	0.321311	0	1	0	4.61733	0	0	1	1	2
18.92	10.3461	8	-33.6543	12.9086	0.0112641	0.000526	0.249075	0.58	0	0.0425144	0.0270865	0	0	0	0	0	0	1	1	2
36.8313	13.3729	-5	-23.7853	53.3097	0.0032909	0	0.791844	0.46	0	0.63451	0.0771595	8.71048	1	1.09789	1.35306	51.592	25.874	1	1	2
18.92	9.48056	34	-37.1087	25.329	0.0156497	0.0007957	0.308857	0.57	0	0.0296195	0.0306805	0	0	0	0	0	0	1	1	2
54.1883	14.8733	49	89.3213	1749.79	0.0385192	0	0.69666	0.4	0	0.503219	0.321311	0	1	0	4.61733	0	0	1	1	2
-16.21	11.0183	13	3.76657	2.63001	0.0033915	9.83e-05	0.160442	0.57	0	0.347486	0.0166788	0	0	0	0	0	0	1	1	2
43.7738	15.7484	30	53.1063	0.326533	0.0012331	0	0.00874056	0.64	0	0.0045649	0.0006166	0	0	0	0	0	0	1	1	2
36.8313	13.3729	-5	-23.7853	53.3097	0.0032909	0	0.791844	0.46	0	0.63451	0.0771595	8.71048	1	1.09789	1.35306	51.592	25.874	1	1	2
39.283	12.13	42	-0.611613	2558.02	0.0078783	0	1.43872	0.54	34875.9	1.48473	0.293065	2.78671	0	1.57421	2.68182	73.9722	202.162	1	1	2
56.103	14.5952	53	60.0977	3699.72	0.0785637	0	1.39176	0.15	10601.8	0.451648	0.46389	5.27317	0	0.0779754	0	6.67156	3.81704	1	1	2
36.8313	13.3729	-5	-23.7853	53.3097	0.0032909	0	0.791844	0.46	0	0.63451	0.0771595	8.71048	1	1.09789	1.35306	51.592	25.874	1	1	2
48.6	14.2954	-22	-14.771	74.1925	0.0081674	0	0.971738	0.48	4816.62	1.59301	0.0607522	3355.58	1	0.0155563	11.2595	0.8218	2.14693	1	1	2
48.6	14.2954	-22	-14.771	74.1925	0.0081674	0	0.971738	0.48	4816.62	1.59301	0.0607522	3355.58	1	0.0155563	11.2595	0.8218	2.14693	1	1	2
39.54	13.7123	18	44.2096	200.208	0.0369059	0	0.494833	0.48	0	0.0797936	0.0567495	0	0	0	0	0	0	1	1	2
-37.9728	12.4083	20	142.045	0	0.0041334	0	0	0.64	0	0.0104169	0.0059313	0	0	0	0	0	0	1	1	2
48.6	14.2954	-22	-14.771	74.1925	0.0081674	0	0.971738	0.48	4816.62	1.59301	0.0607522	3355.58	1	0.0155563	11.2595	0.8218	2.14693	1	1	2
34.7181	13.9112	-3	6.75497	553.395	0	0	1.23864	-3.40282e+38	16959.2	0	0	24.5237	1	0.068552	35.8125	3.22623	3.94941	1	1	2
27.0114	11.6876	34	-8.4073	39.195	0.0060022	0.000105	0.345381	0.6	0	1.41002	0.0128969	0	0	0	0	0	0	1	1	2
49.2833	15.1467	7	-54.284	0	0.0080166	0	0	0.47	0	0.103057	0.0044485	0	0	0	0	0	0	1	1	2
54.1842	14.8725	51	89.3213	2030.23	0.0385192	0	0.69666	0.4	0	0.503219	0.321311	0	1	0	4.61733	0	0	1	1	2
48.6	14.2954	-22	-14.771	74.1925	0.0081674	0	0.971738	0.48	4816.62	1.59301	0.0607522	3355.58	1	0.0155563	11.2595	0.8218	2.14693	1	1	2
78.8697	9	112	20.9055	0	0	0	0	0.51	0	0.0126403	0.0062328	0	0	0	0	0	0	1	1	2
36.8313	13.3729	-5	-23.7853	53.3097	0.0032909	0	0.791844	0.46	0	0.63451	0.0771595	8.71048	1	1.09789	1.35306	51.592	25.874	1	1	2
48.6	14.2954	-22	-14.771	74.1925	0.0081674	0	0.971738	0.48	4816.62	1.59301	0.0607522	3355.58	1	0.0155563	11.2595	0.8218	2.14693	1	1	2
48.65	15.2349	5.36582	9.3686	504.017	0.0045998	0	0.199449	0.48	0	1.01772	0.0520481	0	0	0	0	0	0	1	1	2
27.0114	11.6876	34	-8.4073	39.195	0.0060022	0.000105	0.345381	0.6	0	1.41002	0.0128969	0	0	0	0	0	0	1	1	2
69.2303	10.7934	51	85.7019	1.15789	0.442875	0	0.0731734	0.57	0	0.717565	0.44404	0	0	0	0	0	0	1	1	2
50	14.3153	-2	-19.0478	0	0.0027898	0	0	0.48	0	0.0110706	0.0052696	0	0	0	0	0	0	1	1	2
39.55	13.7301	18	44.2093	194.457	0.0284517	0	0.493407	0.48	0	0.0826182	0.118239	0	0	0	0	0	0	1	1	2
34.6402	13.9047	-14	10.8117	200.879	0.0004136	5.61e-05	0.839335	0.65	162.14	0.449393	0.0821864	0	1	0.0635003	5.48999	2.99398	4.05433	1	1	2
54.1842	14.8725	51	89.3213	2030.23	0.0385192	0	0.69666	0.4	0	0.503219	0.321311	0	1	0	4.61733	0	0	1	1	2
46.2638	13.4243	0	-14.8678	1579.94	0	0	0.262315	-3.40282e+38	47.5553	0	0	0	0	0	0.830387	0	0	1	1	2
48.6	14.2954	-22	-14.771	74.1925	0.0081674	0	0.971738	0.48	4816.62	1.59301	0.0607522	3355.58	1	0.0155563	11.2595	0.8218	2.14693	1	1	2
27.0114	11.6876	34	-8.4073	39.195	0.0060022	0.000105	0.345381	0.6	0	1.41002	0.0128969	0	0	0	0	0	0	1	1	2
48.6	14.2954	-22	-14.771	74.1925	0.0081674	0	0.971738	0.48	4816.62	1.59301	0.0607522	3355.58	1	0.0155563	11.2595	0.8218	2.14693	1	1	2
39.55	13.7301	18	44.2093	194.457	0.0284517	0	0.493407	0.48	0	0.0826182	0.118239	0	0	0	0	0	0	1	1	2
48.6	14.2954	-22	-14.771	74.1925	0.0081674	0	0.971738	0.48	4816.62	1.59301	0.0607522	3355.58	1	0.0155563	11.2595	0.8218	2.14693	1	1	2
27.0114	11.6876	34	-8.4073	39.195	0.0060022	0.000105	0.345381	0.6	0	1.41002	0.0128969	0	0	0	0	0	0	1	1	2
14.53	5.50606	14	-67.7083	20.1698	0.0341207	0	0.310345	0.57	0	0.0601824	0.0443244	0	0	0	0	0	0	1	1	2
27.0114	11.6876	34	-8.4073	39.195	0.0060022	0.000105	0.345381	0.6	0	1.41002	0.0128969	0	0	0	0	0	0	1	1	2
27.0078	12.2681	32	-33.8212	60.4906	0.0150679	0.0001322	0.38015	0.6	0	2.70331	0.0294253	0	0	0	0	0	0	1	1	2
34.6478	13.9042	-15	10.7979	206.355	0.0004136	5.61e-05	0.846909	0.65	0	0.449393	0.0821864	0	1	0.059472	5.48999	2.78054	4.05433	1	1	2
1.759	10.8703	16	92.7737	49.5635	0.0111521	7.54e-05	0.365992	0.6	0	0.0667617	0.0431766	0	0	0	0	0	0	1	1	2
1.759	10.8703	16	92.7737	49.5635	0.0111521	7.54e-05	0.365992	0.6	0	0.0667617	0.0431766	0	0	0	0	0	0	1	1	2
37.2917	15.3477	46	34.8146	21.8198	0.0014244	0	0.30004	0.68	0	0.0066839	0.0033237	0	0	0	0	0	0	1	1	2
39.29	13.5921	13	44.7351	239.209	0.0416147	0	0.508858	0.48	0	0.0899744	0.0639901	0	0	0	0	0	0	1	1	2
49.5666	15.638	18	-11.1002	5.48904	0.0070587	0	0.131026	0.46	0	0.0139949	0.0252562	0	0	0	0	0	0	1	1	2
46.2763	13.3343	-1	-14.541	1368.7	0.0053628	0	0	0.48	0	1.79995	0.0580744	0	0	0	0.936833	0	193.6	1	1	2
34.6402	13.9047	-14	10.8117	200.879	0.0004136	5.61e-05	0.839335	0.65	162.14	0.449393	0.0821864	0	1	0.0635003	5.48999	2.99398	4.05433	1	1	2
46.1869	13.1685	0	70.4218	1299.5	0	0	0	-3.40282e+38	24642.9	0	0	9.35099	1	0	16.3996	0	0	1	1	2
46.2871	13.3401	0	-14.7657	327.128	0	0	0	-3.40282e+38	0	0	0	0	1	0	5.54533	0	0	1	1	2
46.2314	13.261	-16	-15.0932	1290.77	0.0026635	0	1.33687	0.48	32288	1.65438	0.0274575	2.54777	1	23.0742	4.16967	1085.39	284.037	1	1	2
27.0114	11.6876	34	-8.4073	39.195	0.0060022	0.000105	0.345381	0.6	0	1.41002	0.0128969	0	0	0	0	0	0	1	1	2
46.2322	13.261	-16	-15.0932	1290.77	0.0026635	0	1.33687	0.48	32288	1.65438	0.0274575	2.54777	1	23.0742	4.16967	1085.39	284.037	1	1	1
27.0074	11.6765	34	-8.33381	43.1141	0.0060022	0.000105	0.36053	0.6	0	1.41002	0.0128969	0	0	0	0	0	0	1	1	1
39.283	12.13	42	-0.611613	2558.02	0.0078783	0	1.43872	0.54	34875.9	1.48473	0.293065	2.78671	0	1.57421	2.68182	73.9722	202.162	1	1	1
46.2024	13.285	0	-14.8875	1707.63	0	0	0	-3.40282e+38	0	0	0	0	1	0	11.8276	0	0	1	1	1
46.2	13.285	0	-14.8989	1707.63	0	0	0	-3.40282e+38	0	0	0	0	1	0	12.8338	0	0	1	1	1
8	11.5098	5	-6.00796	4.22825	0.0427436	0	0.154306	0.59	0	0.0739481	0.0070698	0	0	0	0	0	0	1	1	1
48.6	14.2954	-22	-14.771	74.1925	0.0081674	0	0.971738	0.48	4816.62	1.59301	0.0607522	3355.58	1	0.0155563	11.2595	0.8218	2.14693	1	1	1
27.0114	11.6876	34	-8.4073	39.195	0.0060022	0.000105	0.345381	0.6	0	1.41002	0.0128969	0	0	0	0	0	0	1	1	1
10	10.7601	-1	13.2935	24.5417	0.0458839	0	0.303621	0.59	0	0.0798656	0.0083661	0	0	0	0	0	0	1	1	1
36.25	12.089	-2	-20.5682	178.616	0.0018988	0	0.483193	0.46	0	0.322412	0.040995	0	0	0	0	0	0	1	1	1
-0.015038	8.1109	55.4402	63.6251	0	0.0041427	0	0	0.57	0	0.0108922	0.0031727	0	0	0	0	0	0	1	1	1
48.6	14.2954	-22	-14.771	74.1925	0.0081674	0	0.971738	0.48	4816.62	1.59301	0.0607522	3355.58	1	0.0155563	11.2595	0.8218	2.14693	1	1	1
36.8313	13.3729	-5	-23.7853	53.3097	0.0032909	0	0.791844	0.46	0	0.63451	0.0771595	8.71048	1	1.09789	1.35306	51.592	25.874	1	1	1
46.2311	13.261	-16	-15.0932	1290.77	0.0026635	0	1.33687	0.48	32288	1.65438	0.0274575	2.54777	1	23.0742	4.16967	1085.39	284.037	1	1	1
8	11.5098	5	-6.00796	4.22825	0.0427436	0	0.154306	0.59	0	0.0739481	0.0070698	0	0	0	0	0	0	1	1	1
36.8313	13.3729	-5	-23.7853	53.3097	0.0032909	0	0.791844	0.46	0	0.63451	0.0771595	8.71048	1	1.09789	1.35306	51.592	25.874	1	1	1
48.6	14.2954	-22	-14.771	74.1925	0.0081674	0	0.971738	0.48	4816.62	1.59301	0.0607522	3355.58	1	0.0155563	11.2595	0.8218	2.14693	1	1	1
48.6	14.2954	-22	-14.771	74.1925	0.0081674	0	0.971738	0.48	4816.62	1.59301	0.0607522	3355.58	1	0.0155563	11.2595	0.8218	2.14693	1	1	1
49.2833	15.1467	7	-54.284	0	0.0080166	0	0	0.47	0	0.103057	0.0044485	0	0	0	0	0	0	1	1	1
36.8313	13.3729	-5	-23.7853	53.3097	0.0032909	0	0.791844	0.46	0	0.63451	0.0771595	8.71048	1	1.09789	1.35306	51.592	25.874	1	1	1
39.283	12.13	42	-0.611613	2558.02	0.0078783	0	1.43872	0.54	34875.9	1.48473	0.293065	2.78671	0	1.57421	2.68182	73.9722	202.162	1	1	1
39.283	12.13	42	-0.611613	2558.02	0.0078783	0	1.43872	0.54	34875.9	1.48473	0.293065	2.78671	0	1.57421	2.68182	73.9722	202.162	1	1	1
48.6	14.2954	-22	-14.771	74.1925	0.0081674	0	0.971738	0.48	4816.62	1.59301	0.0607522	3355.58	1	0.0155563	11.2595	0.8218	2.14693	1	1	1
48.6	14.2954	-22	-14.771	74.1925	0.0081674	0	0.971738	0.48	4816.62	1.59301	0.0607522	3355.58	1	0.0155563	11.2595	0.8218	2.14693	1	1	1
27.0114	11.6876	34	-8.4073	39.195	0.0060022	0.000105	0.345381	0.6	0	1.41002	0.0128969	0	0	0	0	0	0	1	1	1
27.0078	12.2681	32	-33.8212	60.4906	0.0150679	0.0001322	0.38015	0.6	0	2.70331	0.0294253	0	0	0	0	0	0	1	1	1
48.6	14.2954	-22	-14.771	74.1925	0.0081674	0	0.971738	0.48	4816.62	1.59301	0.0607522	3355.58	1	0.0155563	11.2595	0.8218	2.14693	1	1	1
36.25	12.089	-2	-20.5682	178.616	0.0018988	0	0.483193	0.46	0	0.322412	0.040995	0	0	0	0	0	0	1	1	1
50	14.3153	-2	-19.0478	0	0.0027898	0	0	0.48	0	0.0110706	0.0052696	0	0	0	0	0	0	1	1	1
9.8472	12.1731	25	-13.5694	4.06322	0.0281265	0.0024362	0.179873	0.55	0	0.0530417	0.0528756	0	0	0	0	0	0	1	1	1
54.1883	14.8733	49	89.3213	1749.79	0.0385192	0	0.69666	0.4	0	0.503219	0.321311	0	1	0	4.61733	0	0	1	1	1
48.35	14.3276	15	-15.6757	2569.94	0.0090016	0	1.48204	0.48	71035.2	1.85175	0.0698048	220.261	0	0.0053856	1.30662	0.284187	3.84045	1	1	1
36.2294	14.9867	44	19.647	14.7094	0.0014405	0	0.25694	0.7	0	0.007676	0.0056436	0	0	0	0	0	0	1	1	1
48.6	14.2954	-22	-14.771	74.1925	0.0081674	0	0.971738	0.48	4816.62	1.59301	0.0607522	3355.58	1	0.0155563	11.2595	0.8218	2.14693	1	1	1
48.6	14.2954	-22	-14.771	74.1925	0.0081674	0	0.971738	0.48	4816.62	1.59301	0.0607522	3355.58	1	0.0155563	11.2595	0.8218	2.14693	1	1	1
36.8313	13.3729	-5	-23.7853	53.3097	0.0032909	0	0.791844	0.46	0	0.63451	0.0771595	8.71048	1	1.09789	1.35306	51.592	25.874	1	1	1
48.6	14.2954	-22	-14.771	74.1925	0.0081674	0	0.971738	0.48	4816.62	1.59301	0.0607522	3355.58	1	0.0155563	11.2595	0.8218	2.14693	1	1	1
48.6	14.2954	-22	-14.771	74.1925	0.0081674	0	0.971738	0.48	4816.62	1.59301	0.0607522	3355.58	1	0.0155563	11.2595	0.8218	2.14693	1	1	1
48.6	14.2954	-22	-14.771	74.1925	0.0081674	0	0.971738	0.48	4816.62	1.59301	0.0607522	3355.58	1	0.0155563	11.2595	0.8218	2.14693	1	1	1
48.35	14.3288	16	-15.6872	2504.66	0.0090016	0	1.48721	0.48	71035.2	1.85175	0.0698048	225.006	0	0.0054853	1.30662	0.28876	4.18943	1	1	1
48.6	14.2954	-22	-14.771	74.1925	0.0081674	0	0.971738	0.48	4816.62	1.59301	0.0607522	3355.58	1	0.0155563	11.2595	0.8218	2.14693	1	1	1
48.6	14.2954	-22	-14.771	74.1925	0.0081674	0	0.971738	0.48	4816.62	1.59301	0.0607522	3355.58	1	0.0155563	11.2595	0.8218	2.14693	1	1	1
36.8313	13.3729	-5	-23.7853	53.3097	0.0032909	0	0.791844	0.46	0	0.63451	0.0771595	8.71048	1	1.09789	1.35306	51.592	25.874	1	1	1
27.0114	11.6876	34	-8.4073	39.195	0.0060022	0.000105	0.345381	0.6	0	1.41002	0.0128969	0	0	0	0	0	0	1	1	1
48.6	14.2954	-22	-14.771	74.1925	0.0081674	0	0.971738	0.48	4816.62	1.59301	0.0607522	3355.58	1	0.0155563	11.2595	0.8218	2.14693	1	1	1
48.6	14.2954	-22	-14.771	74.1925	0.0081674	0	0.971738	0.48	4816.62	1.59301	0.0607522	3355.58	1	0.0155563	11.2595	0.8218	2.14693	1	1	1
36.8313	13.3729	-5	-23.7853	53.3097	0.0032909	0	0.791844	0.46	0	0.63451	0.0771595	8.71048	1	1.09789	1.35306	51.592	25.874	1	1	1
48.6	14.2954	-22	-14.771	74.1925	0.0081674	0	0.971738	0.48	4816.62	1.59301	0.0607522	3355.58	1	0.0155563	11.2595	0.8218	2.14693	1	1	1
27.0114	11.6876	34	-8.4073	39.195	0.0060022	0.000105	0.345381	0.6	0	1.41002	0.0128969	0	0	0	0	0	0	1	1	1
48.6	14.2954	-22	-14.771	74.1925	0.0081674	0	0.971738	0.48	4816.62	1.59301	0.0607522	3355.58	1	0.0155563	11.2595	0.8218	2.14693	1	1	1
50	14.3153	-2	-19.0478	0	0.0027898	0	0	0.48	0	0.0110706	0.0052696	0	0	0	0	0	0	1	1	1
48.6	14.2954	-22	-14.771	74.1925	0.0081674	0	0.971738	0.48	4816.62	1.59301	0.0607522	3355.58	1	0.0155563	11.2595	0.8218	2.14693	1	1	1
39.283	12.13	42	-0.611613	2558.02	0.0078783	0	1.43872	0.54	34875.9	1.48473	0.293065	2.78671	0	1.57421	2.68182	73.9722	202.162	1	1	1
49.2833	15.1467	7	-54.284	0	0.0080166	0	0	0.47	0	0.103057	0.0044485	0	0	0	0	0	0	1	1	1
38.0754	12.679	36	-8.87808	305.327	0.0051334	0	0.674653	0.55	3.62033	1.32945	0.19055	0.203335	0	0.0057927	0	0.292001	0.2782	1	1	1
-37.9831	12.4591	22.336	96.1507	0	0.0040704	0	0	0.63	0	0.0102582	0.005841	0	0	0	0	0	0	1	1	1
48.6	14.2954	-22	-14.771	74.1925	0.0081674	0	0.971738	0.48	4816.62	1.59301	0.0607522	3355.58	1	0.0155563	11.2595	0.8218	2.14693	1	1	1
48.35	14.3288	16	-15.6872	2504.66	0.0090016	0	1.48721	0.48	71035.2	1.85175	0.0698048	225.006	0	0.0054853	1.30662	0.28876	4.18943	1	1	1
54.1883	14.8733	49	89.3213	1749.79	0.0385192	0	0.69666	0.4	0	0.503219	0.321311	0	1	0	4.61733	0	0	1	1	1
37.1043	13.3684	40	17.0178	678.296	0.0038536	0	1.17959	0.55	2857.28	1.43895	0.253727	7.5052	1	0.0673762	4.76584	3.08298	12.4598	1	1	1
79.2466	9.3482	0	0	0	0	0	0	0.38	0	0	0	0	0	0	0	0	0	1	1	1
38.0754	12.679	36	-8.87808	305.327	0.0051334	0	0.674653	0.55	3.62033	1.32945	0.19055	0.203335	0	0.0057927	0	0.292001	0.2782	1	1	1
8.7051	13	7	7.39286	85.444	0.0041297	0.0023777	0.416342	0.5	0	0.0123891	0.003504	0	0	0	0	0	0	1	1	1
48.6	14.2954	-22	-14.771	74.1925	0.0081674	0	0.971738	0.48	4816.62	1.59301	0.0607522	3355.58	1	0.0155563	11.2595	0.8218	2.14693	1	1	1
-37.9983	12.4591	22.336	96.1507	0	0.0040704	0	0	0.63	0	0.0102582	0.005841	0	0	0	0	0	0	1	1	1
39.283	12.13	42	-0.611613	2558.02	0.0078783	0	1.43872	0.54	34875.9	1.48473	0.293065	2.78671	0	1.57421	2.68182	73.9722	202.162	1	1	1
-0.4612	7.72174	56.2523	62.7551	0.0049815	0.0044803	0	0.037121	0.57	0	0.0117581	0.0033875	0	0	0	0	0	0	1	1	1
27.0105	10.8539	0	0	5.01055	0	0	0	-3.40282e+38	0	0	0	0	0	0	0	0	0	1	1	1
27.0114	11.6876	34	-8.4073	39.195	0.0060022	0.000105	0.345381	0.6	0	1.41002	0.0128969	0	0	0	0	0	0	1	1	1
36.6907	13.3729	-5	-23.7853	53.3097	0.0032909	0	0.791844	0.46	0	0.63451	0.0771595	8.71048	1	1.09789	1.35306	51.592	25.874	1	1	1
71.2008	9.20263	62.6881	56.7145	0	0.0125956	0	0	0.62	0	0.293539	0	0	0	0	0	0	0	1	1	1
27.0114	11.6876	34	-8.4073	39.195	0.0060022	0.000105	0.345381	0.6	0	1.41002	0.0128969	0	0	0	0	0	0	1	1	1

## Sheet: Fig. 4e
Latitude	Lat	UV changes	Surface temperature	Sea level rise	Shipping	Pelagic, low-bycatch fishing	Pelagic, high-bycatch fishing	Ocean pollution	Ocean acidification	Invasive species	Demersal non-habitat modifying, low-bycatch fishing	Demersal non-habitat modifying, high-bycatch fishing	Artisanal fishing	Oil rigs	Pesticides pollution (organic)	Stable lights at night	Fertilizers pollution (nutrients)	Inorganic pollution	Predicted risk rank
-178.167	-70.8333	8.03784	-7.69003	0	0	0.00864	0	0	0.38	0	0.0049371	0	0	0	0	0	0	0	2
-177.833	-70.8333	7.78231	12.61	0	0	0.0098481	0	0	0.37	0	0.0059089	0	0	0	0	0	0	0	8
-177.5	-70.8333	7.58817	47.0099	0	0	0.0303155	0	0	0.37	0	0.0101052	0	0	0	0	0	0	0	5
-177.167	-70.8333	7.45864	5.52001	0	0	0.0312396	0	0	0.37	0	0.0104132	0	0	0	0	0	0	0	2
-176.833	-70.8333	7.49789	17.735	0	0	0.0715449	0	0	0.37	0	0.0047697	0	0	0	0	0	0	0	2
-176.5	-70.8333	7.53714	12.3713	0	0	0.119877	0	0	0.37	0	0.0079918	0	0	0	0	0	0	0	2
-176.167	-70.8333	7.57639	19.2426	0	0	0.132213	0	0	0.37	0	0	0	0	0	0	0	0	0	2
-175.833	-70.8333	7.61346	-0.060676	0	0	0.20845	0	0	0.35	0	0	0	0	0	0	0	0	0	2
-175.5	-70.8333	7.65271	-31.8601	0	0	0.197286	0	0	0.35	0	0	0	0	0	0	0	0	0	2
-175.167	-70.8333	7.70465	28.1846	0	0	0.31773	0	0	0.35	0	0	0	0	0	0	0	0	0	2
-174.833	-70.8333	8.08098	-25.8061	0	0	0.474808	0	0	0.32	0	0	0	0	0	0	0	0	0	2
-174.5	-70.8333	8.47945	16.39	0	0	0.463471	0	0	0.32	0	0	0	0	0	0	0	0	0	2
-174.167	-70.8333	8.85579	3.32295	0	0	0.390501	0	0	0.32	0	0	0	0	0	0	0	0	0	2
-173.833	-70.8333	9.25426	111.4	0	0	0.148841	0	0	0.3	0	0	0	0	0	0	0	0	0	3
-173.5	-70.8333	9.65273	49.6329	0	0	0.153713	0	0	0.3	0	0	0	0	0	0	0	0	0	2
-173.167	-70.8333	10.0291	64.9556	0	0	0.520967	0	0	0.3	0	0	0	0	0	0	0	0	0	2
-172.833	-70.8333	10.1509	73.0248	0	0	0.159681	0	0	0.3	0	0	0	0	0	0	0	0	0	2
-172.5	-70.8333	10.2454	58.21	0	0	0.161776	0	0	0.3	0	0	0	0	0	0	0	0	0	2
-172.167	-70.8333	10.34	101.17	0	0	0.958386	0	0	0.3	0	0	0	0	0	0	0	0	0	2
-171.833	-70.8333	10.4293	92.9256	0	0	1.23324	0	0	0.3	0	0	0	0	0	0	0	0	0	2
-171.5	-70.8333	10.5239	40.39	0	0	1.12705	0	0	0.3	0	0	0	0	0	0	0	0	0	2
-171.167	-70.8333	10.6132	61.5939	0	0	1.15908	0	0	0.3	0	0	0	0	0	0	0	0	0	2
-170.833	-70.8333	10.6234	70.91	0	0	0.808718	0	0	0.3	0	0	0	0	0	0	0	0	0	2
-170.5	-70.8333	10.6179	55.2154	0	0	0.781412	0	0	0.3	0	0	0	0	0	0	0	0	0	2
-170.167	-70.8333	10.6121	22.6994	0	0	0.134527	0	0	0.3	0	0	0	0	0	0	0	0	0	2
-169.833	-70.8333	10.6063	44.87	0	0	0	0	0	0.3	0	0	0	0	0	0	0	0	0	2
-169.5	-70.8333	10.6006	67.17	0	0	0	0	0	0.3	0	0	0	0	0	0	0	0	0	2
-169.167	-70.8333	10.5951	23.8939	0	0	0	0	0	0.3	0	0	0	0	0	0	0	0	0	2
-168.833	-70.8333	10.6161	29.61	0	0	0.0019328	0	0	0.33	0	0	0	0	0	0	0	0	0	2
-168.5	-70.8333	10.645	14.3513	0	0	0	0	0	0.33	0	0	0	0	0	0	0	0	0	2
-168.167	-70.8333	10.6723	25.3829	0	0	0	0	0	0.33	0	0	0	0	0	0	0	0	0	2
-167.833	-70.8333	10.7011	-8.59484	0	0	0.001899	0	0	0.33	0	0	0	0	0	0	0	0	0	2
-167.5	-70.8333	10.7284	12.3198	0	0	0.0016737	0	0	0.33	0	0	0	0	0	0	0	0	0	2
-167.167	-70.8333	10.7573	-21.0099	0	0	0.002996	0	0	0.33	0	0	0	0	0	0	0	0	0	2
-166.833	-70.8333	10.6559	-20.52	0	0	0.0024841	0	0	0.33	0	0	0	0	0	0	0	0	0	2
-166.5	-70.8333	10.5078	1.89206	0	0	0.0031498	0	0	0.33	0	0	0	0	0	0	0	0	0	2
-166.167	-70.8333	10.3511	1.01651	0	0	0.0023277	0	0	0.33	0	0	0	0	0	0	0	0	0	2
-165.833	-70.8333	10.1943	15.61	0	0	0.0029077	0	0	0.33	0	0	0	0	0	0	0	0	0	2
-165.5	-70.8333	10.0375	3.52001	0	0	0.0036216	0	0	0.33	0	0	0	0	0	0	0	0	0	2
-165.167	-70.8333	9.88949	14.5839	0	0	0.0040431	0	0	0.33	0	0	0	0	0	0	0	0	0	2
-164.833	-70.8333	9.77685	0.61693	0	0	0.0050645	0	0	0.33	0	0	0	0	0	0	0	0	0	2
-164.5	-70.8333	9.69467	15.8279	0	0	0.0059622	0	0	0.33	0	0	0	0	0	0	0	0	0	2
-164.167	-70.8333	9.60765	12.5032	0	0	0.0023061	0	0	0.33	0	0	0	0	0	0	0	0	0	2
-163.833	-70.8333	9.52063	25.82	0	0	0.0024881	0	0	0.33	0	0	0	0	0	0	0	0	0	2
-163.5	-70.8333	9.43845	16.1572	0	0	0.0025285	0	0	0.33	0	0	0	0	0	0	0	0	0	2
-163.167	-70.8333	9.35143	13.66	0	0	0.0025261	0	0	0.33	0	0	0	0	0	0	0	0	0	2
-162.833	-70.8333	9.3551	45.2959	0	0	0.0025419	0	0	0.33	0	0	0	0	0	0	0	0	0	2
-162.5	-70.8333	9.42501	18.9671	0	0	0.0026555	0	0	0.33	0	0	0	0	0	0	0	0	0	2
-162.167	-70.8333	9.49903	-28.2374	0	0	0.0028093	0	0	0.33	0	0	0	0	0	0	0	0	0	2
-161.833	-70.8333	9.57306	14	0	0	0	0	0	0.34	0	0	0	0	0	0	0	0	0	2
-161.5	-70.8333	9.64297	12.8786	0	0	0	0	0	0.34	0	0	0	0	0	0	0	0	0	2
-161.167	-70.8333	9.71699	-17.4013	0	0	0	0	0	0.34	0	0	0	0	0	0	0	0	0	2
-160.833	-70.8333	9.78663	34.92	0	0	0	0	0	0.33	0	0	0	0	0	0	0	0	0	2
-179.833	-71.1667	6.3738	-3.10029	0	0	0.0490722	0	0	0.37	0	0.0075496	0	0	0	0	0	0	0	2
-179.5	-71.1667	6.3738	-25.488	0	0	0.048175	0	0	0.37	0	0.0074115	0	0	0	0	0	0	0	2
-179.167	-71.1667	6.3738	-5.45769	0	0	0.024586	0	0	0.37	0	0.0049172	0	0	0	0	0	0	0	2
-178.833	-71.1667	6.45009	5.27965	0	0	0.0212881	0	0	0.38	0	0.0030412	0	0	0	0	0	0	0	2
-178.5	-71.1667	6.52689	5.68668	0	0	0.0119885	0	0	0.38	0	0.0017126	0	0	0	0	0	0	0	2
-178.167	-71.1667	6.60821	10.7022	0	0	0.0120531	0	0	0.38	0	0.0016071	0	0	0	0	0	0	0	2
-177.833	-71.1667	6.68953	-14.2429	0	0	0.0141098	0	0	0.37	0	0.0035275	0	0	0	0	0	0	0	3
-177.5	-71.1667	6.76633	16.1398	0	0	0.0172823	0	0	0.37	0	0.0086411	0	0	0	0	0	0	0	8
-177.167	-71.1667	6.84314	28.8143	0	0	0.0180703	0	0	0.37	0	0.0090352	0	0	0	0	0	0	0	8
-176.833	-71.1667	7.28707	25.5805	0	0	0.0222428	0	0	0.37	0	0.0095326	0	0	0	0	0	0	0	8
-176.5	-71.1667	7.78505	25.1165	0	0	0.023098	0	0	0.37	0	0.0098991	0	0	0	0	0	0	0	8
-176.167	-71.1667	8.31232	94.0957	0	0	0.0421763	0	0	0.37	0	0.0115026	0	0	0	0	0	0	0	3
-175.833	-71.1667	8.8103	57.5065	0	0	0.0573733	0	0	0.35	0	0.0047811	0	0	0	0	0	0	0	2
-175.5	-71.1667	9.33757	37.5593	0	0	0.0568365	0	0	0.35	0	0.0047364	0	0	0	0	0	0	0	2
-175.167	-71.1667	9.83555	14	0	0	0.0703871	0	0	0.35	0	0.0063988	0	0	0	0	0	0	0	2
-174.833	-71.1667	10.1155	-3.83502	0	0	0.0998456	0	0	0.32	0	0.0076804	0	0	0	0	0	0	0	2
-174.5	-71.1667	10.274	-7.45063	0	0	0.145245	0	0	0.32	0	0	0	0	0	0	0	0	0	2
-174.167	-71.1667	10.4325	67.715	0	0	0.123686	0	0	0.32	0	0	0	0	0	0	0	0	0	2
-173.833	-71.1667	10.6003	44.8997	0	0	0.591102	0	0	0.3	0	0	0	0	0	0	0	0	0	2
-173.5	-71.1667	10.7682	30.4306	0	0	0.32628	0	0	0.3	0	0	0	0	0	0	0	0	0	2
-173.167	-71.1667	10.9267	47.1003	0	0	0.295609	0	0	0.3	0	0	0	0	0	0	0	0	0	2
-172.833	-71.1667	10.9895	25.2947	0	0	0.383536	0	0	0.3	0	0	0	0	0	0	0	0	0	2
-172.5	-71.1667	10.9691	82.4074	0	0	0.377473	0	0	0.3	0	0	0	0	0	0	0	0	0	3
-172.167	-71.1667	10.9501	82.3427	0	0	0.615759	0	0	0.3	0	0	0	0	0	0	0	0	0	3
-171.833	-71.1667	10.9302	85.5198	0	0	0.906612	0	0	0.3	0	0	0	0	0	0	0	0	0	3
-171.5	-71.1667	10.9116	41.1625	0	0	0.716987	0	0	0.3	0	0	0	0	0	0	0	0	0	2
-171.167	-71.1667	10.8921	33.1134	0	0	0.725493	0	0	0.3	0	0	0	0	0	0	0	0	0	2
-170.833	-71.1667	10.8799	29.5492	0	0	0.35434	0	0	0.3	0	0	0	0	0	0	0	0	0	2
-170.5	-71.1667	10.8765	56.1999	0	0	0.347816	0	0	0.3	0	0	0	0	0	0	0	0	0	2
-170.167	-71.1667	10.8728	31.3865	0	0	0.191413	0	0	0.3	0	0	0	0	0	0	0	0	0	2
-169.833	-71.1667	10.8692	33.7709	0	0	0	0	0	0.3	0	0	0	0	0	0	0	0	0	2
-169.5	-71.1667	10.8657	13.0395	0	0	0	0	0	0.3	0	0	0	0	0	0	0	0	0	2
-169.167	-71.1667	10.8623	9.67969	0	0	0	0	0	0.3	0	0	0	0	0	0	0	0	0	2
-168.833	-71.1667	10.8101	-39.2135	0	0	0	0	0	0.3	0	0	0	0	0	0	0	0	0	2
-168.5	-71.1667	10.6289	44.4073	0	0	0	0	0	0.3	0	0	0	0	0	0	0	0	0	2
-168.167	-71.1667	10.437	12.4407	0	0	0	0	0	0.3	0	0	0	0	0	0	0	0	0	2
-167.833	-71.1667	10.2557	35.4508	0	0	0	0	0	0.33	0	0	0	0	0	0	0	0	0	2
-167.5	-71.1667	10.0638	25.2401	0	0	0.001508	0	0	0.33	0	0	0	0	0	0	0	0	0	2
-167.167	-71.1667	9.88256	-20.586	0	0	0.001498	0	0	0.33	0	0	0	0	0	0	0	0	0	2
-166.833	-71.1667	9.70205	2.62006	0	0	0	0	0	0.33	0	0	0	0	0	0	0	0	0	2
-166.5	-71.1667	9.602	-0.236729	0	0	0	0	0	0.33	0	0	0	0	0	0	0	0	0	2
-166.167	-71.1667	9.50195	0	0	0	0.0012387	0	0	0.33	0	0	0	0	0	0	0	0	0	2
-165.833	-71.1667	9.39602	11.4802	0	0	0.0009692	0	0	0.33	0	0	0	0	0	0	0	0	0	2
-165.5	-71.1667	9.29009	11.3315	0	0	0.0012072	0	0	0.33	0	0	0	0	0	0	0	0	0	2
-165.167	-71.1667	9.19004	-1.96743	0	0	0.0013333	0	0	0.33	0	0	0	0	0	0	0	0	0	2
-164.833	-71.1667	9.09	8.29761	0	0	0.0016657	0	0	0.33	0	0	0	0	0	0	0	0	0	2
-164.5	-71.1667	9.13549	12.8474	0	0	0.0021722	0	0	0.33	0	0	0	0	0	0	0	0	0	2
-164.167	-71.1667	9.18861	-32.2903	0	0	0.0024113	0	0	0.33	0	0	0	0	0	0	0	0	0	2
-163.833	-71.1667	9.23877	-52.8997	0	0	0.0024858	0	0	0.33	0	0	0	0	0	0	0	0	0	2
-163.5	-71.1667	9.28894	-8.97875	0	0	0.0025261	0	0	0.33	0	0	0	0	0	0	0	0	0	2
-163.167	-71.1667	9.34206	-33.9842	0	0	0	0	0	0.33	0	0	0	0	0	0	0	0	0	2
-162.833	-71.1667	9.39223	2.70412	0	0	0	0	0	0.33	0	0	0	0	0	0	0	0	0	2
-162.5	-71.1667	9.48042	18.1828	0	0	0	0	0	0.33	0	0	0	0	0	0	0	0	0	2
-162.167	-71.1667	9.58282	48.7656	0	0	0.0028093	0	0	0.33	0	0	0	0	0	0	0	0	0	2
-161.833	-71.1667	9.68521	43.1666	0	0	0.0029534	0	0	0.34	0	0	0	0	0	0	0	0	0	2
-161.5	-71.1667	9.78192	20.497	0	0	0.0029909	0	0	0.34	0	0	0	0	0	0	0	0	0	2
-161.167	-71.1667	9.87863	-14.6143	0	0	0.0031785	0	0	0.34	0	0	0	0	0	0	0	0	0	2
-160.833	-71.1667	9.98103	24.3494	0	0	0.0065629	0	0	0.33	0	0	0	0	0	0	0	0	0	2
-179.833	-71.5	6.67598	-0.370119	0	0	0.05146	0	0	0.37	0	0.0079169	0	0	0	0	0	0	0	2
-179.5	-71.5	6.75278	1.33108	0	0	0.0539408	0	0	0.37	0	0.0082986	0	0	0	0	0	0	0	2
-179.167	-71.5	6.8341	0.38529	0	0	0.0355069	0	0	0.37	0	0.0071014	0	0	0	0	0	0	0	2
-178.833	-71.5	7.19919	5.8106	0	0	0.0370718	0	0	0.38	0	0.005296	0	0	0	0	0	0	0	2
-178.5	-71.5	7.69717	61.0781	0	0	0.0137929	0	0	0.38	0	0.0019704	0	0	0	0	0	0	0	8
-178.167	-71.5	8.19515	49.6234	0	0	0.0116183	0	0	0.38	0	0.0015491	0	0	0	0	0	0	0	8
-177.833	-71.5	8.72242	66.828	0	0	0.0186908	0	0	0.37	0	0.0046727	0	0	0	0	0	0	0	3
-177.5	-71.5	9.2204	30.7793	0	0	0.0155403	0	0	0.37	0	0.0077701	0	0	0	0	0	0	0	5
-177.167	-71.5	9.71838	47.0255	0	0	0.0153474	0	0	0.37	0	0.0076737	0	0	0	0	0	0	0	8
-176.833	-71.5	10.0689	19.1185	0	0	0.0172952	0	0	0.37	0	0.0074122	0	0	0	0	0	0	0	8
-176.5	-71.5	10.2367	52.5321	0	0	0.0276644	0	0	0.37	0	0.0075448	0	0	0	0	0	0	0	3
-176.167	-71.5	10.3952	69.5586	0	0	0.0279719	0	0	0.37	0	0.0076287	0	0	0	0	0	0	0	3
-175.833	-71.5	10.5537	43.9699	0	0	0.0306996	0	0	0.35	0	0.0025583	0	0	0	0	0	0	0	2
-175.5	-71.5	10.7122	13.9667	0	0	0.0321665	0	0	0.35	0	0.0026805	0	0	0	0	0	0	0	2
-175.167	-71.5	10.8801	2.24877	0	0	0.0481993	0	0	0.35	0	0.0043818	0	0	0	0	0	0	0	2
-174.833	-71.5	10.9475	1.37012	0	0	0.0744079	0	0	0.32	0	0.0057237	0	0	0	0	0	0	0	2
-174.5	-71.5	10.7484	8.0871	0	0	0.0990758	0	0	0.32	0	0	0	0	0	0	0	0	0	2
-174.167	-71.5	10.5627	0.110358	0	0	0.100455	0	0	0.32	0	0	0	0	0	0	0	0	0	2
-173.833	-71.5	10.4072	-9.70403	0	0	0.589001	0	0	0.3	0	0	0	0	0	0	0	0	0	2
-173.5	-71.5	10.2679	-8.18167	0	0	0.329159	0	0	0.3	0	0	0	0	0	0	0	0	0	2
-173.167	-71.5	10.1424	-11.0542	0	0	0.323192	0	0	0.3	0	0	0	0	0	0	0	0	0	2
-172.833	-71.5	10.0266	9.64192	0	0	0.480005	0	0	0.3	0	0	0	0	0	0	0	0	0	2
-172.5	-71.5	9.99835	15.3148	0	0	0.440961	0	0	0.3	0	0	0	0	0	0	0	0	0	2
-172.167	-71.5	9.97015	0	0	0	0.715587	0	0	0.3	0	0	0	0	0	0	0	0	0	2
-171.833	-71.5	9.94194	0	0	0	1.1106	0	0	0.3	0	0	0	0	0	0	0	0	0	2
-171.5	-71.5	9.91207	0	0	0	0.872402	0	0	0.3	0	0	0	0	0	0	0	0	0	2
-171.167	-71.5	9.88387	-9.01684	0	0	0.820959	0	0	0.3	0	0	0	0	0	0	0	0	0	2
-170.833	-71.5	9.85566	0	0	0	0.369916	0	0	0.3	0	0	0	0	0	0	0	0	0	2
-170.5	-71.5	9.79708	0	0	0	0.246809	0	0	0.3	0	0	0	0	0	0	0	0	0	2
-170.167	-71.5	9.72712	-5.48048	0	0	0.225798	0	0	0.3	0	0	0	0	0	0	0	0	0	2
-169.833	-71.5	9.66105	0	0	0	0	0	0	0.3	0	0	0	0	0	0	0	0	0	2
-169.5	-71.5	9.59109	0	0	0	0	0	0	0.3	0	0	0	0	0	0	0	0	0	2
-169.167	-71.5	9.52891	0	0	0	0	0	0	0.3	0	0	0	0	0	0	0	0	0	2
-168.833	-71.5	9.45895	0	0	0	0	0	0	0.3	0	0	0	0	0	0	0	0	0	2
-168.5	-71.5	9.4217	0	0	0	0	0	0	0.3	0	0	0	0	0	0	0	0	0	2
-168.167	-71.5	9.4017	0	0	0	0	0	0	0.3	0	0	0	0	0	0	0	0	0	2
-167.833	-71.5	9.3828	0	0	0	0	0	0	0.33	0	0	0	0	0	0	0	0	0	2
-167.5	-71.5	9.36391	0	0	0	0.001508	0	0	0.33	0	0	0	0	0	0	0	0	0	2
-167.167	-71.5	9.34502	0	0	0	0.001869	0	0	0.33	0	0	0	0	0	0	0	0	0	2
-166.833	-71.5	9.32501	0	0	0	0	0	0	0.33	0	0	0	0	0	0	0	0	0	2
-166.5	-71.5	9.33307	0	0	0	0	0	0	0.33	0	0	0	0	0	0	0	0	0	2
-166.167	-71.5	9.37838	0	0	0	0.0013805	0	0	0.33	0	0	0	0	0	0	0	0	0	2
-165.833	-71.5	9.4237	0	0	0	0.0009692	0	0	0.33	0	0	0	0	0	0	0	0	0	2
-165.5	-71.5	9.47168	0	0	0	0.0012072	0	0	0.33	0	0	0	0	0	0	0	0	0	2
-165.167	-71.5	9.51699	0	0	0	0.0013333	0	0	0.33	0	0	0	0	0	0	0	0	0	2
-164.833	-71.5	9.56231	34.5908	0	0	0.0015571	0	0	0.33	0	0	0	0	0	0	0	0	0	2
-164.5	-71.5	9.61187	2.1494	0	0	0.0021722	0	0	0.33	0	0	0	0	0	0	0	0	0	2
-164.167	-71.5	9.68634	3.37264	0	0	0.0024188	0	0	0.33	0	0	0	0	0	0	0	0	0	2
-163.833	-71.5	9.75666	-46.5784	0	0	0.002522	0	0	0.33	0	0	0	0	0	0	0	0	0	2
-163.5	-71.5	9.82699	-56.4427	0	0	0.0025261	0	0	0.33	0	0	0	0	0	0	0	0	0	2
-163.167	-71.5	9.90146	-22.9159	0	0	0	0	0	0.33	0	0	0	0	0	0	0	0	0	2
-162.833	-71.5	9.97178	-43.8813	0	0	0	0	0	0.33	0	0	0	0	0	0	0	0	0	2
-162.5	-71.5	10.0421	-22.8896	0	0	0	0	0	0.33	0	0	0	0	0	0	0	0	0	2
-162.167	-71.5	10.1809	-13.4781	0	0	0.0028093	0	0	0.33	0	0	0	0	0	0	0	0	0	2
-161.833	-71.5	10.3295	-8.13758	0	0	0.0029534	0	0	0.34	0	0	0	0	0	0	0	0	0	2
-161.5	-71.5	10.4697	0	0	0	0.0029909	0	0	0.34	0	0	0	0	0	0	0	0	0	2
-161.167	-71.5	10.61	0	0	0	0.0031785	0	0	0.34	0	0	0	0	0	0	0	0	0	2
-160.833	-71.5	10.7503	0	0	0	0.0065629	0	0	0.33	0	0	0	0	0	0	0	0	0	2
-175.833	-71.8333	9.66834	42.5964	0	0	0.0184282	0	0	0.35	0	0.0078978	0	0	0	0	0	0	0	2
-175.5	-71.8333	9.45563	-18.9229	0	0	0.0193742	0	0	0.35	0	0.0083032	0	0	0	0	0	0	0	2
-175.167	-71.8333	9.28501	-8.12018	0	0	0.0249761	0	0	0.35	0	0.007136	0	0	0	0	0	0	0	2
-174.833	-71.8333	9.14513	-4.51928	0	0	0.0213202	0	0	0.32	0	0.0035534	0	0	0	0	0	0	0	2
-174.5	-71.8333	9.09078	2.28283	0	0	0.0283892	0	0	0.32	0	0.0031544	0	0	0	0	0	0	0	2
-174.167	-71.8333	9.03693	-2.35081	0	0	0.0292019	0	0	0.32	0	0.0032447	0	0	0	0	0	0	0	2
-173.833	-71.8333	8.98308	19.3218	0	0	0.0545327	0	0	0.3	0	0	0	0	0	0	0	0	0	2
-173.5	-71.8333	8.92605	-2.33681	0	0	0.0716551	0	0	0.3	0	0	0	0	0	0	0	0	0	2
-173.167	-71.8333	8.87537	-34.9548	0	0	0.094311	0	0	0.3	0	0	0	0	0	0	0	0	0	2
-172.833	-71.8333	8.81835	-1.48523	0	0	0.163744	0	0	0.3	0	0	0	0	0	0	0	0	0	2
-172.5	-71.8333	8.84408	66.4061	0	0	0.16107	0	0	0.3	0	0	0	0	0	0	0	0	0	2
-172.167	-71.8333	8.89731	0	0	0	0.189533	0	0	0.3	0	0	0	0	0	0	0	0	0	2
-171.833	-71.8333	8.95053	0	0	0	0.210447	0	0	0.3	0	0	0	0	0	0	0	0	0	2
-171.5	-71.8333	9.00376	0	0	0	0.21028	0	0	0.3	0	0	0	0	0	0	0	0	0	2
-171.167	-71.8333	9.05698	0	0	0	0.192712	0	0	0.3	0	0	0	0	0	0	0	0	0	2
-170.833	-71.8333	9.11021	0	0	0	0.218692	0	0	0.3	0	0	0	0	0	0	0	0	0	2
-170.5	-71.8333	9.16861	0	0	0	0.203832	0	0	0.3	0	0	0	0	0	0	0	0	0	2
-170.167	-71.8333	9.23377	0	0	0	0.480656	0	0	0.3	0	0	0	0	0	0	0	0	0	2
-169.833	-71.8333	9.29893	0	0	0	0.0091002	0	0	0.3	0	0	0	0	0	0	0	0	0	2
-169.5	-71.8333	9.36792	0	0	0	0.0091307	0	0	0.3	0	0	0	0	0	0	0	0	0	2
-169.167	-71.8333	9.42924	0	0	0	0	0	0	0.3	0	0	0	0	0	0	0	0	0	2
-168.833	-71.8333	9.4944	0	0	0	0.0103877	0	0	0.3	0	0	0	0	0	0	0	0	0	2
-168.5	-71.8333	9.5588	0	0	0	0.0051939	0	0	0.3	0	0	0	0	0	0	0	0	0	2
-168.167	-71.8333	9.59908	0	0	0	0.0051939	0	0	0.3	0	0	0	0	0	0	0	0	0	2
-167.833	-71.8333	9.63937	0	0	0	0.0081692	0	0	0.33	0	0	0	0	0	0	0	0	0	2
-167.5	-71.8333	9.67966	0	0	0	0.0057242	0	0	0.33	0	0	0	0	0	0	0	0	0	2
-167.167	-71.8333	9.71995	0	0	0	0.0016253	0	0	0.33	0	0	0	0	0	0	0	0	0	2
-166.833	-71.8333	9.76024	0	0	0	0.0024841	0	0	0.33	0	0	0	0	0	0	0	0	0	2
-166.5	-71.8333	9.80052	0	0	0	0.0037652	0	0	0.33	0	0	0	0	0	0	0	0	0	2
-166.167	-71.8333	9.84319	0	0	0	0.0017906	0	0	0.33	0	0	0	0	0	0	0	0	0	2
-165.833	-71.8333	9.88619	0	0	0	0.0019384	0	0	0.33	0	0	0	0	0	0	0	0	0	2
-165.5	-71.8333	9.9292	0	0	0	0.0012072	0	0	0.33	0	0	0	0	0	0	0	0	0	2
-165.167	-71.8333	9.9722	0	0	0	0.0013333	0	0	0.33	0	0	0	0	0	0	0	0	0	2
-164.833	-71.8333	10.0152	0	0	0	0.0015079	0	0	0.33	0	0	0	0	0	0	0	0	0	2
-164.5	-71.8333	10.0607	0	0	0	0.0021722	0	0	0.33	0	0	0	0	0	0	0	0	0	2
-164.167	-71.8333	10.1305	0	0	0	0.0023061	0	0	0.33	0	0	0	0	0	0	0	0	0	2
-163.833	-71.8333	10.2112	0	0	0	0.0024978	0	0	0.33	0	0	0	0	0	0	0	0	0	2
-163.5	-71.8333	10.302	0	0	0	0.0025261	0	0	0.33	0	0	0	0	0	0	0	0	0	2
-163.167	-71.8333	10.3877	0	0	0	0.0025261	0	0	0.33	0	0	0	0	0	0	0	0	0	2
-162.833	-71.8333	10.4735	0	0	0	0.0025419	0	0	0.33	0	0	0	0	0	0	0	0	0	2
-162.5	-71.8333	10.5592	0	0	0	0.0026555	0	0	0.33	0	0	0	0	0	0	0	0	0	2
-162.167	-71.8333	10.6157	0	0	0	0.0028093	0	0	0.33	0	0	0	0	0	0	0	0	0	2
-161.833	-71.8333	10.6093	0	0	0	0	0	0	0.34	0	0	0	0	0	0	0	0	0	2
-161.5	-71.8333	10.6028	0	0	0	0	0	0	0.34	0	0	0	0	0	0	0	0	0	2
-161.167	-71.8333	10.5963	0	0	0	0	0	0	0.34	0	0	0	0	0	0	0	0	0	2
-160.833	-71.8333	10.5899	0	0	0	0.0032815	0	0	0.33	0	0	0	0	0	0	0	0	0	2
-177.833	-72.1667	8.57924	85.957	0	0	0.137754	0	0	0.37	0	0	0	0	0	0	0	0	0	3
-177.5	-72.1667	8.43045	71.0007	0	0	0.0959764	0	0	0.37	0	0	0	0	0	0	0	0	0	3
-177.167	-72.1667	8.32609	9.01061	0	0	0.083593	0	0	0.37	0	0	0	0	0	0	0	0	0	2
-176.833	-72.1667	8.24703	1.95694	0	0	0.242789	0	0	0.37	0	0	0	0	0	0	0	0	0	2
-176.5	-72.1667	8.16753	20.6332	0	0	0.0409	0	0	0.37	0	0.0024059	0	0	0	0	0	0	0	8
-176.167	-72.1667	8.08803	36.5607	0	0	0.0427392	0	0	0.37	0	0.0025141	0	0	0	0	0	0	0	5
-175.833	-72.1667	8.0132	-15.7957	0	0	0.0208533	0	0	0.35	0	0.0052133	0	0	0	0	0	0	0	2
-175.5	-72.1667	7.9337	-40.301	0	0	0.0220953	0	0	0.35	0	0.0055238	0	0	0	0	0	0	0	2
-175.167	-72.1667	7.8542	-27.3785	0	0	0.0144556	0	0	0.35	0	0.0057822	0	0	0	0	0	0	0	2
-174.833	-72.1667	7.7747	-0.540618	0	0	0.0176736	0	0	0.32	0	0.0050496	0	0	0	0	0	0	0	2
-174.5	-72.1667	7.89735	16.1355	0	0	0.0224354	0	0	0.32	0	0.0024928	0	0	0	0	0	0	0	2
-174.167	-72.1667	8.06987	-25.5298	0	0	0.0242562	0	0	0.32	0	0.0026951	0	0	0	0	0	0	0	2
-173.833	-72.1667	8.24239	-25.4048	0	0	0.031749	0	0	0.3	0	0	0	0	0	0	0	0	0	2
-173.5	-72.1667	8.41491	-0.740483	0	0	0.0796172	0	0	0.3	0	0	0	0	0	0	0	0	0	2
-173.167	-72.1667	8.57728	-14.2023	0	0	0.106843	0	0	0.3	0	0	0	0	0	0	0	0	0	2
-172.833	-72.1667	8.7498	5.62849	0	0	0.226448	0	0	0.3	0	0	0	0	0	0	0	0	0	2
-172.5	-72.1667	8.91219	0	0	0	0.251099	0	0	0.3	0	0	0	0	0	0	0	0	0	2
-172.167	-72.1667	9.0614	0	0	0	0.491198	0	0	0.3	0	0	0	0	0	0	0	0	0	2
-171.833	-72.1667	9.2106	0	0	0	0.251779	0	0	0.3	0	0	0	0	0	0	0	0	0	2
-171.5	-72.1667	9.35981	0	0	0	0.195442	0	0	0.3	0	0	0	0	0	0	0	0	0	2
-171.167	-72.1667	9.50902	0	0	0	0.169114	0	0	0.3	0	0	0	0	0	0	0	0	0	2
-170.833	-72.1667	9.65822	0	0	0	0.123547	0	0	0.3	0	0	0	0	0	0	0	0	0	2
-170.5	-72.1667	9.79104	0	0	0	0.189353	0	0	0.3	0	0	0	0	0	0	0	0	0	2
-170.167	-72.1667	9.8263	0	0	0	0.188933	0	0	0.3	0	0	0	0	0	0	0	0	0	2
-169.833	-72.1667	9.86156	0	0	0	0.0091002	0	0	0.3	0	0	0	0	0	0	0	0	0	2
-169.5	-72.1667	9.89682	0	0	0	0.0091307	0	0	0.3	0	0	0	0	0	0	0	0	0	2
-169.167	-72.1667	9.93208	0	0	0	0.0103221	0	0	0.3	0	0	0	0	0	0	0	0	0	2
-168.833	-72.1667	9.96734	0	0	0	0.0051939	0	0	0.3	0	0	0	0	0	0	0	0	0	2
-168.5	-72.1667	10.0026	0	0	0	0.0051939	0	0	0.3	0	0	0	0	0	0	0	0	0	2
-168.167	-72.1667	10.023	0	0	0	0.0051939	0	0	0.3	0	0	0	0	0	0	0	0	0	2
-167.833	-72.1667	10.0378	0	0	0	0.0103877	0	0	0.33	0	0	0	0	0	0	0	0	0	2
-167.5	-72.1667	10.0535	0	0	0	0.0134632	0	0	0.33	0	0	0	0	0	0	0	0	0	2
-167.167	-72.1667	10.0691	0	0	0	0.0082855	0	0	0.33	0	0	0	0	0	0	0	0	0	2
-166.833	-72.1667	10.0848	0	0	0	0.0112957	0	0	0.33	0	0	0	0	0	0	0	0	0	2
-166.5	-72.1667	10.1005	0	0	0	0.0112957	0	0	0.33	0	0	0	0	0	0	0	0	0	2
-166.167	-72.1667	10.1222	0	0	0	0.0065097	0	0	0.33	0	0	0	0	0	0	0	0	0	2
-165.833	-72.1667	10.1534	0	0	0	0.0042821	0	0	0.33	0	0	0	0	0	0	0	0	0	2
-165.5	-72.1667	10.1846	0	0	0	0.0048289	0	0	0.33	0	0	0	0	0	0	0	0	0	2
-165.167	-72.1667	10.2158	0	0	0	0.0053333	0	0	0.33	0	0	0	0	0	0	0	0	0	2
-164.833	-72.1667	10.2452	0	0	0	0.0055474	0	0	0.33	0	0	0	0	0	0	0	0	0	2
-164.5	-72.1667	10.2764	0	0	0	0.0077182	0	0	0.33	0	0	0	0	0	0	0	0	0	2
-164.167	-72.1667	10.3082	0	0	0	0.0097254	0	0	0.33	0	0	0	0	0	0	0	0	0	2
-163.833	-72.1667	10.3663	0	0	0	0.0075783	0	0	0.33	0	0	0	0	0	0	0	0	0	2
-163.5	-72.1667	10.4245	0	0	0	0.0025261	0	0	0.33	0	0	0	0	0	0	0	0	0	2
-163.167	-72.1667	10.4826	0	0	0	0.0025261	0	0	0.33	0	0	0	0	0	0	0	0	0	2
-162.833	-72.1667	10.5408	0	0	0	0	0	0	0.33	0	0	0	0	0	0	0	0	0	2
-162.5	-72.1667	10.5989	0	0	0	0	0	0	0.33	0	0	0	0	0	0	0	0	0	2
-162.167	-72.1667	10.6537	0	0	0	0	0	0	0.33	0	0	0	0	0	0	0	0	0	2
-161.833	-72.1667	10.722	0	0	0	0	0	0	0.34	0	0	0	0	0	0	0	0	0	2
-161.5	-72.1667	10.7956	0	0	0	0	0	0	0.34	0	0	0	0	0	0	0	0	0	2
-161.167	-72.1667	10.8692	0	0	0	0	0	0	0.34	0	0	0	0	0	0	0	0	0	2
-160.833	-72.1667	10.9428	0	0	0	0.0032815	0	0	0.33	0	0	0	0	0	0	0	0	0	2
-179.833	-72.5	7.73164	-1	0	0	0.0244151	0	0	0.37	0	0	0	0	0	0	0	0	0	2
-179.5	-72.5	7.73164	-10.3797	0	0	0.0245356	0	0	0.37	0	0	0	0	0	0	0	0	0	2
-179.167	-72.5	7.73164	5.64772	0	0	0.0944862	0	0	0.37	0	0	0	0	0	0	0	0	0	2
-178.833	-72.5	7.68206	32.3421	0	0	0.356544	0	0	0.38	0	0	0	0	0	0	0	0	0	2
-178.5	-72.5	7.58721	-15.594	0	0	0.351636	0	0	0.38	0	0	0	0	0	0	0	0	0	2
-178.167	-72.5	7.49794	16.4571	0	0	0.0650618	0	0	0.38	0	0	0	0	0	0	0	0	0	2
-177.833	-72.5	7.40309	20.9136	0	0	0.0230964	0	0	0.37	0	0	0	0	0	0	0	0	0	2
-177.5	-72.5	7.30824	15.3421	0	0	0.0214102	0	0	0.37	0	0.0030586	0	0	0	0	0	0	0	8
-177.167	-72.5	7.21897	9.13204	0	0	0.0156581	0	0	0.37	0	0.0022369	0	0	0	0	0	0	0	2
-176.833	-72.5	7.15673	71.2079	0	0	0.0114491	0	0	0.37	0	0.0045797	0	0	0	0	0	0	0	8
-176.5	-72.5	7.40065	64.327	0	0	0.0143818	0	0	0.37	0	0.0057527	0	0	0	0	0	0	0	3
-176.167	-72.5	7.64456	17.5471	0	0	0.0088411	0	0	0.37	0	0.0058941	0	0	0	0	0	0	0	8
-175.833	-72.5	7.87412	7.19524	0	0	0.011418	0	0	0.35	0	0.005709	0	0	0	0	0	0	0	2
-175.5	-72.5	8.11803	7.83456	0	0	0.006518	0	0	0.35	0	0.003259	0	0	0	0	0	0	0	2
-175.167	-72.5	8.36194	-23.2291	0	0	0.0090481	0	0	0.35	0	0.001392	0	0	0	0	0	0	0	2
-174.833	-72.5	8.59151	-13.891	0	0	0.0110646	0	0	0.32	0	0	0	0	0	0	0	0	0	2
-174.5	-72.5	8.80568	21.797	0	0	0.0180309	0	0	0.32	0	0	0	0	0	0	0	0	0	2
-174.167	-72.5	9.00518	-5.7594	0	0	0.0313414	0	0	0.32	0	0	0	0	0	0	0	0	0	2
-173.833	-72.5	9.19295	-5	0	0	0.0390774	0	0	0.3	0	0	0	0	0	0	0	0	0	2
-173.5	-72.5	9.39246	17.5827	0	0	0.10465	0	0	0.3	0	0	0	0	0	0	0	0	0	2
-173.167	-72.5	9.58023	35.4851	0	0	0.137779	0	0	0.3	0	0	0	0	0	0	0	0	0	2
-172.833	-72.5	9.77974	22.1928	0	0	0.125178	0	0	0.3	0	0	0	0	0	0	0	0	0	2
-172.5	-72.5	9.93302	7.2406	0	0	0.137872	0	0	0.3	0	0	0	0	0	0	0	0	0	2
-172.167	-72.5	9.94235	25.8865	0	0	0.685523	0	0	0.3	0	0	0	0	0	0	0	0	0	2
-171.833	-72.5	9.95081	0	0	0	1.46661	0	0	0.3	0	0	0	0	0	0	0	0	0	2
-171.5	-72.5	9.95948	0	0	0	0.293704	0	0	0.3	0	0	0	0	0	0	0	0	0	2
-171.167	-72.5	9.96785	0	0	0	0.256702	0	0	0.3	0	0	0	0	0	0	0	0	0	2
-170.833	-72.5	9.97592	0	0	0	0.196069	0	0	0.3	0	0	0	0	0	0	0	0	0	2
-170.5	-72.5	9.98326	0	0	0	0.256665	0	0	0.3	0	0	0	0	0	0	0	0	0	2
-170.167	-72.5	9.97352	0	0	0	0.265352	0	0	0.3	0	0	0	0	0	0	0	0	0	2
-169.833	-72.5	9.96069	0	0	0	0.0045136	0	0	0.3	0	0	0	0	0	0	0	0	0	2
-169.5	-72.5	9.94706	0	0	0	0.0045654	0	0	0.3	0	0	0	0	0	0	0	0	0	2
-169.167	-72.5	9.93343	0	0	0	0.0361274	0	0	0.3	0	0	0	0	0	0	0	0	0	2
-168.833	-72.5	9.9206	0	0	0	0.0103877	0	0	0.3	0	0	0	0	0	0	0	0	0	2
-168.5	-72.5	9.90697	0	0	0	0	0	0	0.3	0	0	0	0	0	0	0	0	0	2
-168.167	-72.5	9.90359	0	0	0	0	0	0	0.3	0	0	0	0	0	0	0	0	0	2
-167.833	-72.5	9.91547	0	0	0	0	0	0	0.33	0	0	0	0	0	0	0	0	0	2
-167.5	-72.5	9.92809	0	0	0	0	0	0	0.33	0	0	0	0	0	0	0	0	0	2
-167.167	-72.5	9.94071	0	0	0	0	0	0	0.33	0	0	0	0	0	0	0	0	0	2
-166.833	-72.5	9.95333	0	0	0	0	0	0	0.33	0	0	0	0	0	0	0	0	0	2
-166.5	-72.5	9.96521	0	0	0	0	0	0	0.33	0	0	0	0	0	0	0	0	0	2
-166.167	-72.5	9.97783	0	0	0	0.0037652	0	0	0.33	0	0	0	0	0	0	0	0	0	2
-165.833	-72.5	10.0602	0	0	0	0.0013534	0	0	0.33	0	0	0	0	0	0	0	0	0	2
-165.5	-72.5	10.1401	0	0	0	0	0	0	0.33	0	0	0	0	0	0	0	0	0	2
-165.167	-72.5	10.225	0	0	0	0	0	0	0.33	0	0	0	0	0	0	0	0	0	2
-164.833	-72.5	10.305	0	0	0	0	0	0	0.33	0	0	0	0	0	0	0	0	0	2
-164.5	-72.5	10.3899	0	0	0	0	0	0	0.33	0	0	0	0	0	0	0	0	0	2
-164.167	-72.5	10.4748	0	0	0	0	0	0	0.33	0	0	0	0	0	0	0	0	0	2
-163.833	-72.5	10.5592	0	0	0	0	0	0	0.33	0	0	0	0	0	0	0	0	0	2
-163.5	-72.5	10.6535	0	0	0	0	0	0	0.33	0	0	0	0	0	0	0	0	0	2
-163.167	-72.5	10.7478	0	0	0	0.0025261	0	0	0.33	0	0	0	0	0	0	0	0	0	2
-162.833	-72.5	10.842	0	0	0	0	0	0	0.33	0	0	0	0	0	0	0	0	0	2
-162.5	-72.5	10.9307	0	0	0	0	0	0	0.33	0	0	0	0	0	0	0	0	0	2
-162.167	-72.5	11.025	0	0	0	0	0	0	0.33	0	0	0	0	0	0	0	0	0	2
-161.833	-72.5	11.0866	0	0	0	0.0029534	0	0	0.34	0	0	0	0	0	0	0	0	0	2
-161.5	-72.5	10.8986	0	0	0	0.0029909	0	0	0.34	0	0	0	0	0	0	0	0	0	2
-161.167	-72.5	10.6988	0	0	0	0.0031785	0	0	0.34	0	0	0	0	0	0	0	0	0	2
-160.833	-72.5	10.4991	0	0	0	0.0032499	0	0	0.33	0	0	0	0	0	0	0	0	0	2
-179.833	-72.8333	7.36962	37.926	0	0	0.0197435	0	0	0.37	0	0	0	0	0	0	0	0	0	2
-179.5	-72.8333	7.28035	54.2964	0	0	0.0222584	0	0	0.37	0	0	0	0	0	0	0	0	0	3
-179.167	-72.8333	7.1855	8.74073	0	0	0.0941737	0	0	0.37	0	0	0	0	0	0	0	0	0	2
-178.833	-72.8333	7.24282	20.9332	0	0	0.392424	0	0	0.38	0	0	0	0	0	0	0	0	0	2
-178.5	-72.8333	7.47238	-3.62964	0	0	0.413165	0	0	0.38	0	0	0	0	0	0	0	0	0	2
-178.167	-72.8333	7.70195	23.2171	0	0	0.0725649	0	0	0.38	0	0	0	0	0	0	0	0	0	2
-177.833	-72.8333	7.94586	10.9631	0	0	0.0237009	0	0	0.37	0	0	0	0	0	0	0	0	0	2
-177.5	-72.8333	8.18977	-18.472	0	0	0.0205204	0	0	0.37	0	0.0029315	0	0	0	0	0	0	0	3
-177.167	-72.8333	8.41933	-44.8149	0	0	0.0188687	0	0	0.37	0	0.0026955	0	0	0	0	0	0	0	3
-176.833	-72.8333	8.6489	23.9216	0	0	0.0135438	0	0	0.37	0	0.0054175	0	0	0	0	0	0	0	8
-176.5	-72.8333	8.85262	33.7681	0	0	0.0148565	0	0	0.37	0	0.0059426	0	0	0	0	0	0	0	8
-176.167	-72.8333	9.05213	-16.2549	0	0	0.0094317	0	0	0.37	0	0.0062878	0	0	0	0	0	0	0	3
-175.833	-72.8333	9.2399	27	0	0	0.0121121	0	0	0.35	0	0.006056	0	0	0	0	0	0	0	2
-175.5	-72.8333	9.42767	17.1793	0	0	0.0080698	0	0	0.35	0	0.0040349	0	0	0	0	0	0	0	2
-175.167	-72.8333	9.62718	17.9541	0	0	0.009067	0	0	0.35	0	0.0013949	0	0	0	0	0	0	0	2
-174.833	-72.8333	9.81495	-11.7036	0	0	0.0106462	0	0	0.32	0	0	0	0	0	0	0	0	0	2
-174.5	-72.8333	9.89965	11	0	0	0.0226602	0	0	0.32	0	0	0	0	0	0	0	0	0	2
-174.167	-72.8333	9.83787	23.2603	0	0	0.0569892	0	0	0.32	0	0	0	0	0	0	0	0	0	2
-173.833	-72.8333	9.78194	13.5295	0	0	0.0763866	0	0	0.3	0	0	0	0	0	0	0	0	0	2
-173.5	-72.8333	9.73656	18.8518	0	0	0.0768844	0	0	0.3	0	0	0	0	0	0	0	0	0	2
-173.167	-72.8333	9.69688	43.2644	0	0	0.13196	0	0	0.3	0	0	0	0	0	0	0	0	0	2
-172.833	-72.8333	9.65983	37.2745	0	0	0.126732	0	0	0.3	0	0	0	0	0	0	0	0	0	2
-172.5	-72.8333	9.62714	-10.2893	0	0	0.123065	0	0	0.3	0	0	0	0	0	0	0	0	0	2
-172.167	-72.8333	9.58592	-10.2222	0	0	0.490001	0	0	0.3	0	0	0	0	0	0	0	0	0	2
-171.833	-72.8333	9.54377	-0.825951	0	0	1.2338	0	0	0.3	0	0	0	0	0	0	0	0	0	2
-171.5	-72.8333	9.49898	-18.5185	0	0	0.273755	0	0	0.3	0	0	0	0	0	0	0	0	0	2
-171.167	-72.8333	9.4542	-58.3583	0	0	0.241217	0	0	0.3	0	0	0	0	0	0	0	0	0	2
-170.833	-72.8333	9.41205	0	0	0	0.193243	0	0	0.3	0	0	0	0	0	0	0	0	0	2
-170.5	-72.8333	9.3699	0	0	0	0.184229	0	0	0.3	0	0	0	0	0	0	0	0	0	2
-170.167	-72.8333	9.36074	0	0	0	0.227125	0	0	0.3	0	0	0	0	0	0	0	0	0	2
-169.833	-72.8333	9.4072	0	0	0	0.0039271	0	0	0.3	0	0	0	0	0	0	0	0	0	2
-169.5	-72.8333	9.45093	0	0	0	0.0043749	0	0	0.3	0	0	0	0	0	0	0	0	0	2
-169.167	-72.8333	9.49466	0	0	0	0.0361274	0	0	0.3	0	0	0	0	0	0	0	0	0	2
-168.833	-72.8333	9.54112	0	0	0	0.0103877	0	0	0.3	0	0	0	0	0	0	0	0	0	2
-168.5	-72.8333	9.58486	0	0	0	0	0	0	0.3	0	0	0	0	0	0	0	0	0	2
-168.167	-72.8333	9.63132	0	0	0	0	0	0	0.3	0	0	0	0	0	0	0	0	0	2
-167.833	-72.8333	9.6834	0	0	0	0	0	0	0.33	0	0	0	0	0	0	0	0	0	2
-167.5	-72.8333	9.73973	0	0	0	0	0	0	0.33	0	0	0	0	0	0	0	0	0	2
-167.167	-72.8333	9.79274	0	0	0	0	0	0	0.33	0	0	0	0	0	0	0	0	0	2
-166.833	-72.8333	9.84907	0	0	0	0	0	0	0.33	0	0	0	0	0	0	0	0	0	2
-166.5	-72.8333	9.90209	0	0	0	0	0	0	0.33	0	0	0	0	0	0	0	0	0	2
-166.167	-72.8333	9.95842	0	0	0	0.0037652	0	0	0.33	0	0	0	0	0	0	0	0	0	2
-165.833	-72.8333	10.0208	0	0	0	0.0013534	0	0	0.33	0	0	0	0	0	0	0	0	0	2
-165.5	-72.8333	10.1031	0	0	0	0	0	0	0.33	0	0	0	0	0	0	0	0	0	2
-165.167	-72.8333	10.1805	0	0	0	0	0	0	0.33	0	0	0	0	0	0	0	0	0	2
-164.833	-72.8333	10.2627	0	0	0	0	0	0	0.33	0	0	0	0	0	0	0	0	0	2
-164.5	-72.8333	10.3402	0	0	0	0	0	0	0.33	0	0	0	0	0	0	0	0	0	2
-164.167	-72.8333	10.4224	0	0	0	0	0	0	0.33	0	0	0	0	0	0	0	0	0	2
-163.833	-72.8333	10.4998	0	0	0	0	0	0	0.33	0	0	0	0	0	0	0	0	0	2
-163.5	-72.8333	10.4109	0	0	0	0	0	0	0.33	0	0	0	0	0	0	0	0	0	2
-163.167	-72.8333	10.2895	0	0	0	0.0025261	0	0	0.33	0	0	0	0	0	0	0	0	0	2
-162.833	-72.8333	10.1681	0	0	0	0	0	0	0.33	0	0	0	0	0	0	0	0	0	2
-162.5	-72.8333	10.0539	0	0	0	0	0	0	0.33	0	0	0	0	0	0	0	0	0	2
-162.167	-72.8333	9.93961	0	0	0	0	0	0	0.33	0	0	0	0	0	0	0	0	0	2
-161.833	-72.8333	9.81822	0	0	0	0.0029534	0	0	0.34	0	0	0	0	0	0	0	0	0	2
-161.5	-72.8333	9.71363	0	0	0	0.0029909	0	0	0.34	0	0	0	0	0	0	0	0	0	2
-161.167	-72.8333	9.63989	0	0	0	0.0031785	0	0	0.34	0	0	0	0	0	0	0	0	0	2
-160.833	-72.8333	9.56615	0	0	0	0.0032815	0	0	0.33	0	0	0	0	0	0	0	0	0	2
-175.5	-73.1667	9.3938	16.4085	0	0	0.0642964	0	0	0.35	0	0	0	0	0	0	0	0	0	2
-175.167	-73.1667	9.33626	-7.64495	0	0	0.081576	0	0	0.35	0	0	0	0	0	0	0	0	0	2
-174.833	-73.1667	9.29024	-11.8796	0	0	0.0668624	0	0	0.32	0	0	0	0	0	0	0	0	0	2
-174.5	-73.1667	9.23932	11.1646	0	0	0.047893	0	0	0.32	0	0	0	0	0	0	0	0	0	2
-174.167	-73.1667	9.16338	4.12042	0	0	0.0610522	0	0	0.32	0	0	0	0	0	0	0	0	0	2
-173.833	-73.1667	9.09191	10.5183	0	0	0.0561704	0	0	0.3	0	0	0	0	0	0	0	0	0	2
-173.5	-73.1667	9.02044	26.3613	0	0	0.0422082	0	0	0.3	0	0	0	0	0	0	0	0	0	2
-173.167	-73.1667	8.94897	35.6034	0	0	0.0384457	0	0	0.3	0	0	0	0	0	0	0	0	0	2
-172.833	-73.1667	8.87303	60.4817	0	0	0.0500575	0	0	0.3	0	0	0	0	0	0	0	0	0	2
-172.5	-73.1667	8.80156	34.5077	0	0	0.0463295	0	0	0.3	0	0	0	0	0	0	0	0	0	2
-172.167	-73.1667	8.84623	-9.08382	0	0	0.076538	0	0	0.3	0	0	0	0	0	0	0	0	0	2
-171.833	-73.1667	8.92181	8.49945	0	0	0.229637	0	0	0.3	0	0	0	0	0	0	0	0	0	2
-171.5	-73.1667	9.00211	91.2408	0	0	0.457515	0	0	0.3	0	0	0	0	0	0	0	0	0	2
-171.167	-73.1667	9.0777	41.5029	0	0	0.428127	0	0	0.3	0	0	0	0	0	0	0	0	0	2
-170.833	-73.1667	9.158	73.3937	0	0	0.462486	0	0	0.3	0	0	0	0	0	0	0	0	0	2
-170.5	-73.1667	9.23358	0	0	0	0.375953	0	0	0.3	0	0	0	0	0	0	0	0	0	2
-170.167	-73.1667	9.29869	0	0	0	0.370034	0	0	0.3	0	0	0	0	0	0	0	0	0	2
-169.833	-73.1667	9.32478	0	0	0	0	0	0	0.3	0	0	0	0	0	0	0	0	0	2
-169.5	-73.1667	9.35251	0	0	0	0	0	0	0.3	0	0	0	0	0	0	0	0	0	2
-169.167	-73.1667	9.3786	0	0	0	0	0	0	0.3	0	0	0	0	0	0	0	0	0	2
-168.833	-73.1667	9.4047	0	0	0	0	0	0	0.3	0	0	0	0	0	0	0	0	0	2
-168.5	-73.1667	9.43079	0	0	0	0	0	0	0.3	0	0	0	0	0	0	0	0	0	2
-168.167	-73.1667	9.45852	0	0	0	0	0	0	0.3	0	0	0	0	0	0	0	0	0	2
-167.833	-73.1667	9.50998	0	0	0	0	0	0	0.33	0	0	0	0	0	0	0	0	0	2
-167.5	-73.1667	9.5761	0	0	0	0	0	0	0.33	0	0	0	0	0	0	0	0	0	2
-167.167	-73.1667	9.64636	0	0	0	0	0	0	0.33	0	0	0	0	0	0	0	0	0	2
-166.833	-73.1667	9.71248	0	0	0	0	0	0	0.33	0	0	0	0	0	0	0	0	0	2
-166.5	-73.1667	9.77861	0	0	0	0	0	0	0.33	0	0	0	0	0	0	0	0	0	2
-166.167	-73.1667	9.84473	0	0	0	0	0	0	0.33	0	0	0	0	0	0	0	0	0	2
-165.833	-73.1667	9.90908	0	0	0	0	0	0	0.33	0	0	0	0	0	0	0	0	0	2
-165.5	-73.1667	9.8686	0	0	0	0	0	0	0.33	0	0	0	0	0	0	0	0	0	2
-165.167	-73.1667	9.82812	0	0	0	0	0	0	0.33	0	0	0	0	0	0	0	0	0	2
-164.833	-73.1667	9.78764	0	0	0	0	0	0	0.33	0	0	0	0	0	0	0	0	0	2
-164.5	-73.1667	9.74463	0	0	0	0	0	0	0.33	0	0	0	0	0	0	0	0	0	2
-164.167	-73.1667	9.70415	0	0	0	0	0	0	0.33	0	0	0	0	0	0	0	0	0	2
-163.833	-73.1667	9.66366	0	0	0	0	0	0	0.33	0	0	0	0	0	0	0	0	0	2
-163.5	-73.1667	9.60595	0	0	0	0	0	0	0.33	0	0	0	0	0	0	0	0	0	2
-163.167	-73.1667	9.5188	0	0	0	0	0	0	0.33	0	0	0	0	0	0	0	0	0	2
-162.833	-73.1667	9.43677	0	0	0	0	0	0	0.33	0	0	0	0	0	0	0	0	0	2
-162.5	-73.1667	9.35475	0	0	0	0	0	0	0.33	0	0	0	0	0	0	0	0	0	2
-162.167	-73.1667	9.26759	0	0	0	0	0	0	0.33	0	0	0	0	0	0	0	0	0	2
-161.833	-73.1667	9.18557	0	0	0	0	0	0	0.34	0	0	0	0	0	0	0	0	0	2
-161.5	-73.1667	9.10354	0	0	0	0	0	0	0.34	0	0	0	0	0	0	0	0	0	2
-161.167	-73.1667	9.07439	0	0	0	0	0	0	0.34	0	0	0	0	0	0	0	0	0	2
-160.833	-73.1667	9.05437	0	0	0	0	0	0	0.33	0	0	0	0	0	0	0	0	0	2
-177.833	-73.5	8.98617	3.79825	0	0	0.0054288	0	0	0.37	0	0.0018096	0	0	0	0	0	0	0	2
-177.5	-73.5	8.94762	-1.26874	0	0	0.0149215	0	0	0.37	0	0.0024869	0	0	0	0	0	0	0	2
-177.167	-73.5	8.92396	-10.5926	0	0	0.0166658	0	0	0.37	0	0.0027776	0	0	0	0	0	0	0	2
-176.833	-73.5	8.90051	4.2635	0	0	0.0143007	0	0	0.37	0	0.0028601	0	0	0	0	0	0	0	2
-176.5	-73.5	8.79342	24.5898	0	0	0.0143171	0	0	0.37	0	0	0	0	0	0	0	0	0	8
-176.167	-73.5	8.69262	14.8705	0	0	0.0143253	0	0	0.37	0	0	0	0	0	0	0	0	0	8
-175.833	-73.5	8.59183	9.25903	0	0	0.0148834	0	0	0.35	0	0	0	0	0	0	0	0	0	2
-175.5	-73.5	8.49104	5.48194	0	0	0.0153722	0	0	0.35	0	0	0	0	0	0	0	0	0	2
-175.167	-73.5	8.39024	10.7248	0	0	0.016424	0	0	0.35	0	0	0	0	0	0	0	0	0	2
-174.833	-73.5	8.28945	12.0361	0	0	0.0132215	0	0	0.32	0	0	0	0	0	0	0	0	0	2
-174.5	-73.5	8.27503	-15.259	0	0	0.0331618	0	0	0.32	0	0.0036846	0	0	0	0	0	0	0	2
-174.167	-73.5	8.38246	-8.57534	0	0	0.0347992	0	0	0.32	0	0.0038666	0	0	0	0	0	0	0	2
-173.833	-73.5	8.4899	-18.9278	0	0	0.0199541	0	0	0.3	0	0	0	0	0	0	0	0	0	2
-173.5	-73.5	8.59733	9.70485	0	0	0.0234659	0	0	0.3	0	0	0	0	0	0	0	0	0	2
-173.167	-73.5	8.70476	15.2842	0	0	0.0194663	0	0	0.3	0	0	0	0	0	0	0	0	0	2
-172.833	-73.5	8.81219	9.51279	0	0	0.040816	0	0	0.3	0	0	0	0	0	0	0	0	0	2
-172.5	-73.5	8.91963	32.0691	0	0	0.0398866	0	0	0.3	0	0	0	0	0	0	0	0	0	2
-172.167	-73.5	8.94996	-2.48682	0	0	0.0377418	0	0	0.3	0	0	0	0	0	0	0	0	0	2
-171.833	-73.5	8.94919	-23.8834	0	0	0.0336162	0	0	0.3	0	0	0	0	0	0	0	0	0	2
-171.5	-73.5	8.94831	41.9066	0	0	0.0332112	0	0	0.3	0	0	0	0	0	0	0	0	0	2
-171.167	-73.5	8.94748	45.9124	0	0	0.0302776	0	0	0.3	0	0	0	0	0	0	0	0	0	2
-170.833	-73.5	8.94665	37.4819	0	0	0.0310693	0	0	0.3	0	0	0	0	0	0	0	0	0	2
-170.5	-73.5	8.94583	76.7982	0	0	0.0321769	0	0	0.3	0	0	0	0	0	0	0	0	0	2
-170.167	-73.5	8.94895	15.8705	0	0	0.0344729	0	0	0.3	0	0	0	0	0	0	0	0	0	2
-169.833	-73.5	9.00378	16.741	0	0	0	0	0	0.3	0	0	0	0	0	0	0	0	0	2
-169.5	-73.5	9.05861	0	0	0	0	0	0	0.3	0	0	0	0	0	0	0	0	0	2
-169.167	-73.5	9.11344	0	0	0	0	0	0	0.3	0	0	0	0	0	0	0	0	0	2
-168.833	-73.5	9.16827	0	0	0	0	0	0	0.3	0	0	0	0	0	0	0	0	0	2
-168.5	-73.5	9.2231	0	0	0	0	0	0	0.3	0	0	0	0	0	0	0	0	0	2
-168.167	-73.5	9.28135	0	0	0	0	0	0	0.3	0	0	0	0	0	0	0	0	0	2
-167.833	-73.5	9.32483	0	0	0	0.0053825	0	0	0.33	0	0	0	0	0	0	0	0	0	2
-167.5	-73.5	9.35812	0	0	0	0	0	0	0.33	0	0	0	0	0	0	0	0	0	2
-167.167	-73.5	9.39349	0	0	0	0	0	0	0.33	0	0	0	0	0	0	0	0	0	2
-166.833	-73.5	9.42678	0	0	0	0	0	0	0.33	0	0	0	0	0	0	0	0	0	2
-166.5	-73.5	9.46007	0	0	0	0	0	0	0.33	0	0	0	0	0	0	0	0	0	2
-166.167	-73.5	9.49337	0	0	0	0	0	0	0.33	0	0	0	0	0	0	0	0	0	2
-165.833	-73.5	9.52666	0	0	0	0	0	0	0.33	0	0	0	0	0	0	0	0	0	2
-165.5	-73.5	9.47005	0	0	0	0	0	0	0.33	0	0	0	0	0	0	0	0	0	2
-165.167	-73.5	9.37973	0	0	0	0	0	0	0.33	0	0	0	0	0	0	0	0	0	2
-164.833	-73.5	9.28942	0	0	0	0	0	0	0.33	0	0	0	0	0	0	0	0	0	2
-164.5	-73.5	9.19911	0	0	0	0.0009597	0	0	0.33	0	0	0	0	0	0	0	0	0	2
-164.167	-73.5	9.1088	0	0	0	0.0009597	0	0	0.33	0	0	0	0	0	0	0	0	0	2
-163.833	-73.5	9.01849	0	0	0	0	0	0	0.33	0	0	0	0	0	0	0	0	0	2
-163.5	-73.5	8.93023	0	0	0	0	0	0	0.33	0	0	0	0	0	0	0	0	0	2
-163.167	-73.5	8.92471	0	0	0	0	0	0	0.33	0	0	0	0	0	0	0	0	0	2
-162.833	-73.5	8.91885	0	0	0	0	0	0	0.33	0	0	0	0	0	0	0	0	0	2
-162.5	-73.5	8.91367	0	0	0	0	0	0	0.33	0	0	0	0	0	0	0	0	0	2
-162.167	-73.5	8.90781	0	0	0	0	0	0	0.33	0	0	0	0	0	0	0	0	0	2
-161.833	-73.5	8.90228	0	0	0	0	0	0	0.34	0	0	0	0	0	0	0	0	0	2
-161.5	-73.5	8.89676	0	0	0	0	0	0	0.34	0	0	0	0	0	0	0	0	0	2
-161.167	-73.5	8.8937	0	0	0	0	0	0	0.34	0	0	0	0	0	0	0	0	0	2
-160.833	-73.5	8.89458	0	0	0	0	0	0	0.33	0	0	0	0	0	0	0	0	0	2
-179.833	-73.8333	8.75709	-16.8616	0	0	0.0138007	0	0	0.37	0	0	0	0	0	0	0	0	0	3
-179.5	-73.8333	8.75709	-7.27672	0	0	0.0054537	0	0	0.37	0	0	0	0	0	0	0	0	0	2
-179.167	-73.8333	8.75083	-36.3176	0	0	0.0052592	0	0	0.37	0	0	0	0	0	0	0	0	0	3
-178.833	-73.8333	8.63788	-52.6013	0	0	0.0020319	0	0	0.38	0	0	0	0	0	0	0	0	0	3
-178.5	-73.8333	8.532	-35.4349	0	0	0.0016626	0	0	0.38	0	0	0	0	0	0	0	0	0	3
-178.167	-73.8333	8.41905	-42.4822	0	0	0.0016813	0	0	0.38	0	0.0005604	0	0	0	0	0	0	0	3
-177.833	-73.8333	8.3061	-31.826	0	0	0.0026435	0	0	0.37	0	0.0008812	0	0	0	0	0	0	0	3
-177.5	-73.8333	8.19316	4.37945	0	0	0.0111557	0	0	0.37	0	0.0018593	0	0	0	0	0	0	0	2
-177.167	-73.8333	8.08021	-5.88156	0	0	0.0148231	0	0	0.37	0	0.0024705	0	0	0	0	0	0	0	2
-176.833	-73.8333	8.03496	2.28456	0	0	0.0145702	0	0	0.37	0	0.002914	0	0	0	0	0	0	0	2
-176.5	-73.8333	8.15559	5.51782	0	0	0.0157781	0	0	0.37	0	0	0	0	0	0	0	0	0	2
-176.167	-73.8333	8.26869	-10.2411	0	0	0.0158639	0	0	0.37	0	0	0	0	0	0	0	0	0	2
-175.833	-73.8333	8.38932	1.27672	0	0	0.0157424	0	0	0.35	0	0	0	0	0	0	0	0	0	2
-175.5	-73.8333	8.50996	23.6562	0	0	0.016477	0	0	0.35	0	0	0	0	0	0	0	0	0	2
-175.167	-73.8333	8.63059	20.5814	0	0	0.0167327	0	0	0.35	0	0	0	0	0	0	0	0	0	2
-174.833	-73.8333	8.75122	23.853	0	0	0.0132133	0	0	0.32	0	0	0	0	0	0	0	0	0	2
-174.5	-73.8333	8.80309	18.9959	0	0	0.0310483	0	0	0.32	0	0.0034498	0	0	0	0	0	0	0	2
-174.167	-73.8333	8.7911	-12.3025	0	0	0.0308201	0	0	0.32	0	0.0034245	0	0	0	0	0	0	0	2
-173.833	-73.8333	8.77912	10.7589	0	0	0.0163127	0	0	0.3	0	0	0	0	0	0	0	0	0	2
-173.5	-73.8333	8.76713	13.2411	0	0	0.02551	0	0	0.3	0	0	0	0	0	0	0	0	0	2
-173.167	-73.8333	8.75515	9.37945	0	0	0.024305	0	0	0.3	0	0	0	0	0	0	0	0	0	2
-172.833	-73.8333	8.74316	67.0629	0	0	0.0537754	0	0	0.3	0	0	0	0	0	0	0	0	0	2
-172.5	-73.8333	8.73118	69.5495	0	0	0.0530051	0	0	0.3	0	0	0	0	0	0	0	0	0	2
-172.167	-73.8333	8.771	24.3142	0	0	0.0508785	0	0	0.3	0	0	0	0	0	0	0	0	0	2
-171.833	-73.8333	8.82149	92.8849	0	0	0.0377429	0	0	0.3	0	0	0	0	0	0	0	0	0	2
-171.5	-73.8333	8.87272	4.61869	0	0	0.0361818	0	0	0.3	0	0	0	0	0	0	0	0	0	2
-171.167	-73.8333	8.92145	10.2453	0	0	0.0340447	0	0	0.3	0	0	0	0	0	0	0	0	0	2
-170.833	-73.8333	8.96784	-20.8616	0	0	0.0364529	0	0	0.3	0	0	0	0	0	0	0	0	0	2
-170.5	-73.8333	9.01207	-21.1384	0	0	0.0400275	0	0	0.3	0	0	0	0	0	0	0	0	0	2
-170.167	-73.8333	9.05429	-14.6205	0	0	0.0432675	0	0	0.3	0	0	0	0	0	0	0	0	0	2
-169.833	-73.8333	9.08678	0	0	0	0	0	0	0.3	0	0	0	0	0	0	0	0	0	2
-169.5	-73.8333	9.11922	0	0	0	0	0	0	0.3	0	0	0	0	0	0	0	0	0	2
-169.167	-73.8333	9.14963	0	0	0	0	0	0	0.3	0	0	0	0	0	0	0	0	0	2
-168.833	-73.8333	9.18206	0	0	0	0	0	0	0.3	0	0	0	0	0	0	0	0	0	2
-168.5	-73.8333	9.21449	0	0	0	0	0	0	0.3	0	0	0	0	0	0	0	0	0	2
-168.167	-73.8333	9.24693	0	0	0	0	0	0	0.3	0	0	0	0	0	0	0	0	0	2
-167.833	-73.8333	9.25359	0	0	0	0.0068817	0	0	0.33	0	0	0	0	0	0	0	0	0	2
-167.5	-73.8333	9.17264	0	0	0	0	0	0	0.33	0	0	0	0	0	0	0	0	0	2
-167.167	-73.8333	9.09169	0	0	0	0	0	0	0.33	0	0	0	0	0	0	0	0	0	2
-166.833	-73.8333	9.01074	0	0	0	0	0	0	0.33	0	0	0	0	0	0	0	0	0	2
-166.5	-73.8333	8.93485	0	0	0	0	0	0	0.33	0	0	0	0	0	0	0	0	0	2
-166.167	-73.8333	8.85391	0	0	0	0	0	0	0.33	0	0	0	0	0	0	0	0	0	2
-165.833	-73.8333	8.77296	0	0	0	0	0	0	0.33	0	0	0	0	0	0	0	0	0	2
-165.5	-73.8333	8.71625	0	0	0	0	0	0	0.33	0	0	0	0	0	0	0	0	0	2
-165.167	-73.8333	8.6878	0	0	0	0	0	0	0.33	0	0	0	0	0	0	0	0	0	2
-164.833	-73.8333	8.65935	0	0	0	0	0	0	0.33	0	0	0	0	0	0	0	0	0	2
-164.5	-73.8333	8.63091	0	0	0	0.0009597	0	0	0.33	0	0	0	0	0	0	0	0	0	2
-164.167	-73.8333	8.60246	0	0	0	0.0009597	0	0	0.33	0	0	0	0	0	0	0	0	0	2
-163.833	-73.8333	8.57579	0	0	0	0	0	0	0.33	0	0	0	0	0	0	0	0	0	2
-163.5	-73.8333	8.54734	0	0	0	0	0	0	0.33	0	0	0	0	0	0	0	0	0	2
-163.167	-73.8333	8.529	0	0	0	0	0	0	0.33	0	0	0	0	0	0	0	0	0	2
-162.833	-73.8333	8.51507	0	0	0	0	0	0	0.33	0	0	0	0	0	0	0	0	0	2
-162.5	-73.8333	8.50114	0	0	0	0	0	0	0.33	0	0	0	0	0	0	0	0	0	2
-162.167	-73.8333	8.48809	0	0	0	0	0	0	0.33	0	0	0	0	0	0	0	0	0	2
-161.833	-73.8333	8.47416	0	0	0	0	0	0	0.34	0	0	0	0	0	0	0	0	0	2
-161.5	-73.8333	8.46023	0	0	0	0	0	0	0.34	0	0	0	0	0	0	0	0	0	2
-161.167	-73.8333	8.4463	0	0	0	0	0	0	0.34	0	0	0	0	0	0	0	0	0	2
-160.833	-73.8333	8.46807	0	0	0	0	0	0	0.33	0	0	0	0	0	0	0	0	0	2
-179.833	-74.1667	8.20022	-69.4824	0	0	0.0026073	0	0	0.37	0	0	0	0	0	0	0	0	0	3
-179.5	-74.1667	8.09433	-58.0695	0	0	0.0024834	0	0	0.37	0	0	0	0	0	0	0	0	0	3
-179.167	-74.1667	8.01988	-29.8179	0	0	0.0013195	0	0	0.37	0	0	0	0	0	0	0	0	0	3
-178.833	-74.1667	8.14052	-50.6871	0	0	0.0009539	0	0	0.38	0	0	0	0	0	0	0	0	0	2
-178.5	-74.1667	8.25361	-54.7493	0	0	0.0008033	0	0	0.38	0	0	0	0	0	0	0	0	0	2
-178.167	-74.1667	8.37424	-40.8179	0	0	0.0008684	0	0	0.38	0	0	0	0	0	0	0	0	0	2
-177.833	-74.1667	8.49488	-30.7961	0	0	0.001958	0	0	0.37	0	0	0	0	0	0	0	0	0	3
-177.5	-74.1667	8.60797	-53.9777	0	0	0.0021895	0	0	0.37	0	0	0	0	0	0	0	0	0	3
-177.167	-74.1667	8.7286	-50.8882	0	0	0.0028908	0	0	0.37	0	0	0	0	0	0	0	0	0	3
-176.833	-74.1667	8.80459	23.4409	0	0	0.0062723	0	0	0.37	0	0	0	0	0	0	0	0	0	8
-176.5	-74.1667	8.79335	29.0351	0	0	0.0124912	0	0	0.37	0	0	0	0	0	0	0	0	0	8
-176.167	-74.1667	8.78137	3.81789	0	0	0.0129852	0	0	0.37	0	0	0	0	0	0	0	0	0	2
-175.833	-74.1667	8.77013	11.9117	0	0	0.0479124	0	0	0.35	0	0	0	0	0	0	0	0	0	2
-175.5	-74.1667	8.75814	4.92013	0	0	0.0491121	0	0	0.35	0	0	0	0	0	0	0	0	0	2
-175.167	-74.1667	8.74616	24.9233	0	0	0.0505804	0	0	0.35	0	0	0	0	0	0	0	0	0	2
-174.833	-74.1667	8.73417	7.42946	0	0	0.0290595	0	0	0.32	0	0	0	0	0	0	0	0	0	2
-174.5	-74.1667	8.76144	-0.119634	0	0	0.0220376	0	0	0.32	0	0	0	0	0	0	0	0	0	2
-174.167	-74.1667	8.82627	24.0351	0	0	0.0204632	0	0	0.32	0	0	0	0	0	0	0	0	0	2
-173.833	-74.1667	8.88057	5.99576	0	0	0.0110571	0	0	0.3	0	0	0	0	0	0	0	0	0	2
-173.5	-74.1667	8.92402	16.6294	0	0	0.0249395	0	0	0.3	0	0	0	0	0	0	0	0	0	2
-173.167	-74.1667	8.96407	51.8179	0	0	0.0278166	0	0	0.3	0	0	0	0	0	0	0	0	0	2
-172.833	-74.1667	8.99683	8.14437	0	0	0.0354304	0	0	0.3	0	0	0	0	0	0	0	0	0	2
-172.5	-74.1667	9.02759	17.1118	0	0	0.0351055	0	0	0.3	0	0	0	0	0	0	0	0	0	2
-172.167	-74.1667	9.02641	15.5176	0	0	0.0297374	0	0	0.3	0	0	0	0	0	0	0	0	0	2
-171.833	-74.1667	9.0083	-26.0076	0	0	0.0188816	0	0	0.3	0	0	0	0	0	0	0	0	0	2
-171.5	-74.1667	8.98897	-20.4114	0	0	0.019364	0	0	0.3	0	0	0	0	0	0	0	0	0	2
-171.167	-74.1667	8.96964	4.95831	0	0	0.0187151	0	0	0.3	0	0	0	0	0	0	0	0	0	2
-170.833	-74.1667	8.95031	-5.31714	0	0	0.103499	0	0	0.3	0	0	0	0	0	0	0	0	0	2
-170.5	-74.1667	8.93219	-14.1821	0	0	0.0181923	0	0	0.3	0	0	0	0	0	0	0	0	0	2
-170.167	-74.1667	8.91286	24.0064	0	0	0.0202908	0	0	0.3	0	0	0	0	0	0	0	0	0	2
-169.833	-74.1667	8.86525	33.5176	0	0	0	0	0	0.3	0	0	0	0	0	0	0	0	0	2
-169.5	-74.1667	8.80538	31.0767	0	0	0	0	0	0.3	0	0	0	0	0	0	0	0	0	2
-169.167	-74.1667	8.74551	37.6709	0	0	0	0	0	0.3	0	0	0	0	0	0	0	0	0	2
-168.833	-74.1667	8.68937	60.6513	0	0	0	0	0	0.3	0	0	0	0	0	0	0	0	0	2
-168.5	-74.1667	8.6295	99.7764	0	0	0	0	0	0.3	0	0	0	0	0	0	0	0	0	2
-168.167	-74.1667	8.56963	104.605	0	0	0	0	0	0.3	0	0	0	0	0	0	0	0	0	2
-167.833	-74.1667	8.51349	101.741	0	0	0	0	0	0.33	0	0	0	0	0	0	0	0	0	2
-167.5	-74.1667	8.43975	82.2236	0	0	0	0	0	0.33	0	0	0	0	0	0	0	0	0	2
-167.167	-74.1667	8.36446	94.2588	0	0	0	0	0	0.33	0	0	0	0	0	0	0	0	0	2
-166.833	-74.1667	8.28916	38.8834	0	0	0	0	0	0.33	0	0	0	0	0	0	0	0	0	2
-166.5	-74.1667	8.21857	58.7061	0	0	0	0	0	0.33	0	0	0	0	0	0	0	0	0	2
-166.167	-74.1667	8.14327	105.441	0	0	0	0	0	0.33	0	0	0	0	0	0	0	0	0	2
-165.833	-74.1667	8.07268	98.5942	0	0	0	0	0	0.33	0	0	0	0	0	0	0	0	0	2
-165.5	-74.1667	8.00156	106.329	0	0	0	0	0	0.33	0	0	0	0	0	0	0	0	0	2
-165.167	-74.1667	7.98605	32.5852	0	0	0	0	0	0.33	0	0	0	0	0	0	0	0	0	2
-164.833	-74.1667	7.96951	12.7774	0	0	0	0	0	0.33	0	0	0	0	0	0	0	0	0	2
-164.5	-74.1667	7.95296	30.7647	0	0	0	0	0	0.33	0	0	0	0	0	0	0	0	0	2
-164.167	-74.1667	7.93642	29.1927	0	0	0	0	0	0.33	0	0	0	0	0	0	0	0	0	2
-163.833	-74.1667	7.92091	21.6294	0	0	0	0	0	0.33	0	0	0	0	0	0	0	0	0	2
-163.5	-74.1667	7.90436	-10.4409	0	0	0	0	0	0.33	0	0	0	0	0	0	0	0	0	2
-163.167	-74.1667	7.89576	-26.028	0	0	0	0	0	0.33	0	0	0	0	0	0	0	0	0	2
-162.833	-74.1667	7.91089	61.3291	0	0	0	0	0	0.33	0	0	0	0	0	0	0	0	0	2
-162.5	-74.1667	7.92703	15.6645	0	0	0	0	0	0.33	0	0	0	0	0	0	0	0	0	2
-162.167	-74.1667	7.94317	-18.9184	0	0	0	0	0	0.33	0	0	0	0	0	0	0	0	0	2
-161.833	-74.1667	7.95831	19.393	0	0	0	0	0	0.33	0	0	0	0	0	0	0	0	0	2
-161.5	-74.1667	7.97445	25.0006	0	0	0	0	0	0.33	0	0	0	0	0	0	0	0	0	2
-161.167	-74.1667	7.98958	14.2728	0	0	0	0	0	0.33	0	0	0	0	0	0	0	0	0	2
-160.833	-74.1667	8.00614	25.1752	0	0	0	0	0	0.33	0	0	0	0	0	0	0	0	0	2
-175.833	-74.5	8.95311	46.3453	0	0	0.0460116	0	0	0.35	0	0	0	0	0	0	0	0	0	2
-175.5	-74.5	8.97899	28.77	0	0	0.0506378	0	0	0.35	0	0	0	0	0	0	0	0	0	2
-175.167	-74.5	9.00053	57.552	0	0	0.050581	0	0	0.35	0	0	0	0	0	0	0	0	0	2
-174.833	-74.5	9.01768	59.5659	0	0	0.029904	0	0	0.32	0	0	0	0	0	0	0	0	0	2
-174.5	-74.5	8.97186	51.724	0	0	0.0221619	0	0	0.32	0	0	0	0	0	0	0	0	0	2
-174.167	-74.5	8.90342	31.0509	0	0	0.0282235	0	0	0.32	0	0	0	0	0	0	0	0	0	2
-173.833	-74.5	8.83041	20.0571	0	0	0.0158204	0	0	0.3	0	0	0	0	0	0	0	0	0	2
-173.5	-74.5	8.76196	-9.24134	0	0	0.0185189	0	0	0.3	0	0	0	0	0	0	0	0	0	2
-173.167	-74.5	8.69352	4.71315	0	0	0.0346354	0	0	0.3	0	0	0	0	0	0	0	0	0	2
-172.833	-74.5	8.62051	-0.870725	0	0	0.0540538	0	0	0.3	0	0	0	0	0	0	0	0	0	2
-172.5	-74.5	8.54751	11.1471	0	0	0.0521598	0	0	0.3	0	0	0	0	0	0	0	0	0	2
-172.167	-74.5	8.50451	-1.638	0	0	0.0392234	0	0	0.3	0	0	0	0	0	0	0	0	0	2
-171.833	-74.5	8.46887	36.3712	0	0	0.0266968	0	0	0.3	0	0	0	0	0	0	0	0	0	2
-171.5	-74.5	8.43085	23.638	0	0	0.025594	0	0	0.3	0	0	0	0	0	0	0	0	0	2
-171.167	-74.5	8.39521	9.72401	0	0	0.0249312	0	0	0.3	0	0	0	0	0	0	0	0	0	2
-170.833	-74.5	8.35719	42.362	0	0	0.153302	0	0	0.3	0	0	0	0	0	0	0	0	0	2
-170.5	-74.5	8.32154	32.1147	0	0	0.158778	0	0	0.3	0	0	0	0	0	0	0	0	0	2
-170.167	-74.5	8.28353	33.2067	0	0	0.0298488	0	0	0.3	0	0	0	0	0	0	0	0	0	2
-169.833	-74.5	8.18141	51.6213	0	0	0	0	0	0.3	0	0	0	0	0	0	0	0	0	2
-169.5	-74.5	8.05753	54.7806	0	0	0	0	0	0.3	0	0	0	0	0	0	0	0	0	2
-169.167	-74.5	7.94139	68.8973	0	0	0	0	0	0.3	0	0	0	0	0	0	0	0	0	2
-168.833	-74.5	7.82525	63.5128	0	0	0	0	0	0.3	0	0	0	0	0	0	0	0	0	2
-168.5	-74.5	7.70137	55.5173	0	0	0	0	0	0.3	0	0	0	0	0	0	0	0	0	2
-168.167	-74.5	7.57749	75.9307	0	0	0	0	0	0.3	0	0	0	0	0	0	0	0	0	2
-167.833	-74.5	7.46135	100.207	0	0	0	0	0	0.33	0	0	0	0	0	0	0	0	0	2
-167.5	-74.5	7.43112	100.083	0	0	0	0	0	0.33	0	0	0	0	0	0	0	0	0	2
-167.167	-74.5	7.41186	92.5798	0	0	0	0	0	0.33	0	0	0	0	0	0	0	0	0	2
-166.833	-74.5	7.39381	53.2413	0	0	0	0	0	0.33	0	0	0	0	0	0	0	0	0	2
-166.5	-74.5	7.37575	12.3757	0	0	0	0	0	0.33	0	0	0	0	0	0	0	0	0	2
-166.167	-74.5	7.35649	19.724	0	0	0	0	0	0.33	0	0	0	0	0	0	0	0	0	2
-165.833	-74.5	7.33724	45.9905	0	0	0	0	0	0.33	0	0	0	0	0	0	0	0	0	2
-165.5	-74.5	7.31918	26.4134	0	0	0	0	0	0.33	0	0	0	0	0	0	0	0	0	2
-165.167	-74.5	7.32439	24.4304	0	0	0	0	0	0.33	0	0	0	0	0	0	0	0	0	2
-164.833	-74.5	7.33193	14.258	0	0	0	0	0	0.33	0	0	0	0	0	0	0	0	0	2
-164.5	-74.5	7.339	62.724	0	0	0	0	0	0.33	0	0	0	0	0	0	0	0	0	2
-164.167	-74.5	7.34654	66.0811	0	0	0	0	0	0.33	0	0	0	0	0	0	0	0	0	2
-163.833	-74.5	7.35362	37.172	0	0	0	0	0	0.33	0	0	0	0	0	0	0	0	0	2
-163.5	-74.5	7.36116	51.3722	0	0	0	0	0	0.33	0	0	0	0	0	0	0	0	0	2
-163.167	-74.5	7.36823	68.1553	0	0	0	0	0	0.33	0	0	0	0	0	0	0	0	0	2
-162.833	-74.5	7.41369	-16.1734	0	0	0	0	0	0.33	0	0	0	0	0	0	0	0	0	2
-162.5	-74.5	7.45714	-4.70604	0	0	0	0	0	0.33	0	0	0	0	0	0	0	0	0	2
-162.167	-74.5	7.50058	-7.8042	0	0	0	0	0	0.33	0	0	0	0	0	0	0	0	0	2
-161.833	-74.5	7.54693	30.2822	0	0	0	0	0	0.33	0	0	0	0	0	0	0	0	0	2
-161.5	-74.5	7.59037	73.19	0	0	0	0	0	0.33	0	0	0	0	0	0	0	0	0	2
-161.167	-74.5	7.63671	110.791	0	0	0	0	0	0.33	0	0	0	0	0	0	0	0	0	2
-160.833	-74.5	7.67721	71.2459	0	0	0	0	0	0.33	0	0	0	0	0	0	0	0	0	2
-178.167	-74.8333	8.98965	-16.7415	0	0	0.0006038	0	0	0.38	0	0	0	0	0	0	0	0	0	2
-177.833	-74.8333	8.99667	-26.422	0	0	0.0007116	0	0	0.37	0	0	0	0	0	0	0	0	0	3
-177.5	-74.8333	9.0019	-23.8018	0	0	0.00072	0	0	0.37	0	0	0	0	0	0	0	0	0	3
-177.167	-74.8333	8.9984	-32.711	0	0	0.0010847	0	0	0.37	0	0	0	0	0	0	0	0	0	3
-176.833	-74.8333	8.88143	-2.77563	0	0	0.0014187	0	0	0.37	0	0	0	0	0	0	0	0	0	2
-176.5	-74.8333	8.76446	2.44874	0	0	0.0040333	0	0	0.37	0	0	0	0	0	0	0	0	0	2
-176.167	-74.8333	8.63969	9.84346	0	0	0.004812	0	0	0.37	0	0	0	0	0	0	0	0	0	2
-175.833	-74.8333	8.53051	9.2298	0	0	0.0025541	0	0	0.35	0	0	0	0	0	0	0	0	0	2
-175.5	-74.8333	8.40574	-8.25854	0	0	0.0030106	0	0	0.35	0	0	0	0	0	0	0	0	0	2
-175.167	-74.8333	8.28877	15.3195	0	0	0.003291	0	0	0.35	0	0	0	0	0	0	0	0	0	2
-174.833	-74.8333	8.1718	54.9658	0	0	0.0033665	0	0	0.32	0	0	0	0	0	0	0	0	0	2
-174.5	-74.8333	8.15347	18.3079	0	0	0.0030059	0	0	0.32	0	0	0	0	0	0	0	0	0	2
-174.167	-74.8333	8.13653	19	0	0	0.0050093	0	0	0.32	0	0	0	0	0	0	0	0	0	2
-173.833	-74.8333	8.12064	-4.0951	0	0	0.0087053	0	0	0.3	0	0	0	0	0	0	0	0	0	2
-173.5	-74.8333	8.10476	39.2244	0	0	0.0097897	0	0	0.3	0	0	0	0	0	0	0	0	0	2
-173.167	-74.8333	8.08887	53.2814	0	0	0.0102573	0	0	0.3	0	0	0	0	0	0	0	0	0	2
-172.833	-74.8333	8.07193	86.8975	0	0	0.0114933	0	0	0.3	0	0	0	0	0	0	0	0	0	2
-172.5	-74.8333	8.05604	47.156	0	0	0.0127061	0	0	0.3	0	0	0	0	0	0	0	0	0	2
-172.167	-74.8333	7.90187	68.7682	0	0	0.0132181	0	0	0.3	0	0	0	0	0	0	0	0	0	2
-171.833	-74.8333	7.74181	32.7576	0	0	0.0993358	0	0	0.3	0	0	0	0	0	0	0	0	0	2
-171.5	-74.8333	7.57108	74.4146	0	0	0.0892502	0	0	0.3	0	0	0	0	0	0	0	0	0	2
-171.167	-74.8333	7.41102	36.1645	0	0	0.0809985	0	0	0.3	0	0	0	0	0	0	0	0	0	2
-170.833	-74.8333	7.25096	76.6389	0	0	0.0277389	0	0	0.3	0	0	0	0	0	0	0	0	0	2
-170.5	-74.8333	7.09091	74.1641	0	0	0.0377458	0	0	0.3	0	0	0	0	0	0	0	0	0	2
-170.167	-74.8333	6.92018	81.3878	0	0	0.0355396	0	0	0.3	0	0	0	0	0	0	0	0	0	2
-169.833	-74.8333	6.89165	82.984	0	0	0	0	0	0.3	0	0	0	0	0	0	0	0	0	2
-169.5	-74.8333	6.87114	68.5513	0	0	0	0	0	0.3	0	0	0	0	0	0	0	0	0	2
-169.167	-74.8333	6.85063	43.2905	0	0	0	0	0	0.3	0	0	0	0	0	0	0	0	0	2
-168.833	-74.8333	6.83012	12.7196	0	0	0	0	0	0.3	0	0	0	0	0	0	0	0	0	2
-168.5	-74.8333	6.80825	46.9389	0	0	0	0	0	0.3	0	0	0	0	0	0	0	0	0	2
-168.167	-74.8333	6.78774	73.6464	0	0	0	0	0	0.3	0	0	0	0	0	0	0	0	0	2
-167.833	-74.8333	6.76723	78.3536	0	0	0	0	0	0.33	0	0	0	0	0	0	0	0	0	2
-167.5	-74.8333	6.76374	46.2466	0	0	0	0	0	0.33	0	0	0	0	0	0	0	0	0	2
-167.167	-74.8333	6.76299	46.2745	0	0	0	0	0	0.33	0	0	0	0	0	0	0	0	0	2
-166.833	-74.8333	6.76229	24.422	0	0	0	0	0	0.33	0	0	0	0	0	0	0	0	0	2
-166.5	-74.8333	6.76159	28.6464	0	0	0	0	0	0.33	0	0	0	0	0	0	0	0	0	2
-166.167	-74.8333	6.76089	22.8347	0	0	0	0	0	0.33	0	0	0	0	0	0	0	0	0	2
-165.833	-74.8333	6.76014	10.5299	0	0	0	0	0	0.33	0	0	0	0	0	0	0	0	0	2
-165.5	-74.8333	6.75944	7.49032	0	0	0	0	0	0.33	0	0	0	0	0	0	0	0	0	2
-165.167	-74.8333	6.81802	-43.3878	0	0	0	0	0	0.33	0	0	0	0	0	0	0	0	0	2
-164.833	-74.8333	6.88768	-30.7394	0	0	0	0	0	0.33	0	0	0	0	0	0	0	0	0	2
-164.5	-74.8333	6.96199	-68.1025	0	0	0	0	0	0.33	0	0	0	0	0	0	0	0	0	2
-164.167	-74.8333	7.03166	-18.5513	0	0	0	0	0	0.33	0	0	0	0	0	0	0	0	0	2
-163.833	-74.8333	7.10132	1.42198	0	0	0	0	0	0.33	0	0	0	0	0	0	0	0	0	2
-163.5	-74.8333	7.17098	61.6884	0	0	0	0	0	0.33	0	0	0	0	0	0	0	0	0	2
-163.167	-74.8333	7.24529	0.675919	0	0	0	0	0	0.33	0	0	0	0	0	0	0	0	0	2
-162.833	-74.8333	7.20591	-6.87073	0	0	0	0	0	0.33	0	0	0	0	0	0	0	0	0	2
-162.5	-74.8333	7.14353	0.775628	0	0	0	0	0	0.33	0	0	0	0	0	0	0	0	0	2
-162.167	-74.8333	7.08115	50.0225	0	0	0	0	0	0.33	0	0	0	0	0	0	0	0	0	2
-161.833	-74.8333	7.01878	53.341	0	0	0	0	0	0.33	0	0	0	0	0	0	0	0	0	2
-161.5	-74.8333	6.95224	44.7288	0	0	0	0	0	0.33	0	0	0	0	0	0	0	0	0	2
-161.167	-74.8333	6.88986	49.8098	0	0	0	0	0	0.33	0	0	0	0	0	0	0	0	0	2
-160.833	-74.8333	6.82749	32.7915	0	0	0	0	0	0.33	0	0	0	0	0	0	0	0	0	2
-179.833	-75.1667	9	0	0	0	0	0	0	0.37	0	0	0	0	0	0	0	0	0	2
-179.5	-75.1667	8.91241	4.72474	0	0	0	0	0	0.37	0	0	0	0	0	0	0	0	0	2
-179.167	-75.1667	8.77952	-6.62964	0	0	0	0	0	0.37	0	0	0	0	0	0	0	0	0	2
-178.833	-75.1667	8.64664	-18.6208	0	0	0	0	0	0.38	0	0	0	0	0	0	0	0	0	3
-178.5	-75.1667	8.51375	-15.2753	0	0	0	0	0	0.38	0	0	0	0	0	0	0	0	0	3
-178.167	-75.1667	8.38086	-31.3975	0	0	0	0	0	0.38	0	0	0	0	0	0	0	0	0	2
-177.833	-75.1667	8.24798	19.7247	0	0	0	0	0	0.37	0	0	0	0	0	0	0	0	0	2
-177.5	-75.1667	8.11509	8	0	0	0	0	0	0.37	0	0	0	0	0	0	0	0	0	2
-177.167	-75.1667	8.04507	-10.6911	0	0	0	0	0	0.37	0	0	0	0	0	0	0	0	0	2
-176.833	-75.1667	8.03567	-5.19919	0	0	0	0	0	0.37	0	0	0	0	0	0	0	0	0	2
-176.5	-75.1667	8.02626	3.55342	0	0	0	0	0	0.37	0	0	0	0	0	0	0	0	0	2
-176.167	-75.1667	8.01686	-0.724738	0	0	0	0	0	0.37	0	0	0	0	0	0	0	0	0	2
-175.833	-75.1667	8.00745	-27.1376	0	0	0	0	0	0.35	0	0	0	0	0	0	0	0	0	2
-175.5	-75.1667	7.99804	-7.12938	0	0	0	0	0	0.35	0	0	0	0	0	0	0	0	0	2
-175.167	-75.1667	7.98864	-18.7921	0	0	0	0	0	0.35	0	0	0	0	0	0	0	0	0	2
-174.833	-75.1667	7.91995	38.6574	0	0	0	0	0	0.32	0	0	0	0	0	0	0	0	0	2
-174.5	-75.1667	7.74549	51.0252	0	0	0	0	0	0.32	0	0	0	0	0	0	0	0	0	2
-174.167	-75.1667	7.57102	3.47791	0	0	0	0	0	0.32	0	0	0	0	0	0	0	0	0	2
-173.833	-75.1667	7.39656	39.3455	0	0	0	0	0	0.3	0	0	0	0	0	0	0	0	0	2
-173.5	-75.1667	7.21047	54.1039	0	0	0	0	0	0.3	0	0	0	0	0	0	0	0	0	2
-173.167	-75.1667	7.04764	24.6625	0	0	0	0	0	0.3	0	0	0	0	0	0	0	0	0	2
-172.833	-75.1667	6.87317	17.8389	0	0	0	0	0	0.3	0	0	0	0	0	0	0	0	0	2
-172.5	-75.1667	6.73729	74.4495	0	0	0	0	0	0.3	0	0	0	0	0	0	0	0	0	2
-172.167	-75.1667	6.74756	50.1789	0	0	0	0	0	0.3	0	0	0	0	0	0	0	0	0	2
-171.833	-75.1667	6.75606	-17.1109	0	0	0	0	0	0.3	0	0	0	0	0	0	0	0	0	2
-171.5	-75.1667	6.76471	34.9073	0	0	0	0	0	0.3	0	0	0	0	0	0	0	0	0	2
-171.167	-75.1667	6.77346	54.6561	0	0	0	0	0	0.3	0	0	0	0	0	0	0	0	0	2
-170.833	-75.1667	6.78123	63.1553	0	0	0	0	0	0.3	0	0	0	0	0	0	0	0	0	2
-170.5	-75.1667	6.78815	14.6051	0	0	0	0	0	0.3	0	0	0	0	0	0	0	0	0	2
-170.167	-75.1667	6.79087	55.2416	0	0	0	0	0	0.3	0	0	0	0	0	0	0	0	0	2
-169.833	-75.1667	6.75952	97.1862	0	0	0	0	0	0.3	0	0	0	0	0	0	0	0	0	2
-169.5	-75.1667	6.72816	116.618	0	0	0	0	0	0.3	0	0	0	0	0	0	0	0	0	2
-169.167	-75.1667	6.6989	100.149	0	0	0	0	0	0.3	0	0	0	0	0	0	0	0	0	2
-168.833	-75.1667	6.66545	35.2416	0	0	0	0	0	0.3	0	0	0	0	0	0	0	0	0	2
-168.5	-75.1667	6.6341	-15.165	0	0	0	0	0	0.3	0	0	0	0	0	0	0	0	0	2
-168.167	-75.1667	6.60274	-31.2474	0	0	0	0	0	0.3	0	0	0	0	0	0	0	0	0	2
-167.833	-75.1667	6.57139	-29.8961	0	0	0	0	0	0.3	0	0	0	0	0	0	0	0	0	2
-167.5	-75.1667	6.6085	7.72474	0	0	0	0	0	0.3	0	0	0	0	0	0	0	0	0	2
-167.167	-75.1667	6.6473	22.273	0	0	0	0	0	0.3	0	0	0	0	0	0	0	0	0	2
-166.833	-75.1667	6.6861	60.1845	0	0	0	0	0	0.33	0	0	0	0	0	0	0	0	0	2
-166.5	-75.1667	6.7249	55.3118	0	0	0	0	0	0.33	0	0	0	0	0	0	0	0	0	2
-166.167	-75.1667	6.7637	-0.140531	0	0	0	0	0	0.33	0	0	0	0	0	0	0	0	0	2
-165.833	-75.1667	6.8025	21.0594	0	0	0	0	0	0.33	0	0	0	0	0	0	0	0	0	2
-165.5	-75.1667	6.8413	-35.0366	0	0	0	0	0	0.33	0	0	0	0	0	0	0	0	0	2
-165.167	-75.1667	6.81874	18.3455	0	0	0	0	0	0.33	0	0	0	0	0	0	0	0	0	2
-164.833	-75.1667	6.78324	40.1713	0	0	0	0	0	0.33	0	0	0	0	0	0	0	0	0	2
-164.5	-75.1667	6.74774	51.3792	0	0	0	0	0	0.33	0	0	0	0	0	0	0	0	0	2
-164.167	-75.1667	6.71223	7.51684	0	0	0	0	0	0.33	0	0	0	0	0	0	0	0	0	2
-163.833	-75.1667	6.67673	11.6237	0	0	0	0	0	0.33	0	0	0	0	0	0	0	0	0	2
-163.5	-75.1667	6.64123	63.6882	0	0	0	0	0	0.33	0	0	0	0	0	0	0	0	0	2
-163.167	-75.1667	6.60573	67.3792	0	0	0	0	0	0.33	0	0	0	0	0	0	0	0	0	2
-162.833	-75.1667	6.59511	14.1376	0	0	0	0	0	0.33	0	0	0	0	0	0	0	0	0	2
-162.5	-75.1667	6.59642	68.1376	0	0	0	0	0	0.33	0	0	0	0	0	0	0	0	0	2
-162.167	-75.1667	6.59774	33	0	0	0	0	0	0.33	0	0	0	0	0	0	0	0	0	2
-161.833	-75.1667	6.59905	53.41	0	0	0	0	0	0.33	0	0	0	0	0	0	0	0	0	2
-161.5	-75.1667	6.60037	19.4158	0	0	0	0	0	0.33	0	0	0	0	0	0	0	0	0	2
-161.167	-75.1667	6.60169	-10.0337	0	0	0	0	0	0.33	0	0	0	0	0	0	0	0	0	2
-160.833	-75.1667	6.603	59.6436	0	0	0	0	0	0.33	0	0	0	0	0	0	0	0	0	2
-179.833	-75.5	8.04884	0	0	0	0	0	0	0.37	0	0	0	0	0	0	0	0	0	2
-179.5	-75.5	8.03943	-20.365	0	0	0	0	0	0.37	0	0	0	0	0	0	0	0	0	2
-179.167	-75.5	8.03003	8.29197	0	0	0	0	0	0.37	0	0	0	0	0	0	0	0	0	2
-178.833	-75.5	8.02062	7.41701	0	0	0	0	0	0.38	0	0	0	0	0	0	0	0	0	2
-178.5	-75.5	8.01184	17.5381	0	0	0	0	0	0.38	0	0	0	0	0	0	0	0	0	2
-178.167	-75.5	8.00243	-14.1222	0	0	0	0	0	0.38	0	0	0	0	0	0	0	0	0	2
-177.833	-75.5	7.99303	25.7287	0	0	0	0	0	0.37	0	0	0	0	0	0	0	0	0	2
-177.5	-75.5	7.98362	5.7417	0	0	0	0	0	0.37	0	0	0	0	0	0	0	0	0	2
-177.167	-75.5	7.83853	-7.69629	0	0	0	0	0	0.37	0	0	0	0	0	0	0	0	0	2
-176.833	-75.5	7.66407	-14.246	0	0	0	0	0	0.37	0	0	0	0	0	0	0	0	0	2
-176.5	-75.5	7.48961	-9.13278	0	0	0	0	0	0.37	0	0	0	0	0	0	0	0	0	2
-176.167	-75.5	7.31515	-1.7749	0	0	0	0	0	0.37	0	0	0	0	0	0	0	0	0	2
-175.833	-75.5	7.14068	-16.0462	0	0	0	0	0	0.35	0	0	0	0	0	0	0	0	0	2
-175.5	-75.5	6.96622	-9.47044	0	0	0	0	0	0.35	0	0	0	0	0	0	0	0	0	2
-175.167	-75.5	6.80339	10.0462	0	0	0	0	0	0.35	0	0	0	0	0	0	0	0	0	2
-174.833	-75.5	6.78717	27.0388	0	0	0	0	0	0.32	0	0	0	0	0	0	0	0	0	2
-174.5	-75.5	6.86048	20.4834	0	0	0	0	0	0.32	0	0	0	0	0	0	0	0	0	2
-174.167	-75.5	6.92201	-2.07936	0	0	0	0	0	0.32	0	0	0	0	0	0	0	0	0	2
-173.833	-75.5	6.97439	4.26329	0	0	0	0	0	0.3	0	0	0	0	0	0	0	0	0	2
-173.5	-75.5	7.01951	31.4973	0	0	0	0	0	0.3	0	0	0	0	0	0	0	0	0	2
-173.167	-75.5	7.05633	33.9765	0	0	0	0	0	0.3	0	0	0	0	0	0	0	0	0	2
-172.833	-75.5	7.09113	55.7278	0	0	0	0	0	0.3	0	0	0	0	0	0	0	0	0	2
-172.5	-75.5	7.08154	-10.9336	0	0	0	0	0	0.3	0	0	0	0	0	0	0	0	0	2
-172.167	-75.5	7.00837	31.404	0	0	0	0	0	0.3	0	0	0	0	0	0	0	0	0	2
-171.833	-75.5	6.94008	27.6085	0	0	0	0	0	0.3	0	0	0	0	0	0	0	0	0	2
-171.5	-75.5	6.8669	29.3549	0	0	0	0	0	0.3	0	0	0	0	0	0	0	0	0	2
-171.167	-75.5	6.79373	-27.6623	0	0	0	0	0	0.3	0	0	0	0	0	0	0	0	0	2
-170.833	-75.5	6.72056	-16	0	0	0	0	0	0.3	0	0	0	0	0	0	0	0	0	2
-170.5	-75.5	6.64739	2.66234	0	0	0	0	0	0.3	0	0	0	0	0	0	0	0	0	2
-170.167	-75.5	6.58491	20.0123	0	0	0	0	0	0.3	0	0	0	0	0	0	0	0	0	2
-169.833	-75.5	6.56499	25.6955	0	0	0	0	0	0.3	0	0	0	0	0	0	0	0	0	2
-169.5	-75.5	6.54507	32.1126	0	0	0	0	0	0.3	0	0	0	0	0	0	0	0	0	2
-169.167	-75.5	6.52516	33.4834	0	0	0	0	0	0.3	0	0	0	0	0	0	0	0	0	2
-168.833	-75.5	6.50524	44.7417	0	0	0	0	0	0.3	0	0	0	0	0	0	0	0	0	2
-168.5	-75.5	6.48532	39.1602	0	0	0	0	0	0.3	0	0	0	0	0	0	0	0	0	2
-168.167	-75.5	6.46541	37.5366	0	0	0	0	0	0.3	0	0	0	0	0	0	0	0	0	2
-167.833	-75.5	6.44682	18.398	0	0	0	0	0	0.3	0	0	0	0	0	0	0	0	0	2
-167.5	-75.5	6.44518	28.0794	0	0	0	0	0	0.3	0	0	0	0	0	0	0	0	0	2
-167.167	-75.5	6.44575	17.0107	0	0	0	0	0	0.3	0	0	0	0	0	0	0	0	0	2
-166.833	-75.5	6.44632	-11.9319	0	0	0	0	0	0.33	0	0	0	0	0	0	0	0	0	2
-166.5	-75.5	6.44685	15.3919	0	0	0	0	0	0.33	0	0	0	0	0	0	0	0	0	2
-166.167	-75.5	6.44741	11.0045	0	0	0	0	0	0.33	0	0	0	0	0	0	0	0	0	2
-165.833	-75.5	6.44798	14	0	0	0	0	0	0.33	0	0	0	0	0	0	0	0	0	2
-165.5	-75.5	6.44855	7.5166	0	0	0	0	0	0.33	0	0	0	0	0	0	0	0	0	2
-165.167	-75.5	6.40582	28.2659	0	0	0	0	0	0.33	0	0	0	0	0	0	0	0	0	2
-164.833	-75.5	6.33539	5.25196	0	0	0	0	0	0.33	0	0	0	0	0	0	0	0	0	2
-164.5	-75.5	6.26496	1.2251	0	0	0	0	0	0.33	0	0	0	0	0	0	0	0	0	2
-164.167	-75.5	6.19453	18.3709	0	0	0	0	0	0.33	0	0	0	0	0	0	0	0	0	2
-163.833	-75.5	6.12409	38.7085	0	0	0	0	0	0.33	0	0	0	0	0	0	0	0	0	2
-163.5	-75.5	6.05366	27.0462	0	0	0	0	0	0.33	0	0	0	0	0	0	0	0	0	2
-163.167	-75.5	5.98323	57.1147	0	0	0	0	0	0.33	0	0	0	0	0	0	0	0	0	2
-162.833	-75.5	5.97014	62.8413	0	0	0	0	0	0.33	0	0	0	0	0	0	0	0	0	2
-162.5	-75.5	6.03383	56.9798	0	0	0	0	0	0.33	0	0	0	0	0	0	0	0	0	2
-162.167	-75.5	6.09751	-26.5628	0	0	0	0	0	0.33	0	0	0	0	0	0	0	0	0	2
-161.833	-75.5	6.1612	-43.1248	0	0	0	0	0	0.33	0	0	0	0	0	0	0	0	0	2
-161.5	-75.5	6.22489	-24.2328	0	0	0	0	0	0.33	0	0	0	0	0	0	0	0	0	2
-161.167	-75.5	6.28433	-14.3282	0	0	0	0	0	0.33	0	0	0	0	0	0	0	0	0	2
-160.833	-75.5	6.34802	58.2583	0	0	0	0	0	0.33	0	0	0	0	0	0	0	0	0	2
-176.167	-75.8333	7.29656	-32.2896	0	0	0	0	0	0.37	0	0	0	0	0	0	0	0	0	2
-175.833	-75.8333	7.34767	-1.24182	0	0	0	0	0	0.35	0	0	0	0	0	0	0	0	0	2
-175.5	-75.8333	7.38613	-6.14683	0	0	0	0	0	0.35	0	0	0	0	0	0	0	0	0	2
-175.167	-75.8333	7.39219	8.84638	0	0	0	0	0	0.35	0	0	0	0	0	0	0	0	0	2
-174.833	-75.8333	7.27875	0.0542877	0	0	0	0	0	0.32	0	0	0	0	0	0	0	0	0	2
-174.5	-75.8333	7.17287	-16.529	0	0	0	0	0	0.32	0	0	0	0	0	0	0	0	0	2
-174.167	-75.8333	7.05943	-37	0	0	0	0	0	0.32	0	0	0	0	0	0	0	0	0	2
-173.833	-75.8333	6.95355	8.24182	0	0	0	0	0	0.3	0	0	0	0	0	0	0	0	0	2
-173.5	-75.8333	6.84011	7.20911	0	0	0	0	0	0.3	0	0	0	0	0	0	0	0	0	2
-173.167	-75.8333	6.73423	-39.1616	0	0	0	0	0	0.3	0	0	0	0	0	0	0	0	0	2
-172.833	-75.8333	6.62079	-1.0905	0	0	0	0	0	0.3	0	0	0	0	0	0	0	0	0	2
-172.5	-75.8333	6.5385	-29.1359	0	0	0	0	0	0.3	0	0	0	0	0	0	0	0	0	2
-172.167	-75.8333	6.46714	1.0555	0	0	0	0	0	0.3	0	0	0	0	0	0	0	0	0	2
-171.833	-75.8333	6.39068	-33.1209	0	0	0	0	0	0.3	0	0	0	0	0	0	0	0	0	2
-171.5	-75.8333	6.31932	0.201481	0	0	0	0	0	0.3	0	0	0	0	0	0	0	0	0	2
-171.167	-75.8333	6.24286	-14.7582	0	0	0	0	0	0.3	0	0	0	0	0	0	0	0	0	2
-170.833	-75.8333	6.1664	-11.1737	0	0	0	0	0	0.3	0	0	0	0	0	0	0	0	0	2
-170.5	-75.8333	6.09504	-22.2745	0	0	0	0	0	0.3	0	0	0	0	0	0	0	0	0	2
-170.167	-75.8333	6.07362	-11.6373	0	0	0	0	0	0.3	0	0	0	0	0	0	0	0	0	2
-169.833	-75.8333	6.10657	-15.0327	0	0	0	0	0	0.3	0	0	0	0	0	0	0	0	0	2
-169.5	-75.8333	6.14187	-0.362735	0	0	0	0	0	0.3	0	0	0	0	0	0	0	0	0	2
-169.167	-75.8333	6.17481	-5.348	0	0	0	0	0	0.3	0	0	0	0	0	0	0	0	0	2
-168.833	-75.8333	6.21011	23.9673	0	0	0	0	0	0.3	0	0	0	0	0	0	0	0	0	2
-168.5	-75.8333	6.24541	66.646	0	0	0	0	0	0.3	0	0	0	0	0	0	0	0	0	2
-168.167	-75.8333	6.27836	30.4836	0	0	0	0	0	0.3	0	0	0	0	0	0	0	0	0	2
-167.833	-75.8333	6.28874	27.0327	0	0	0	0	0	0.3	0	0	0	0	0	0	0	0	0	2
-167.5	-75.8333	6.15852	10.2323	0	0	0	0	0	0.3	0	0	0	0	0	0	0	0	0	2
-167.167	-75.8333	6.019	65.5391	0	0	0	0	0	0.3	0	0	0	0	0	0	0	0	0	2
-166.833	-75.8333	5.87947	52.1678	0	0	0	0	0	0.33	0	0	0	0	0	0	0	0	0	2
-166.5	-75.8333	5.74925	94.1863	0	0	0	0	0	0.33	0	0	0	0	0	0	0	0	0	2
-166.167	-75.8333	5.60973	40.9445	0	0	0	0	0	0.33	0	0	0	0	0	0	0	0	0	2
-165.833	-75.8333	5.47951	0.790885	0	0	0	0	0	0.33	0	0	0	0	0	0	0	0	0	2
-165.5	-75.8333	5.33999	12.2745	0	0	0	0	0	0.33	0	0	0	0	0	0	0	0	0	2
-165.167	-75.8333	5.37127	19.9832	0	0	0	0	0	0.33	0	0	0	0	0	0	0	0	0	2
-164.833	-75.8333	5.45424	-13.9118	0	0	0	0	0	0.33	0	0	0	0	0	0	0	0	0	2
-164.5	-75.8333	5.53722	-22.0444	0	0	0	0	0	0.33	0	0	0	0	0	0	0	0	0	2
-164.167	-75.8333	5.61466	4.87909	0	0	0	0	0	0.33	0	0	0	0	0	0	0	0	0	2
-163.833	-75.8333	5.69763	17.5391	0	0	0	0	0	0.33	0	0	0	0	0	0	0	0	0	2
-163.5	-75.8333	5.77507	30.1232	0	0	0	0	0	0.33	0	0	0	0	0	0	0	0	0	2
-163.167	-75.8333	5.85805	24.3627	0	0	0	0	0	0.33	0	0	0	0	0	0	0	0	0	2
-162.833	-75.8333	5.90014	-10.9969	0	0	0	0	0	0.33	0	0	0	0	0	0	0	0	0	2
-162.5	-75.8333	5.89135	-23.1536	0	0	0	0	0	0.33	0	0	0	0	0	0	0	0	0	2
-162.167	-75.8333	5.88194	-44.8236	0	0	0	0	0	0.33	0	0	0	0	0	0	0	0	0	2
-161.833	-75.8333	5.87316	20.9019	0	0	0	0	0	0.33	0	0	0	0	0	0	0	0	0	2
-161.5	-75.8333	5.86374	-0.186328	0	0	0	0	0	0.33	0	0	0	0	0	0	0	0	0	2
-161.167	-75.8333	5.85496	43.5459	0	0	0	0	0	0.33	0	0	0	0	0	0	0	0	0	2
-160.833	-75.8333	5.84555	47	0	0	0	0	0	0.33	0	0	0	0	0	0	0	0	0	2
-179.167	-76.1667	7.65304	-30.5641	0	0	0	0	0	0.37	0	0	0	0	0	0	0	0	0	2
-178.833	-76.1667	7.68503	-21.6947	0	0	0	0	0	0.38	0	0	0	0	0	0	0	0	0	2
-178.5	-76.1667	7.70559	9.16112	0	0	0	0	0	0.38	0	0	0	0	0	0	0	0	0	2
-178.167	-76.1667	7.72077	-17.5042	0	0	0	0	0	0.38	0	0	0	0	0	0	0	0	0	2
-177.833	-76.1667	7.67889	-21.2581	0	0	0	0	0	0.37	0	0	0	0	0	0	0	0	0	2
-177.5	-76.1667	7.53398	-39.9516	0	0	0	0	0	0.37	0	0	0	0	0	0	0	0	0	2
-177.167	-76.1667	7.38907	-37.9395	0	0	0	0	0	0.37	0	0	0	0	0	0	0	0	0	2
-176.833	-76.1667	7.23381	-38.1291	0	0	0	0	0	0.37	0	0	0	0	0	0	0	0	0	2
-176.5	-76.1667	7.0889	-29.8871	0	0	0	0	0	0.37	0	0	0	0	0	0	0	0	0	2
-176.167	-76.1667	6.93364	-5.68516	0	0	0	0	0	0.37	0	0	0	0	0	0	0	0	0	2
-175.833	-76.1667	6.78873	-18.984	0	0	0	0	0	0.35	0	0	0	0	0	0	0	0	0	3
-175.5	-76.1667	6.64382	-2.3225	0	0	0	0	0	0.35	0	0	0	0	0	0	0	0	0	2
-175.167	-76.1667	6.50548	20.2668	0	0	0	0	0	0.35	0	0	0	0	0	0	0	0	0	2
-174.833	-76.1667	6.37932	2.79014	0	0	0	0	0	0.32	0	0	0	0	0	0	0	0	0	2
-174.5	-76.1667	6.25315	-3.64514	0	0	0	0	0	0.32	0	0	0	0	0	0	0	0	0	2
-174.167	-76.1667	6.11797	-11.1452	0	0	0	0	0	0.32	0	0	0	0	0	0	0	0	0	2
-173.833	-76.1667	5.99181	-2.56427	0	0	0	0	0	0.3	0	0	0	0	0	0	0	0	0	2
-173.5	-76.1667	5.86564	-19.6129	0	0	0	0	0	0.3	0	0	0	0	0	0	0	0	0	2
-173.167	-76.1667	5.73046	-21.5324	0	0	0	0	0	0.3	0	0	0	0	0	0	0	0	0	2
-172.833	-76.1667	5.67849	-21.3871	0	0	0	0	0	0.3	0	0	0	0	0	0	0	0	0	2
-172.5	-76.1667	5.7451	-34.6453	0	0	0	0	0	0.3	0	0	0	0	0	0	0	0	0	2
-172.167	-76.1667	5.81647	-6.46745	0	0	0	0	0	0.3	0	0	0	0	0	0	0	0	0	2
-171.833	-76.1667	5.88308	-7.29028	0	0	0	0	0	0.3	0	0	0	0	0	0	0	0	0	2
-171.5	-76.1667	5.94969	-17.0298	0	0	0	0	0	0.3	0	0	0	0	0	0	0	0	0	2
-171.167	-76.1667	6.02106	-23.6771	0	0	0	0	0	0.3	0	0	0	0	0	0	0	0	0	2
-170.833	-76.1667	6.08767	-5.64514	0	0	0	0	0	0.3	0	0	0	0	0	0	0	0	0	2
-170.5	-76.1667	6.15428	-6.66285	0	0	0	0	0	0.3	0	0	0	0	0	0	0	0	0	2
-170.167	-76.1667	5.97809	8.74195	0	0	0	0	0	0.3	0	0	0	0	0	0	0	0	0	2
-169.833	-76.1667	5.78091	-9.51611	0	0	0	0	0	0.3	0	0	0	0	0	0	0	0	0	2
-169.5	-76.1667	5.56964	-7.02906	0	0	0	0	0	0.3	0	0	0	0	0	0	0	0	0	2
-169.167	-76.1667	5.37245	-1.93541	0	0	0	0	0	0.3	0	0	0	0	0	0	0	0	0	2
-168.833	-76.1667	5.17527	12.3508	0	0	0	0	0	0.3	0	0	0	0	0	0	0	0	0	2
-168.5	-76.1667	4.964	47.8338	0	0	0	0	0	0.3	0	0	0	0	0	0	0	0	0	2
-168.167	-76.1667	4.76681	35.0968	0	0	0	0	0	0.3	0	0	0	0	0	0	0	0	0	2
-167.833	-76.1667	4.69299	43.7838	0	0	0	0	0	0.3	0	0	0	0	0	0	0	0	0	2
-167.5	-76.1667	4.79599	19.2257	0	0	0	0	0	0.3	0	0	0	0	0	0	0	0	0	2
-167.167	-76.1667	4.89213	39.6451	0	0	0	0	0	0.3	0	0	0	0	0	0	0	0	0	2
-166.833	-76.1667	4.99513	42.3987	0	0	0	0	0	0.33	0	0	0	0	0	0	0	0	0	2
-166.5	-76.1667	5.09126	31.2903	0	0	0	0	0	0.33	0	0	0	0	0	0	0	0	0	2
-166.167	-76.1667	5.1874	39.0711	0	0	0	0	0	0.33	0	0	0	0	0	0	0	0	0	2
-165.833	-76.1667	5.2904	-1.43819	0	0	0	0	0	0.33	0	0	0	0	0	0	0	0	0	2
-165.5	-76.1667	5.38653	-0.645138	0	0	0	0	0	0.33	0	0	0	0	0	0	0	0	0	2
-165.167	-76.1667	5.38686	-24.219	0	0	0	0	0	0.33	0	0	0	0	0	0	0	0	0	2
-164.833	-76.1667	5.38448	-23.7099	0	0	0	0	0	0.33	0	0	0	0	0	0	0	0	0	2
-164.5	-76.1667	5.38227	-9.90319	0	0	0	0	0	0.33	0	0	0	0	0	0	0	0	0	2
-164.167	-76.1667	5.37989	-28.2396	0	0	0	0	0	0.33	0	0	0	0	0	0	0	0	0	2
-163.833	-76.1667	5.37768	-72.5483	0	0	0	0	0	0.33	0	0	0	0	0	0	0	0	0	2
-163.5	-76.1667	5.37546	-34.1614	0	0	0	0	0	0.33	0	0	0	0	0	0	0	0	0	2
-163.167	-76.1667	5.37309	-31.3549	0	0	0	0	0	0.33	0	0	0	0	0	0	0	0	0	2
-162.833	-76.1667	5.35552	8.51626	0	0	0	0	0	0.33	0	0	0	0	0	0	0	0	0	2
-162.5	-76.1667	5.32422	-8.40807	0	0	0	0	0	0.33	0	0	0	0	0	0	0	0	0	2
-162.167	-76.1667	5.29068	-27.4515	0	0	0	0	0	0.33	0	0	0	0	0	0	0	0	0	2
-161.833	-76.1667	5.25938	-1.5807	0	0	0	0	0	0.33	0	0	0	0	0	0	0	0	0	2
-161.5	-76.1667	5.22584	19.2385	0	0	0	0	0	0.33	0	0	0	0	0	0	0	0	0	2
-161.167	-76.1667	5.19453	11.0968	0	0	0	0	0	0.33	0	0	0	0	0	0	0	0	0	2
-160.833	-76.1667	5.16323	-10.7072	0	0	0	0	0	0.33	0	0	0	0	0	0	0	0	0	2
-179.833	-76.5	7.39678	32.0602	0	0	0	0	0	0.37	0	0	0	0	0	0	0	0	0	2
-179.5	-76.5	7.23871	-9.67278	0	0	0	0	0	0.37	0	0	0	0	0	0	0	0	0	2
-179.167	-76.5	7.06935	-10.9683	0	0	0	0	0	0.37	0	0	0	0	0	0	0	0	0	2
-178.833	-76.5	6.91128	2.03342	0	0	0	0	0	0.38	0	0	0	0	0	0	0	0	0	2
-178.5	-76.5	6.75321	-17.2574	0	0	0	0	0	0.38	0	0	0	0	0	0	0	0	0	3
-178.167	-76.5	6.59767	-20.2421	0	0	0	0	0	0.38	0	0	0	0	0	0	0	0	0	3
-177.833	-76.5	6.45302	34.7002	0	0	0	0	0	0.37	0	0	0	0	0	0	0	0	0	2
-177.5	-76.5	6.30837	22.5159	0	0	0	0	0	0.37	0	0	0	0	0	0	0	0	0	2
-177.167	-76.5	6.16373	13.3289	0	0	0	0	0	0.37	0	0	0	0	0	0	0	0	0	2
-176.833	-76.5	6.00875	29.7736	0	0	0	0	0	0.37	0	0	0	0	0	0	0	0	0	2
-176.5	-76.5	5.8641	-4.78029	0	0	0	0	0	0.37	0	0	0	0	0	0	0	0	0	2
-176.167	-76.5	5.71945	17.5212	0	0	0	0	0	0.37	0	0	0	0	0	0	0	0	0	2
-175.833	-76.5	5.57481	31.621	0	0	0	0	0	0.35	0	0	0	0	0	0	0	0	0	2
-175.5	-76.5	5.56354	33.7897	0	0	0	0	0	0.35	0	0	0	0	0	0	0	0	0	2
-175.167	-76.5	5.6415	2.89483	0	0	0	0	0	0.35	0	0	0	0	0	0	0	0	0	2
-174.833	-76.5	5.72503	15.1275	0	0	0	0	0	0.32	0	0	0	0	0	0	0	0	0	2
-174.5	-76.5	5.79743	14.0019	0	0	0	0	0	0.32	0	0	0	0	0	0	0	0	0	2
-174.167	-76.5	5.88096	-6.95824	0	0	0	0	0	0.32	0	0	0	0	0	0	0	0	0	2
-173.833	-76.5	5.95892	-6.01087	0	0	0	0	0	0.3	0	0	0	0	0	0	0	0	0	2
-173.5	-76.5	6.03688	-5.87501	0	0	0	0	0	0.3	0	0	0	0	0	0	0	0	0	2
-173.167	-76.5	6.11191	-4.51587	0	0	0	0	0	0.3	0	0	0	0	0	0	0	0	0	2
-172.833	-76.5	5.89214	4.56224	0	0	0	0	0	0.3	0	0	0	0	0	0	0	0	0	2
-172.5	-76.5	5.67238	14.5893	0	0	0	0	0	0.3	0	0	0	0	0	0	0	0	0	2
-172.167	-76.5	5.43691	24.362	0	0	0	0	0	0.3	0	0	0	0	0	0	0	0	0	2
-171.833	-76.5	5.21714	10.1369	0	0	0	0	0	0.3	0	0	0	0	0	0	0	0	0	2
-171.5	-76.5	4.99738	7.8631	0	0	0	0	0	0.3	0	0	0	0	0	0	0	0	0	2
-171.167	-76.5	4.77761	-1.21559	0	0	0	0	0	0.3	0	0	0	0	0	0	0	0	0	2
-170.833	-76.5	4.55784	32.0734	0	0	0	0	0	0.3	0	0	0	0	0	0	0	0	0	2
-170.5	-76.5	4.50709	9.371	0	0	0	0	0	0.3	0	0	0	0	0	0	0	0	0	2
-170.167	-76.5	4.68306	-4.08659	0	0	0	0	0	0.3	0	0	0	0	0	0	0	0	0	2
-169.833	-76.5	4.86261	14.0685	0	0	0	0	0	0.3	0	0	0	0	0	0	0	0	0	2
-169.5	-76.5	5.02238	25.6612	0	0	0	0	0	0.3	0	0	0	0	0	0	0	0	0	2
-169.167	-76.5	5.17513	17.2421	0	0	0	0	0	0.3	0	0	0	0	0	0	0	0	0	2
-168.833	-76.5	5.3213	18.9782	0	0	0	0	0	0.3	0	0	0	0	0	0	0	0	0	2
-168.5	-76.5	5.46131	-6.8631	0	0	0	0	0	0.3	0	0	0	0	0	0	0	0	0	2
-168.167	-76.5	5.59554	-13.7579	0	0	0	0	0	0.3	0	0	0	0	0	0	0	0	0	2
-167.833	-76.5	5.60506	-10.4506	0	0	0	0	0	0.3	0	0	0	0	0	0	0	0	0	2
-167.5	-76.5	5.58992	25.822	0	0	0	0	0	0.3	0	0	0	0	0	0	0	0	0	2
-167.167	-76.5	5.5737	12.4747	0	0	0	0	0	0.3	0	0	0	0	0	0	0	0	0	2
-166.833	-76.5	5.55856	4.82686	0	0	0	0	0	0.33	0	0	0	0	0	0	0	0	0	2
-166.5	-76.5	5.54342	7.5893	0	0	0	0	0	0.33	0	0	0	0	0	0	0	0	0	2
-166.167	-76.5	5.52828	-2.65277	0	0	0	0	0	0.33	0	0	0	0	0	0	0	0	0	2
-165.833	-76.5	5.51314	-14.4841	0	0	0	0	0	0.33	0	0	0	0	0	0	0	0	0	2
-165.5	-76.5	5.50057	7.52636	0	0	0	0	0	0.33	0	0	0	0	0	0	0	0	0	2
-165.167	-76.5	5.49732	-6.0913	0	0	0	0	0	0.33	0	0	0	0	0	0	0	0	0	2
-164.833	-76.5	5.49356	-13.9266	0	0	0	0	0	0.33	0	0	0	0	0	0	0	0	0	2
-164.5	-76.5	5.49006	-18.7788	0	0	0	0	0	0.33	0	0	0	0	0	0	0	0	0	2
-164.167	-76.5	5.48655	-8.48413	0	0	0	0	0	0.33	0	0	0	0	0	0	0	0	0	2
-163.833	-76.5	5.48305	-0.652767	0	0	0	0	0	0.33	0	0	0	0	0	0	0	0	0	2
-163.5	-76.5	5.47955	-30.7705	0	0	0	0	0	0.33	0	0	0	0	0	0	0	0	0	2
-163.167	-76.5	5.47604	-70.5258	0	0	0	0	0	0.33	0	0	0	0	0	0	0	0	0	2
-162.833	-76.5	5.54783	-92.2192	0	0	0	0	0	0.33	0	0	0	0	0	0	0	0	0	2
-162.5	-76.5	5.64864	-109.479	0	0	0	0	0	0.33	0	0	0	0	0	0	0	0	0	2
-162.167	-76.5	5.74945	-62.1369	0	0	0	0	0	0.33	0	0	0	0	0	0	0	0	0	2
-161.833	-76.5	5.85026	-22.7897	0	0	0	0	0	0.33	0	0	0	0	0	0	0	0	0	2
-161.5	-76.5	5.95107	-12.4524	0	0	0	0	0	0.33	0	0	0	0	0	0	0	0	0	2
-161.167	-76.5	6.05188	-12.4841	0	0	0	0	0	0.33	0	0	0	0	0	0	0	0	0	2
-160.833	-76.5	6.15268	-34.6562	0	0	0	0	0	0.33	0	0	0	0	0	0	0	0	0	2
-179.833	-76.8333	6.10174	0.979865	0	0	0	0	0	0.37	0	0	0	0	0	0	0	0	0	2
-179.5	-76.8333	5.95709	-8.58268	0	0	0	0	0	0.37	0	0	0	0	0	0	0	0	0	2
-179.167	-76.8333	5.81244	-10.7734	0	0	0	0	0	0.37	0	0	0	0	0	0	0	0	0	2
-178.833	-76.8333	5.6678	24	0	0	0	0	0	0.38	0	0	0	0	0	0	0	0	0	2
-178.5	-76.8333	5.52315	7.37109	0	0	0	0	0	0.38	0	0	0	0	0	0	0	0	0	2
-178.167	-76.8333	5.59138	11	0	0	0	0	0	0.38	0	0	0	0	0	0	0	0	0	2
-177.833	-76.8333	5.66934	0.786307	0	0	0	0	0	0.37	0	0	0	0	0	0	0	0	0	2
-177.5	-76.8333	5.74731	-1.75479	0	0	0	0	0	0.37	0	0	0	0	0	0	0	0	0	2
-177.167	-76.8333	5.8197	-1.78615	0	0	0	0	0	0.37	0	0	0	0	0	0	0	0	0	2
-176.833	-76.8333	5.89766	2.43698	0	0	0	0	0	0.37	0	0	0	0	0	0	0	0	0	2
-176.5	-76.8333	5.97563	-10.8661	0	0	0	0	0	0.37	0	0	0	0	0	0	0	0	0	2
-176.167	-76.8333	6.05359	-9.17612	0	0	0	0	0	0.37	0	0	0	0	0	0	0	0	0	2
-175.833	-76.8333	6.06482	12.2213	0	0	0	0	0	0.35	0	0	0	0	0	0	0	0	0	2
-175.5	-76.8333	5.84505	43.7566	0	0	0	0	0	0.35	0	0	0	0	0	0	0	0	0	2
-175.167	-76.8333	5.62528	-12.0508	0	0	0	0	0	0.35	0	0	0	0	0	0	0	0	0	2
-174.833	-76.8333	5.40552	14.3398	0	0	0	0	0	0.32	0	0	0	0	0	0	0	0	0	2
-174.5	-76.8333	5.18575	11	0	0	0	0	0	0.32	0	0	0	0	0	0	0	0	0	2
-174.167	-76.8333	4.96598	19.1133	0	0	0	0	0	0.32	0	0	0	0	0	0	0	0	0	2
-173.833	-76.8333	4.74622	8.35914	0	0	0	0	0	0.3	0	0	0	0	0	0	0	0	0	2
-173.5	-76.8333	4.52645	7.62891	0	0	0	0	0	0.3	0	0	0	0	0	0	0	0	0	2
-173.167	-76.8333	4.61592	2.92976	0	0	0	0	0	0.3	0	0	0	0	0	0	0	0	0	2
-172.833	-76.8333	4.94945	5.45019	0	0	0	0	0	0.3	0	0	0	0	0	0	0	0	0	2
-172.5	-76.8333	5.23529	1.09215	0	0	0	0	0	0.3	0	0	0	0	0	0	0	0	0	2
-172.167	-76.8333	5.48298	0.580855	0	0	0	0	0	0.3	0	0	0	0	0	0	0	0	0	2
-171.833	-76.8333	5.69967	-13.8555	0	0	0	0	0	0.3	0	0	0	0	0	0	0	0	0	2
-171.5	-76.8333	5.89086	-15.102	0	0	0	0	0	0.3	0	0	0	0	0	0	0	0	0	2
-171.167	-76.8333	6.06078	8.28906	0	0	0	0	0	0.3	0	0	0	0	0	0	0	0	0	2
-170.833	-76.8333	6.2128	4.25781	0	0	0	0	0	0.3	0	0	0	0	0	0	0	0	0	2
-170.5	-76.8333	6.20493	11.3711	0	0	0	0	0	0.3	0	0	0	0	0	0	0	0	0	2
-170.167	-76.8333	6.16649	8	0	0	0	0	0	0.3	0	0	0	0	0	0	0	0	0	2
-169.833	-76.8333	6.12805	16.8867	0	0	0	0	0	0.3	0	0	0	0	0	0	0	0	0	2
-169.5	-76.8333	6.08962	6.35666	0	0	0	0	0	0.3	0	0	0	0	0	0	0	0	0	2
-169.167	-76.8333	6.05392	18.8947	0	0	0	0	0	0.3	0	0	0	0	0	0	0	0	0	2
-168.833	-76.8333	6.01549	-12.918	0	0	0	0	0	0.3	0	0	0	0	0	0	0	0	0	2
-168.5	-76.8333	5.97705	16.2145	0	0	0	0	0	0.3	0	0	0	0	0	0	0	0	0	2
-168.167	-76.8333	5.94536	-3.44691	0	0	0	0	0	0.3	0	0	0	0	0	0	0	0	0	2
-167.833	-76.8333	5.97496	-10.4691	0	0	0	0	0	0.3	0	0	0	0	0	0	0	0	0	2
-167.5	-76.8333	6.00455	13.1709	0	0	0	0	0	0.3	0	0	0	0	0	0	0	0	0	2
-167.167	-76.8333	6.03414	-20.5156	0	0	0	0	0	0.3	0	0	0	0	0	0	0	0	0	2
-166.833	-76.8333	6.06374	-36.7422	0	0	0	0	0	0.33	0	0	0	0	0	0	0	0	0	2
-166.5	-76.8333	6.09333	-26.3711	0	0	0	0	0	0.33	0	0	0	0	0	0	0	0	0	2
-166.167	-76.8333	6.12292	-31.6289	0	0	0	0	0	0.33	0	0	0	0	0	0	0	0	0	2
-165.833	-76.8333	6.15252	-14.1805	0	0	0	0	0	0.33	0	0	0	0	0	0	0	0	0	2
-165.5	-76.8333	6.18801	-20.3944	0	0	0	0	0	0.33	0	0	0	0	0	0	0	0	0	2
-165.167	-76.8333	6.22797	-9.42294	0	0	0	0	0	0.33	0	0	0	0	0	0	0	0	0	2
-164.833	-76.8333	6.27408	3.62891	0	0	0	0	0	0.33	0	0	0	0	0	0	0	0	0	2
-164.5	-76.8333	6.31712	5	0	0	0	0	0	0.33	0	0	0	0	0	0	0	0	0	2
-164.167	-76.8333	6.36016	5.13674	0	0	0	0	0	0.33	0	0	0	0	0	0	0	0	0	2
-163.833	-76.8333	6.40012	20.2977	0	0	0	0	0	0.33	0	0	0	0	0	0	0	0	0	2
-163.5	-76.8333	6.44316	38.1001	0	0	0	0	0	0.33	0	0	0	0	0	0	0	0	0	2
-163.167	-76.8333	6.48619	27.2578	0	0	0	0	0	0.33	0	0	0	0	0	0	0	0	0	2
-162.833	-76.8333	6.49466	18.4023	0	0	0	0	0	0.33	0	0	0	0	0	0	0	0	0	2
-162.5	-76.8333	6.48875	-13.918	0	0	0	0	0	0.33	0	0	0	0	0	0	0	0	0	2
-162.167	-76.8333	6.48285	35.7422	0	0	0	0	0	0.33	0	0	0	0	0	0	0	0	0	2
-161.833	-76.8333	6.47694	18.6289	0	0	0	0	0	0.33	0	0	0	0	0	0	0	0	0	2
-161.5	-76.8333	6.47103	-15.1758	0	0	0	0	0	0.33	0	0	0	0	0	0	0	0	0	2
-161.167	-76.8333	6.46513	-44.5977	0	0	0	0	0	0.33	0	0	0	0	0	0	0	0	0	2
-160.833	-76.8333	6.45922	-30.8867	0	0	0	0	0	0.33	0	0	0	0	0	0	0	0	0	2
-174.833	-77.1666	6.25989	14.7884	0	0	0	0	0	0.32	0	0	0	0	0	0	0	0	0	2
-174.5	-77.1666	6.46506	1.0904	0	0	0	0	0	0.32	0	0	0	0	0	0	0	0	0	2
-174.167	-77.1666	6.6206	-0.189886	0	0	0	0	0	0.32	0	0	0	0	0	0	0	0	0	2
-173.833	-77.1666	6.76002	-9.21155	0	0	0	0	0	0.3	0	0	0	0	0	0	0	0	0	2
-173.5	-77.1666	6.80779	-1.3812	0	0	0	0	0	0.3	0	0	0	0	0	0	0	0	0	2
-173.167	-77.1666	6.7513	-4.45135	0	0	0	0	0	0.3	0	0	0	0	0	0	0	0	0	2
-172.833	-77.1666	6.69046	-27.4543	0	0	0	0	0	0.3	0	0	0	0	0	0	0	0	0	2
-172.5	-77.1666	6.62962	-36.8427	0	0	0	0	0	0.3	0	0	0	0	0	0	0	0	0	2
-172.167	-77.1666	6.56879	-34.6444	0	0	0	0	0	0.3	0	0	0	0	0	0	0	0	0	2
-171.833	-77.1666	6.51229	-13.6058	0	0	0	0	0	0.3	0	0	0	0	0	0	0	0	0	2
-171.5	-77.1666	6.45146	-22.3792	0	0	0	0	0	0.3	0	0	0	0	0	0	0	0	0	2
-171.167	-77.1666	6.39062	-35.9692	0	0	0	0	0	0.3	0	0	0	0	0	0	0	0	0	2
-170.833	-77.1666	6.39865	-13.409	0	0	0	0	0	0.3	0	0	0	0	0	0	0	0	0	2
-170.5	-77.1666	6.46006	16.2731	0	0	0	0	0	0.3	0	0	0	0	0	0	0	0	0	2
-170.167	-77.1666	6.52148	22.575	0	0	0	0	0	0.3	0	0	0	0	0	0	0	0	0	2
-169.833	-77.1666	6.57852	21.5908	0	0	0	0	0	0.3	0	0	0	0	0	0	0	0	0	2
-169.5	-77.1666	6.63993	38.8481	0	0	0	0	0	0.3	0	0	0	0	0	0	0	0	0	2
-169.167	-77.1666	6.70135	4.27307	0	0	0	0	0	0.3	0	0	0	0	0	0	0	0	0	2
-168.833	-77.1666	6.75838	-31.1708	0	0	0	0	0	0.3	0	0	0	0	0	0	0	0	0	2
-168.5	-77.1666	6.8198	-7.45386	0	0	0	0	0	0.3	0	0	0	0	0	0	0	0	0	2
-168.167	-77.1666	6.82768	-4.9096	0	0	0	0	0	0.3	0	0	0	0	0	0	0	0	0	2
-167.833	-77.1666	6.81606	5.91126	0	0	0	0	0	0.3	0	0	0	0	0	0	0	0	0	2
-167.5	-77.1666	6.80355	-1.99024	0	0	0	0	0	0.3	0	0	0	0	0	0	0	0	0	2
-167.167	-77.1666	6.79104	-0.878845	0	0	0	0	0	0.3	0	0	0	0	0	0	0	0	0	2
-166.833	-77.1666	6.77853	0.449077	0	0	0	0	0	0.33	0	0	0	0	0	0	0	0	0	2
-166.5	-77.1666	6.76691	9.72693	0	0	0	0	0	0.33	0	0	0	0	0	0	0	0	0	2
-166.167	-77.1666	6.75439	-0.121155	0	0	0	0	0	0.33	0	0	0	0	0	0	0	0	0	2
-165.833	-77.1666	6.74188	-0.75769	0	0	0	0	0	0.33	0	0	0	0	0	0	0	0	0	2
-165.5	-77.1666	6.73255	-5.4702	0	0	0	0	0	0.33	0	0	0	0	0	0	0	0	0	2
-165.167	-77.1666	6.72274	-20	0	0	0	0	0	0.33	0	0	0	0	0	0	0	0	0	2
-164.833	-77.1666	6.71292	-14.5154	0	0	0	0	0	0.33	0	0	0	0	0	0	0	0	0	2
-164.5	-77.1666	6.70381	-1	0	0	0	0	0	0.33	0	0	0	0	0	0	0	0	0	2
-164.167	-77.1666	6.69399	-6.36347	0	0	0	0	0	0.33	0	0	0	0	0	0	0	0	0	2
-163.833	-77.1666	6.68418	4	0	0	0	0	0	0.33	0	0	0	0	0	0	0	0	0	2
-163.5	-77.1666	6.67507	6.36347	0	0	0	0	0	0.33	0	0	0	0	0	0	0	0	0	2
-163.167	-77.1666	6.66411	5.36347	0	0	0	0	0	0.33	0	0	0	0	0	0	0	0	0	2
-162.833	-77.1666	6.62922	16.9692	0	0	0	0	0	0.33	0	0	0	0	0	0	0	0	0	2
-162.5	-77.1666	6.59682	3.24231	0	0	0	0	0	0.33	0	0	0	0	0	0	0	0	0	2
-162.167	-77.1666	6.56193	-2.74222	0	0	0	0	0	0.33	0	0	0	0	0	0	0	0	0	2
-161.833	-77.1666	6.52704	-25.3038	0	0	0	0	0	0.33	0	0	0	0	0	0	0	0	0	2
-161.5	-77.1666	6.49215	-20.2787	0	0	0	0	0	0.33	0	0	0	0	0	0	0	0	0	2
-161.167	-77.1666	6.45975	-38.4832	0	0	0	0	0	0.33	0	0	0	0	0	0	0	0	0	2
-160.833	-77.1666	6.42487	-4.84809	0	0	0	0	0	0.33	0	0	0	0	0	0	0	0	0	2
-177.833	-77.5	7.16155	0	0	0	0	0	0	0.37	0	0	0	0	0	0	0	0	0	2
-177.5	-77.5	7.27717	0.168684	0	0	0	0	0	0.37	0	0	0	0	0	0	0	0	0	2
-177.167	-77.5	7.35558	6.90149	0	0	0	0	0	0.37	0	0	0	0	0	0	0	0	0	2
-176.833	-77.5	7.42005	-1.25757	0	0	0	0	0	0.37	0	0	0	0	0	0	0	0	0	2
-176.5	-77.5	7.42365	-8.59756	0	0	0	0	0	0.37	0	0	0	0	0	0	0	0	0	2
-176.167	-77.5	7.33952	5.02952	0	0	0	0	0	0.37	0	0	0	0	0	0	0	0	0	2
-175.833	-77.5	7.26139	8.17711	0	0	0	0	0	0.35	0	0	0	0	0	0	0	0	0	2
-175.5	-77.5	7.18327	15.9411	0	0	0	0	0	0.35	0	0	0	0	0	0	0	0	0	2
-175.167	-77.5	7.09913	38.3079	0	0	0	0	0	0.35	0	0	0	0	0	0	0	0	0	2
-174.833	-77.5	7.02101	5.64392	0	0	0	0	0	0.32	0	0	0	0	0	0	0	0	0	2
-174.5	-77.5	6.93687	-31.3367	0	0	0	0	0	0.32	0	0	0	0	0	0	0	0	0	2
-174.167	-77.5	6.85874	-1.69274	0	0	0	0	0	0.32	0	0	0	0	0	0	0	0	0	2
-173.833	-77.5	6.84337	13.1026	0	0	0	0	0	0.3	0	0	0	0	0	0	0	0	0	2
-173.5	-77.5	6.93114	33.8712	0	0	0	0	0	0.3	0	0	0	0	0	0	0	0	0	2
-173.167	-77.5	7.0189	28.9499	0	0	0	0	0	0.3	0	0	0	0	0	0	0	0	0	2
-172.833	-77.5	7.11342	22.4546	0	0	0	0	0	0.3	0	0	0	0	0	0	0	0	0	2
-172.5	-77.5	7.20793	15.6098	0	0	0	0	0	0.3	0	0	0	0	0	0	0	0	0	2
-172.167	-77.5	7.2957	16.1309	0	0	0	0	0	0.3	0	0	0	0	0	0	0	0	0	2
-171.833	-77.5	7.38346	10.5342	0	0	0	0	0	0.3	0	0	0	0	0	0	0	0	0	2
-171.5	-77.5	7.47798	2.96973	0	0	0	0	0	0.3	0	0	0	0	0	0	0	0	0	2
-171.167	-77.5	7.50526	32.5151	0	0	0	0	0	0.3	0	0	0	0	0	0	0	0	0	2
-170.833	-77.5	7.43497	-0.322547	0	0	0	0	0	0.3	0	0	0	0	0	0	0	0	0	2
-170.5	-77.5	7.36971	12.4965	0	0	0	0	0	0.3	0	0	0	0	0	0	0	0	0	2
-170.167	-77.5	7.29942	1.11252	0	0	0	0	0	0.3	0	0	0	0	0	0	0	0	0	2
-169.833	-77.5	7.23416	2	0	0	0	0	0	0.3	0	0	0	0	0	0	0	0	0	2
-169.5	-77.5	7.16388	4.25757	0	0	0	0	0	0.3	0	0	0	0	0	0	0	0	0	2
-169.167	-77.5	7.09861	6.25757	0	0	0	0	0	0.3	0	0	0	0	0	0	0	0	0	2
-168.833	-77.5	7.02833	0.126471	0	0	0	0	0	0.3	0	0	0	0	0	0	0	0	0	2
-168.5	-77.5	6.98679	1.61365	0	0	0	0	0	0.3	0	0	0	0	0	0	0	0	0	2
-168.167	-77.5	6.97291	-8.41714	0	0	0	0	0	0.3	0	0	0	0	0	0	0	0	0	2
-167.833	-77.5	6.96002	-26.197	0	0	0	0	0	0.3	0	0	0	0	0	0	0	0	0	2
-167.5	-77.5	6.94713	-24.5658	0	0	0	0	0	0.3	0	0	0	0	0	0	0	0	0	2
-167.167	-77.5	6.93325	-27.3705	0	0	0	0	0	0.3	0	0	0	0	0	0	0	0	0	2
-166.833	-77.5	6.91937	-23.3251	0	0	0	0	0	0.33	0	0	0	0	0	0	0	0	0	2
-166.5	-77.5	6.90649	-25.8578	0	0	0	0	0	0.33	0	0	0	0	0	0	0	0	0	2
-166.167	-77.5	6.8936	-17.3561	0	0	0	0	0	0.33	0	0	0	0	0	0	0	0	0	2
-165.833	-77.5	6.83981	-19.0128	0	0	0	0	0	0.33	0	0	0	0	0	0	0	0	0	2
-165.5	-77.5	6.74876	-24.9697	0	0	0	0	0	0.33	0	0	0	0	0	0	0	0	0	2
-165.167	-77.5	6.65072	-14.209	0	0	0	0	0	0.33	0	0	0	0	0	0	0	0	0	2
-164.833	-77.5	6.55968	-12	0	0	0	0	0	0.33	0	0	0	0	0	0	0	0	0	2
-164.5	-77.5	6.46163	-5.8796	0	0	0	0	0	0.33	0	0	0	0	0	0	0	0	0	2
-164.167	-77.5	6.37059	5.64392	0	0	0	0	0	0.33	0	0	0	0	0	0	0	0	0	2
-163.833	-77.5	6.27955	4.34715	0	0	0	0	0	0.33	0	0	0	0	0	0	0	0	0	2
-163.5	-77.5	6.1815	-2	0	0	0	0	0	0.33	0	0	0	0	0	0	0	0	0	2
-163.167	-77.5	6.15711	12.3561	0	0	0	0	0	0.33	0	0	0	0	0	0	0	0	0	2
-162.833	-77.5	6.20511	-4	0	0	0	0	0	0.33	0	0	0	0	0	0	0	0	0	2
-162.5	-77.5	6.24969	5.21316	0	0	0	0	0	0.33	0	0	0	0	0	0	0	0	0	2
-162.167	-77.5	6.2977	-14.5151	0	0	0	0	0	0.33	0	0	0	0	0	0	0	0	0	2
-161.833	-77.5	6.34227	-10.9015	0	0	0	0	0	0.33	0	0	0	0	0	0	0	0	0	2
-161.5	-77.5	6.39028	-4.82329	0	0	0	0	0	0.33	0	0	0	0	0	0	0	0	0	2
-161.167	-77.5	6.43486	1.12878	0	0	0	0	0	0.33	0	0	0	0	0	0	0	0	0	2
-160.833	-77.5	6.48286	1.51514	0	0	0	0	0	0.33	0	0	0	0	0	0	0	0	0	2
-179.833	-77.8333	7.76959	0	0	0	0	0	0	0.37	0	0	0	0	0	0	0	0	0	2
-179.5	-77.8333	7.70343	0	0	0	0	0	0	0.37	0	0	0	0	0	0	0	0	0	2
-179.167	-77.8333	7.61419	0	0	0	0	0	0	0.37	0	0	0	0	0	0	0	0	0	2
-178.833	-77.8333	7.52495	0	0	0	0	0	0	0.38	0	0	0	0	0	0	0	0	0	2
-178.5	-77.8333	7.43572	-3.95261	0	0	0	0	0	0.38	0	0	0	0	0	0	0	0	0	2
-178.167	-77.8333	7.33962	7.80471	0	0	0	0	0	0.38	0	0	0	0	0	0	0	0	0	2
-177.833	-77.8333	7.25038	-0.147768	0	0	0	0	0	0.37	0	0	0	0	0	0	0	0	0	2
-177.5	-77.8333	7.16114	-2.14205	0	0	0	0	0	0.37	0	0	0	0	0	0	0	0	0	2
-177.167	-77.8333	7.0719	-1.08721	0	0	0	0	0	0.37	0	0	0	0	0	0	0	0	0	2
-176.833	-77.8333	7.1002	-4.98243	0	0	0	0	0	0.37	0	0	0	0	0	0	0	0	0	2
-176.5	-77.8333	7.20375	5.75745	0	0	0	0	0	0.37	0	0	0	0	0	0	0	0	0	2
-176.167	-77.8333	7.3073	0.863831	0	0	0	0	0	0.37	0	0	0	0	0	0	0	0	0	2
-175.833	-77.8333	7.41085	2.36929	0	0	0	0	0	0.35	0	0	0	0	0	0	0	0	0	2
-175.5	-77.8333	7.52237	-3.34894	0	0	0	0	0	0.35	0	0	0	0	0	0	0	0	0	2
-175.167	-77.8333	7.62592	0.757446	0	0	0	0	0	0.35	0	0	0	0	0	0	0	0	0	2
-174.833	-77.8333	7.72947	3.51489	0	0	0	0	0	0.32	0	0	0	0	0	0	0	0	0	2
-174.5	-77.8333	7.83302	10.7277	0	0	0	0	0	0.32	0	0	0	0	0	0	0	0	0	2
-174.167	-77.8333	7.84385	-0.941821	0	0	0	0	0	0.32	0	0	0	0	0	0	0	0	0	2
-173.833	-77.8333	7.74389	6.75745	0	0	0	0	0	0.3	0	0	0	0	0	0	0	0	0	2
-173.5	-77.8333	7.65107	5	0	0	0	0	0	0.3	0	0	0	0	0	0	0	0	0	2
-173.167	-77.8333	7.55826	5.62128	0	0	0	0	0	0.3	0	0	0	0	0	0	0	0	0	2
-172.833	-77.8333	7.46544	7.44719	0	0	0	0	0	0.3	0	0	0	0	0	0	0	0	0	2
-172.5	-77.8333	7.36548	28.1362	0	0	0	0	0	0.3	0	0	0	0	0	0	0	0	0	2
-172.167	-77.8333	7.27266	1.07611	0	0	0	0	0	0.3	0	0	0	0	0	0	0	0	0	2
-171.833	-77.8333	7.17984	37.2426	0	0	0	0	0	0.3	0	0	0	0	0	0	0	0	0	2
-171.5	-77.8333	7.11635	33.6511	0	0	0	0	0	0.3	0	0	0	0	0	0	0	0	0	2
-171.167	-77.8333	7.10039	31.5211	0	0	0	0	0	0.3	0	0	0	0	0	0	0	0	0	2
-170.833	-77.8333	7.08556	11	0	0	0	0	0	0.3	0	0	0	0	0	0	0	0	0	2
-170.5	-77.8333	7.07073	-8.97652	0	0	0	0	0	0.3	0	0	0	0	0	0	0	0	0	2
-170.167	-77.8333	7.05591	-2.13617	0	0	0	0	0	0.3	0	0	0	0	0	0	0	0	0	2
-169.833	-77.8333	7.04108	3.24255	0	0	0	0	0	0.3	0	0	0	0	0	0	0	0	0	2
-169.5	-77.8333	7.02511	5.74701	0	0	0	0	0	0.3	0	0	0	0	0	0	0	0	0	2
-169.167	-77.8333	7.01029	4.14897	0	0	0	0	0	0.3	0	0	0	0	0	0	0	0	0	2
-168.833	-77.8333	6.96727	4.62128	0	0	0	0	0	0.3	0	0	0	0	0	0	0	0	0	2
-168.5	-77.8333	6.8541	-16.6213	0	0	0	0	0	0.3	0	0	0	0	0	0	0	0	0	2
-168.167	-77.8333	6.73617	-15.8916	0	0	0	0	0	0.3	0	0	0	0	0	0	0	0	0	2
-167.833	-77.8333	6.63016	3.99351	0	0	0	0	0	0.3	0	0	0	0	0	0	0	0	0	2
-167.5	-77.8333	6.52735	-7.72766	0	0	0	0	0	0.3	0	0	0	0	0	0	0	0	0	2
-167.167	-77.8333	6.42761	-5.51489	0	0	0	0	0	0.3	0	0	0	0	0	0	0	0	0	2
-166.833	-77.8333	6.32347	-8.76575	0	0	0	0	0	0.33	0	0	0	0	0	0	0	0	0	2
-166.5	-77.8333	6.22968	5.75086	0	0	0	0	0	0.33	0	0	0	0	0	0	0	0	0	2
-166.167	-77.8333	6.16282	6.51489	0	0	0	0	0	0.33	0	0	0	0	0	0	0	0	0	2
-165.833	-77.8333	6.20476	-8.37872	0	0	0	0	0	0.33	0	0	0	0	0	0	0	0	0	2
-165.5	-77.8333	6.24993	-0.514892	0	0	0	0	0	0.33	0	0	0	0	0	0	0	0	0	2
-165.167	-77.8333	6.28864	8.61305	0	0	0	0	0	0.33	0	0	0	0	0	0	0	0	0	2
-164.833	-77.8333	6.33381	-4.75745	0	0	0	0	0	0.33	0	0	0	0	0	0	0	0	0	2
-164.5	-77.8333	6.37575	-15.1935	0	0	0	0	0	0.33	0	0	0	0	0	0	0	0	0	2
-164.167	-77.8333	6.4177	-24.166	0	0	0	0	0	0.33	0	0	0	0	0	0	0	0	0	2
-163.833	-77.8333	6.45964	-21.752	0	0	0	0	0	0.33	0	0	0	0	0	0	0	0	0	2
-163.5	-77.8333	6.50846	-12.5149	0	0	0	0	0	0.33	0	0	0	0	0	0	0	0	0	2
-163.167	-77.8333	6.59202	-13.1962	0	0	0	0	0	0.33	0	0	0	0	0	0	0	0	0	2
-162.833	-77.8333	6.67559	-10.1362	0	0	0	0	0	0.33	0	0	0	0	0	0	0	0	0	2
-162.5	-77.8333	6.75916	-25.7197	0	0	0	0	0	0.33	0	0	0	0	0	0	0	0	0	2
-162.167	-77.8333	6.84916	3.17335	0	0	0	0	0	0.33	0	0	0	0	0	0	0	0	0	2
-161.833	-77.8333	6.93273	7.46286	0	0	0	0	0	0.33	0	0	0	0	0	0	0	0	0	2
-161.5	-77.8333	7.0163	-3.34894	0	0	0	0	0	0.33	0	0	0	0	0	0	0	0	0	2
-161.167	-77.8333	7.09987	2.09862	0	0	0	0	0	0.33	0	0	0	0	0	0	0	0	0	2
-160.833	-77.8333	7.18344	-1.3531	0	0	0	0	0	0.33	0	0	0	0	0	0	0	0	0	2
-179.833	-78.1666	7.14003	0	0	0	0	0	0	0.37	0	0	0	0	0	0	0	0	0	2
-179.5	-78.1666	7.24358	0	0	0	0	0	0	0.37	0	0	0	0	0	0	0	0	0	2
-179.167	-78.1666	7.34713	0	0	0	0	0	0	0.37	0	0	0	0	0	0	0	0	0	2
-178.833	-78.1666	7.45068	0	0	0	0	0	0	0.38	0	0	0	0	0	0	0	0	0	2
-178.5	-78.1666	7.55423	0	0	0	0	0	0	0.38	0	0	0	0	0	0	0	0	0	2
-178.167	-78.1666	7.65778	0	0	0	0	0	0	0.38	0	0	0	0	0	0	0	0	0	2
-177.833	-78.1666	7.76134	0	0	0	0	0	0	0.37	0	0	0	0	0	0	0	0	0	2
-177.5	-78.1666	7.86489	0	0	0	0	0	0	0.37	0	0	0	0	0	0	0	0	0	2
-177.167	-78.1666	7.81529	0	0	0	0	0	0	0.37	0	0	0	0	0	0	0	0	0	2
-176.833	-78.1666	7.72247	0	0	0	0	0	0	0.37	0	0	0	0	0	0	0	0	0	2
-176.5	-78.1666	7.62965	0	0	0	0	0	0	0.37	0	0	0	0	0	0	0	0	0	2
-176.167	-78.1666	7.53684	-23.8567	0	0	0	0	0	0.37	0	0	0	0	0	0	0	0	0	2
-175.833	-78.1666	7.45116	-3.0936	0	0	0	0	0	0.35	0	0	0	0	0	0	0	0	0	2
-175.5	-78.1666	7.3512	-21.3159	0	0	0	0	0	0.35	0	0	0	0	0	0	0	0	0	2
-175.167	-78.1666	7.25838	-2.5503	0	0	0	0	0	0.35	0	0	0	0	0	0	0	0	0	2
-174.833	-78.1666	7.16556	-10	0	0	0	0	0	0.32	0	0	0	0	0	0	0	0	0	2
-174.5	-78.1666	7.11521	-16.0931	0	0	0	0	0	0.32	0	0	0	0	0	0	0	0	0	2
-174.167	-78.1666	7.09925	-2.85669	0	0	0	0	0	0.32	0	0	0	0	0	0	0	0	0	2
-173.833	-78.1666	7.08442	0.758861	0	0	0	0	0	0.3	0	0	0	0	0	0	0	0	0	2
-173.5	-78.1666	7.06959	16.5586	0	0	0	0	0	0.3	0	0	0	0	0	0	0	0	0	2
-173.167	-78.1666	7.05591	23.1515	0	0	0	0	0	0.3	0	0	0	0	0	0	0	0	0	2
-172.833	-78.1666	7.03994	30.5994	0	0	0	0	0	0.3	0	0	0	0	0	0	0	0	0	2
-172.5	-78.1666	7.02511	23.886	0	0	0	0	0	0.3	0	0	0	0	0	0	0	0	0	2
-172.167	-78.1666	7.01029	19.6508	0	0	0	0	0	0.3	0	0	0	0	0	0	0	0	0	2
-171.833	-78.1666	6.97931	24.7007	0	0	0	0	0	0.3	0	0	0	0	0	0	0	0	0	2
-171.5	-78.1666	6.87963	27.6287	0	0	0	0	0	0.3	0	0	0	0	0	0	0	0	0	2
-171.167	-78.1666	6.79765	35.1501	0	0	0	0	0	0.3	0	0	0	0	0	0	0	0	0	2
-170.833	-78.1666	6.72421	8	0	0	0	0	0	0.3	0	0	0	0	0	0	0	0	0	2
-170.5	-78.1666	6.66292	5.88599	0	0	0	0	0	0.3	0	0	0	0	0	0	0	0	0	2
-170.167	-78.1666	6.59816	11.4854	0	0	0	0	0	0.3	0	0	0	0	0	0	0	0	0	2
-169.833	-78.1666	6.54366	4.37134	0	0	0	0	0	0.3	0	0	0	0	0	0	0	0	0	2
-169.5	-78.1666	6.49386	4	0	0	0	0	0	0.3	0	0	0	0	0	0	0	0	0	2
-169.167	-78.1666	6.45156	-7.98796	0	0	0	0	0	0.3	0	0	0	0	0	0	0	0	0	2
-168.833	-78.1666	6.49145	-28.4561	0	0	0	0	0	0.3	0	0	0	0	0	0	0	0	0	2
-168.5	-78.1666	6.53218	-45.342	0	0	0	0	0	0.3	0	0	0	0	0	0	0	0	0	2
-168.167	-78.1666	6.57292	-25.0822	0	0	0	0	0	0.3	0	0	0	0	0	0	0	0	0	2
-167.833	-78.1666	6.61052	-29.6225	0	0	0	0	0	0.3	0	0	0	0	0	0	0	0	0	2
-167.5	-78.1666	6.65439	-9.91528	0	0	0	0	0	0.3	0	0	0	0	0	0	0	0	0	2
-167.167	-78.1666	6.69513	8.22803	0	0	0	0	0	0.3	0	0	0	0	0	0	0	0	0	2
-166.833	-78.1666	6.73586	-18.0782	0	0	0	0	0	0.33	0	0	0	0	0	0	0	0	0	2
-166.5	-78.1666	6.77346	-8.47314	0	0	0	0	0	0.33	0	0	0	0	0	0	0	0	0	2
-166.167	-78.1666	6.82362	-0.628662	0	0	0	0	0	0.33	0	0	0	0	0	0	0	0	0	2
-165.833	-78.1666	6.88191	2.07729	0	0	0	0	0	0.33	0	0	0	0	0	0	0	0	0	2
-165.5	-78.1666	6.93604	7.21151	0	0	0	0	0	0.33	0	0	0	0	0	0	0	0	0	2
-165.167	-78.1666	6.986	7.13422	0	0	0	0	0	0.33	0	0	0	0	0	0	0	0	0	2
-164.833	-78.1666	7.04013	-1.70865	0	0	0	0	0	0.33	0	0	0	0	0	0	0	0	0	2
-164.5	-78.1666	7.09843	-3.00869	0	0	0	0	0	0.33	0	0	0	0	0	0	0	0	0	2
-164.167	-78.1666	7.15255	0	0	0	0	0	0	0.33	0	0	0	0	0	0	0	0	0	2
-163.833	-78.1666	7.20252	0	0	0	0	0	0	0.33	0	0	0	0	0	0	0	0	0	2
-163.5	-78.1666	7.21262	0	0	0	0	0	0	0.33	0	0	0	0	0	0	0	0	0	2
-163.167	-78.1666	7.16626	0	0	0	0	0	0	0.33	0	0	0	0	0	0	0	0	0	2
-162.833	-78.1666	7.1232	0	0	0	0	0	0	0.33	0	0	0	0	0	0	0	0	0	2
-162.5	-78.1666	7.08346	0	0	0	0	0	0	0.33	0	0	0	0	0	0	0	0	0	2
-162.167	-78.1666	7.0404	0	0	0	0	0	0	0.33	0	0	0	0	0	0	0	0	0	2
-161.833	-78.1666	6.99403	0	0	0	0	0	0	0.33	0	0	0	0	0	0	0	0	0	2
-161.5	-78.1666	6.95098	0	0	0	0	0	0	0.33	0	0	0	0	0	0	0	0	0	2
-161.167	-78.1666	6.91124	0	0	0	0	0	0	0.33	0	0	0	0	0	0	0	0	0	2
-160.833	-78.1666	6.91241	0	0	0	0	0	0	0.33	0	0	0	0	0	0	0	0	0	2
-173.5	-78.5	6.81273	0	0	0	0	0	0	0.3	0	0	0	0	0	0	0	0	0	2
-173.167	-78.5	6.79288	0	0	0	0	0	0	0.3	0	0	0	0	0	0	0	0	0	2
-172.833	-78.5	6.7761	0	0	0	0	0	0	0.3	0	0	0	0	0	0	0	0	0	2
-172.5	-78.5	6.76276	0	0	0	0	0	0	0.3	0	0	0	0	0	0	0	0	0	2
-172.167	-78.5	6.77554	0	0	0	0	0	0	0.3	0	0	0	0	0	0	0	0	0	2
-171.833	-78.5	6.81502	0	0	0	0	0	0	0.3	0	0	0	0	0	0	0	0	0	2
-171.5	-78.5	6.8545	0	0	0	0	0	0	0.3	0	0	0	0	0	0	0	0	0	2
-171.167	-78.5	6.89094	0	0	0	0	0	0	0.3	0	0	0	0	0	0	0	0	0	2
-170.833	-78.5	6.93042	0	0	0	0	0	0	0.3	0	0	0	0	0	0	0	0	0	2
-170.5	-78.5	6.9699	0	0	0	0	0	0	0.3	0	0	0	0	0	0	0	0	0	2
-170.167	-78.5	7.00938	0	0	0	0	0	0	0.3	0	0	0	0	0	0	0	0	0	2
-169.833	-78.5	7.04582	0	0	0	0	0	0	0.3	0	0	0	0	0	0	0	0	0	2
-169.5	-78.5	7.0839	0	0	0	0	0	0	0.3	0	0	0	0	0	0	0	0	0	2
-169.167	-78.5	7.10736	0	0	0	0	0	0	0.3	0	0	0	0	0	0	0	0	0	2
-168.833	-78.5	7.13082	0	0	0	0	0	0	0.3	0	0	0	0	0	0	0	0	0	2
-168.5	-78.5	7.15429	0	0	0	0	0	0	0.3	0	0	0	0	0	0	0	0	0	2
-168.167	-78.5	7.17594	0	0	0	0	0	0	0.3	0	0	0	0	0	0	0	0	0	2
-167.833	-78.5	7.19941	0	0	0	0	0	0	0.3	0	0	0	0	0	0	0	0	0	2
-167.5	-78.5	7.22287	0	0	0	0	0	0	0.3	0	0	0	0	0	0	0	0	0	2
-167.167	-78.5	7.24633	0	0	0	0	0	0	0.3	0	0	0	0	0	0	0	0	0	2
-166.833	-78.5	7.26799	0	0	0	0	0	0	0.33	0	0	0	0	0	0	0	0	0	2
-166.5	-78.5	7.25502	0	0	0	0	0	0	0.33	0	0	0	0	0	0	0	0	0	2
-166.167	-78.5	7.22522	0	0	0	0	0	0	0.33	0	0	0	0	0	0	0	0	0	2
-165.833	-78.5	7.19541	0	0	0	0	0	0	0.33	0	0	0	0	0	0	0	0	0	2
-165.5	-78.5	7.16789	0	0	0	0	0	0	0.33	0	0	0	0	0	0	0	0	0	2
-165.167	-78.5	7.13809	0	0	0	0	0	0	0.33	0	0	0	0	0	0	0	0	0	2
-164.833	-78.5	7.10828	0	0	0	0	0	0	0.33	0	0	0	0	0	0	0	0	0	2
-164.5	-78.5	7.07847	0	0	0	0	0	0	0.33	0	0	0	0	0	0	0	0	0	2
-164.167	-78.5	7.05096	0	0	0	0	0	0	0.33	0	0	0	0	0	0	0	0	0	2
-163.833	-78.5	7.06488	0	0	0	0	0	0	0.33	0	0	0	0	0	0	0	0	0	2
-163.5	-78.5	7.19128	0	0	0	0	0	0	0.33	0	0	0	0	0	0	0	0	0	2
-163.167	-78.5	7.31769	0	0	0	0	0	0	0.33	0	0	0	0	0	0	0	0	0	2
-162.833	-78.5	7.43437	0	0	0	0	0	0	0.33	0	0	0	0	0	0	0	0	0	2
-162.5	-78.5	7.56078	0	0	0	0	0	0	0.33	0	0	0	0	0	0	0	0	0	2
-162.167	-78.5	7.68719	0	0	0	0	0	0	0.33	0	0	0	0	0	0	0	0	0	2
-161.833	-78.5	7.81359	0	0	0	0	0	0	0.33	0	0	0	0	0	0	0	0	0	2
-161.5	-78.5	7.94	0	0	0	0	0	0	0.33	0	0	0	0	0	0	0	0	0	2
-161.167	-78.5	8.05668	0	0	0	0	0	0	0.33	0	0	0	0	0	0	0	0	0	2
-160.833	-78.5	8.1042	0	0	0	0	0	0	0.33	0	0	0	0	0	0	0	0	0	2
-176.833	-78.8333	7.05544	0	0	0	0	0	0	0.37	0	0	0	0	0	0	0	0	0	2
-176.5	-78.8333	7.05809	0	0	0	0	0	0	0.37	0	0	0	0	0	0	0	0	0	2
-176.167	-78.8333	7.06034	0	0	0	0	0	0	0.37	0	0	0	0	0	0	0	0	0	2
-175.833	-78.8333	7.062	0	0	0	0	0	0	0.35	0	0	0	0	0	0	0	0	0	2
-175.5	-78.8333	7.08157	0	0	0	0	0	0	0.35	0	0	0	0	0	0	0	0	0	2
-175.167	-78.8333	7.1198	0	0	0	0	0	0	0.35	0	0	0	0	0	0	0	0	0	2
-174.833	-78.8333	7.15508	0	0	0	0	0	0	0.32	0	0	0	0	0	0	0	0	0	2
-174.5	-78.8333	7.19036	0	0	0	0	0	0	0.32	0	0	0	0	0	0	0	0	0	2
-174.167	-78.8333	7.22858	0	0	0	0	0	0	0.32	0	0	0	0	0	0	0	0	0	2
-173.833	-78.8333	7.26681	0	0	0	0	0	0	0.3	0	0	0	0	0	0	0	0	0	2
-173.5	-78.8333	7.30209	0	0	0	0	0	0	0.3	0	0	0	0	0	0	0	0	0	2
-173.167	-78.8333	7.33737	0	0	0	0	0	0	0.3	0	0	0	0	0	0	0	0	0	2
-172.833	-78.8333	7.3756	0	0	0	0	0	0	0.3	0	0	0	0	0	0	0	0	0	2
-172.5	-78.8333	7.3714	0	0	0	0	0	0	0.3	0	0	0	0	0	0	0	0	0	2
-172.167	-78.8333	7.36475	0	0	0	0	0	0	0.3	0	0	0	0	0	0	0	0	0	2
-171.833	-78.8333	7.35754	0	0	0	0	0	0	0.3	0	0	0	0	0	0	0	0	0	2
-171.5	-78.8333	7.35089	0	0	0	0	0	0	0.3	0	0	0	0	0	0	0	0	0	2
-171.167	-78.8333	7.34369	0	0	0	0	0	0	0.3	0	0	0	0	0	0	0	0	0	2
-170.833	-78.8333	7.33704	0	0	0	0	0	0	0.3	0	0	0	0	0	0	0	0	0	2
-170.5	-78.8333	7.32983	0	0	0	0	0	0	0.3	0	0	0	0	0	0	0	0	0	2
-170.167	-78.8333	7.32318	0	0	0	0	0	0	0.3	0	0	0	0	0	0	0	0	0	2
-169.833	-78.8333	7.31246	0	0	0	0	0	0	0.3	0	0	0	0	0	0	0	0	0	2
-169.5	-78.8333	7.29717	0	0	0	0	0	0	0.3	0	0	0	0	0	0	0	0	0	2
-169.167	-78.8333	7.28061	0	0	0	0	0	0	0.3	0	0	0	0	0	0	0	0	0	2
-168.833	-78.8333	7.26532	0	0	0	0	0	0	0.3	0	0	0	0	0	0	0	0	0	2
-168.5	-78.8333	7.24876	0	0	0	0	0	0	0.3	0	0	0	0	0	0	0	0	0	2
-168.167	-78.8333	7.23348	0	0	0	0	0	0	0.3	0	0	0	0	0	0	0	0	0	2
-167.833	-78.8333	7.21692	0	0	0	0	0	0	0.3	0	0	0	0	0	0	0	0	0	2
-167.5	-78.8333	7.20163	0	0	0	0	0	0	0.3	0	0	0	0	0	0	0	0	0	2
-167.167	-78.8333	7.18507	0	0	0	0	0	0	0.3	0	0	0	0	0	0	0	0	0	2
-166.833	-78.8333	7.24591	0	0	0	0	0	0	0.33	0	0	0	0	0	0	0	0	0	2
-166.5	-78.8333	7.31791	0	0	0	0	0	0	0.33	0	0	0	0	0	0	0	0	0	2
-166.167	-78.8333	7.38992	0	0	0	0	0	0	0.33	0	0	0	0	0	0	0	0	0	2
-165.833	-78.8333	7.46793	0	0	0	0	0	0	0.33	0	0	0	0	0	0	0	0	0	2
-165.5	-78.8333	7.54594	0	0	0	0	0	0	0.33	0	0	0	0	0	0	0	0	0	2
-165.167	-78.8333	7.61795	0	0	0	0	0	0	0.33	0	0	0	0	0	0	0	0	0	2
-164.833	-78.8333	7.68996	0	0	0	0	0	0	0.33	0	0	0	0	0	0	0	0	0	2
-164.5	-78.8333	7.76797	0	0	0	0	0	0	0.33	0	0	0	0	0	0	0	0	0	2
-164.167	-78.8333	7.82122	0	0	0	0	0	0	0.33	0	0	0	0	0	0	0	0	0	2
-163.833	-78.8333	7.80555	0	0	0	0	0	0	0.33	0	0	0	0	0	0	0	0	0	2
-163.5	-78.8333	7.78988	0	0	0	0	0	0	0.33	0	0	0	0	0	0	0	0	0	2
-163.167	-78.8333	7.77291	0	0	0	0	0	0	0.33	0	0	0	0	0	0	0	0	0	2
-162.5	-78.8333	7.74027	0	0	0	0	0	0	0.33	0	0	0	0	0	0	0	0	0	2
-162.167	-78.8333	7.72329	0	0	0	0	0	0	0.33	0	0	0	0	0	0	0	0	0	2
-161.833	-78.8333	7.70762	0	0	0	0	0	0	0.33	0	0	0	0	0	0	0	0	0	2
-161.5	-78.8333	7.69065	0	0	0	0	0	0	0.33	0	0	0	0	0	0	0	0	0	2
-161.167	-78.8333	7.7526	0	0	0	0	0	0	0.33	0	0	0	0	0	0	0	0	0	2
-160.833	-78.8333	7.85958	0	0	0	0	0	0	0.33	0	0	0	0	0	0	0	0	0	2
-179.833	-79.1666	7.31552	0	0	0	0	0	0	0.37	0	0	0	0	0	0	0	0	0	2
-179.5	-79.1666	7.31552	0	0	0	0	0	0	0.37	0	0	0	0	0	0	0	0	0	2
-179.167	-79.1666	7.31664	0	0	0	0	0	0	0.37	0	0	0	0	0	0	0	0	0	2
-178.833	-79.1666	7.35096	0	0	0	0	0	0	0.38	0	0	0	0	0	0	0	0	0	2
-178.5	-79.1666	7.38529	0	0	0	0	0	0	0.38	0	0	0	0	0	0	0	0	0	2
-178.167	-79.1666	7.42248	0	0	0	0	0	0	0.38	0	0	0	0	0	0	0	0	0	2
-177.833	-79.1666	7.4568	0	0	0	0	0	0	0.37	0	0	0	0	0	0	0	0	0	2
-177.5	-79.1666	7.49113	0	0	0	0	0	0	0.37	0	0	0	0	0	0	0	0	0	2
-177.167	-79.1666	7.52545	0	0	0	0	0	0	0.37	0	0	0	0	0	0	0	0	0	2
-176.833	-79.1666	7.56264	0	0	0	0	0	0	0.37	0	0	0	0	0	0	0	0	0	2
-176.5	-79.1666	7.59697	0	0	0	0	0	0	0.37	0	0	0	0	0	0	0	0	0	2
-176.167	-79.1666	7.61197	0	0	0	0	0	0	0.37	0	0	0	0	0	0	0	0	0	2
-175.833	-79.1666	7.58199	0	0	0	0	0	0	0.35	0	0	0	0	0	0	0	0	0	2
-175.5	-79.1666	7.55201	0	0	0	0	0	0	0.35	0	0	0	0	0	0	0	0	0	2
-175.167	-79.1666	7.52203	0	0	0	0	0	0	0.35	0	0	0	0	0	0	0	0	0	2
-174.833	-79.1666	7.48955	0	0	0	0	0	0	0.32	0	0	0	0	0	0	0	0	0	2
-174.5	-79.1666	7.45957	0	0	0	0	0	0	0.32	0	0	0	0	0	0	0	0	0	2
-174.167	-79.1666	7.42959	0	0	0	0	0	0	0.32	0	0	0	0	0	0	0	0	0	2
-173.833	-79.1666	7.3996	0	0	0	0	0	0	0.3	0	0	0	0	0	0	0	0	0	2
-173.5	-79.1666	7.36713	0	0	0	0	0	0	0.3	0	0	0	0	0	0	0	0	0	2
-173.167	-79.1666	7.35137	0	0	0	0	0	0	0.3	0	0	0	0	0	0	0	0	0	2
-172.833	-79.1666	7.34616	0	0	0	0	0	0	0.3	0	0	0	0	0	0	0	0	0	2
-172.5	-79.1666	7.34095	0	0	0	0	0	0	0.3	0	0	0	0	0	0	0	0	0	2
-172.167	-79.1666	7.33531	0	0	0	0	0	0	0.3	0	0	0	0	0	0	0	0	0	2
-171.833	-79.1666	7.3301	0	0	0	0	0	0	0.3	0	0	0	0	0	0	0	0	0	2
-171.5	-79.1666	7.32489	0	0	0	0	0	0	0.3	0	0	0	0	0	0	0	0	0	2
-171.167	-79.1666	7.31968	0	0	0	0	0	0	0.3	0	0	0	0	0	0	0	0	0	2
-170.833	-79.1666	7.31404	0	0	0	0	0	0	0.3	0	0	0	0	0	0	0	0	0	2
-170.5	-79.1666	7.30883	0	0	0	0	0	0	0.3	0	0	0	0	0	0	0	0	0	2
-170.167	-79.1666	7.33607	0	0	0	0	0	0	0.3	0	0	0	0	0	0	0	0	0	2
-169.833	-79.1666	7.3742	0	0	0	0	0	0	0.3	0	0	0	0	0	0	0	0	0	2
-169.5	-79.1666	7.40939	0	0	0	0	0	0	0.3	0	0	0	0	0	0	0	0	0	2
-169.167	-79.1666	7.44458	0	0	0	0	0	0	0.3	0	0	0	0	0	0	0	0	0	2
-168.833	-79.1666	7.47977	0	0	0	0	0	0	0.3	0	0	0	0	0	0	0	0	0	2
-168.5	-79.1666	7.51789	0	0	0	0	0	0	0.3	0	0	0	0	0	0	0	0	0	2
-168.167	-79.1666	7.55308	0	0	0	0	0	0	0.3	0	0	0	0	0	0	0	0	0	2
-167.833	-79.1666	7.58827	0	0	0	0	0	0	0.3	0	0	0	0	0	0	0	0	0	2
-167.5	-79.1666	7.62049	0	0	0	0	0	0	0.3	0	0	0	0	0	0	0	0	0	2
-167.167	-79.1666	7.55956	0	0	0	0	0	0	0.3	0	0	0	0	0	0	0	0	0	2
-166.833	-79.1666	7.50332	0	0	0	0	0	0	0.33	0	0	0	0	0	0	0	0	0	2
-166.5	-79.1666	7.44707	0	0	0	0	0	0	0.33	0	0	0	0	0	0	0	0	0	2
-166.167	-79.1666	7.39083	0	0	0	0	0	0	0.33	0	0	0	0	0	0	0	0	0	2
-165.833	-79.1666	7.3299	0	0	0	0	0	0	0.33	0	0	0	0	0	0	0	0	0	2
-165.5	-79.1666	7.27366	0	0	0	0	0	0	0.33	0	0	0	0	0	0	0	0	0	2
-165.167	-79.1666	7.21742	0	0	0	0	0	0	0.33	0	0	0	0	0	0	0	0	0	2
-164.833	-79.1666	7.15649	0	0	0	0	0	0	0.33	0	0	0	0	0	0	0	0	0	2
-164.5	-79.1666	7.15343	0	0	0	0	0	0	0.33	0	0	0	0	0	0	0	0	0	2
-164.167	-79.1666	7.25089	0	0	0	0	0	0	0.33	0	0	0	0	0	0	0	0	0	2
-160.833	-79.1666	7.89683	0	0	0	0	0	0	0.33	0	0	0	0	0	0	0	0	0	2
-179.833	-79.5	7.61699	0	0	0	0	0	0	0.37	0	0	0	0	0	0	0	0	0	2
-179.5	-79.5	7.59698	0	0	0	0	0	0	0.37	0	0	0	0	0	0	0	0	0	2
-179.167	-79.5	7.5645	0	0	0	0	0	0	0.37	0	0	0	0	0	0	0	0	0	2
-178.833	-79.5	7.53452	0	0	0	0	0	0	0.38	0	0	0	0	0	0	0	0	0	2
-178.5	-79.5	7.50704	0	0	0	0	0	0	0.38	0	0	0	0	0	0	0	0	0	2
-178.167	-79.5	7.47456	0	0	0	0	0	0	0.38	0	0	0	0	0	0	0	0	0	2
-177.833	-79.5	7.44458	0	0	0	0	0	0	0.37	0	0	0	0	0	0	0	0	0	2
-177.5	-79.5	7.4146	0	0	0	0	0	0	0.37	0	0	0	0	0	0	0	0	0	2
-177.167	-79.5	7.38461	0	0	0	0	0	0	0.37	0	0	0	0	0	0	0	0	0	2
-176.833	-79.5	7.35463	0	0	0	0	0	0	0.37	0	0	0	0	0	0	0	0	0	2
-176.5	-79.5	7.3492	0	0	0	0	0	0	0.37	0	0	0	0	0	0	0	0	0	2
-176.167	-79.5	7.34399	0	0	0	0	0	0	0.37	0	0	0	0	0	0	0	0	0	2
-175.833	-79.5	7.33878	0	0	0	0	0	0	0.35	0	0	0	0	0	0	0	0	0	2
-175.5	-79.5	7.33357	0	0	0	0	0	0	0.35	0	0	0	0	0	0	0	0	0	2
-175.167	-79.5	7.32836	0	0	0	0	0	0	0.35	0	0	0	0	0	0	0	0	0	2
-174.833	-79.5	7.32315	0	0	0	0	0	0	0.32	0	0	0	0	0	0	0	0	0	2
-174.5	-79.5	7.31795	0	0	0	0	0	0	0.32	0	0	0	0	0	0	0	0	0	2
-174.167	-79.5	7.31274	0	0	0	0	0	0	0.32	0	0	0	0	0	0	0	0	0	2
-173.833	-79.5	7.30968	0	0	0	0	0	0	0.3	0	0	0	0	0	0	0	0	0	2
-173.5	-79.5	7.34487	0	0	0	0	0	0	0.3	0	0	0	0	0	0	0	0	0	2
-173.167	-79.5	7.38006	0	0	0	0	0	0	0.3	0	0	0	0	0	0	0	0	0	2
-172.833	-79.5	7.41525	0	0	0	0	0	0	0.3	0	0	0	0	0	0	0	0	0	2
-172.5	-79.5	7.45044	0	0	0	0	0	0	0.3	0	0	0	0	0	0	0	0	0	2
-172.167	-79.5	7.48563	0	0	0	0	0	0	0.3	0	0	0	0	0	0	0	0	0	2
-171.833	-79.5	7.52082	0	0	0	0	0	0	0.3	0	0	0	0	0	0	0	0	0	2
-171.5	-79.5	7.55601	0	0	0	0	0	0	0.3	0	0	0	0	0	0	0	0	0	2
-171.167	-79.5	7.5912	0	0	0	0	0	0	0.3	0	0	0	0	0	0	0	0	0	2
-170.833	-79.5	7.6158	0	0	0	0	0	0	0.3	0	0	0	0	0	0	0	0	0	2
-170.5	-79.5	7.55956	0	0	0	0	0	0	0.3	0	0	0	0	0	0	0	0	0	2
-170.167	-79.5	7.50332	0	0	0	0	0	0	0.3	0	0	0	0	0	0	0	0	0	2
-169.833	-79.5	7.44707	0	0	0	0	0	0	0.3	0	0	0	0	0	0	0	0	0	2
-169.5	-79.5	7.39083	0	0	0	0	0	0	0.3	0	0	0	0	0	0	0	0	0	2
-169.167	-79.5	7.33459	0	0	0	0	0	0	0.3	0	0	0	0	0	0	0	0	0	2
-168.833	-79.5	7.27835	0	0	0	0	0	0	0.3	0	0	0	0	0	0	0	0	0	2
-168.5	-79.5	7.2221	0	0	0	0	0	0	0.3	0	0	0	0	0	0	0	0	0	2
-168.167	-79.5	7.16117	0	0	0	0	0	0	0.3	0	0	0	0	0	0	0	0	0	2
-167.833	-79.5	7.13627	0	0	0	0	0	0	0.3	0	0	0	0	0	0	0	0	0	2
-167.5	-79.5	7.22551	0	0	0	0	0	0	0.3	0	0	0	0	0	0	0	0	0	2
-167.167	-79.5	7.31507	0	0	0	0	0	0	0.3	0	0	0	0	0	0	0	0	0	2
-166.833	-79.5	7.39186	0	0	0	0	0	0	0.33	0	0	0	0	0	0	0	0	0	2
-166.5	-79.5	7.45779	0	0	0	0	0	0	0.33	0	0	0	0	0	0	0	0	0	2
-166.167	-79.5	7.53073	0	0	0	0	0	0	0.33	0	0	0	0	0	0	0	0	0	2
-165.833	-79.5	7.59372	0	0	0	0	0	0	0.33	0	0	0	0	0	0	0	0	0	2
-165.5	-79.5	7.65293	0	0	0	0	0	0	0.33	0	0	0	0	0	0	0	0	0	2
-165.167	-79.5	7.70868	0	0	0	0	0	0	0.33	0	0	0	0	0	0	0	0	0	2
-164.833	-79.5	7.73786	0	0	0	0	0	0	0.33	0	0	0	0	0	0	0	0	0	2
-164.5	-79.5	7.71717	0	0	0	0	0	0	0.33	0	0	0	0	0	0	0	0	0	2
-164.167	-79.5	7.69648	0	0	0	0	0	0	0.33	0	0	0	0	0	0	0	0	0	2
-163.833	-79.5	7.67579	0	0	0	0	0	0	0.33	0	0	0	0	0	0	0	0	0	2
-163.5	-79.5	7.6551	0	0	0	0	0	0	0.33	0	0	0	0	0	0	0	0	0	2
-163.167	-79.5	7.63441	0	0	0	0	0	0	0.33	0	0	0	0	0	0	0	0	0	2
-179.833	-79.8333	7.34269	0	0	0	0	0	0	0.37	0	0	0	0	0	0	0	0	0	2
-179.5	-79.8333	7.33748	0	0	0	0	0	0	0.37	0	0	0	0	0	0	0	0	0	2
-179.167	-79.8333	7.3327	0	0	0	0	0	0	0.37	0	0	0	0	0	0	0	0	0	2
-178.833	-79.8333	7.32749	0	0	0	0	0	0	0.38	0	0	0	0	0	0	0	0	0	2
-178.5	-79.8333	7.32229	0	0	0	0	0	0	0.38	0	0	0	0	0	0	0	0	0	2
-178.167	-79.8333	7.31708	0	0	0	0	0	0	0.38	0	0	0	0	0	0	0	0	0	2
-177.833	-79.8333	7.31187	0	0	0	0	0	0	0.37	0	0	0	0	0	0	0	0	0	2
-177.5	-79.8333	7.31261	0	0	0	0	0	0	0.37	0	0	0	0	0	0	0	0	0	2
-177.167	-79.8333	7.3478	0	0	0	0	0	0	0.37	0	0	0	0	0	0	0	0	0	2
-176.833	-79.8333	7.38299	0	0	0	0	0	0	0.37	0	0	0	0	0	0	0	0	0	2
-176.5	-79.8333	7.41818	0	0	0	0	0	0	0.37	0	0	0	0	0	0	0	0	0	2
-176.167	-79.8333	7.45337	0	0	0	0	0	0	0.37	0	0	0	0	0	0	0	0	0	2
-175.833	-79.8333	7.48563	0	0	0	0	0	0	0.35	0	0	0	0	0	0	0	0	0	2
-175.5	-79.8333	7.52082	0	0	0	0	0	0	0.35	0	0	0	0	0	0	0	0	0	2
-175.167	-79.8333	7.55601	0	0	0	0	0	0	0.35	0	0	0	0	0	0	0	0	0	2
-174.833	-79.8333	7.5912	0	0	0	0	0	0	0.32	0	0	0	0	0	0	0	0	0	2
-174.5	-79.8333	7.62049	0	0	0	0	0	0	0.32	0	0	0	0	0	0	0	0	0	2
-174.167	-79.8333	7.56425	0	0	0	0	0	0	0.32	0	0	0	0	0	0	0	0	0	2
-173.833	-79.8333	7.508	0	0	0	0	0	0	0.3	0	0	0	0	0	0	0	0	0	2
-173.5	-79.8333	7.45176	0	0	0	0	0	0	0.3	0	0	0	0	0	0	0	0	0	2
-173.167	-79.8333	7.40021	0	0	0	0	0	0	0.3	0	0	0	0	0	0	0	0	0	2
-172.833	-79.8333	7.34396	0	0	0	0	0	0	0.3	0	0	0	0	0	0	0	0	0	2
-172.5	-79.8333	7.28772	0	0	0	0	0	0	0.3	0	0	0	0	0	0	0	0	0	2
-172.167	-79.8333	7.23148	0	0	0	0	0	0	0.3	0	0	0	0	0	0	0	0	0	2
-171.833	-79.8333	7.17992	0	0	0	0	0	0	0.3	0	0	0	0	0	0	0	0	0	2
-171.5	-79.8333	7.12368	0	0	0	0	0	0	0.3	0	0	0	0	0	0	0	0	0	2
-171.167	-79.8333	7.19267	0	0	0	0	0	0	0.3	0	0	0	0	0	0	0	0	0	2
-170.833	-79.8333	7.2583	0	0	0	0	0	0	0.3	0	0	0	0	0	0	0	0	0	2
-170.5	-79.8333	7.31355	0	0	0	0	0	0	0.3	0	0	0	0	0	0	0	0	0	2
-170.167	-79.8333	7.35704	0	0	0	0	0	0	0.3	0	0	0	0	0	0	0	0	0	2
-169.833	-79.8333	7.39823	0	0	0	0	0	0	0.3	0	0	0	0	0	0	0	0	0	2
-169.5	-79.8333	7.43413	0	0	0	0	0	0	0.3	0	0	0	0	0	0	0	0	0	2
-169.167	-79.8333	7.46569	0	0	0	0	0	0	0.3	0	0	0	0	0	0	0	0	0	2
-168.833	-79.8333	7.49145	0	0	0	0	0	0	0.3	0	0	0	0	0	0	0	0	0	2
-168.5	-79.8333	7.51664	0	0	0	0	0	0	0.3	0	0	0	0	0	0	0	0	0	2
-168.167	-79.8333	7.50886	0	0	0	0	0	0	0.3	0	0	0	0	0	0	0	0	0	2
-167.833	-79.8333	7.49439	0	0	0	0	0	0	0.3	0	0	0	0	0	0	0	0	0	2
-167.5	-79.8333	7.47992	0	0	0	0	0	0	0.3	0	0	0	0	0	0	0	0	0	2
-167.167	-79.8333	7.46665	0	0	0	0	0	0	0.3	0	0	0	0	0	0	0	0	0	2
-166.833	-79.8333	7.45218	0	0	0	0	0	0	0.33	0	0	0	0	0	0	0	0	0	2
-166.5	-79.8333	7.43771	0	0	0	0	0	0	0.33	0	0	0	0	0	0	0	0	0	2
-166.167	-79.8333	7.42324	0	0	0	0	0	0	0.33	0	0	0	0	0	0	0	0	0	2
-165.833	-79.8333	7.40877	0	0	0	0	0	0	0.33	0	0	0	0	0	0	0	0	0	2
-165.5	-79.8333	7.3955	0	0	0	0	0	0	0.33	0	0	0	0	0	0	0	0	0	2
-165.167	-79.8333	7.40944	0	0	0	0	0	0	0.33	0	0	0	0	0	0	0	0	0	2
-164.833	-79.8333	7.43444	0	0	0	0	0	0	0.33	0	0	0	0	0	0	0	0	0	2
-164.5	-79.8333	7.45943	0	0	0	0	0	0	0.33	0	0	0	0	0	0	0	0	0	2
-164.167	-79.8333	7.48442	0	0	0	0	0	0	0.33	0	0	0	0	0	0	0	0	0	2
-163.833	-79.8333	7.50733	0	0	0	0	0	0	0.33	0	0	0	0	0	0	0	0	0	2
-163.5	-79.8333	7.53232	0	0	0	0	0	0	0.33	0	0	0	0	0	0	0	0	0	2
-163.167	-79.8333	7.55732	0	0	0	0	0	0	0.33	0	0	0	0	0	0	0	0	0	2
-162.833	-79.8333	7.58231	0	0	0	0	0	0	0.33	0	0	0	0	0	0	0	0	0	2
-162.5	-79.8333	7.60522	0	0	0	0	0	0	0.33	0	0	0	0	0	0	0	0	0	2
-162.167	-79.8333	7.63503	0	0	0	0	0	0	0.33	0	0	0	0	0	0	0	0	0	2
-161.833	-79.8333	7.66785	0	0	0	0	0	0	0.33	0	0	0	0	0	0	0	0	0	2
-161.5	-79.8333	7.70068	0	0	0	0	0	0	0.33	0	0	0	0	0	0	0	0	0	2
-161.167	-79.8333	7.73076	0	0	0	0	0	0	0.33	0	0	0	0	0	0	0	0	0	2
-160.833	-79.8333	7.76358	0	0	0	0	0	0	0.33	0	0	0	0	0	0	0	0	0	2
-173.5	-80.1666	7.2713	0	0	0	0	0	0	0.3	0	0	0	0	0	0	0	0	0	2
-173.167	-80.1666	7.28211	0	0	0	0	0	0	0.3	0	0	0	0	0	0	0	0	0	2
-172.833	-80.1666	7.29185	0	0	0	0	0	0	0.3	0	0	0	0	0	0	0	0	0	2
-172.5	-80.1666	7.29995	0	0	0	0	0	0	0.3	0	0	0	0	0	0	0	0	0	2
-172.167	-80.1666	7.30628	0	0	0	0	0	0	0.3	0	0	0	0	0	0	0	0	0	2
-171.833	-80.1666	7.29861	0	0	0	0	0	0	0.3	0	0	0	0	0	0	0	0	0	2
-171.5	-80.1666	7.2901	0	0	0	0	0	0	0.3	0	0	0	0	0	0	0	0	0	2
-171.167	-80.1666	7.28159	0	0	0	0	0	0	0.3	0	0	0	0	0	0	0	0	0	2
-170.833	-80.1666	7.27378	0	0	0	0	0	0	0.3	0	0	0	0	0	0	0	0	0	2
-170.5	-80.1666	7.26527	0	0	0	0	0	0	0.3	0	0	0	0	0	0	0	0	0	2
-170.167	-80.1666	7.25747	0	0	0	0	0	0	0.3	0	0	0	0	0	0	0	0	0	2
-169.833	-80.1666	7.24896	0	0	0	0	0	0	0.3	0	0	0	0	0	0	0	0	0	2
-169.5	-80.1666	7.24115	0	0	0	0	0	0	0.3	0	0	0	0	0	0	0	0	0	2
-169.167	-80.1666	7.23264	0	0	0	0	0	0	0.3	0	0	0	0	0	0	0	0	0	2
-168.833	-80.1666	7.23962	0	0	0	0	0	0	0.3	0	0	0	0	0	0	0	0	0	2
-168.5	-80.1666	7.25432	0	0	0	0	0	0	0.3	0	0	0	0	0	0	0	0	0	2
-168.167	-80.1666	7.26779	0	0	0	0	0	0	0.3	0	0	0	0	0	0	0	0	0	2
-167.833	-80.1666	7.28249	0	0	0	0	0	0	0.3	0	0	0	0	0	0	0	0	0	2
-167.5	-80.1666	7.29597	0	0	0	0	0	0	0.3	0	0	0	0	0	0	0	0	0	2
-167.167	-80.1666	7.31067	0	0	0	0	0	0	0.3	0	0	0	0	0	0	0	0	0	2
-166.833	-80.1666	7.32537	0	0	0	0	0	0	0.33	0	0	0	0	0	0	0	0	0	2
-166.5	-80.1666	7.33885	0	0	0	0	0	0	0.33	0	0	0	0	0	0	0	0	0	2
-166.167	-80.1666	7.35232	0	0	0	0	0	0	0.33	0	0	0	0	0	0	0	0	0	2
-165.833	-80.1666	7.36871	0	0	0	0	0	0	0.33	0	0	0	0	0	0	0	0	0	2
-165.5	-80.1666	7.38801	0	0	0	0	0	0	0.33	0	0	0	0	0	0	0	0	0	2
-165.167	-80.1666	7.40571	0	0	0	0	0	0	0.33	0	0	0	0	0	0	0	0	0	2
-164.833	-80.1666	7.42502	0	0	0	0	0	0	0.33	0	0	0	0	0	0	0	0	0	2
-164.5	-80.1666	7.44272	0	0	0	0	0	0	0.33	0	0	0	0	0	0	0	0	0	2
-164.167	-80.1666	7.46202	0	0	0	0	0	0	0.33	0	0	0	0	0	0	0	0	0	2
-163.833	-80.1666	7.47972	0	0	0	0	0	0	0.33	0	0	0	0	0	0	0	0	0	2
-163.5	-80.1666	7.49902	0	0	0	0	0	0	0.33	0	0	0	0	0	0	0	0	0	2
-163.167	-80.1666	7.51672	0	0	0	0	0	0	0.33	0	0	0	0	0	0	0	0	0	2
-162.833	-80.1666	7.53423	0	0	0	0	0	0	0.33	0	0	0	0	0	0	0	0	0	2
-162.5	-80.1666	7.53459	0	0	0	0	0	0	0.33	0	0	0	0	0	0	0	0	0	2
-162.167	-80.1666	7.53499	0	0	0	0	0	0	0.33	0	0	0	0	0	0	0	0	0	2
-161.833	-80.1666	7.53535	0	0	0	0	0	0	0.33	0	0	0	0	0	0	0	0	0	2
-161.5	-80.1666	7.53575	0	0	0	0	0	0	0.33	0	0	0	0	0	0	0	0	0	2
-161.167	-80.1666	7.53611	0	0	0	0	0	0	0.33	0	0	0	0	0	0	0	0	0	2
-160.833	-80.1666	7.53651	0	0	0	0	0	0	0.33	0	0	0	0	0	0	0	0	0	2
-177.5	-80.5	7.08481	0	0	0	0	0	0	0.37	0	0	0	0	0	0	0	0	0	2
-177.167	-80.5	7.08405	0	0	0	0	0	0	0.37	0	0	0	0	0	0	0	0	0	2
-176.833	-80.5	7.08347	0	0	0	0	0	0	0.37	0	0	0	0	0	0	0	0	0	2
-176.5	-80.5	7.08298	0	0	0	0	0	0	0.37	0	0	0	0	0	0	0	0	0	2
-176.167	-80.5	7.08262	0	0	0	0	0	0	0.37	0	0	0	0	0	0	0	0	0	2
-175.833	-80.5	7.08086	0	0	0	0	0	0	0.35	0	0	0	0	0	0	0	0	0	2
-175.5	-80.5	7.07876	0	0	0	0	0	0	0.35	0	0	0	0	0	0	0	0	0	2
-175.167	-80.5	7.07646	0	0	0	0	0	0	0.35	0	0	0	0	0	0	0	0	0	2
-174.833	-80.5	7.07436	0	0	0	0	0	0	0.32	0	0	0	0	0	0	0	0	0	2
-174.5	-80.5	7.07226	0	0	0	0	0	0	0.32	0	0	0	0	0	0	0	0	0	2
-174.167	-80.5	7.07015	0	0	0	0	0	0	0.32	0	0	0	0	0	0	0	0	0	2
-173.833	-80.5	7.06786	0	0	0	0	0	0	0.3	0	0	0	0	0	0	0	0	0	2
-173.5	-80.5	7.06576	0	0	0	0	0	0	0.3	0	0	0	0	0	0	0	0	0	2
-173.167	-80.5	7.06365	0	0	0	0	0	0	0.3	0	0	0	0	0	0	0	0	0	2
-172.833	-80.5	7.06293	0	0	0	0	0	0	0.3	0	0	0	0	0	0	0	0	0	2
-172.5	-80.5	7.06689	0	0	0	0	0	0	0.3	0	0	0	0	0	0	0	0	0	2
-172.167	-80.5	7.07052	0	0	0	0	0	0	0.3	0	0	0	0	0	0	0	0	0	2
-171.833	-80.5	7.07415	0	0	0	0	0	0	0.3	0	0	0	0	0	0	0	0	0	2
-171.5	-80.5	7.07811	0	0	0	0	0	0	0.3	0	0	0	0	0	0	0	0	0	2
-171.167	-80.5	7.08175	0	0	0	0	0	0	0.3	0	0	0	0	0	0	0	0	0	2
-170.833	-80.5	7.08538	0	0	0	0	0	0	0.3	0	0	0	0	0	0	0	0	0	2
-170.5	-80.5	7.08901	0	0	0	0	0	0	0.3	0	0	0	0	0	0	0	0	0	2
-170.167	-80.5	7.09297	0	0	0	0	0	0	0.3	0	0	0	0	0	0	0	0	0	2
-169.833	-80.5	7.0966	0	0	0	0	0	0	0.3	0	0	0	0	0	0	0	0	0	2
-169.5	-80.5	7.1011	0	0	0	0	0	0	0.3	0	0	0	0	0	0	0	0	0	2
-169.167	-80.5	7.10587	0	0	0	0	0	0	0.3	0	0	0	0	0	0	0	0	0	2
-168.833	-80.5	7.11108	0	0	0	0	0	0	0.3	0	0	0	0	0	0	0	0	0	2
-168.5	-80.5	7.11584	0	0	0	0	0	0	0.3	0	0	0	0	0	0	0	0	0	2
-168.167	-80.5	7.12061	0	0	0	0	0	0	0.3	0	0	0	0	0	0	0	0	0	2
-167.833	-80.5	7.12538	0	0	0	0	0	0	0.3	0	0	0	0	0	0	0	0	0	2
-167.5	-80.5	7.13059	0	0	0	0	0	0	0.3	0	0	0	0	0	0	0	0	0	2
-167.167	-80.5	7.13536	0	0	0	0	0	0	0.3	0	0	0	0	0	0	0	0	0	2
-166.833	-80.5	7.14013	0	0	0	0	0	0	0.33	0	0	0	0	0	0	0	0	0	2
-166.5	-80.5	7.14399	0	0	0	0	0	0	0.33	0	0	0	0	0	0	0	0	0	2
-166.167	-80.5	7.14409	0	0	0	0	0	0	0.33	0	0	0	0	0	0	0	0	0	2
-165.833	-80.5	7.14419	0	0	0	0	0	0	0.33	0	0	0	0	0	0	0	0	0	2
-165.5	-80.5	7.1443	0	0	0	0	0	0	0.33	0	0	0	0	0	0	0	0	0	2
-165.167	-80.5	7.14439	0	0	0	0	0	0	0.33	0	0	0	0	0	0	0	0	0	2
-164.833	-80.5	7.14449	0	0	0	0	0	0	0.33	0	0	0	0	0	0	0	0	0	2
-164.5	-80.5	7.14459	0	0	0	0	0	0	0.33	0	0	0	0	0	0	0	0	0	2
-164.167	-80.5	7.1447	0	0	0	0	0	0	0.33	0	0	0	0	0	0	0	0	0	2
-163.833	-80.5	7.14479	0	0	0	0	0	0	0.33	0	0	0	0	0	0	0	0	0	2
-163.5	-80.5	7.14489	0	0	0	0	0	0	0.33	0	0	0	0	0	0	0	0	0	2
-163.167	-80.5	7.1454	0	0	0	0	0	0	0.33	0	0	0	0	0	0	0	0	0	2
-162.833	-80.5	7.14612	0	0	0	0	0	0	0.33	0	0	0	0	0	0	0	0	0	2
-162.5	-80.5	7.14679	0	0	0	0	0	0	0.33	0	0	0	0	0	0	0	0	0	2
-162.167	-80.5	7.14746	0	0	0	0	0	0	0.33	0	0	0	0	0	0	0	0	0	2
-161.833	-80.5	7.14812	0	0	0	0	0	0	0.33	0	0	0	0	0	0	0	0	0	2
-161.5	-80.5	7.14885	0	0	0	0	0	0	0.33	0	0	0	0	0	0	0	0	0	2
-161.167	-80.5	7.14952	0	0	0	0	0	0	0.33	0	0	0	0	0	0	0	0	0	2
-160.833	-80.5	7.15018	0	0	0	0	0	0	0.33	0	0	0	0	0	0	0	0	0	2
-179.833	-80.8333	7	0	0	0	0	0	0	0.37	0	0	0	0	0	0	0	0	0	2
-179.5	-80.8333	7	0	0	0	0	0	0	0.37	0	0	0	0	0	0	0	0	0	2
-179.167	-80.8333	7	0	0	0	0	0	0	0.37	0	0	0	0	0	0	0	0	0	2
-178.833	-80.8333	7	0	0	0	0	0	0	0.38	0	0	0	0	0	0	0	0	0	2
-178.5	-80.8333	7	0	0	0	0	0	0	0.38	0	0	0	0	0	0	0	0	0	2
-178.167	-80.8333	7	0	0	0	0	0	0	0.38	0	0	0	0	0	0	0	0	0	2
-177.833	-80.8333	7	0	0	0	0	0	0	0.37	0	0	0	0	0	0	0	0	0	2
-177.5	-80.8333	7	0	0	0	0	0	0	0.37	0	0	0	0	0	0	0	0	0	2
-177.167	-80.8333	7	0	0	0	0	0	0	0.37	0	0	0	0	0	0	0	0	0	2
-176.833	-80.8333	7	0	0	0	0	0	0	0.37	0	0	0	0	0	0	0	0	0	2
-176.5	-80.8333	7	0	0	0	0	0	0	0.37	0	0	0	0	0	0	0	0	0	2
-176.167	-80.8333	7	0	0	0	0	0	0	0.37	0	0	0	0	0	0	0	0	0	2
-175.833	-80.8333	7	0	0	0	0	0	0	0.35	0	0	0	0	0	0	0	0	0	2
-175.5	-80.8333	7	0	0	0	0	0	0	0.35	0	0	0	0	0	0	0	0	0	2
-175.167	-80.8333	7	0	0	0	0	0	0	0.35	0	0	0	0	0	0	0	0	0	2
-174.833	-80.8333	7	0	0	0	0	0	0	0.32	0	0	0	0	0	0	0	0	0	2
-174.5	-80.8333	7	0	0	0	0	0	0	0.32	0	0	0	0	0	0	0	0	0	2
-174.167	-80.8333	7	0	0	0	0	0	0	0.32	0	0	0	0	0	0	0	0	0	2
-173.833	-80.8333	7	0	0	0	0	0	0	0.3	0	0	0	0	0	0	0	0	0	2
-173.5	-80.8333	7	0	0	0	0	0	0	0.3	0	0	0	0	0	0	0	0	0	2
-173.167	-80.8333	7	0	0	0	0	0	0	0.3	0	0	0	0	0	0	0	0	0	2
-172.833	-80.8333	7	0	0	0	0	0	0	0.3	0	0	0	0	0	0	0	0	0	2
-172.5	-80.8333	7	0	0	0	0	0	0	0.3	0	0	0	0	0	0	0	0	0	2
-172.167	-80.8333	7	0	0	0	0	0	0	0.3	0	0	0	0	0	0	0	0	0	2
-171.833	-80.8333	7	0	0	0	0	0	0	0.3	0	0	0	0	0	0	0	0	0	2
-171.5	-80.8333	7	0	0	0	0	0	0	0.3	0	0	0	0	0	0	0	0	0	2
-171.167	-80.8333	7	0	0	0	0	0	0	0.3	0	0	0	0	0	0	0	0	0	2
-170.833	-80.8333	7	0	0	0	0	0	0	0.3	0	0	0	0	0	0	0	0	0	2
-170.5	-80.8333	7	0	0	0	0	0	0	0.3	0	0	0	0	0	0	0	0	0	2
-170.167	-80.8333	7	0	0	0	0	0	0	0.3	0	0	0	0	0	0	0	0	0	2
-169.833	-80.8333	7	0	0	0	0	0	0	0.3	0	0	0	0	0	0	0	0	0	2
-169.5	-80.8333	7	0	0	0	0	0	0	0.3	0	0	0	0	0	0	0	0	0	2
-169.167	-80.8333	7	0	0	0	0	0	0	0.3	0	0	0	0	0	0	0	0	0	2
-168.833	-80.8333	7	0	0	0	0	0	0	0.3	0	0	0	0	0	0	0	0	0	2
-168.5	-80.8333	7	0	0	0	0	0	0	0.3	0	0	0	0	0	0	0	0	0	2
-168.167	-80.8333	7	0	0	0	0	0	0	0.3	0	0	0	0	0	0	0	0	0	2
-167.833	-80.8333	7	0	0	0	0	0	0	0.3	0	0	0	0	0	0	0	0	0	2
-167.5	-80.8333	7	0	0	0	0	0	0	0.3	0	0	0	0	0	0	0	0	0	2
-167.167	-80.8333	7	0	0	0	0	0	0	0.3	0	0	0	0	0	0	0	0	0	2
-166.833	-80.8333	7	0	0	0	0	0	0	0.33	0	0	0	0	0	0	0	0	0	2
-166.5	-80.8333	7	0	0	0	0	0	0	0.33	0	0	0	0	0	0	0	0	0	2
-166.167	-80.8333	7	0	0	0	0	0	0	0.33	0	0	0	0	0	0	0	0	0	2
-165.833	-80.8333	7	0	0	0	0	0	0	0.33	0	0	0	0	0	0	0	0	0	2
-165.5	-80.8333	7	0	0	0	0	0	0	0.33	0	0	0	0	0	0	0	0	0	2
-165.167	-80.8333	7	0	0	0	0	0	0	0.33	0	0	0	0	0	0	0	0	0	2
-164.833	-80.8333	7	0	0	0	0	0	0	0.33	0	0	0	0	0	0	0	0	0	2
-164.5	-80.8333	7	0	0	0	0	0	0	0.33	0	0	0	0	0	0	0	0	0	2
-164.167	-80.8333	7	0	0	0	0	0	0	0.33	0	0	0	0	0	0	0	0	0	2
-163.833	-80.8333	7.00254	0	0	0	0	0	0	0.33	0	0	0	0	0	0	0	0	0	2
-163.5	-80.8333	7.01296	0	0	0	0	0	0	0.33	0	0	0	0	0	0	0	0	0	2
-163.167	-80.8333	7.02399	0	0	0	0	0	0	0.33	0	0	0	0	0	0	0	0	0	2
-162.833	-80.8333	7.03381	0	0	0	0	0	0	0.33	0	0	0	0	0	0	0	0	0	2
-162.5	-80.8333	7.04251	0	0	0	0	0	0	0.33	0	0	0	0	0	0	0	0	0	2
-162.167	-80.8333	7.05268	0	0	0	0	0	0	0.33	0	0	0	0	0	0	0	0	0	2
-161.833	-80.8333	7.06173	0	0	0	0	0	0	0.33	0	0	0	0	0	0	0	0	0	2
-161.5	-80.8333	7.07056	0	0	0	0	0	0	0.33	0	0	0	0	0	0	0	0	0	2
-161.167	-80.8333	7.07839	0	0	0	0	0	0	0.33	0	0	0	0	0	0	0	0	0	2
-160.833	-80.8333	7.08754	0	0	0	0	0	0	0.33	0	0	0	0	0	0	0	0	0	2
-179.833	-81.1666	7	0	0	0	0	0	0	0.37	0	0	0	0	0	0	0	0	0	2
-179.5	-81.1666	7	0	0	0	0	0	0	0.37	0	0	0	0	0	0	0	0	0	2
-179.167	-81.1666	7	0	0	0	0	0	0	0.37	0	0	0	0	0	0	0	0	0	2
-178.833	-81.1666	7	0	0	0	0	0	0	0.38	0	0	0	0	0	0	0	0	0	2
-178.5	-81.1666	7	0	0	0	0	0	0	0.38	0	0	0	0	0	0	0	0	0	2
-178.167	-81.1666	7	0	0	0	0	0	0	0.38	0	0	0	0	0	0	0	0	0	2
-177.833	-81.1666	7	0	0	0	0	0	0	0.37	0	0	0	0	0	0	0	0	0	2
-177.5	-81.1666	7	0	0	0	0	0	0	0.37	0	0	0	0	0	0	0	0	0	2
-177.167	-81.1666	7	0	0	0	0	0	0	0.37	0	0	0	0	0	0	0	0	0	2
-176.833	-81.1666	7	0	0	0	0	0	0	0.37	0	0	0	0	0	0	0	0	0	2
-176.5	-81.1666	7	0	0	0	0	0	0	0.37	0	0	0	0	0	0	0	0	0	2
-176.167	-81.1666	7	0	0	0	0	0	0	0.37	0	0	0	0	0	0	0	0	0	2
-175.833	-81.1666	7	0	0	0	0	0	0	0.35	0	0	0	0	0	0	0	0	0	2
-175.5	-81.1666	7	0	0	0	0	0	0	0.35	0	0	0	0	0	0	0	0	0	2
-175.167	-81.1666	7	0	0	0	0	0	0	0.35	0	0	0	0	0	0	0	0	0	2
-174.833	-81.1666	7	0	0	0	0	0	0	0.32	0	0	0	0	0	0	0	0	0	2
-174.5	-81.1666	7	0	0	0	0	0	0	0.32	0	0	0	0	0	0	0	0	0	2
-174.167	-81.1666	7	0	0	0	0	0	0	0.32	0	0	0	0	0	0	0	0	0	2
-173.833	-81.1666	7	0	0	0	0	0	0	0.3	0	0	0	0	0	0	0	0	0	2
-173.5	-81.1666	7	0	0	0	0	0	0	0.3	0	0	0	0	0	0	0	0	0	2
-173.167	-81.1666	7	0	0	0	0	0	0	0.3	0	0	0	0	0	0	0	0	0	2
-172.833	-81.1666	7	0	0	0	0	0	0	0.3	0	0	0	0	0	0	0	0	0	2
-172.5	-81.1666	7	0	0	0	0	0	0	0.3	0	0	0	0	0	0	0	0	0	2
-172.167	-81.1666	7	0	0	0	0	0	0	0.3	0	0	0	0	0	0	0	0	0	2
-171.833	-81.1666	7	0	0	0	0	0	0	0.3	0	0	0	0	0	0	0	0	0	2
-171.5	-81.1666	7	0	0	0	0	0	0	0.3	0	0	0	0	0	0	0	0	0	2
-171.167	-81.1666	7	0	0	0	0	0	0	0.3	0	0	0	0	0	0	0	0	0	2
-170.833	-81.1666	7	0	0	0	0	0	0	0.3	0	0	0	0	0	0	0	0	0	2
-170.5	-81.1666	7	0	0	0	0	0	0	0.3	0	0	0	0	0	0	0	0	0	2
-170.167	-81.1666	7	0	0	0	0	0	0	0.3	0	0	0	0	0	0	0	0	0	2
-169.833	-81.1666	7	0	0	0	0	0	0	0.3	0	0	0	0	0	0	0	0	0	2
-169.5	-81.1666	7	0	0	0	0	0	0	0.3	0	0	0	0	0	0	0	0	0	2
-169.167	-81.1666	7	0	0	0	0	0	0	0.3	0	0	0	0	0	0	0	0	0	2
-168.833	-81.1666	7	0	0	0	0	0	0	0.3	0	0	0	0	0	0	0	0	0	2
-168.5	-81.1666	7	0	0	0	0	0	0	0.3	0	0	0	0	0	0	0	0	0	2
-168.167	-81.1666	7	0	0	0	0	0	0	0.3	0	0	0	0	0	0	0	0	0	2
-167.833	-81.1666	7.01259	0	0	0	0	0	0	0.3	0	0	0	0	0	0	0	0	0	2
-167.5	-81.1666	7.04817	0	0	0	0	0	0	0.3	0	0	0	0	0	0	0	0	0	2
-167.167	-81.1666	7.08044	0	0	0	0	0	0	0.3	0	0	0	0	0	0	0	0	0	2
-166.833	-81.1666	7.10984	0	0	0	0	0	0	0.3	0	0	0	0	0	0	0	0	0	2
-166.5	-81.1666	7.1344	0	0	0	0	0	0	0.3	0	0	0	0	0	0	0	0	0	2
-166.167	-81.1666	7.15929	0	0	0	0	0	0	0.3	0	0	0	0	0	0	0	0	0	2
-165.833	-81.1666	7.18223	0	0	0	0	0	0	0.33	0	0	0	0	0	0	0	0	0	2
-165.5	-81.1666	7.20343	0	0	0	0	0	0	0.33	0	0	0	0	0	0	0	0	0	2
-165.167	-81.1666	7.22136	0	0	0	0	0	0	0.33	0	0	0	0	0	0	0	0	0	2
-164.833	-81.1666	7.23975	0	0	0	0	0	0	0.33	0	0	0	0	0	0	0	0	0	2
-164.5	-81.1666	7.25018	0	0	0	0	0	0	0.33	0	0	0	0	0	0	0	0	0	2
-164.167	-81.1666	7.25018	0	0	0	0	0	0	0.33	0	0	0	0	0	0	0	0	0	2
-163.833	-81.1666	7.25018	0	0	0	0	0	0	0.33	0	0	0	0	0	0	0	0	0	2
-163.5	-81.1666	7.25018	0	0	0	0	0	0	0.33	0	0	0	0	0	0	0	0	0	2
-163.167	-81.1666	7.25018	0	0	0	0	0	0	0.33	0	0	0	0	0	0	0	0	0	2
-162.833	-81.1666	7.25018	0	0	0	0	0	0	0.33	0	0	0	0	0	0	0	0	0	2
-162.5	-81.1666	7.25018	0	0	0	0	0	0	0.33	0	0	0	0	0	0	0	0	0	2
-162.167	-81.1666	7.25018	0	0	0	0	0	0	0.33	0	0	0	0	0	0	0	0	0	2
-161.833	-81.1666	7.25018	0	0	0	0	0	0	0.33	0	0	0	0	0	0	0	0	0	2
-161.5	-81.1666	7.25018	0	0	0	0	0	0	0.33	0	0	0	0	0	0	0	0	0	2
-161.167	-81.1666	7.25152	0	0	0	0	0	0	0.33	0	0	0	0	0	0	0	0	0	2
-160.833	-81.1666	7.25507	0	0	0	0	0	0	0.33	0	0	0	0	0	0	0	0	0	2
-170.5	-81.5	7.28249	0	0	0	0	0	0	0.3	0	0	0	0	0	0	0	0	0	2
-170.167	-81.5	7.31193	0	0	0	0	0	0	0.3	0	0	0	0	0	0	0	0	0	2
-169.833	-81.5	7.34024	0	0	0	0	0	0	0.3	0	0	0	0	0	0	0	0	0	2
-169.5	-81.5	7.36293	0	0	0	0	0	0	0.3	0	0	0	0	0	0	0	0	0	2
-169.167	-81.5	7.38511	0	0	0	0	0	0	0.3	0	0	0	0	0	0	0	0	0	2
-168.833	-81.5	7.40246	0	0	0	0	0	0	0.3	0	0	0	0	0	0	0	0	0	2
-168.5	-81.5	7.40246	0	0	0	0	0	0	0.3	0	0	0	0	0	0	0	0	0	2
-168.167	-81.5	7.40246	0	0	0	0	0	0	0.3	0	0	0	0	0	0	0	0	0	2
-167.833	-81.5	7.40246	0	0	0	0	0	0	0.3	0	0	0	0	0	0	0	0	0	2
-167.5	-81.5	7.40246	0	0	0	0	0	0	0.3	0	0	0	0	0	0	0	0	0	2
-167.167	-81.5	7.40246	0	0	0	0	0	0	0.3	0	0	0	0	0	0	0	0	0	2
-166.833	-81.5	7.40246	0	0	0	0	0	0	0.3	0	0	0	0	0	0	0	0	0	2
-166.5	-81.5	7.40246	0	0	0	0	0	0	0.3	0	0	0	0	0	0	0	0	0	2
-166.167	-81.5	7.40246	0	0	0	0	0	0	0.3	0	0	0	0	0	0	0	0	0	2
-165.833	-81.5	7.40246	0	0	0	0	0	0	0.33	0	0	0	0	0	0	0	0	0	2
-165.5	-81.5	7.40246	0	0	0	0	0	0	0.33	0	0	0	0	0	0	0	0	0	2
-165.167	-81.5	7.40427	0	0	0	0	0	0	0.33	0	0	0	0	0	0	0	0	0	2
-164.833	-81.5	7.40672	0	0	0	0	0	0	0.33	0	0	0	0	0	0	0	0	0	2
-164.5	-81.5	7.40917	0	0	0	0	0	0	0.33	0	0	0	0	0	0	0	0	0	2
-164.167	-81.5	7.4114	0	0	0	0	0	0	0.33	0	0	0	0	0	0	0	0	0	2
-163.833	-81.5	7.41363	0	0	0	0	0	0	0.33	0	0	0	0	0	0	0	0	0	2
-163.5	-81.5	7.41608	0	0	0	0	0	0	0.33	0	0	0	0	0	0	0	0	0	2
-163.167	-81.5	7.41852	0	0	0	0	0	0	0.33	0	0	0	0	0	0	0	0	0	2
-162.833	-81.5	7.42075	0	0	0	0	0	0	0.33	0	0	0	0	0	0	0	0	0	2
-162.5	-81.5	7.42298	0	0	0	0	0	0	0.33	0	0	0	0	0	0	0	0	0	2
-162.167	-81.5	7.42543	0	0	0	0	0	0	0.33	0	0	0	0	0	0	0	0	0	2
-161.833	-81.5	7.4285	0	0	0	0	0	0	0.33	0	0	0	0	0	0	0	0	0	2
-161.5	-81.5	7.43253	0	0	0	0	0	0	0.33	0	0	0	0	0	0	0	0	0	2
-161.167	-81.5	7.43618	0	0	0	0	0	0	0.33	0	0	0	0	0	0	0	0	0	2
-160.833	-81.5	7.44021	0	0	0	0	0	0	0.33	0	0	0	0	0	0	0	0	0	2
-174.833	-81.8333	7.47868	0	0	0	0	0	0	0.32	0	0	0	0	0	0	0	0	0	2
-174.5	-81.8333	7.50329	0	0	0	0	0	0	0.32	0	0	0	0	0	0	0	0	0	2
-174.167	-81.8333	7.5237	0	0	0	0	0	0	0.32	0	0	0	0	0	0	0	0	0	2
-173.833	-81.8333	7.54089	0	0	0	0	0	0	0.3	0	0	0	0	0	0	0	0	0	2
-173.5	-81.8333	7.55693	0	0	0	0	0	0	0.3	0	0	0	0	0	0	0	0	0	2
-173.167	-81.8333	7.56166	0	0	0	0	0	0	0.3	0	0	0	0	0	0	0	0	0	2
-172.833	-81.8333	7.56166	0	0	0	0	0	0	0.3	0	0	0	0	0	0	0	0	0	2
-172.5	-81.8333	7.56166	0	0	0	0	0	0	0.3	0	0	0	0	0	0	0	0	0	2
-172.167	-81.8333	7.56166	0	0	0	0	0	0	0.3	0	0	0	0	0	0	0	0	0	2
-171.833	-81.8333	7.56166	0	0	0	0	0	0	0.3	0	0	0	0	0	0	0	0	0	2
-171.5	-81.8333	7.56166	0	0	0	0	0	0	0.3	0	0	0	0	0	0	0	0	0	2
-171.167	-81.8333	7.56166	0	0	0	0	0	0	0.3	0	0	0	0	0	0	0	0	0	2
-170.833	-81.8333	7.56166	0	0	0	0	0	0	0.3	0	0	0	0	0	0	0	0	0	2
-170.5	-81.8333	7.56166	0	0	0	0	0	0	0.3	0	0	0	0	0	0	0	0	0	2
-170.167	-81.8333	7.56166	0	0	0	0	0	0	0.3	0	0	0	0	0	0	0	0	0	2
-169.833	-81.8333	7.56179	0	0	0	0	0	0	0.3	0	0	0	0	0	0	0	0	0	2
-169.5	-81.8333	7.56297	0	0	0	0	0	0	0.3	0	0	0	0	0	0	0	0	0	2
-169.167	-81.8333	7.56416	0	0	0	0	0	0	0.3	0	0	0	0	0	0	0	0	0	2
-168.833	-81.8333	7.56534	0	0	0	0	0	0	0.3	0	0	0	0	0	0	0	0	0	2
-168.5	-81.8333	7.56664	0	0	0	0	0	0	0.3	0	0	0	0	0	0	0	0	0	2
-168.167	-81.8333	7.56783	0	0	0	0	0	0	0.3	0	0	0	0	0	0	0	0	0	2
-167.833	-81.8333	7.56901	0	0	0	0	0	0	0.3	0	0	0	0	0	0	0	0	0	2
-167.5	-81.8333	7.5702	0	0	0	0	0	0	0.3	0	0	0	0	0	0	0	0	0	2
-167.167	-81.8333	7.57138	0	0	0	0	0	0	0.3	0	0	0	0	0	0	0	0	0	2
-166.833	-81.8333	7.57268	0	0	0	0	0	0	0.3	0	0	0	0	0	0	0	0	0	2
-166.5	-81.8333	7.57387	0	0	0	0	0	0	0.3	0	0	0	0	0	0	0	0	0	2
-166.167	-81.8333	7.5755	0	0	0	0	0	0	0.3	0	0	0	0	0	0	0	0	0	2
-165.833	-81.8333	7.57744	0	0	0	0	0	0	0.33	0	0	0	0	0	0	0	0	0	2
-165.5	-81.8333	7.57958	0	0	0	0	0	0	0.33	0	0	0	0	0	0	0	0	0	2
-165.167	-81.8333	7.58153	0	0	0	0	0	0	0.33	0	0	0	0	0	0	0	0	0	2
-164.833	-81.8333	7.58348	0	0	0	0	0	0	0.33	0	0	0	0	0	0	0	0	0	2
-164.5	-81.8333	7.58542	0	0	0	0	0	0	0.33	0	0	0	0	0	0	0	0	0	2
-164.167	-81.8333	7.58737	0	0	0	0	0	0	0.33	0	0	0	0	0	0	0	0	0	2
-163.833	-81.8333	7.58931	0	0	0	0	0	0	0.33	0	0	0	0	0	0	0	0	0	2
-163.5	-81.8333	7.59145	0	0	0	0	0	0	0.33	0	0	0	0	0	0	0	0	0	2
-163.167	-81.8333	7.5934	0	0	0	0	0	0	0.33	0	0	0	0	0	0	0	0	0	2
-162.833	-81.8333	7.59522	0	0	0	0	0	0	0.33	0	0	0	0	0	0	0	0	0	2
-162.5	-81.8333	7.59522	0	0	0	0	0	0	0.33	0	0	0	0	0	0	0	0	0	2
-162.167	-81.8333	7.59522	0	0	0	0	0	0	0.33	0	0	0	0	0	0	0	0	0	2
-161.833	-81.8333	7.59522	0	0	0	0	0	0	0.33	0	0	0	0	0	0	0	0	0	2
-161.5	-81.8333	7.59522	0	0	0	0	0	0	0.33	0	0	0	0	0	0	0	0	0	2
-161.167	-81.8333	7.59522	0	0	0	0	0	0	0.33	0	0	0	0	0	0	0	0	0	2
-160.833	-81.8333	7.59522	0	0	0	0	0	0	0.33	0	0	0	0	0	0	0	0	0	2
-179.833	-82.1666	7.67491	0	0	0	0	0	0	0.37	0	0	0	0	0	0	0	0	0	2
-179.5	-82.1666	7.68468	0	0	0	0	0	0	0.37	0	0	0	0	0	0	0	0	0	2
-179.167	-82.1666	7.69198	0	0	0	0	0	0	0.37	0	0	0	0	0	0	0	0	0	2
-178.833	-82.1666	7.69813	0	0	0	0	0	0	0.38	0	0	0	0	0	0	0	0	0	2
-178.5	-82.1666	7.70215	0	0	0	0	0	0	0.38	0	0	0	0	0	0	0	0	0	2
-178.167	-82.1666	7.70584	0	0	0	0	0	0	0.38	0	0	0	0	0	0	0	0	0	2
-177.833	-82.1666	7.70701	0	0	0	0	0	0	0.37	0	0	0	0	0	0	0	0	0	2
-177.5	-82.1666	7.70701	0	0	0	0	0	0	0.37	0	0	0	0	0	0	0	0	0	2
-177.167	-82.1666	7.70701	0	0	0	0	0	0	0.37	0	0	0	0	0	0	0	0	0	2
-176.833	-82.1666	7.70701	0	0	0	0	0	0	0.37	0	0	0	0	0	0	0	0	0	2
-176.5	-82.1666	7.70701	0	0	0	0	0	0	0.37	0	0	0	0	0	0	0	0	0	2
-176.167	-82.1666	7.70701	0	0	0	0	0	0	0.37	0	0	0	0	0	0	0	0	0	2
-175.833	-82.1666	7.70701	0	0	0	0	0	0	0.35	0	0	0	0	0	0	0	0	0	2
-175.5	-82.1666	7.70701	0	0	0	0	0	0	0.35	0	0	0	0	0	0	0	0	0	2
-175.167	-82.1666	7.70701	0	0	0	0	0	0	0.35	0	0	0	0	0	0	0	0	0	2
-174.833	-82.1666	7.70701	0	0	0	0	0	0	0.32	0	0	0	0	0	0	0	0	0	2
-174.5	-82.1666	7.70701	0	0	0	0	0	0	0.32	0	0	0	0	0	0	0	0	0	2
-174.167	-82.1666	7.70722	0	0	0	0	0	0	0.32	0	0	0	0	0	0	0	0	0	2
-173.833	-82.1666	7.70745	0	0	0	0	0	0	0.3	0	0	0	0	0	0	0	0	0	2
-173.5	-82.1666	7.70768	0	0	0	0	0	0	0.3	0	0	0	0	0	0	0	0	0	2
-173.167	-82.1666	7.70789	0	0	0	0	0	0	0.3	0	0	0	0	0	0	0	0	0	2
-172.833	-82.1666	7.70812	0	0	0	0	0	0	0.3	0	0	0	0	0	0	0	0	0	2
-172.5	-82.1666	7.70835	0	0	0	0	0	0	0.3	0	0	0	0	0	0	0	0	0	2
-172.167	-82.1666	7.70859	0	0	0	0	0	0	0.3	0	0	0	0	0	0	0	0	0	2
-171.833	-82.1666	7.70882	0	0	0	0	0	0	0.3	0	0	0	0	0	0	0	0	0	2
-171.5	-82.1666	7.70905	0	0	0	0	0	0	0.3	0	0	0	0	0	0	0	0	0	2
-171.167	-82.1666	7.70928	0	0	0	0	0	0	0.3	0	0	0	0	0	0	0	0	0	2
-170.833	-82.1666	7.70953	0	0	0	0	0	0	0.3	0	0	0	0	0	0	0	0	0	2
-170.5	-82.1666	7.70991	0	0	0	0	0	0	0.3	0	0	0	0	0	0	0	0	0	2
-170.167	-82.1666	7.71029	0	0	0	0	0	0	0.3	0	0	0	0	0	0	0	0	0	2
-169.833	-82.1666	7.71067	0	0	0	0	0	0	0.3	0	0	0	0	0	0	0	0	0	2
-169.5	-82.1666	7.71105	0	0	0	0	0	0	0.3	0	0	0	0	0	0	0	0	0	2
-169.167	-82.1666	7.71143	0	0	0	0	0	0	0.3	0	0	0	0	0	0	0	0	0	2
-168.833	-82.1666	7.71181	0	0	0	0	0	0	0.3	0	0	0	0	0	0	0	0	0	2
-168.5	-82.1666	7.71219	0	0	0	0	0	0	0.3	0	0	0	0	0	0	0	0	0	2
-168.167	-82.1666	7.71257	0	0	0	0	0	0	0.3	0	0	0	0	0	0	0	0	0	2
-167.833	-82.1666	7.71291	0	0	0	0	0	0	0.3	0	0	0	0	0	0	0	0	0	2
-167.5	-82.1666	7.71329	0	0	0	0	0	0	0.3	0	0	0	0	0	0	0	0	0	2
-167.167	-82.1666	7.71357	0	0	0	0	0	0	0.3	0	0	0	0	0	0	0	0	0	2
-166.833	-82.1666	7.71357	0	0	0	0	0	0	0.3	0	0	0	0	0	0	0	0	0	2
-166.5	-82.1666	7.71357	0	0	0	0	0	0	0.3	0	0	0	0	0	0	0	0	0	2
-166.167	-82.1666	7.71357	0	0	0	0	0	0	0.3	0	0	0	0	0	0	0	0	0	2
-165.833	-82.1666	7.71357	0	0	0	0	0	0	0.33	0	0	0	0	0	0	0	0	0	2
-165.5	-82.1666	7.71357	0	0	0	0	0	0	0.33	0	0	0	0	0	0	0	0	0	2
-165.167	-82.1666	7.71357	0	0	0	0	0	0	0.33	0	0	0	0	0	0	0	0	0	2
-164.833	-82.1666	7.71357	0	0	0	0	0	0	0.33	0	0	0	0	0	0	0	0	0	2
-164.5	-82.1666	7.71357	0	0	0	0	0	0	0.33	0	0	0	0	0	0	0	0	0	2
-164.167	-82.1666	7.71357	0	0	0	0	0	0	0.33	0	0	0	0	0	0	0	0	0	2
-163.833	-82.1666	7.71357	0	0	0	0	0	0	0.33	0	0	0	0	0	0	0	0	0	2
-163.5	-82.1666	7.71563	0	0	0	0	0	0	0.33	0	0	0	0	0	0	0	0	0	2
-163.167	-82.1666	7.71946	0	0	0	0	0	0	0.33	0	0	0	0	0	0	0	0	0	2
-162.833	-82.1666	7.72329	0	0	0	0	0	0	0.33	0	0	0	0	0	0	0	0	0	2
-162.5	-82.1666	7.72673	0	0	0	0	0	0	0.33	0	0	0	0	0	0	0	0	0	2
-162.167	-82.1666	7.73055	0	0	0	0	0	0	0.33	0	0	0	0	0	0	0	0	0	2
-161.833	-82.1666	7.73438	0	0	0	0	0	0	0.33	0	0	0	0	0	0	0	0	0	2
-161.5	-82.1666	7.7382	0	0	0	0	0	0	0.33	0	0	0	0	0	0	0	0	0	2
-161.167	-82.1666	7.74203	0	0	0	0	0	0	0.33	0	0	0	0	0	0	0	0	0	2
-160.833	-82.1666	7.74586	0	0	0	0	0	0	0.33	0	0	0	0	0	0	0	0	0	2
-179.833	-82.5	7.74234	0	0	0	0	0	0	0.37	0	0	0	0	0	0	0	0	0	2
-179.5	-82.5	7.74234	0	0	0	0	0	0	0.37	0	0	0	0	0	0	0	0	0	2
-179.167	-82.5	7.74234	0	0	0	0	0	0	0.37	0	0	0	0	0	0	0	0	0	2
-178.833	-82.5	7.74234	0	0	0	0	0	0	0.38	0	0	0	0	0	0	0	0	0	2
-178.5	-82.5	7.74234	0	0	0	0	0	0	0.38	0	0	0	0	0	0	0	0	0	2
-178.167	-82.5	7.74234	0	0	0	0	0	0	0.38	0	0	0	0	0	0	0	0	0	2
-177.833	-82.5	7.74234	0	0	0	0	0	0	0.37	0	0	0	0	0	0	0	0	0	2
-177.5	-82.5	7.74234	0	0	0	0	0	0	0.37	0	0	0	0	0	0	0	0	0	2
-177.167	-82.5	7.74234	0	0	0	0	0	0	0.37	0	0	0	0	0	0	0	0	0	2
-176.833	-82.5	7.74234	0	0	0	0	0	0	0.37	0	0	0	0	0	0	0	0	0	2
-176.5	-82.5	7.74234	0	0	0	0	0	0	0.37	0	0	0	0	0	0	0	0	0	2
-176.167	-82.5	7.74234	0	0	0	0	0	0	0.37	0	0	0	0	0	0	0	0	0	2
-175.833	-82.5	7.74234	0	0	0	0	0	0	0.35	0	0	0	0	0	0	0	0	0	2
-175.5	-82.5	7.74234	0	0	0	0	0	0	0.35	0	0	0	0	0	0	0	0	0	2
-175.167	-82.5	7.74234	0	0	0	0	0	0	0.35	0	0	0	0	0	0	0	0	0	2
-174.833	-82.5	7.74234	0	0	0	0	0	0	0.32	0	0	0	0	0	0	0	0	0	2
-174.5	-82.5	7.74234	0	0	0	0	0	0	0.32	0	0	0	0	0	0	0	0	0	2
-174.167	-82.5	7.74234	0	0	0	0	0	0	0.32	0	0	0	0	0	0	0	0	0	2
-173.833	-82.5	7.74234	0	0	0	0	0	0	0.3	0	0	0	0	0	0	0	0	0	2
-173.5	-82.5	7.74234	0	0	0	0	0	0	0.3	0	0	0	0	0	0	0	0	0	2
-173.167	-82.5	7.74234	0	0	0	0	0	0	0.3	0	0	0	0	0	0	0	0	0	2
-172.833	-82.5	7.74234	0	0	0	0	0	0	0.3	0	0	0	0	0	0	0	0	0	2
-172.5	-82.5	7.74234	0	0	0	0	0	0	0.3	0	0	0	0	0	0	0	0	0	2
-172.167	-82.5	7.74234	0	0	0	0	0	0	0.3	0	0	0	0	0	0	0	0	0	2
-171.833	-82.5	7.74234	0	0	0	0	0	0	0.3	0	0	0	0	0	0	0	0	0	2
-171.5	-82.5	7.74234	0	0	0	0	0	0	0.3	0	0	0	0	0	0	0	0	0	2
-171.167	-82.5	7.74234	0	0	0	0	0	0	0.3	0	0	0	0	0	0	0	0	0	2
-170.833	-82.5	7.74234	0	0	0	0	0	0	0.3	0	0	0	0	0	0	0	0	0	2
-170.5	-82.5	7.74234	0	0	0	0	0	0	0.3	0	0	0	0	0	0	0	0	0	2
-170.167	-82.5	7.74234	0	0	0	0	0	0	0.3	0	0	0	0	0	0	0	0	0	2
-169.833	-82.5	7.74234	0	0	0	0	0	0	0.3	0	0	0	0	0	0	0	0	0	2
-169.5	-82.5	7.74234	0	0	0	0	0	0	0.3	0	0	0	0	0	0	0	0	0	2
-169.167	-82.5	7.74234	0	0	0	0	0	0	0.3	0	0	0	0	0	0	0	0	0	2
-168.833	-82.5	7.74234	0	0	0	0	0	0	0.3	0	0	0	0	0	0	0	0	0	2
-168.5	-82.5	7.74234	0	0	0	0	0	0	0.3	0	0	0	0	0	0	0	0	0	2
-168.167	-82.5	7.74234	0	0	0	0	0	0	0.3	0	0	0	0	0	0	0	0	0	2
-167.833	-82.5	7.74234	0	0	0	0	0	0	0.3	0	0	0	0	0	0	0	0	0	2
-167.5	-82.5	7.74234	0	0	0	0	0	0	0.3	0	0	0	0	0	0	0	0	0	2
-167.167	-82.5	7.74234	0	0	0	0	0	0	0.3	0	0	0	0	0	0	0	0	0	2
-166.833	-82.5	7.74234	0	0	0	0	0	0	0.3	0	0	0	0	0	0	0	0	0	2
-166.5	-82.5	7.74234	0	0	0	0	0	0	0.3	0	0	0	0	0	0	0	0	0	2
-166.167	-82.5	7.74234	0	0	0	0	0	0	0.3	0	0	0	0	0	0	0	0	0	2
-165.833	-82.5	7.74234	0	0	0	0	0	0	0.33	0	0	0	0	0	0	0	0	0	2
-165.5	-82.5	7.74234	0	0	0	0	0	0	0.33	0	0	0	0	0	0	0	0	0	2
-165.167	-82.5	7.74234	0	0	0	0	0	0	0.33	0	0	0	0	0	0	0	0	0	2
-164.833	-82.5	7.74234	0	0	0	0	0	0	0.33	0	0	0	0	0	0	0	0	0	2
-164.5	-82.5	7.74234	0	0	0	0	0	0	0.33	0	0	0	0	0	0	0	0	0	2
-164.167	-82.5	7.74234	0	0	0	0	0	0	0.33	0	0	0	0	0	0	0	0	0	2
-163.833	-82.5	7.74234	0	0	0	0	0	0	0.33	0	0	0	0	0	0	0	0	0	2
-163.5	-82.5	7.74234	0	0	0	0	0	0	0.33	0	0	0	0	0	0	0	0	0	2
-163.167	-82.5	7.74234	0	0	0	0	0	0	0.33	0	0	0	0	0	0	0	0	0	2
-162.833	-82.5	7.74234	0	0	0	0	0	0	0.33	0	0	0	0	0	0	0	0	0	2
-162.5	-82.5	7.74234	0	0	0	0	0	0	0.33	0	0	0	0	0	0	0	0	0	2
-162.167	-82.5	7.74234	0	0	0	0	0	0	0.33	0	0	0	0	0	0	0	0	0	2
-161.833	-82.5	7.74234	0	0	0	0	0	0	0.33	0	0	0	0	0	0	0	0	0	2
-161.5	-82.5	7.74234	0	0	0	0	0	0	0.33	0	0	0	0	0	0	0	0	0	2
-161.167	-82.5	7.74234	0	0	0	0	0	0	0.33	0	0	0	0	0	0	0	0	0	2
-160.833	-82.5	7.74234	0	0	0	0	0	0	0.33	0	0	0	0	0	0	0	0	0	2
-179.833	-82.8333	7.74234	0	0	0	0	0	0	0.37	0	0	0	0	0	0	0	0	0	2
-179.5	-82.8333	7.74234	0	0	0	0	0	0	0.37	0	0	0	0	0	0	0	0	0	2
-179.167	-82.8333	7.74234	0	0	0	0	0	0	0.37	0	0	0	0	0	0	0	0	0	2
-178.833	-82.8333	7.74234	0	0	0	0	0	0	0.38	0	0	0	0	0	0	0	0	0	2
-178.5	-82.8333	7.74234	0	0	0	0	0	0	0.38	0	0	0	0	0	0	0	0	0	2
-178.167	-82.8333	7.74234	0	0	0	0	0	0	0.38	0	0	0	0	0	0	0	0	0	2
-177.833	-82.8333	7.74234	0	0	0	0	0	0	0.37	0	0	0	0	0	0	0	0	0	2
-177.5	-82.8333	7.74234	0	0	0	0	0	0	0.37	0	0	0	0	0	0	0	0	0	2
-177.167	-82.8333	7.74234	0	0	0	0	0	0	0.37	0	0	0	0	0	0	0	0	0	2
-176.833	-82.8333	7.74234	0	0	0	0	0	0	0.37	0	0	0	0	0	0	0	0	0	2
-176.5	-82.8333	7.74234	0	0	0	0	0	0	0.37	0	0	0	0	0	0	0	0	0	2
-176.167	-82.8333	7.74234	0	0	0	0	0	0	0.37	0	0	0	0	0	0	0	0	0	2
-175.833	-82.8333	7.74234	0	0	0	0	0	0	0.35	0	0	0	0	0	0	0	0	0	2
-175.5	-82.8333	7.74234	0	0	0	0	0	0	0.35	0	0	0	0	0	0	0	0	0	2
-175.167	-82.8333	7.74234	0	0	0	0	0	0	0.35	0	0	0	0	0	0	0	0	0	2
-174.833	-82.8333	7.74234	0	0	0	0	0	0	0.32	0	0	0	0	0	0	0	0	0	2
-174.5	-82.8333	7.74234	0	0	0	0	0	0	0.32	0	0	0	0	0	0	0	0	0	2
-174.167	-82.8333	7.74234	0	0	0	0	0	0	0.32	0	0	0	0	0	0	0	0	0	2
-173.833	-82.8333	7.74234	0	0	0	0	0	0	0.3	0	0	0	0	0	0	0	0	0	2
-173.5	-82.8333	7.74234	0	0	0	0	0	0	0.3	0	0	0	0	0	0	0	0	0	2
-173.167	-82.8333	7.74234	0	0	0	0	0	0	0.3	0	0	0	0	0	0	0	0	0	2
-172.833	-82.8333	7.74234	0	0	0	0	0	0	0.3	0	0	0	0	0	0	0	0	0	2
-172.5	-82.8333	7.74234	0	0	0	0	0	0	0.3	0	0	0	0	0	0	0	0	0	2
-172.167	-82.8333	7.74234	0	0	0	0	0	0	0.3	0	0	0	0	0	0	0	0	0	2
-171.833	-82.8333	7.74234	0	0	0	0	0	0	0.3	0	0	0	0	0	0	0	0	0	2
-171.5	-82.8333	7.74234	0	0	0	0	0	0	0.3	0	0	0	0	0	0	0	0	0	2
-171.167	-82.8333	7.74234	0	0	0	0	0	0	0.3	0	0	0	0	0	0	0	0	0	2
-170.833	-82.8333	7.74234	0	0	0	0	0	0	0.3	0	0	0	0	0	0	0	0	0	2
-170.5	-82.8333	7.74234	0	0	0	0	0	0	0.3	0	0	0	0	0	0	0	0	0	2
-170.167	-82.8333	7.74234	0	0	0	0	0	0	0.3	0	0	0	0	0	0	0	0	0	2
-169.833	-82.8333	7.74234	0	0	0	0	0	0	0.3	0	0	0	0	0	0	0	0	0	2
-169.5	-82.8333	7.74234	0	0	0	0	0	0	0.3	0	0	0	0	0	0	0	0	0	2
-169.167	-82.8333	7.74234	0	0	0	0	0	0	0.3	0	0	0	0	0	0	0	0	0	2
-168.833	-82.8333	7.74234	0	0	0	0	0	0	0.3	0	0	0	0	0	0	0	0	0	2
-168.5	-82.8333	7.74234	0	0	0	0	0	0	0.3	0	0	0	0	0	0	0	0	0	2
-168.167	-82.8333	7.74234	0	0	0	0	0	0	0.3	0	0	0	0	0	0	0	0	0	2
-167.833	-82.8333	7.74234	0	0	0	0	0	0	0.3	0	0	0	0	0	0	0	0	0	2
-167.5	-82.8333	7.74234	0	0	0	0	0	0	0.3	0	0	0	0	0	0	0	0	0	2
-167.167	-82.8333	7.74234	0	0	0	0	0	0	0.3	0	0	0	0	0	0	0	0	0	2
-166.833	-82.8333	7.74234	0	0	0	0	0	0	0.3	0	0	0	0	0	0	0	0	0	2
-166.5	-82.8333	7.74234	0	0	0	0	0	0	0.3	0	0	0	0	0	0	0	0	0	2
-166.167	-82.8333	7.74234	0	0	0	0	0	0	0.3	0	0	0	0	0	0	0	0	0	2
-165.833	-82.8333	7.74234	0	0	0	0	0	0	0.33	0	0	0	0	0	0	0	0	0	2
-165.5	-82.8333	7.74234	0	0	0	0	0	0	0.33	0	0	0	0	0	0	0	0	0	2
-165.167	-82.8333	7.74234	0	0	0	0	0	0	0.33	0	0	0	0	0	0	0	0	0	2
-164.833	-82.8333	7.74234	0	0	0	0	0	0	0.33	0	0	0	0	0	0	0	0	0	2
-164.5	-82.8333	7.74234	0	0	0	0	0	0	0.33	0	0	0	0	0	0	0	0	0	2
-164.167	-82.8333	7.74234	0	0	0	0	0	0	0.33	0	0	0	0	0	0	0	0	0	2
-163.833	-82.8333	7.74234	0	0	0	0	0	0	0.33	0	0	0	0	0	0	0	0	0	2
-163.5	-82.8333	7.74234	0	0	0	0	0	0	0.33	0	0	0	0	0	0	0	0	0	2
-163.167	-82.8333	7.74234	0	0	0	0	0	0	0.33	0	0	0	0	0	0	0	0	0	2
-162.833	-82.8333	7.74234	0	0	0	0	0	0	0.33	0	0	0	0	0	0	0	0	0	2
-162.5	-82.8333	7.74234	0	0	0	0	0	0	0.33	0	0	0	0	0	0	0	0	0	2
-162.167	-82.8333	7.74234	0	0	0	0	0	0	0.33	0	0	0	0	0	0	0	0	0	2
-161.833	-82.8333	7.78382	0	0	0	0	0	0	0.33	0	0	0	0	0	0	0	0	0	2
-161.5	-82.8333	7.83363	0	0	0	0	0	0	0.33	0	0	0	0	0	0	0	0	0	2
-161.167	-82.8333	7.87464	0	0	0	0	0	0	0.33	0	0	0	0	0	0	0	0	0	2
-160.833	-82.8333	7.91649	0	0	0	0	0	0	0.33	0	0	0	0	0	0	0	0	0	2
-165.167	-83.1666	8.08093	0	0	0	0	0	0	0.33	0	0	0	0	0	0	0	0	0	2
-164.833	-83.1666	8.11032	0	0	0	0	0	0	0.33	0	0	0	0	0	0	0	0	0	2
-164.5	-83.1666	8.1365	0	0	0	0	0	0	0.33	0	0	0	0	0	0	0	0	0	2
-164.167	-83.1666	8.15997	0	0	0	0	0	0	0.33	0	0	0	0	0	0	0	0	0	2
-163.833	-83.1666	8.18112	0	0	0	0	0	0	0.33	0	0	0	0	0	0	0	0	0	2
-163.5	-83.1666	8.20028	0	0	0	0	0	0	0.33	0	0	0	0	0	0	0	0	0	2
-163.167	-83.1666	8.19704	0	0	0	0	0	0	0.33	0	0	0	0	0	0	0	0	0	2
-162.833	-83.1666	8.17963	0	0	0	0	0	0	0.33	0	0	0	0	0	0	0	0	0	2
-162.5	-83.1666	8.16222	0	0	0	0	0	0	0.33	0	0	0	0	0	0	0	0	0	2
-162.167	-83.1666	8.14481	0	0	0	0	0	0	0.33	0	0	0	0	0	0	0	0	0	2
-161.833	-83.1666	8.12547	0	0	0	0	0	0	0.33	0	0	0	0	0	0	0	0	0	2
-161.5	-83.1666	8.10806	0	0	0	0	0	0	0.33	0	0	0	0	0	0	0	0	0	2
-161.167	-83.1666	8.09065	0	0	0	0	0	0	0.33	0	0	0	0	0	0	0	0	0	2
-160.833	-83.1666	8.07324	0	0	0	0	0	0	0.33	0	0	0	0	0	0	0	0	0	2
-170.5	-83.5	8.1846	0	0	0	0	0	0	0.3	0	0	0	0	0	0	0	0	0	2
-170.167	-83.5	8.20859	0	0	0	0	0	0	0.3	0	0	0	0	0	0	0	0	0	2
-169.833	-83.5	8.22888	0	0	0	0	0	0	0.3	0	0	0	0	0	0	0	0	0	2
-169.5	-83.5	8.24624	0	0	0	0	0	0	0.3	0	0	0	0	0	0	0	0	0	2
-169.167	-83.5	8.26128	0	0	0	0	0	0	0.3	0	0	0	0	0	0	0	0	0	2
-168.833	-83.5	8.27304	0	0	0	0	0	0	0.3	0	0	0	0	0	0	0	0	0	2
-168.5	-83.5	8.26396	0	0	0	0	0	0	0.3	0	0	0	0	0	0	0	0	0	2
-168.167	-83.5	8.24063	0	0	0	0	0	0	0.3	0	0	0	0	0	0	0	0	0	2
-167.833	-83.5	8.21731	0	0	0	0	0	0	0.3	0	0	0	0	0	0	0	0	0	2
-167.5	-83.5	8.19399	0	0	0	0	0	0	0.3	0	0	0	0	0	0	0	0	0	2
-167.167	-83.5	8.17326	0	0	0	0	0	0	0.3	0	0	0	0	0	0	0	0	0	2
-166.833	-83.5	8.14994	0	0	0	0	0	0	0.3	0	0	0	0	0	0	0	0	0	2
-166.5	-83.5	8.12661	0	0	0	0	0	0	0.3	0	0	0	0	0	0	0	0	0	2
-166.167	-83.5	8.10329	0	0	0	0	0	0	0.3	0	0	0	0	0	0	0	0	0	2
-165.833	-83.5	8.07997	0	0	0	0	0	0	0.33	0	0	0	0	0	0	0	0	0	2
-165.5	-83.5	8.05924	0	0	0	0	0	0	0.33	0	0	0	0	0	0	0	0	0	2
-165.167	-83.5	8.03591	0	0	0	0	0	0	0.33	0	0	0	0	0	0	0	0	0	2
-164.833	-83.5	8.01259	0	0	0	0	0	0	0.33	0	0	0	0	0	0	0	0	0	2
-164.5	-83.5	7.98667	0	0	0	0	0	0	0.33	0	0	0	0	0	0	0	0	0	2
-164.167	-83.5	7.9577	0	0	0	0	0	0	0.33	0	0	0	0	0	0	0	0	0	2
-163.833	-83.5	7.93195	0	0	0	0	0	0	0.33	0	0	0	0	0	0	0	0	0	2
-163.5	-83.5	7.90298	0	0	0	0	0	0	0.33	0	0	0	0	0	0	0	0	0	2
-163.167	-83.5	7.87401	0	0	0	0	0	0	0.33	0	0	0	0	0	0	0	0	0	2
-162.833	-83.5	7.84505	0	0	0	0	0	0	0.33	0	0	0	0	0	0	0	0	0	2
-162.5	-83.5	7.81929	0	0	0	0	0	0	0.33	0	0	0	0	0	0	0	0	0	2
-162.167	-83.5	7.79033	0	0	0	0	0	0	0.33	0	0	0	0	0	0	0	0	0	2
-161.833	-83.5	7.76136	0	0	0	0	0	0	0.33	0	0	0	0	0	0	0	0	0	2
-161.5	-83.5	7.73239	0	0	0	0	0	0	0.33	0	0	0	0	0	0	0	0	0	2
-161.167	-83.5	7.70342	0	0	0	0	0	0	0.33	0	0	0	0	0	0	0	0	0	2
-160.833	-83.5	7.67767	0	0	0	0	0	0	0.33	0	0	0	0	0	0	0	0	0	2
-176.5	-83.8333	8.31536	0	0	0	0	0	0	0.37	0	0	0	0	0	0	0	0	0	2
-176.167	-83.8333	8.32392	0	0	0	0	0	0	0.37	0	0	0	0	0	0	0	0	0	2
-175.833	-83.8333	8.33168	0	0	0	0	0	0	0.35	0	0	0	0	0	0	0	0	0	2
-175.5	-83.8333	8.33736	0	0	0	0	0	0	0.35	0	0	0	0	0	0	0	0	0	2
-175.167	-83.8333	8.34271	0	0	0	0	0	0	0.35	0	0	0	0	0	0	0	0	0	2
-174.833	-83.8333	8.34674	0	0	0	0	0	0	0.32	0	0	0	0	0	0	0	0	0	2
-174.5	-83.8333	8.33087	0	0	0	0	0	0	0.32	0	0	0	0	0	0	0	0	0	2
-174.167	-83.8333	8.30488	0	0	0	0	0	0	0.32	0	0	0	0	0	0	0	0	0	2
-173.833	-83.8333	8.27565	0	0	0	0	0	0	0.3	0	0	0	0	0	0	0	0	0	2
-173.5	-83.8333	8.24966	0	0	0	0	0	0	0.3	0	0	0	0	0	0	0	0	0	2
-173.167	-83.8333	8.22043	0	0	0	0	0	0	0.3	0	0	0	0	0	0	0	0	0	2
-172.833	-83.8333	8.19444	0	0	0	0	0	0	0.3	0	0	0	0	0	0	0	0	0	2
-172.5	-83.8333	8.16521	0	0	0	0	0	0	0.3	0	0	0	0	0	0	0	0	0	2
-172.167	-83.8333	8.13922	0	0	0	0	0	0	0.3	0	0	0	0	0	0	0	0	0	2
-171.833	-83.8333	8.10998	0	0	0	0	0	0	0.3	0	0	0	0	0	0	0	0	0	2
-171.5	-83.8333	8.084	0	0	0	0	0	0	0.3	0	0	0	0	0	0	0	0	0	2
[truncated: 378,887+ more rows]
