# Supplementary material for: Assessment of global health risk of antibiotic resistance genes
Source: Nat Commun. 2022 Mar 23;13:1553. doi: 10.1038/s41467-022-29283-8 (PMC8943045; doi:10.1038/s41467-022-29283-8)
Supplement: Supplementary file 17 — Source Data [file 41467_2022_29283_MOESM17_ESM.zip › Source Data 5 The source data for Supplementary figures.xlsx]

## Sheet: Fig. S1a
ARO Term	Prevalence	Abundance
Bifidobacterium adolescentis rpoB conferring resistance to rifampicin	0.994751	11.0243
Nocardia rifampin resistant beta-subunit of RNA polymerase (rpoB2)	0.988626	3.5254
Streptomyces rishiriensis parY mutant conferring resistance to aminocoumarin	0.93329	2.87978
MexB	0.907699	6.08075
MexF	0.902887	10.0441
smeE	0.899606	7.84431
smeB	0.881452	3.02841
AxyY	0.860236	1.63107
mexW	0.849519	3.94367
MuxB	0.834646	7.02259
srmB	0.833333	0.87922
oqxB	0.827865	3.51382
oleB	0.818023	0.986912
mexQ	0.812555	1.17841
mdtB	0.811461	4.61436
macB	0.810367	1.21647
acrD	0.805556	4.91658
mexI	0.803806	1.23637
MexD	0.797463	1.59377
ceoB	0.795494	1.52604
tlrC	0.795057	0.784251
MuxC	0.794182	3.09303
acrB	0.777559	6.96852
Bifidobacteria intrinsic ileS conferring resistance to mupirocin	0.766404	3.656
mdtC	0.738845	4.89958
carA	0.730971	0.560517
mexY	0.722878	0.752084
amrB	0.707787	0.412153
mexK	0.679353	7.65339
Pseudomonas aeruginosa CpxR	0.676947	5.54877
mdtF	0.663605	3.58039
acrF	0.634077	3.78275
mexN	0.607393	0.882629
smeR	0.568023	1.91961
TriC	0.566492	1.32872
arnA	0.557743	0.954451
oleC	0.54615	0.71249
novA	0.538714	0.233096
ugd	0.537402	2.7072
Klebsiella pneumoniae KpnG	0.531059	3.11934
msbA	0.507655	4.91963
mtrD	0.482065	0.161211
mdsB	0.481846	0.126002
CRP	0.460192	9.22624
MuxA	0.454287	1.07753
oprA	0.441382	0.356122
OprM	0.440945	1.61944
smeD	0.440507	3.53561
MexA	0.432196	1.80298
aadA6	0.418416	2.10721
smeF	0.404637	3.12767
baeR	0.403543	4.36343
MexE	0.400919	2.56619
emrB	0.396982	3.17101
yojI	0.393263	3.49714
lmrC	0.392388	0.0849299
Klebsiella pneumoniae KpnH	0.391951	2.79898
cpxA	0.388233	5.35749
otr(A)	0.385389	0.0601288
mupA	0.384952	0.123082
TaeA	0.38014	0.144465
tolC	0.377297	4.90931
OpmH	0.373141	2.97769
bacA	0.36986	5.6604
emrA	0.360892	3.50358
mtrA	0.355862	0.480846
Corynebacterium striatum tetA	0.354112	0.407517
OprZ	0.353018	0.394038
OprN	0.349956	1.1466
Enterobacter cloacae acrA	0.346019	3.24793
emrR	0.343395	7.2031
mdtA	0.340332	3.29208
MexC	0.339458	0.449329
mel	0.338145	2.4617
kdpE	0.33727	3.22741
baeS	0.336614	2.75324
H-NS	0.336395	8.13926
Escherichia coli ampH	0.335958	3.63208
Escherichia coli mdfA	0.334427	3.42984
tetM	0.33224	2.19809
Klebsiella pneumoniae OmpK37	0.317804	3.56661
vanRI	0.315617	0.187516
adeJ	0.314961	1.63009
pmrF	0.312773	3.15017
eptA	0.312555	3.31106
Escherichia coli acrA	0.312117	3.15151
OpmB	0.30993	0.759641
vanRO	0.305556	0.484022
OprJ	0.302712	0.418992
mdtH	0.299431	2.69676
adeF	0.295713	1.40054
marA	0.291557	5.94828
rphA	0.285652	0.200746
PmpM	0.283027	0.960338
mdtG	0.276247	2.58222
acrE	0.269029	3.27348
tetQ	0.265748	42.3882
tetB(P)	0.264217	0.0851871
tetO	0.263123	13.3394
tetW	0.263123	12.5077
mdtK	0.26028	0.835612
otrC	0.258093	0.0923058
rphB	0.253281	0.0953066
tet(W/N/W)	0.251094	3.40757
evgS	0.244751	2.48641
smeC	0.244751	1.28627
ErmB	0.243001	16.896
sul2	0.239283	2.58855
Klebsiella pneumoniae acrA	0.238408	1.58296
vanRG	0.235564	0.287901
smeS	0.233377	1.64812
aadA11	0.230534	0.772254
APH(6)-Id	0.225722	4.38438
tet32	0.225722	3.01678
tet(A)	0.225503	0.48616
APH(3'')-Ib	0.224847	4.2016
adeB	0.223753	0.934451
Escherichia coli ampC	0.223535	2.95834
sul1	0.220691	3.37617
rosA	0.220691	0.403004
mdtO	0.220472	2.90229
lsaB	0.220472	0.0817867
APH(6)-Ic	0.219598	0.158458
tetA(48)	0.219598	0.0431012
efrA	0.217629	0.948687
RbpA	0.211067	0.299318
mdtP	0.206474	2.89056
ErmF	0.206037	17.1915
AAC(6')-Ib7	0.206037	1.33349
mdtN	0.205599	2.69402
efpA	0.20385	0.0656133
bcr-1	0.202756	0.13525
mdtE	0.200569	3.30205
emrY	0.199694	2.3974
mupB	0.198381	0.0136922
oqxA	0.197944	2.01431
tet(40)	0.197288	5.44954
emrK	0.197288	2.5719
mdtM	0.196632	2.01386
ANT(6)-Ib	0.195976	0.542381
APH(3')-IIIa	0.193132	2.11195
adeK	0.192257	1.64031
LlmA 23S ribosomal RNA methyltransferase	0.190507	0.100106
poxtA	0.184821	0.0226524
iri	0.183727	0.0769655
tcr3	0.18154	0.0469209
gadW	0.181321	3.41016
gadX	0.181102	3.15955
mexL	0.180227	0.462827
lnuC	0.179571	4.75452
aad(6)	0.179134	0.394215
ErmG	0.176509	3.50662
vanRC	0.176509	0.147171
acrS	0.17629	3.2255
ceoA	0.175197	0.105591
dfrF	0.174978	5.14086
tet44	0.174978	0.627645
Escherichia coli ampC1 beta-lactamase	0.174322	1.66174
CfxA2	0.172572	2.67097
Mef(En2)	0.170385	8.22972
CfxA3	0.170385	2.74858
adeI	0.169729	1.4802
Agrobacterium fabrum chloramphenicol acetyltransferase	0.16951	0.23991
mexV	0.169073	0.515496
CblA-1	0.168854	4.23773
CfxA	0.168416	2.09031
CfxA5	0.168198	2.14659
vanSO	0.167979	0.105458
tetX	0.16776	4.13355
TEM-116	0.167542	0.628934
evgA	0.166229	2.67872
CfxA4	0.166229	2.07953
aadS	0.16601	3.20375
vanI	0.165792	0.0362242
vanRF	0.165354	0.0883973
SAT-4	0.163823	0.621071
vanRD	0.162073	0.106764
tetB(46)	0.161417	0.108357
cepA beta-lactamase	0.160542	1.82112
sdiA	0.159668	0.639846
Klebsiella pneumoniae KpnF	0.159011	1.73694
vanRM	0.158574	0.0716679
efrB	0.157043	1.07521
ANT(6)-Ia	0.156824	0.271195
TriA	0.156168	0.317712
lsaC	0.155293	0.256702
QepA4	0.155074	0.0394189
Klebsiella pneumoniae KpnE	0.154418	1.24444
tetA(46)	0.15245	0.115345
lmrD	0.150262	0.202552
facT	0.150044	0.0363752
mexJ	0.149606	0.374265
QepA2	0.147638	0.0381159
ramA	0.145669	2.04649
msrA	0.145232	1.53115
FosA2	0.144576	2.48765
tet(C)	0.144357	0.132288
Pseudomonas aeruginosa soxR	0.144138	0.311575
qepA	0.143045	0.0317635
TEM-157	0.142388	0.351994
Erm(35)	0.141951	0.218305
TEM-171	0.141295	0.423245
patB	0.14042	0.15817
CfxA6	0.139326	7.48353
Tet(X4)	0.139326	0.614194
aadA16	0.139326	0.24335
patA	0.136264	0.169643
AxyX	0.136045	0.218451
smeA	0.135389	1.27103
Tet(X3)	0.134296	0.630261
otr(B)	0.130577	0.0109679
ANT(3'')-IIa	0.129921	0.202533
vanO	0.129703	0.0255826
rgt1438	0.129265	0.0380575
abeM	0.128609	1.14935
APH(3')-Ia	0.128609	0.735201
mphB	0.128171	1.78502
AAC(6')-Ie-APH(2'')-Ia	0.127734	2.51453
Acinetobacter baumannii AmvA	0.127734	1.1401
vanRA	0.127734	0.0837753
TEM-162	0.12664	0.255145
tap	0.12664	0.0224738
TEM-197	0.126422	0.25473
Campylobacter coli chloramphenicol acetyltransferase	0.124453	1.00934
L1 beta-lactamase	0.124453	0.859186
tetA(P)	0.124234	0.141188
adeG	0.121829	1.39058
adeH	0.12161	1.3884
mepA	0.121391	0.102114
arr-1	0.121391	0.0583054
ErmX	0.120516	2.11881
mexX	0.119204	0.131081
vmlR	0.11811	0.0411007
opcM	0.117892	0.0643611
catS	0.114829	0.667916
tet(42)	0.114392	0.121585
RlmA(II)	0.113736	0.176341
Escherichia coli emrE	0.112423	2.29212
Acinetobacter baumannii AbaQ	0.111549	1.33761
tet(V)	0.11133	0.0287082
tet(35)	0.111111	0.0445369
basS	0.109361	0.130326
sul4	0.108705	0.0297472
lrfA	0.106299	0.0226609
cfrC	0.104768	0.30522
adeL	0.1028	1.38901
Pseudomonas aeruginosa catB7	0.101487	0.275291
Burkholderia pseudomallei Omp38	0.100831	0.0751165
BKC-1	0.0993001	0.0183203
catP	0.0986439	0.209513
mtrE	0.0986439	0.0509489
farA	0.0984252	0.0148904
vanSG	0.096238	0.0288678
Erm(38)	0.0947069	0.0182848
TEM-90	0.093832	0.0756062
TEM-150	0.0929571	0.0681117
TEM-183	0.0927384	0.0729564
PC1 beta-lactamase (blaZ)	0.0918635	0.655264
qacA	0.0909886	1.30261
abeS	0.0905512	1.43576
TEM-40	0.0905512	0.0764892
emeA	0.089895	0.772453
TEM-1	0.089895	0.074328
APH(3')-IIc	0.0896763	0.631237
pmrA	0.0894576	0.110608
dfrA26	0.0890201	0.11497
TEM-54	0.088364	0.0678783
vanRL	0.0872703	0.0277093
TEM-168	0.0868329	0.0712111
TEM-189	0.0861767	0.056654
BJP-1 beta-lactamase	0.085958	0.0523951
TEM-6	0.0857393	0.0575077
tet(B)	0.0855206	0.921568
TEM-82	0.0855206	0.0634188
TEM-93	0.0853018	0.061966
ErmQ	0.0850831	0.0826203
TEM-52	0.0850831	0.056428
TEM-156	0.0848644	0.0607689
amrA	0.0848644	0.0216155
tetS	0.0846457	0.0723593
OXA-209	0.0844269	0.118881
TEM-154	0.0844269	0.0535495
vanG	0.0839895	0.0574818
TEM-205	0.0826772	0.0811695
msrE	0.0824584	0.427151
TEM-146	0.0822397	0.0578065
TEM-26	0.0822397	0.0556609
ErmC	0.082021	0.917092
adeN	0.082021	0.752743
TEM-187	0.082021	0.080032
TEM-219	0.0813648	0.0585097
TEM-96	0.0811461	0.0502531
OXA-347	0.0809274	0.879599
tet36	0.0809274	0.0278263
AAC(2')-Ib	0.0807087	0.0163946
TEM-57	0.0804899	0.057388
vanTG	0.0802712	0.062395
TEM-73	0.0802712	0.0585012
tet(L)	0.0800525	0.464498
AAC(2')-Id	0.0800525	0.0213026
tet(K)	0.0798338	1.8098
TEM-206	0.079615	0.0515562
TEM-209	0.079615	0.0489171
lsaA	0.0793963	0.838438
tetA(60)	0.0791776	0.0304431
MCR-7.1	0.078084	0.0333306
Pseudomonas aeruginosa emrE	0.0778653	0.272489
TEM-81	0.0778653	0.0573249
adeA	0.0772091	0.763696
TEM-43	0.0769904	0.0499039
TEM-112	0.0767717	0.0471654
qacB	0.0765529	1.19446
bcrA	0.0765529	0.012743
TEM-153	0.0761155	0.0564997
TEM-220	0.0758968	0.0510187
TEM-186	0.0758968	0.0485657
TriB	0.075678	0.198968
TEM-80	0.075678	0.0478341
vanXYG	0.0750219	0.0950697
TEM-55	0.0750219	0.0504787
TEM-127	0.0750219	0.0453015
APH(2'')-If	0.0748031	0.417727
TEM-122	0.0748031	0.0518765
TEM-208	0.0748031	0.0469561
TEM-215	0.0743657	0.0478914
TEM-128	0.0743657	0.0456479
vanWG	0.074147	0.0815328
TEM-105	0.0739283	0.0509705
TEM-76	0.0739283	0.0490726
adeR	0.0737095	0.699329
TEM-163	0.0737095	0.051818
TEM-148	0.0737095	0.0504906
TEM-126	0.0737095	0.0464185
TEM-70	0.0737095	0.0457759
TEM-214	0.0732721	0.0471449
LRA-1	0.0728346	0.0376941
TEM-106	0.0726159	0.0440383
vanXO	0.0726159	0.0192459
TEM-169	0.0723972	0.048802
TEM-141	0.0723972	0.0473413
TEM-33	0.0721785	0.0528105
TEM-117	0.0721785	0.0507154
TEM-95	0.0721785	0.049851
TEM-91	0.0721785	0.0400641
LRA-13	0.0719598	0.0279226
cmx	0.0715223	0.192478
TEM-143	0.0715223	0.0466938
dfrB3	0.0715223	0.0335414
MCR-9	0.0713036	0.661198
TEM-166	0.0713036	0.049505
mphC	0.0710849	1.66127
lnuA	0.0710849	0.5909
adeC	0.0710849	0.576602
TEM-147	0.0710849	0.0430983
vanSD	0.0710849	0.0393561
floR	0.0706474	0.0724596
APH(6)-Ia	0.0704287	0.00979554
norA	0.07021	0.561496
LnuP	0.07021	0.0708658
tet(43)	0.07021	0.0073887
LRA-3	0.0699913	0.010169
TEM-29	0.0697725	0.0465462
vatB	0.0697725	0.019895
catI	0.0695538	0.699349
TEM-135	0.0693351	0.0498563
TEM-34	0.0693351	0.0463576
qacH	0.0691164	0.152417
tet(41)	0.0684602	0.0671962
adeS	0.0680227	0.439706
vanXI	0.0680227	0.0132154
TEM-79	0.0675853	0.0396806
TEM-115	0.0675853	0.0341142
TEM-145	0.0675853	0.0335819
TEM-216	0.0673666	0.0425911
TEM-196	0.0673666	0.0384471
TEM-176	0.0669291	0.043925
TEM-185	0.0669291	0.0410386
mexP	0.0667104	0.133625
TEM-104	0.0667104	0.0473438
mphE	0.0660542	0.440734
ICR-Mo	0.0660542	0.31664
CAU-1 beta-lactamase	0.0660542	0.0120034
TEM-109	0.0658355	0.0365557
tetB(60)	0.0656168	0.0249666
aadA5	0.0653981	0.212387
FosA6	0.0651794	0.432329
FosA5	0.0651794	0.314771
TEM-136	0.0651794	0.0331654
vanHO	0.0651794	0.00866443
blaF	0.0651794	0.00741309
TEM-213	0.0649606	0.031903
AAC(2')-Ic	0.0647419	0.0129694
tet(39)	0.0640857	0.245925
opmE	0.0640857	0.101937
TEM-159	0.0640857	0.0318391
TEM-19	0.0640857	0.0269794
vanD	0.0636483	0.0263826
TEM-207	0.0632108	0.0464616
TEM-198	0.0632108	0.0428821
TEM-71	0.0632108	0.0271579
TEM-217	0.0629921	0.0438228
vanJ	0.0629921	0.0105042
MIR-6	0.062336	0.100188
dfrE	0.0621172	0.998002
ErmT	0.0621172	0.0839713
TEM-30	0.0618985	0.03788
APH(6)-Ib	0.0618985	0.00765855
aadA8	0.0616798	0.0604205
tetB(48)	0.0616798	0.022007
LRA-10	0.0612423	0.0143212
mphA	0.0610236	0.219846
TEM-17	0.0608049	0.0335809
TEM-191	0.0608049	0.0267845
aadA24	0.0603675	0.0618647
aadA	0.0603675	0.0611748
TEM-102	0.0603675	0.0432488
vgaALC	0.0601487	0.238172
aadA9	0.05993	0.0259908
TEM-84	0.0597113	0.0222569
myrA	0.0597113	0.013024
AIM-1	0.0592738	0.0538175
TEM-164	0.0590551	0.0405579
TEM-137	0.0590551	0.0273282
TEM-201	0.0588364	0.0349196
aadA22	0.0586177	0.0377457
BcI	0.058399	0.124662
TEM-144	0.058399	0.0316192
TEM-10	0.058399	0.0312991
tet(53)	0.058399	0.00244434
plasmid-encoded cat (pp-cat)	0.0581802	0.627028
tet(56)	0.0579615	0.0039896
TEM-160	0.0577428	0.0227054
EreD	0.0573053	0.0991776
TEM-15	0.0573053	0.0316027
TEM-12	0.0573053	0.0254046
TEM-47	0.0570866	0.02691
TEM-11	0.0570866	0.021823
TEM-182	0.0568679	0.0295433
APH(3')-IIa	0.0566492	0.0778633
TEM-28	0.0566492	0.0318759
TEM-133	0.0566492	0.0281372
TEM-114	0.0562117	0.0220401
APH(2'')-IIa	0.055993	0.0470334
aadA25	0.0555556	0.0472835
TEM-155	0.0555556	0.0221417
Acinetobacter baumannii AbaF	0.0553368	0.192347
aadA15	0.0553368	0.0393443
TEM-72	0.0551181	0.0206239
aadA17	0.0548994	0.0485555
TEM-2	0.0548994	0.0224587
aadA12	0.0546807	0.0403255
cmlv	0.0544619	0.00333785
tetT	0.0542432	0.0535301
TEM-132	0.0540245	0.0297264
mgrA	0.0538058	0.713692
TEM-158	0.0538058	0.0304503
vatD	0.0538058	0.0251731
tet(G)	0.0533683	0.0544067
vanSC	0.0533683	0.053132
vanHD	0.0533683	0.0187498
LRA-7	0.0533683	0.00375205
TEM-107	0.0531496	0.024507
TEM-120	0.0531496	0.0210667
TEM-16	0.0531496	0.0181861
arlS	0.0529309	0.0887955
TEM-184	0.0529309	0.0240964
TEM-45	0.0529309	0.0207253
TEM-123	0.0524934	0.0276904
lsaE	0.0522747	0.0754721
aadA21	0.0522747	0.0278027
TEM-68	0.052056	0.0241926
MOX-6	0.052056	0.0159725
LRA-9	0.052056	0.00431094
tet(54)	0.052056	0.00312894
tet(49)	0.052056	0.00197457
AQU-1	0.0518373	0.0262484
MSI-OXA	0.0518373	0.0253282
mexH	0.0516185	0.132487
AAC(6')-Im	0.0516185	0.0550751
TEM-88	0.0513998	0.024389
TEM-67	0.0511811	0.0216478
TEM-83	0.0509624	0.0198605
vgaA	0.0507437	0.181437
TEM-151	0.0507437	0.0203103
optrA	0.0505249	0.00374256
TEM-195	0.0503062	0.0199243
mefB	0.0500875	0.0566947
TEM-192	0.0500875	0.0302323
lnuD	0.0498688	0.146572
TEM-20	0.0498688	0.0196312
TEM-53	0.0498688	0.0187245
FosB	0.0494313	0.20869
vanXD	0.0494313	0.0206952
TEM-138	0.0494313	0.0202758
AAC(6')-Isa	0.0494313	0.00625305
pp-flo	0.0492126	0.0286099
TEM-149	0.0489939	0.0194169
TEM-188	0.0485564	0.0185336
THIN-B beta-lactamase	0.0485564	0.00634498
ACT-27	0.0483377	0.207173
aadA23	0.0483377	0.0235383
TEM-3	0.0483377	0.0166837
BcII	0.048119	0.159987
DIM-1 beta-lactamase	0.048119	0.0124934
TEM-24	0.0479003	0.0199298
lnuB	0.0476815	0.0547331
TEM-193	0.0476815	0.0182488
TEM-63	0.0474628	0.0229612
TEM-152	0.0474628	0.0203556
TEM-85	0.0474628	0.0137579
MIR-14	0.0472441	0.0918196
aadA3	0.0472441	0.0676958
mefE	0.0472441	0.0296194
ACT-17	0.0470254	0.188924
ADC-68	0.0470254	0.119115
TEM-124	0.0470254	0.0214565
TEM-134	0.0470254	0.0170696
TEM-48	0.0470254	0.0131734
mecA	0.0468066	0.0817811
LRA-8	0.0468066	0.0319075
TEM-78	0.0468066	0.0202986
AAC(3)-IIIc	0.0468066	0.0175574
OXA-60	0.0465879	0.0311913
vanRN	0.0463692	0.0297544
TEM-101	0.0463692	0.0162116
TEM-8	0.0461505	0.0163245
OXA-53	0.0461505	0.0128726
ACT-4	0.0459318	0.0769859
aadA8b	0.0459318	0.0592891
BLA1	0.0454943	0.119244
arlR	0.0452756	0.0916639
ACT-15	0.0450569	0.207342
vanZF	0.0450569	0.103301
TEM-190	0.0450569	0.0218702
aadA2	0.0446194	0.0792283
Tet(47)	0.0444007	0.00114446
ACT-35	0.0439633	0.168829
TEM-111	0.0439633	0.0151032
TEM-121	0.0437445	0.0165668
rosB	0.0435258	0.0344914
TEM-110	0.0433071	0.014653
TEM-86	0.0433071	0.0131691
opmD	0.0430884	0.0928031
TEM-60	0.0430884	0.0179548
mefC	0.0428696	0.0889777
TEM-130	0.0428696	0.0155807
TEM-142	0.0426509	0.0147046
TEM-49	0.0426509	0.0144743
OXA-22	0.0424322	0.0442266
FAR-1	0.0424322	0.00615944
mfpA	0.0424322	0.00578393
dfrC	0.0422135	0.713301
ACT-32	0.0422135	0.158307
APH(3')-IIb	0.0422135	0.139012
OXA-133	0.0419948	0.134372
ADC-43	0.0419948	0.0774512
mdsC	0.0415573	0.00824606
msrC	0.0413386	0.0936342
TEM-194	0.0413386	0.016198
OXA-114a	0.0411199	0.0505774
Brucella suis mprF	0.0411199	0.0248063
fusH	0.0411199	0.00119172
TEM-139	0.0409011	0.0160489
mphG	0.0406824	0.0795995
ACT-20	0.0404637	0.119882
ACT-16	0.0404637	0.111855
catQ	0.0404637	0.0403381
vanZA	0.0404637	0.0278271
ACT-7	0.040245	0.13636
TEM-108	0.040245	0.0214305
ADC-7	0.0400262	0.0864244
ADC-16	0.0400262	0.0764614
Vibrio anguillarum chloramphenicol acetyltransferase	0.0400262	0.0280844
cml	0.0400262	0.00942523
Erm(37)	0.0400262	0.00896562
ACT-33	0.0398075	0.111849
OXA-198	0.0398075	0.0221949
Bla2	0.0395888	0.0752979
mdsA	0.0395888	0.0108808
ANT(4')-Ib	0.0393701	0.269484
ACT-38	0.0391514	0.0363556
OCH-2	0.0391514	0.0222654
ADC-13	0.0389326	0.0790891
TEM-129	0.0389326	0.0160069
ACI-1	0.0387139	0.333717
AAC(3)-IId	0.0384952	0.145421
OCH-3	0.0384952	0.0305436
TEM-178	0.0384952	0.0123724
TEM-131	0.0382765	0.0125896
ADC-22	0.0380577	0.0688689
aadA27	0.037839	0.0607915
TEM-42	0.037839	0.0116037
TEM-75	0.0374016	0.0119597
mecB	0.0374016	0.00198626
TEM-59	0.0371829	0.0135769
vgaE	0.0371829	0.00380739
MSI-1	0.0369641	0.0339582
ACT-29	0.0369641	0.0267006
TEM-199	0.0367454	0.0113625
PDC-93	0.0365267	0.00894953
AAC(6')-Iz	0.036308	0.328773
vanSF	0.036308	0.0493884
TEM-92	0.036308	0.0119624
PDC-89	0.0360892	0.0131408
TEM-113	0.0358705	0.0111681
PDC-92	0.0358705	0.0093595
PDC-85	0.0358705	0.00873586
aadA6/aadA10	0.0356518	0.0290833
vanYA	0.0356518	0.0260882
PDC-83	0.0356518	0.00823257
gimA	0.0356518	0.00628802
AAC(3)-IIIb	0.0356518	0.00406144
AAC(6')-Ib-SK	0.0356518	0.00285041
OXA-103	0.0354331	0.0668975
TEM-22	0.0354331	0.0117362
ACT-25	0.0349956	0.116806
vanRB	0.0349956	0.0117329
PDC-84	0.0349956	0.00684867
ACT-31	0.0347769	0.0998313
PDC-87	0.0347769	0.00780169
PDC-76	0.0345582	0.0141145
vanB	0.0343395	0.00867509
PDC-82	0.0343395	0.00699051
vgaB	0.0343395	0.0019853
ADC-76	0.0341207	0.0657505
vanC	0.0341207	0.0211791
mgtA	0.0341207	0.00337894
ADC-6	0.033902	0.0570065
OXA-444	0.033902	0.0182268
PDC-90	0.033902	0.00660007
tet(51)	0.033902	0.00151681
dfrG	0.0336833	0.0775147
PDC-8	0.0336833	0.0119934
TEM-7	0.0336833	0.0115294
ACT-30	0.0334646	0.0793453
AST-1	0.0334646	0.00214209
TEM-177	0.0332458	0.0132222
TEM-87	0.0332458	0.012973
TEM-125	0.0332458	0.0107561
PDC-88	0.0332458	0.00716985
TEM-89	0.0330271	0.010998
PDC-81	0.0330271	0.00687038
ADC-17	0.0328084	0.0584247
TEM-118	0.0325897	0.0109135
ADC-5	0.032371	0.0544901
vanYB	0.032371	0.00987533
PDC-86	0.032371	0.00635835
mexM	0.0321522	0.0887828
oleD	0.0321522	0.00286538
vanYF	0.0317148	0.0499304
GES-23	0.0317148	0.00488569
dfrA17	0.0314961	0.191941
ADC-4	0.0314961	0.0531563
OCH-5	0.0314961	0.0325762
ErmA	0.0314961	0.0248007
tet(48)	0.0314961	0.000836874
tet(33)	0.0312773	0.0352626
ADC-20	0.0312773	0.0322027
OXA-282	0.0310586	0.0615255
ADC-14	0.0310586	0.0457909
aadA10	0.0310586	0.00956158
TEM-4	0.0310586	0.00799855
r39 beta-lactamase	0.0310586	0.00597872
AAC(6')-Iak	0.0308399	0.165813
ADC-58	0.0308399	0.0443056
OXA-284	0.0306212	0.0379199
vanSA	0.0306212	0.0336798
EreA2	0.0306212	0.0210673
AAC(3)-Ib	0.0306212	0.0176867
vanSM	0.0306212	0.0165463
TEM-21	0.0306212	0.0120781
PDC-91	0.0306212	0.00730681
vgaC	0.0306212	0.00120929
PDC-6	0.0304024	0.010758
linG	0.029965	0.0506014
ADC-18	0.0297463	0.0781618
PDC-9	0.0297463	0.0071107
PDC-77	0.0295276	0.00762482
AAC(6')-IIa	0.0295276	0.00732683
TEM-167	0.0295276	0.0071932
OXA-2	0.0295276	0.00625101
ADC-79	0.0293088	0.0395613
sul3	0.0293088	0.0249484
vanSB	0.0293088	0.00861024
MOX-9	0.0293088	0.00420392
FosA7	0.0290901	0.317916
dfrA14	0.0290901	0.250117
ACT-9	0.0290901	0.0814032
ADC-19	0.0290901	0.0359412
Lactobacillus reuteri cat-TC	0.0288714	0.0156346
PDC-74	0.0288714	0.0104211
AER-1	0.0286527	0.110069
CepS beta-lactamase	0.0286527	0.00851002
PDC-79	0.0286527	0.00794598
OXA-283	0.0284339	0.0399609
vanXYC	0.0284339	0.0223545
TEM-94	0.0284339	0.00828259
APH(9)-Ia	0.0284339	0.000962712
catB11	0.0282152	0.00971322
PDC-78	0.0282152	0.00717932
ADC-23	0.0279965	0.0375077
PDC-7	0.0279965	0.00543885
tet(45)	0.0277778	0.0357528
PDC-5	0.0277778	0.0110267
OXA-443	0.0277778	0.00786219
HERA-1	0.0275591	0.109304
PDC-80	0.0275591	0.00708459
ADC-3	0.0273403	0.0372697
salA	0.0273403	0.0372629
EreA	0.0273403	0.0263937
OXA-464	0.0273403	0.0089281
PDC-10	0.0273403	0.00808454
vanHF	0.0273403	0.00204258
PDC-75	0.0271216	0.00818558
PDC-1	0.0271216	0.00802995
AAC(6')-31	0.0271216	0.00563382
dfrA1	0.0269029	0.0930686
OXA-29	0.0269029	0.00236301
lnuF	0.0266842	0.0187232
OXA-210	0.0266842	0.00255169
ACT-28	0.0264654	0.106375
ACT-12	0.0264654	0.026819
tet37	0.0262467	0.132011
Rm3 beta-lactamase	0.026028	0.00685056
Staphylococcys aureus LmrS	0.0258093	0.0520738
aadA13	0.0258093	0.00663064
vanF	0.0258093	0.0026716
AAC(6')-Ii	0.0255906	0.0925428
efmA	0.0255906	0.0360616
ACT-18	0.0255906	0.0292658
BUT-1	0.0255906	0.0181152
qnrE1	0.0253718	0.165238
OXA-23	0.0253718	0.0265268
ACT-14	0.0253718	0.0244053
ACT-22	0.0253718	0.023873
vanRE	0.0253718	0.0111399
PDC-3	0.0253718	0.00840678
PDC-73	0.0253718	0.00707491
ANT(3'')-Ii-AAC(6')-IId fusion protein	0.0253718	0.00702756
mphL	0.0251531	0.0459736
ACT-10	0.0249344	0.021257
Rhodobacter sphaeroides ampC beta-lactamase	0.0249344	0.0188268
Erm(O)-lrm	0.0249344	0.0033577
OXA-360	0.0247157	0.0558749
ACT-23	0.0247157	0.023852
vanYD	0.0247157	0.0137974
PDC-4	0.0247157	0.00720248
AQU-3	0.0247157	0.00405743
ANT(2'')-Ia	0.0244969	2.32043
golS	0.0244969	0.0237112
OXA-12	0.0244969	0.00732895
RCP-1	0.0244969	0.00391308
tet(38)	0.0242782	0.0256657
vanWB	0.0242782	0.00772527
Staphylococcus aureus norA	0.0240595	0.0955795
OXA-363	0.0240595	0.0324356
OXA-361	0.0240595	0.0298441
AAC(3)-IIe	0.0240595	0.0266095
ADC-21	0.0240595	0.0175605
Erm(33)	0.0238408	0.20915
HERA-6	0.0238408	0.140231
ACT-24	0.0238408	0.0260813
vanHB	0.0238408	0.0088038
OXA-129	0.0238408	0.00789439
HERA-8	0.023622	0.150214
QnrB22	0.023622	0.111938
ACT-2	0.023622	0.0636798
ACT-13	0.023622	0.0199592
ACT-6	0.023622	0.0159599
aadA7	0.023622	0.0112231
OXA-161	0.023622	0.00275844
MOX-8	0.023622	0.00146144
tet(30)	0.0234033	0.0026973
OXA-486	0.0231846	0.0607008
catB3	0.0231846	0.0367045
OXA-212	0.0231846	0.0326772
OXA-278	0.0231846	0.0290368
OXA-15	0.0231846	0.00271858
OXA-226	0.0231846	0.00257287
AAC(3)-IIc	0.0229659	0.0157946
OXA-427	0.0229659	0.00671465
vanXF	0.0229659	0.00241868
ANT(3'')-IIc	0.0227472	0.18524
HERA-5	0.0227472	0.132245
cfr(B)	0.0227472	0.0331715
OXA-146	0.0227472	0.0222093
Acinetobacter baumannii AmpC beta-lactamase	0.0227472	0.0221518
ACT-36	0.0227472	0.0193883
ADC-12	0.0227472	0.0138592
MCR-5	0.0227472	0.00443603
ACT-37	0.0225284	0.0252996
vanE	0.0225284	0.00852568
OXA-415	0.0225284	0.00300912
MCR-5.2	0.0223097	0.00300793
mecR1	0.022091	0.0604708
lnuG	0.022091	0.0316378
clcD	0.022091	0.0262452
APH(2'')-Ig	0.022091	0.0209919
catB8	0.022091	0.0178614
OXA-141	0.022091	0.00308936
OXA-167	0.0218723	0.0240137
OXA-440	0.0218723	0.0221939
ADC-15	0.0218723	0.017867
OXA-280	0.0218723	0.0113502
vanYM	0.0218723	0.00956586
vanXB	0.0218723	0.00852186
Pseudomonas aeruginos catB6	0.0218723	0.00300853
EXO beta-lactamase	0.0218723	0.0013646
OXA-422	0.0216535	0.029213
OXA-482	0.0216535	0.0221718
blt	0.0216535	0.0203981
OXA-225	0.0216535	0.0188443
OXA-455	0.0216535	0.0147134
AQU-2	0.0216535	0.0059782
PDC-2	0.0216535	0.00478586
Erm(31)	0.0216535	0.00165662
MOX-2	0.0216535	0.00147839
HERA-3	0.0214348	0.133597
HERA-4	0.0214348	0.0721122
clbA	0.0214348	0.0470636
OXA-417	0.0212161	0.0638844
SRT-2	0.0212161	0.0504353
ACT-1	0.0212161	0.0385858
OXA-276	0.0212161	0.0255709
OXA-171	0.0212161	0.0213416
OXA-168	0.0212161	0.0174008
vanTC	0.0212161	0.0173379
OCH-7	0.0212161	0.0105377
AAC(3)-VIIIa	0.0212161	0.00346838
CMY-74	0.0209974	0.00841508
MOX-4	0.0209974	0.0018892
ErmS	0.0209974	0.00100891
Erm(36)	0.0207787	0.0343715
FOX-5	0.0207787	0.0273293
OXA-49	0.0207787	0.0203799
OXA-169	0.0207787	0.0197821
OXA-423	0.0207787	0.0182083
ACT-5	0.0207787	0.0179338
OXA-335	0.0207787	0.016952
ACT-8	0.0205599	0.0139372
mphO	0.0205599	0.00952059
tlrB conferring tylosin resistance	0.0205599	0.00265229
OXA-459	0.0203412	0.0302618
HERA-2	0.0201225	0.093348
OXA-166	0.0201225	0.0175989
OXA-211	0.0201225	0.0153922
AAC(6')-IIc	0.0201225	0.00529155
TEM-211	0.0201225	0.00498234
mexG	0.0199038	0.141975
OXA-457	0.0199038	0.0273063
CMY-100	0.0199038	0.0202789
OXA-170	0.0199038	0.019269
ADC-39	0.0199038	0.0171651
vanA	0.0199038	0.0130781
fosA	0.019685	0.101475
CFE-1	0.019685	0.019292
erm(32)	0.019685	0.00271769
dfrA12	0.0194663	0.122519
ACT-3	0.0194663	0.0463823
OXA-366	0.0194663	0.0212522
OXA-32	0.0194663	0.00234052
MOX-3	0.0194663	0.00226271
CMH-1	0.0192476	0.0737422
OXA-134	0.0192476	0.0206042
EBR-2	0.0190289	0.232695
CMY-108	0.0190289	0.0230258
OXA-73	0.0190289	0.0203987
OXA-483	0.0190289	0.0185094
ADC-11	0.0190289	0.0159034
OXA-373	0.0190289	0.0127042
ErmV	0.0190289	0.00187384
abcA	0.0190289	0.000281251
npmA	0.0188101	0.0244541
OXA-165	0.0188101	0.0179786
OCH-1	0.0188101	0.0125752
Streptococcus suis chloramphenicol acetyltransferase	0.0188101	0.00939115
vanXA	0.0188101	0.0049986
Clostridium perfringens mprF	0.0185914	0.047011
OXA-285	0.0185914	0.0179355
EreB	0.0185914	0.00604879
SRT-1	0.0183727	0.0508578
CPS-1	0.0183727	0.0233713
OXA-435	0.0183727	0.0187991
OCH-8	0.0183727	0.0135819
ADC-2	0.0183727	0.0123087
MIR-1	0.0183727	0.00686107
OXA-724	0.0183727	0.00352694
AAC(6')-Ib8	0.018154	0.0302053
CMY-93	0.018154	0.00546536
OXA-5	0.018154	0.00503789
AAC(6')-32	0.018154	0.00344878
qnrE2	0.0179353	0.0531651
CMY-82	0.0179353	0.00847572
cmlA5	0.0179353	0.00542813
AAC(2')-Ie	0.0179353	0.00121388
ErmR	0.0179353	0.000832418
ACT-21	0.0177165	0.0116329
ADC-44	0.0177165	0.00754298
CcrA beta-lactamase	0.0174978	0.141395
FosD	0.0174978	0.13245
CGA-1	0.0174978	0.04979
ESP-1	0.0174978	0.031731
vanHA	0.0174978	0.0112904
OXA-362	0.0174978	0.0112472
tsnR	0.0174978	0.00446887
NPS-1	0.0174978	0.00386124
OXA-205	0.0174978	0.00252247
OXA-119	0.0174978	0.00227436
OXA-398	0.0172791	0.0168216
OCH-6	0.0172791	0.0124676
farB	0.0172791	0.00883513
MIR-5	0.0172791	0.00608223
cmlA1	0.0172791	0.00511102
catB2	0.0172791	0.00410487
AAC(3)-Xa	0.0172791	0.00241356
OXA-118	0.0172791	0.00193132
CARB-10	0.0170604	0.108145
CARB-16	0.0170604	0.0758962
CARB-14	0.0170604	0.0666848
CMY-59	0.0170604	0.0138692
ADC-81	0.0170604	0.0113499
OCH-4	0.0170604	0.0108641
cmlA6	0.0170604	0.00520096
FomB	0.0170604	0.000600195
CARB-5	0.0168416	0.0859573
OXA-273	0.0168416	0.0553403
ACT-19	0.0168416	0.019715
OXA-239	0.0168416	0.015309
ADC-41	0.0168416	0.00828818
MIR-11	0.0168416	0.00597726
OXA-281	0.0168416	0.00572637
MIR-4	0.0168416	0.0049029
cmeB	0.0168416	0.00480017
EBR-1 beta-lactamase	0.0166229	0.122277
OXA-235	0.0166229	0.0220132
MIR-15	0.0166229	0.00928562
apmA	0.0166229	0.00478578
OXA-36	0.0166229	0.00157387
vanVB	0.0164042	0.0166572
rmtF	0.0164042	0.0155265
MIR-2	0.0164042	0.00473307
CMY-1	0.0164042	0.00409909
OXA-3	0.0164042	0.0025671
ADC-25	0.0161855	0.010554
MIR-13	0.0161855	0.00534808
MIR-23	0.0161855	0.00505696
MIR-3	0.0161855	0.00480377
SAT-1	0.0159668	0.0962992
ADC-8	0.0159668	0.0532882
Clostridium butyricum catB	0.0159668	0.00926812
cdeA	0.0159668	0.00613702
OXA-34	0.0159668	0.00269048
LRA-12	0.0159668	0.0011079
OXA-50	0.015748	0.0449763
MCR-4.3	0.015748	0.034225
aadK	0.015748	0.0189405
tet(H)	0.015748	0.0166298
MIR-17	0.015748	0.00602342
OXA-21	0.015748	0.00355448
CTX-M-75	0.015748	0.00327072
OXA-240	0.015748	0.00166639
fusB	0.0155293	0.0287058
mphN	0.0155293	0.0126928
ADC-77	0.0155293	0.0118957
ADC-73	0.0155293	0.00727644
OXA-663	0.0155293	0.00166209
MCR-4	0.0153106	0.0194138
catB10	0.0153106	0.00630691
MIR-10	0.0153106	0.00526996
MIR-12	0.0153106	0.00422265
Bacillus pumilus cat86	0.0150919	0.0582969
Erm(47)	0.0150919	0.0337995
OXA-237	0.0150919	0.0190484
OXA-236	0.0150919	0.0160808
rmtD2	0.0150919	0.00383175
tet(E)	0.0150919	0.00260861
oleI	0.0150919	0.000544642
CARB-8	0.0148731	0.0644406
mepR	0.0148731	0.0256593
dfrD	0.0148731	0.0133109
ADC-75	0.0148731	0.00756977
OXA-17	0.0148731	0.0015735
ICR-Mc	0.0148731	0.00110326
lin	0.0148731	0.000552787
OXA-334	0.0146544	0.0114864
OXA-10	0.0146544	0.00161977
tet(D)	0.0144357	0.111272
OXA-277	0.0144357	0.0205698
CBP-1	0.0144357	0.0104033
hmrM	0.0144357	0.00864362
ADC-56	0.0144357	0.00833991
QnrS2	0.0144357	0.00335294
OXA-46	0.0144357	0.00173245
OXA-74	0.0144357	0.00127724
OXA-488	0.014217	0.0285568
MCR-4.4	0.014217	0.0152227
ADC-10	0.014217	0.0110605
OXA-27	0.014217	0.0110371
SHV-188	0.014217	0.00685687
FOX-2	0.014217	0.00559227
Salmonella enterica cmlA	0.014217	0.00340103
OXA-246	0.014217	0.00138257
macA	0.0139983	0.0687537
OXY-1-3	0.0139983	0.0164314
CMY-70	0.0139983	0.00652661
CMY-83	0.0139983	0.00394105
vatF	0.0139983	0.00339096
OXA-485	0.0137795	0.0278325
ADC-30	0.0137795	0.00751112
Erm(42)	0.0137795	0.00203392
erm(40)	0.0137795	0.00190561
OXA-368	0.0137795	0.00108164
BPU-1	0.0135608	0.0472528
AAC(3)-IIa	0.0135608	0.0106757
ADC-74	0.0135608	0.00812796
PNGM-1	0.0135608	0.00275033
OXA-372	0.0135608	0.00201319
ErmH	0.0135608	0.00154611
CME-1	0.0133421	0.0249622
lmrB	0.0133421	0.0162415
CMY-98	0.0133421	0.0116303
Erm(39)	0.0133421	0.00579327
MIR-9	0.0133421	0.00569579
catB9	0.0133421	0.00332664
AAC(6')-30/AAC(6')-Ib' fusion protein	0.0133421	0.00170566
OXA-9	0.0133421	0.00163641
OXA-256	0.0133421	0.00152328
SHV-187	0.0131234	0.00675895
LCR-1	0.0131234	0.00214502
mtrC	0.0129046	0.0192443
OXA-333	0.0129046	0.00980587
Sed1 beta-lactamase	0.0129046	0.00856997
vatA	0.0129046	0.00441302
dfrA3	0.0129046	0.0038902
OXA-11	0.0129046	0.00124811
OXA-233	0.0129046	0.00119856
QnrB28	0.0126859	0.010277
ADC-61	0.0126859	0.00755095
ADC-31	0.0126859	0.00682011
CTX-M-74	0.0126859	0.00416002
OXA-364	0.0126859	0.00394404
kamB	0.0126859	0.000477916
ErmO	0.0126859	0.000386486
AAC(6')-Ib-cr	0.0124672	0.0160335
OXY-1-2	0.0124672	0.0132509
PER-6	0.0124672	0.00967736
ADC-1	0.0124672	0.00666737
OXA-18	0.0124672	0.00450344
cmlA4	0.0122485	0.0120141
OXA-309	0.0122485	0.00603491
ADC-82	0.0122485	0.00581089
MIR-16	0.0122485	0.00300923
dfrB4	0.0122485	0.00296372
MOX-7	0.0122485	0.00257646
OXA-14	0.0122485	0.00134907
mphH	0.0122485	0.00132956
OXA-142	0.0122485	0.00112567
SPG-1	0.0122485	0.000868488
QnrB5	0.0120297	0.0589306
MCR-4.2	0.0120297	0.0150109
FOX-9	0.0120297	0.00818581
tet(Z)	0.0120297	0.00448561
DES-1	0.0120297	0.00301003
BahA	0.0120297	0.00201523
AAC(6')-Iid	0.011811	0.0291574
QnrB27	0.011811	0.0135353
Vibrio cholerae varG	0.011811	0.00259309
catII from Escherichia coli K-12	0.0115923	0.069783
OXY-1-1	0.0115923	0.0159592
Bacillus subtilis mprF	0.0115923	0.0144356
AAC(3)-Ib/AAC(6')-Ib''	0.0115923	0.00111561
AAC(3)-VIIa	0.0115923	0.000500602
ADC-42	0.0113736	0.00617118
TLA-2	0.0113736	0.00515143
AAC(6')-Ib10	0.0113736	0.00297674
CARB-3	0.0113736	0.0018862
QnrB19	0.0111549	0.0722845
OXY-1-4	0.0111549	0.0194749
OXA-272	0.0111549	0.0117556
fexA	0.0111549	0.0042683
cmlB1	0.0111549	0.00281368
OXA-275	0.0111549	0.00274398
vatH	0.0111549	0.00243869
AAC(6')-Ib9	0.0111549	0.00227112
JOHN-1 beta-lactamase	0.0111549	0.00215649
OXA-421	0.0109361	0.0266277
OXY-1-6	0.0109361	0.0147645
QnrB33	0.0109361	0.0108161
vanSL	0.0109361	0.00633812
VgbC	0.0109361	0.00325784
mphF	0.0109361	0.00288407
CMY-10	0.0109361	0.00267571
APH(2'')-IVa	0.0109361	0.00257262
OXA-251	0.0109361	0.000992421
OXA-16	0.0109361	0.0008103
ErmW	0.0109361	0.000375853
LpeB	0.0109361	0.000222851
OXA-258	0.0107174	0.0501524
MCR-4.5	0.0107174	0.013923
OXA-243	0.0107174	0.0081944
dfrK	0.0107174	0.00599617
PER-2	0.0107174	0.00546543
CMY-11	0.0107174	0.00304249
vanM	0.0107174	0.00256641
aadA4	0.0107174	0.00214627
OXA-454	0.0107174	0.00106045
OXY-5-1	0.0104987	0.0453914
SMB-1 beta-lactamase	0.0104987	0.0159863
CMY-53	0.0104987	0.00814388
Erm(49)	0.0104987	0.00741485
clbB	0.0104987	0.00517446
ADC-78	0.0104987	0.00403178
CMY-8	0.0104987	0.00269971
AAC(6')-Ib4	0.0104987	0.00204707
ERP-1	0.0104987	0.00189578
CMY-9	0.0104987	0.0014885
MOX-5	0.0104987	0.00107114
vanTN	0.0104987	0.000475548
FEZ-1 beta-lactamase	0.0104987	0.000336694
QnrD1	0.01028	0.00653123
OXA-458	0.01028	0.00569546
TRU-1	0.01028	0.00532837
OXA-1	0.01028	0.00269177
erm(46)	0.01028	0.00225253
CARB-1	0.01028	0.00124825
LRA-18	0.01028	0.00100066
OXA-57	0.01028	0.000502729
AAC(6')-Ir	0.0100612	0.014633
QnrS1	0.0100612	0.00996648
QnrS6	0.0100612	0.00216487
MCR-3.8	0.0100612	0.000531771
OXA-42	0.0100612	0.000499365
fusD	0.00984252	0.286396
APH(3')-Ib	0.00984252	0.0215004
BES-1	0.00984252	0.00497229
AAC(6')-Ib-Hangzhou	0.00984252	0.0018053
AAC(6')-Ib'	0.00984252	0.00173568
Chlamydia trachomatis intrinsic murA conferring resistance to fosfomycin	0.00984252	0.000245338
catA8	0.0096238	0.0623194
FosA4	0.0096238	0.0221779
OXA-270	0.0096238	0.0197194
aadA14	0.0096238	0.0106734
arr-4	0.0096238	0.00512639
ADC-59	0.0096238	0.00432591
CEPH-A3	0.0096238	0.0023997
FOX-4	0.0096238	0.00141821
mecI	0.00940507	0.0413751
SHV-28	0.00940507	0.00405879
SHV-82	0.00940507	0.00359596
CMY-101	0.00940507	0.00333789
VEB-9	0.00940507	0.00163403
ErmE	0.00940507	0.00118261
AAC(6')-Ia	0.00940507	0.000864111
OXY-6-2	0.00918635	0.0229372
APH(4)-Ia	0.00918635	0.00759913
QnrS8	0.00918635	0.00726347
tet(50)	0.00918635	0.00633057
SHV-11	0.00918635	0.00287865
MCR-2.2	0.00918635	0.00208245
VEB-3	0.00918635	0.00204298
OXA-101	0.00918635	0.00105428
OKP-B-10	0.00918635	0.000532404
tet(J)	0.00896763	0.0496181
OXY-2-9	0.00896763	0.0146063
QnrS7	0.00896763	0.00862134
QnrS10	0.00896763	0.00774469
SHV-89	0.00896763	0.00414976
VEB-1	0.00896763	0.00137524
OKP-B-19	0.00896763	0.00122846
VEB-1b	0.00896763	0.00117896
mecD	0.00896763	0.00117441
APH(3'')-Ia	0.00896763	0.0011354
arr-7	0.00896763	0.000504899
OXY-5-2	0.00874891	0.0439851
OXA-297	0.00874891	0.00966219
dfrA15	0.00874891	0.00901754
QnrS11	0.00874891	0.00782986
OXA-274	0.00874891	0.00772751
Bacillus clausii chloramphenicol acetyltransferase	0.00874891	0.00715966
OXY-6-3	0.00874891	0.00712887
SHV-27	0.00874891	0.00439112
ADC-67	0.00874891	0.00405551
ADC-62	0.00874891	0.00345285
SHV-33	0.00874891	0.00333052
SHV-76	0.00874891	0.00266088
SHV-159	0.00874891	0.00233085
mphM	0.00874891	0.00223158
OKP-B-5	0.00874891	0.00123269
OKP-B-13	0.00874891	0.0010946
AAC(3)-Ia	0.00874891	0.00104659
tva(A)	0.00874891	0.000321822
CGB-1 beta-lactamase	0.00853018	0.0411412
arr-3	0.00853018	0.0341449
ykkD	0.00853018	0.0182396
Staphylococcus aureus FosB	0.00853018	0.0125728
OXA-305	0.00853018	0.00988423
QnrS15	0.00853018	0.00812043
QnrS4	0.00853018	0.00732711
QnrB73	0.00853018	0.00378771
SHV-143	0.00853018	0.00264474
CMY-19	0.00853018	0.00184803
FosX	0.00853018	0.00129361
CARB-2	0.00853018	0.000983256
cphA5	0.00853018	0.000924178
bmr	0.00831146	0.0133715
OXY-6-4	0.00831146	0.0125712
OXY-2-3	0.00831146	0.0113661
fusC	0.00831146	0.0105787
QnrS9	0.00831146	0.0078919
QnrB47	0.00831146	0.00676813
OXA-296	0.00831146	0.00500833
SHV-108	0.00831146	0.00395418
SHV-93	0.00831146	0.00384467
SHV-61	0.00831146	0.0027419
SHV-51	0.00831146	0.00228529
cmrA	0.00831146	0.00165179
cfrA	0.00831146	0.000897369
OXA-392	0.00831146	0.000717786
OXA-43	0.00831146	0.000397005
PEDO-1	0.00831146	0.000226839
OXA-85	0.00809274	0.0678454
tetU	0.00809274	0.0342947
ErmY	0.00809274	0.0196718
arr-2	0.00809274	0.0112382
QnrB71	0.00809274	0.00551312
SHV-107	0.00809274	0.00386308
SHV-173	0.00809274	0.00344612
SHV-74	0.00809274	0.00294096
DHA-18	0.00809274	0.00262887
SHV-67	0.00809274	0.00233669
MCR-3.5	0.00809274	0.00183989
OKP-B-8	0.00809274	0.00152365
AAC(6')-Ic	0.00787402	0.107746
dfrB1	0.00787402	0.0254095
QnrS3	0.00787402	0.00751216
AAC(6')-Iai	0.00787402	0.00652209
QnrB36	0.00787402	0.00603159
AAC(3)-IV	0.00787402	0.00495648
SHV-79	0.00787402	0.00377377
QnrB70	0.00787402	0.00365538
tet(Y)	0.00787402	0.00343211
QnrB40	0.00787402	0.00342981
OXA-266	0.00787402	0.00333661
SHV-86	0.00787402	0.00265559
SHV-135	0.00787402	0.00245592
OXA-4	0.00787402	0.0016892
OXA-20	0.00787402	0.0014656
OXA-31	0.00787402	0.00127058
OXA-224	0.00787402	0.00120385
VEB-4	0.00787402	0.00108649
VEB-7	0.00787402	0.00100937
VEB-6	0.00787402	0.000964454
VEB-5	0.00787402	0.000901514
QnrS12	0.00765529	0.00477623
SHV-38	0.00765529	0.00401451
SHV-110	0.00765529	0.00370311
SHV-40	0.00765529	0.00360246
SHV-56	0.00765529	0.00350786
SHV-122	0.00765529	0.00325237
SHV-44	0.00765529	0.00317918
SHV-45	0.00765529	0.00317487
SHV-186	0.00765529	0.00317361
OXA-45	0.00765529	0.00310534
SHV-80	0.00765529	0.00300259
SHV-99	0.00765529	0.00297126
SHV-165	0.00765529	0.00278185
SHV-150	0.00765529	0.00231517
sgm	0.00765529	0.00215911
SHV-97	0.00765529	0.00207574
SHV-100	0.00765529	0.00200626
APH(3')-VI	0.00765529	0.00195931
AAC(6')-Ib	0.00765529	0.00153469
VEB-2	0.00765529	0.00129623
OXA-35	0.00765529	0.00063417
rmtG	0.00765529	0.00059585
OXA-59	0.00765529	0.000297146
OXY-6-1	0.00743657	0.0157385
Streptococcus agalactiae mprF	0.00743657	0.0155493
cipA	0.00743657	0.00399278
SHV-77	0.00743657	0.00368752
SHV-26	0.00743657	0.00345777
SHV-65	0.00743657	0.00316391
CMY-104	0.00743657	0.003123
ADC-60	0.00743657	0.00279831
SHV-96	0.00743657	0.00274968
SHV-164	0.00743657	0.00274504
SHV-75	0.00743657	0.00254992
CTX-M-19	0.00743657	0.00214984
CTX-M-48	0.00743657	0.00120656
cphA8	0.00743657	0.000758132
CARB-12	0.00743657	0.000374594
catA4	0.00721785	0.0168035
OXA-298	0.00721785	0.00743991
mphI	0.00721785	0.00369899
SHV-59	0.00721785	0.00276869
SHV-189	0.00721785	0.0024747
SHV-57	0.00721785	0.00237346
SHV-155	0.00721785	0.00199814
AAC(6')-Ib-Suzhou	0.00721785	0.00195216
MCR-3.11	0.00721785	0.00178313
OXA-320	0.00721785	0.00175539
AAC(6')-Ib11	0.00721785	0.00169267
OXA-47	0.00721785	0.000511057
CTX-M-152	0.00721785	0.000377401
QnrB62	0.00699913	0.0103156
SHV-1	0.00699913	0.0036185
Staphylococcus intermedius chloramphenicol acetyltransferase	0.00699913	0.00355958
SHV-178	0.00699913	0.00309424
DHA-13	0.00699913	0.00276679
SHV-8	0.00699913	0.00273482
SHV-103	0.00699913	0.00267272
SHV-35	0.00699913	0.00265418
SHV-151	0.00699913	0.00260927
SHV-98	0.00699913	0.00258214
SHV-161	0.00699913	0.00249609
SHV-158	0.00699913	0.0024537
AAC(6')-Ib3	0.00699913	0.00170673
CTX-M-112	0.00699913	0.00134797
dfrB2	0.00699913	0.000605949
OXA-28	0.00699913	0.000592611
OXA-145	0.00699913	0.000580814
sta	0.00699913	0.000548677
MCR-3.12	0.00699913	0.000537623
OXA-37	0.00699913	0.000493288
CTX-M-26	0.00699913	0.000330355
CTX-M-78	0.00699913	0.000311062
FTU-1	0.00699913	0.000286172
tmrB	0.0067804	0.014938
dfrA16	0.0067804	0.00707991
QnrB50	0.0067804	0.00486157
SHV-71	0.0067804	0.00458258
QnrB61	0.0067804	0.00453162
almG	0.0067804	0.00368065
SHV-85	0.0067804	0.00315742
SHV-94	0.0067804	0.00288538
SHV-32	0.0067804	0.00287593
SHV-31	0.0067804	0.00287157
SHV-120	0.0067804	0.00263099
SHV-148	0.0067804	0.00260523
SHV-60	0.0067804	0.00240434
SHV-4	0.0067804	0.00238897
SHV-179	0.0067804	0.00230849
SHV-119	0.0067804	0.00230753
SHV-14	0.0067804	0.00212801
SHV-55	0.0067804	0.00200176
DHA-19	0.0067804	0.00177777
CTX-M-110	0.0067804	0.00168501
MCR-3.2	0.0067804	0.00155764
MCR-2	0.0067804	0.00148492
OXY-3-1	0.0067804	0.0010105
OXA-56	0.0067804	0.00090771
cphA6	0.0067804	0.000906364
arr-8	0.0067804	0.000762569
OKP-B-20	0.0067804	0.000744609
imiH	0.0067804	0.000543177
CARB-6	0.0067804	0.000542428
OXA-19	0.0067804	0.000522845
CARB-4	0.0067804	0.000504191
MCR-3.3	0.0067804	0.000386487
MCR-6.1	0.0067804	0.000239491
LRA-17	0.0067804	0.000170126
ArmR	0.00656168	0.130198
dfrA5	0.00656168	0.0970825
QnrB59	0.00656168	0.0111929
OXY-2-10	0.00656168	0.0111296
QnrB10	0.00656168	0.00980098
vatE	0.00656168	0.00783395
SHV-41	0.00656168	0.00565602
SHV-62	0.00656168	0.00430943
SHV-48	0.00656168	0.0032577
SHV-144	0.00656168	0.00321625
SHV-111	0.00656168	0.00313922
SHV-141	0.00656168	0.00300796
SHV-42	0.00656168	0.0027911
GOB-7	0.00656168	0.00274351
SHV-81	0.00656168	0.00273962
SHV-104	0.00656168	0.00245288
SHV-53	0.00656168	0.00231905
SHV-156	0.00656168	0.00194179
AAC(3)-IIb	0.00656168	0.00193155
SHV-64	0.00656168	0.00189368
SHV-185	0.00656168	0.00171796
APH(3')-VIa	0.00656168	0.00156298
OXA-140	0.00656168	0.00149747
SHV-106	0.00656168	0.00148836
CTX-M-67	0.00656168	0.00148784
CTX-M-8	0.00656168	0.00101022
rmtD	0.00656168	0.000913025
MCR-3.6	0.00656168	0.000599409
LRA-2	0.00656168	0.000204829
FusF	0.00634296	0.0155004
vga(E) Staphylococcus cohnii	0.00634296	0.0116331
APH(2'')-IIIa	0.00634296	0.00867694
Enterococcus faecalis chloramphenicol acetyltransferase	0.00634296	0.0063889
QnrB65	0.00634296	0.00338811
SHV-70	0.00634296	0.00298459
SHV-168	0.00634296	0.00298281
SHV-157	0.00634296	0.0026644
SHV-105	0.00634296	0.00262604
SHV-63	0.00634296	0.0025575
SHV-121	0.00634296	0.00254857
SHV-13	0.00634296	0.00246667
SHV-133	0.00634296	0.00233599
SHV-16	0.00634296	0.00233378
SHV-83	0.00634296	0.00231962
SHV-25	0.00634296	0.00211014
SHV-147	0.00634296	0.00205422
SHV-43	0.00634296	0.00192442
QnrD2	0.00634296	0.00189503
SHV-137	0.00634296	0.00186574
cphA4	0.00634296	0.00178265
SHV-92	0.00634296	0.00162374
SHV-109	0.00634296	0.00151108
MCR-3	0.00634296	0.00148625
VatI	0.00634296	0.000956543
OXA-33	0.00634296	0.000776277
FOX-7	0.00634296	0.000688466
vanYG1	0.00634296	0.000685241
FOX-3	0.00634296	0.00044917
cphA2	0.00634296	0.000446723
CTX-M-63	0.00634296	0.000285743
CTX-M-94	0.00634296	0.000182172
dfrA27	0.00612423	0.0301986
LEN-7	0.00612423	0.00492548
QnrB68	0.00612423	0.00425878
AAC(6')-34	0.00612423	0.00419419
SHV-78	0.00612423	0.00340712
SHV-180	0.00612423	0.00331299
SHV-7	0.00612423	0.00293012
QnrB67	0.00612423	0.00274601
SHV-182	0.00612423	0.00256249
SHV-145	0.00612423	0.00253418
SHV-95	0.00612423	0.00210062
SHV-160	0.00612423	0.00208525
SHV-163	0.00612423	0.00192026
OXY-4-1	0.00612423	0.00184262
SHV-24	0.00612423	0.00179513
SHV-15	0.00612423	0.00171922
SHV-101	0.00612423	0.00164489
CTX-M-90	0.00612423	0.00140564
CTX-M-47	0.00612423	0.00129015
APH(3'')-Ic	0.00612423	0.000995451
CAM-1	0.00612423	0.000941333
GES-2	0.00612423	0.000740517
OXA-183	0.00612423	0.000625946
OXA-13	0.00612423	0.000511028
FOX-8	0.00612423	0.000446218
PER-7	0.00612423	0.000366928
CTX-M-91	0.00612423	0.000150714
APH(9)-Ib	0.00612423	0.000115905
pgpB	0.00590551	0.274419
GOB-16	0.00590551	0.0332723
OXA-304	0.00590551	0.0148011
OXY-2-6	0.00590551	0.0104244
APH(3')-VIIa	0.00590551	0.00604271
SHV-36	0.00590551	0.00496189
CTX-M-82	0.00590551	0.00300168
ACC-3	0.00590551	0.0026486
SHV-29	0.00590551	0.00224186
SHV-172	0.00590551	0.0017255
SHV-129	0.00590551	0.00169082
CTX-M-14	0.00590551	0.00149508
CTX-M-122	0.00590551	0.00122877
cphA7	0.00590551	0.000653775
imiS	0.00590551	0.000581236
GES-16	0.00590551	0.000569101
CTX-M-159	0.00590551	0.000175379
CKO-1	0.00568679	0.0823593
LEN-23	0.00568679	0.00426931
LEN-10	0.00568679	0.0036055
LEN-55	0.00568679	0.00324816
LEN-9	0.00568679	0.00283307
SHV-102	0.00568679	0.0026037
SHV-125	0.00568679	0.00216994
SHV-142	0.00568679	0.00205924
SHV-2	0.00568679	0.00193265
aphA15	0.00568679	0.0019268
CTX-M-17	0.00568679	0.00144847
SHV-126	0.00568679	0.00131734
SHV-37	0.00568679	0.00125233
CTX-M-104	0.00568679	0.00118368
CTX-M-65	0.00568679	0.00115005
CTX-M-27	0.00568679	0.00111581
GES-5	0.00568679	0.000721852
GES-24	0.00568679	0.000699831
norB	0.00568679	0.000697723
CTX-M-100	0.00568679	0.000109663
CrpP	0.00546807	0.138705
OXY-2-7	0.00546807	0.0121887
OXY-2-8	0.00546807	0.00715416
CMY-49	0.00546807	0.00285031
SHV-66	0.00546807	0.0028481
Enterococcus faecium chloramphenicol acetyltransferase	0.00546807	0.00237537
SHV-72	0.00546807	0.00235571
SHV-69	0.00546807	0.00234929
SHV-84	0.00546807	0.00208633
MCR-3.4	0.00546807	0.00154221
SHV-162	0.00546807	0.00147013
CTX-M-93	0.00546807	0.00136777
CMY-84	0.00546807	0.00120272
CTX-M-38	0.00546807	0.00119647
CTX-M-49	0.00546807	0.00117465
CTX-M-87	0.00546807	0.00117142
CMY-65	0.00546807	0.000970722
CTX-M-111	0.00546807	0.000918339
CTX-M-160	0.00546807	0.000874477
GES-14	0.00546807	0.000621068
OXA-147	0.00546807	0.000525823
MCR-3.9	0.00546807	0.000418365
CTX-M-40	0.00546807	0.000249625
mphK	0.00524934	0.0136729
FosA3	0.00524934	0.00675626
LAP-1	0.00524934	0.00611033
LEN-30	0.00524934	0.00367888
VgbA	0.00524934	0.00330399
SHV-46	0.00524934	0.00188821
SHV-30	0.00524934	0.00153461
SHV-183	0.00524934	0.00151518
SHV-128	0.00524934	0.00145778
CMY-118	0.00524934	0.00144509
CTX-M-83	0.00524934	0.00113428
CTX-M-113	0.00524934	0.00110557
PEDO-2	0.00524934	0.0010675
CTX-M-85	0.00524934	0.00106345
CTX-M-147	0.00524934	0.000891752
CTX-M-81	0.00524934	0.000810736
CTX-M-102	0.00524934	0.00077301
CTX-M-13	0.00524934	0.000732793
GES-6	0.00524934	0.0005826
FOX-1	0.00524934	0.000559796
FOX-10	0.00524934	0.000498911
GES-21	0.00524934	0.000410956
APH(3')-Va	0.00524934	0.000166336
CTX-M-39	0.00524934	0.000111072
AAC(6')-Ian	0.00503062	0.0260273
OXY-2-4	0.00503062	0.0104529
QnrB55	0.00503062	0.00741226
dfrA15b	0.00503062	0.00711101
QnrB11	0.00503062	0.00500613
CMY-86	0.00503062	0.00436327
LEN-16	0.00503062	0.00418119
CMY-37	0.00503062	0.00322515
LEN-2	0.00503062	0.00312828
vanUG	0.00503062	0.00302208
LEN-1	0.00503062	0.0028681
QnrB38	0.00503062	0.00273457
CMY-39	0.00503062	0.00256733
QnrB26	0.00503062	0.00249201
SHV-134	0.00503062	0.00231535
CMY-71	0.00503062	0.00213516
QnrB6	0.00503062	0.00201861
SHV-49	0.00503062	0.00195598
CTX-M-86	0.00503062	0.00180343
vanSN	0.00503062	0.00152598
CMY-41	0.00503062	0.00148747
CMY-40	0.00503062	0.00134017
SHV-52	0.00503062	0.00130258
OXA-7	0.00503062	0.00123681
CTX-M-46	0.00503062	0.00114843
dfrA20	0.00503062	0.000863882
CMY-105	0.00503062	0.000843674
GES-11	0.00503062	0.000682186
viomycin phosphotransferase	0.00503062	0.000320497
CTX-M-25	0.00503062	0.000175464
dfrA8	0.0048119	0.112982
CIA-1	0.0048119	0.0322363
LEN-32	0.0048119	0.00447475
LEN-34	0.0048119	0.00330056
LEN-19	0.0048119	0.00296849
AAC(3)-VIa	0.0048119	0.00239695
QnrB25	0.0048119	0.00220714
QnrB66	0.0048119	0.00178282
QnrB16	0.0048119	0.00163356
SHV-2A	0.0048119	0.00151733
SHV-153	0.0048119	0.00136615
SHV-152	0.0048119	0.00116742
tet(31)	0.0048119	0.00116639
CTX-M-84	0.0048119	0.00115111
CTX-M-134	0.0048119	0.00112224
CTX-M-50	0.0048119	0.00111017
CTX-M-148	0.0048119	0.001105
CTX-M-130	0.0048119	0.000914518
CTX-M-106	0.0048119	0.000904302
MCR-3.7	0.0048119	0.000659996
GES-18	0.0048119	0.000559981
GES-20	0.0048119	0.000550169
dfrA7	0.00459318	0.0224462
OXY-2-2	0.00459318	0.00970755
AAC(6')-Iih	0.00459318	0.00859226
QnrB48	0.00459318	0.00650202
OXY-2-5	0.00459318	0.00533454
OXA-535	0.00459318	0.00485825
CMY-73	0.00459318	0.00397358
LEN-51	0.00459318	0.00350313
LEN-12	0.00459318	0.00277356
QnrB17	0.00459318	0.00265021
CMY-77	0.00459318	0.0022502
SHV-50	0.00459318	0.00215678
SHV-73	0.00459318	0.00187346
CMY-76	0.00459318	0.00165002
SHV-19	0.00459318	0.00140171
CTX-M-24	0.00459318	0.00133077
CMY-112	0.00459318	0.00131637
CMY-135	0.00459318	0.00114795
CMY-48	0.00459318	0.00113434
CTX-M-125	0.00459318	0.00107286
CMY-103	0.00459318	0.00102417
CMY-116	0.00459318	0.000999936
CTX-M-121	0.00459318	0.000993065
CTX-M-99	0.00459318	0.000916166
CTX-M-98	0.00459318	0.000704529
CTX-M-51	0.00459318	0.000676463
VEB-8	0.00459318	0.00066162
tet(59)	0.00459318	0.000618183
GES-3	0.00459318	0.000472991
APH(3')-Vb	0.00459318	0.000359514
AAC(6')-IIb	0.00459318	0.000247435
CTX-M-89	0.00459318	0.00011071
IND-2a	0.00437445	0.0350657
IND-11	0.00437445	0.0136945
OXY-2-1	0.00437445	0.0123204
OXA-54	0.00437445	0.0064087
SHV-167	0.00437445	0.00365912
OXA-271	0.00437445	0.00340072
CTX-M-77	0.00437445	0.00300753
LEN-20	0.00437445	0.00288841
LEN-24	0.00437445	0.00282017
LEN-58	0.00437445	0.00261273
LEN-13	0.00437445	0.00244864
SHV-140	0.00437445	0.00215295
QnrB21	0.00437445	0.00195976
LEN-37	0.00437445	0.00176234
LEN-43	0.00437445	0.00175479
SHV-12	0.00437445	0.00161718
SHV-5	0.00437445	0.00142738
SHV-9	0.00437445	0.00136287
DHA-10	0.00437445	0.00135879
SHV-3	0.00437445	0.00123501
OKP-B-6	0.00437445	0.00110595
CMY-81	0.00437445	0.00106713
SHV-154	0.00437445	0.00105269
CMY-85	0.00437445	0.00101328
QnrB20	0.00437445	0.000898116
CTX-M-126	0.00437445	0.000761027
CTX-M-105	0.00437445	0.000715219
GES-1	0.00437445	0.000665586
GES-4	0.00437445	0.000566767
CMY-75	0.00437445	0.000501632
dfrA6 from Proteus mirabilis	0.00437445	0.000457168
CIA-4	0.00415573	0.0244685
LEN-5	0.00415573	0.0070267
LEN-4	0.00415573	0.0046274
LEN-18	0.00415573	0.0037657
LEN-25	0.00415573	0.00350124
LEN-22	0.00415573	0.00273034
CTX-M-52	0.00415573	0.00268711
SHV-6	0.00415573	0.00189185
LEN-41	0.00415573	0.00188667
catII	0.00415573	0.00182006
LEN-15	0.00415573	0.00158401
SHV-124	0.00415573	0.00126043
CMY-64	0.00415573	0.00120434
CMY-66	0.00415573	0.00108198
vanHM	0.00415573	0.00073192
CTX-M-21	0.00415573	0.000726223
KHM-1 beta-lactamase	0.00415573	0.000653154
QnrVC4	0.00415573	0.000612936
AAC(6')-Iae	0.00415573	0.000538734
GES-9	0.00415573	0.00047538
dfrB6	0.00415573	0.000457441
GES-12	0.00415573	0.000419806
TLA-1	0.00415573	0.000392121
GES-26	0.00415573	0.000326302
GES-10	0.00415573	0.000293265
vanXYN	0.00415573	0.000231637
MCR-3.10	0.00415573	0.00022797
AAC(3)-Id	0.00415573	0.000201627
FPH-1	0.00415573	0.000166607
PER-4	0.00415573	0.000152687
CTX-M-41	0.00415573	0.000110524
CIA-3	0.00393701	0.0366626
CIA-2	0.00393701	0.0182229
IND-12	0.00393701	0.0162271
QnrB56	0.00393701	0.00834995
FosB1	0.00393701	0.00657349
emtA	0.00393701	0.00393446
dfrA30	0.00393701	0.00371035
AAC(2')-IIa	0.00393701	0.00299409
QnrB35	0.00393701	0.00192383
LEN-35	0.00393701	0.0017187
CMY-79	0.00393701	0.0012997
QnrB15	0.00393701	0.00125224
SHV-149	0.00393701	0.00123187
QnrB9	0.00393701	0.00116155
QnrVC1	0.00393701	0.00108563
QnrB30	0.00393701	0.00094888
CTX-M-137	0.00393701	0.000836721
CTX-M-16	0.00393701	0.00076694
dfrA22	0.00393701	0.000719772
vanTE	0.00393701	0.000696837
arr-5	0.00393701	0.00068544
CTX-M-9	0.00393701	0.000655171
APH(2'')-Ie	0.00393701	0.000600493
CARB-7	0.00393701	0.000413653
GES-15	0.00393701	0.000396243
Laribacter hongkongensis ampC beta-lactamase	0.00393701	0.000261149
PER-5	0.00393701	0.000180638
AAC(3)-IIIa	0.00393701	0.000136319
LRA-19	0.00393701	0.000123983
IND-2	0.00371829	0.0246918
CMY-26	0.00371829	0.0127919
ErmD	0.00371829	0.0094282
mecC	0.00371829	0.00716249
LAP-2	0.00371829	0.00648931
QnrB13	0.00371829	0.00586982
GOB-5	0.00371829	0.00495115
CMY-46	0.00371829	0.00347265
LEN-17	0.00371829	0.0033951
CTX-M-114	0.00371829	0.00320695
LEN-39	0.00371829	0.00320652
CTX-M-157	0.00371829	0.00296331
OXA-436	0.00371829	0.00291694
QnrB60	0.00371829	0.00286883
CTX-M-103	0.00371829	0.0026949
ANT(3'')-IIb	0.00371829	0.00265322
QnrB3	0.00371829	0.00256946
CTX-M-28	0.00371829	0.00237949
cpaA	0.00371829	0.00231576
LEN-36	0.00371829	0.00225679
OKP-B-1	0.00371829	0.00223534
OXA-301	0.00371829	0.00213358
SHV-123	0.00371829	0.00204007
QnrB8	0.00371829	0.00182255
CMY-115	0.00371829	0.00166241
SHV-20	0.00371829	0.00165918
SHV-127	0.00371829	0.00151119
SHV-18	0.00371829	0.00128505
SHV-34	0.00371829	0.00117111
CMY-12	0.00371829	0.00110748
CMY-68	0.00371829	0.000927964
OKP-B-3	0.00371829	0.000793089
CMY-110	0.00371829	0.000767408
vanXM	0.00371829	0.000677805
CMY-47	0.00371829	0.000555793
GES-13	0.00371829	0.000536049
BCL-1	0.00371829	0.000523743
CTX-M-68	0.00371829	0.000506861
CTX-M-45	0.00371829	0.000470103
QnrB14	0.00371829	0.000404038
DHA-20	0.00371829	0.000365193
DHA-21	0.00371829	0.000339391
GES-22	0.00371829	0.000269302
OXA-479	0.00371829	0.000170147
OXA-470	0.00371829	6.59016e-05
IND-3	0.00349956	0.0135055
QnrVC6	0.00349956	0.0109967
OXA-664	0.00349956	0.00471889
CMY-63	0.00349956	0.00412483
CTX-M-15	0.00349956	0.00288458
CTX-M-101	0.00349956	0.0027697
CTX-M-33	0.00349956	0.00259608
LEN-21	0.00349956	0.00239258
QnrB72	0.00349956	0.00207957
CatU	0.00349956	0.00204779
OXA-181	0.00349956	0.00180827
CTX-M-136	0.00349956	0.001792
LEN-3	0.00349956	0.00173287
CTX-M-116	0.00349956	0.0016267
CMY-80	0.00349956	0.00138772
ACC-5	0.00349956	0.00125665
CMY-119	0.00349956	0.00121122
SHV-23	0.00349956	0.00113257
QnrB18	0.00349956	0.000956878
CTX-M-129	0.00349956	0.000748453
aacA43	0.00349956	0.000664494
CMY-67	0.00349956	0.000557236
CMY-114	0.00349956	0.000320366
GES-7	0.00349956	0.00031832
PER-1	0.00349956	0.000203321
tet(55)	0.00349956	0.000159655
APH(7'')-Ia	0.00349956	0.00014009
APH(3')-Vc	0.00349956	0.000122791
OXA-474	0.00349956	0.000100891
FosB6	0.00328084	0.00879504
bcrB	0.00328084	0.00740679
QnrB29	0.00328084	0.00401662
CTX-M-69	0.00328084	0.00274545
QnrB23	0.00328084	0.00240684
CTX-M-54	0.00328084	0.00232607
QnrB69	0.00328084	0.00226386
lnuE	0.00328084	0.00224364
CTX-M-42	0.00328084	0.00220278
QnrB37	0.00328084	0.00185483
LEN-11	0.00328084	0.0017896
Erm(43)	0.00328084	0.00163522
CTX-M-124	0.00328084	0.00140644
CTX-M-29	0.00328084	0.00138613
QnrB1	0.00328084	0.00137256
SHV-22	0.00328084	0.00136441
QnrB58	0.00328084	0.00135094
OXA-55	0.00328084	0.00133344
QnrB32	0.00328084	0.00132469
LEN-26	0.00328084	0.00129107
QnrB4	0.00328084	0.00107943
ROB-1	0.00328084	0.000945421
CMY-34	0.00328084	0.000794258
GIM-2	0.00328084	0.000740795
FosK	0.00328084	0.000717351
catV	0.00328084	0.000674268
CMY-51	0.00328084	0.000673702
OXA-164	0.00328084	0.000595613
CMY-38	0.00328084	0.000559173
OKP-B-7	0.00328084	0.000556018
DHA-16	0.00328084	0.000547015
tet(52)	0.00328084	0.00024315
MCR-1.13	0.00328084	0.000192073
vgaD	0.00328084	9.49301e-05
IND-15	0.00306212	0.0164945
ykkC	0.00306212	0.0113798
bcrC	0.00306212	0.00699014
CMY-13	0.00306212	0.00624843
OXA-120	0.00306212	0.00575124
OXA-356	0.00306212	0.00537989
CTX-M-156	0.00306212	0.00310105
CTX-M-139	0.00306212	0.00293151
CTX-M-3	0.00306212	0.00251905
OXA-228	0.00306212	0.00233576
OXA-230	0.00306212	0.00207821
OXA-88	0.00306212	0.00202405
ACC-1	0.00306212	0.00191987
OXA-386	0.00306212	0.0017295
CTX-M-123	0.00306212	0.00142559
GOB-1 beta-lactamase	0.00306212	0.000772049
CTX-M-62	0.00306212	0.000711155
dfrA13	0.00306212	0.000698539
APH(3')-VIIIa	0.00306212	0.000645146
dfrA6	0.00306212	0.000577609
CMY-102	0.00306212	0.000520837
OXA-354	0.00306212	0.000491554
QnrB2	0.00306212	0.00046955
GES-19	0.00306212	0.000431364
VgbB	0.00306212	0.000397199
OXA-420	0.00306212	0.000394974
vanN	0.00306212	0.000383095
QnrVC5	0.00306212	0.000380311
GES-17	0.00306212	0.000340443
PER-3	0.00306212	0.000135524
LRA-5	0.00306212	6.20304e-05
TMB-1	0.00306212	6.14539e-05
Chryseobacterium meningosepticum BlaB	0.00284339	0.0230307
FosB3	0.00284339	0.00750117
AAC(6')-If	0.00284339	0.00596428
IND-14	0.00284339	0.00515118
CTX-M-55	0.00284339	0.00384534
CTX-M-88	0.00284339	0.00303623
CTX-M-117	0.00284339	0.00279925
CTX-M-144	0.00284339	0.00276383
CTX-M-142	0.00284339	0.00275573
CTX-M-71	0.00284339	0.00260679
OXA-442	0.00284339	0.00249389
CTX-M-72	0.00284339	0.0024639
CTX-M-80	0.00284339	0.00213836
dfrA21	0.00284339	0.00199857
catIII	0.00284339	0.00169534
OKP-A-9	0.00284339	0.00163974
FONA-5	0.00284339	0.00163599
OXA-295	0.00284339	0.0014878
OXA-126	0.00284339	0.00147793
OXA-300	0.00284339	0.0014645
QnrB45	0.00284339	0.00135525
CTX-M-115	0.00284339	0.00126303
OXA-232	0.00284339	0.00105286
OXA-299	0.00284339	0.000911258
OXA-97	0.00284339	0.000663919
CMY-90	0.00284339	0.000640703
OKP-B-9	0.00284339	0.000618927
CMY-50	0.00284339	0.000618892
OXA-96	0.00284339	0.000502608
dfrA28	0.00284339	0.000454216
OXA-327	0.00284339	0.000452839
CMY-32	0.00284339	0.000426752
CMY-72	0.00284339	0.000400946
CMY-58	0.00284339	0.000380006
CMY-15	0.00284339	0.000365059
IMP-22	0.00284339	0.000327949
CTX-M-12	0.00284339	0.000284518
IMP-24	0.00284339	0.000238211
FONA-6	0.00284339	0.000140619
Rhodococcus fascians cmr	0.00284339	8.85575e-05
OXA-136	0.00284339	7.21298e-05
OXA-137	0.00284339	6.00316e-05
FosB4	0.00262467	0.0082136
OXA-380	0.00262467	0.00473119
lmrP	0.00262467	0.00356521
CTX-M-79	0.00262467	0.00347194
OXA-217	0.00262467	0.00341381
CFE-2	0.00262467	0.00340421
OXA-122	0.00262467	0.00247434
CTX-M-66	0.00262467	0.00237779
dfrA19	0.00262467	0.0022928
LEN-14	0.00262467	0.0022587
AAC(6')-Iv	0.00262467	0.0022525
OXA-259	0.00262467	0.00225179
OXA-418	0.00262467	0.00224205
OXA-359	0.00262467	0.00218162
OXA-345	0.00262467	0.00199907
OXA-180	0.00262467	0.00194726
dfrA32	0.00262467	0.00180742
CTX-M-132	0.00262467	0.00175229
IND-6	0.00262467	0.00138111
OKP-B-2	0.00262467	0.00120001
CTX-M-64	0.00262467	0.00111345
IND-9	0.00262467	0.0009758
QnrB44	0.00262467	0.000846426
QnrB49	0.00262467	0.000837933
QnrB7	0.00262467	0.000744072
CMY-78	0.00262467	0.000699584
CMY-117	0.00262467	0.000677363
OKP-B-4	0.00262467	0.00063055
CMY-113	0.00262467	0.000615534
LEN-40	0.00262467	0.000563275
OXA-326	0.00262467	0.000488438
CMY-87	0.00262467	0.000466738
CMY-136	0.00262467	0.000444885
CTX-M-36	0.00262467	0.000399972
CMY-18	0.00262467	0.000391987
CMY-35	0.00262467	0.000386973
determinant of bleomycin resistance	0.00262467	0.000378346
OXA-350	0.00262467	0.000288561
OXA-204	0.00262467	0.000284331
QnrS5	0.00262467	0.000213688
OXA-473	0.00262467	0.000208379
GOB-10	0.00262467	0.000169508
IMP-11	0.00262467	0.000100272
erm(44)	0.00240595	0.0185163
OXA-64	0.00240595	0.00882374
OXA-229	0.00240595	0.0063744
QnrB12	0.00240595	0.00465713
OXA-95	0.00240595	0.00236827
OXA-208	0.00240595	0.00232077
CTX-M-109	0.00240595	0.00213299
OXA-248	0.00240595	0.00207546
CTX-M-107	0.00240595	0.00200526
OXA-426	0.00240595	0.00176929
LEN-6	0.00240595	0.0015663
ACC-4	0.00240595	0.00154632
OXA-294	0.00240595	0.00139171
OXA-124	0.00240595	0.00138908
QnrB42	0.00240595	0.00137508
OXA-106	0.00240595	0.00118765
OXA-109	0.00240595	0.00115296
QnrB54	0.00240595	0.00114619
AAC(6')-Iag	0.00240595	0.000969927
CTX-M-11	0.00240595	0.000957962
OXA-58	0.00240595	0.000891696
OXA-332	0.00240595	0.000865247
QnrA1	0.00240595	0.00069689
OXA-484	0.00240595	0.000693095
OXA-357	0.00240595	0.00062336
LAT-1	0.00240595	0.00058612
DHA-14	0.00240595	0.000540894
SCO-1	0.00240595	0.000487162
CMY-99	0.00240595	0.000477938
vanXYE	0.00240595	0.000476973
OXA-267	0.00240595	0.000441447
CMY-69	0.00240595	0.000426202
CMY-36	0.00240595	0.000404947
FONA-1	0.00240595	0.000389379
OXA-397	0.00240595	0.000383855
CMY-5	0.00240595	0.000360559
ACC-2	0.00240595	0.000357432
GES-8	0.00240595	0.000336896
CMY-7	0.00240595	0.000302678
mphJ	0.00240595	0.000263588
OXA-153	0.00240595	0.000258258
MCR-1	0.00240595	0.00023603
CARB-9	0.00240595	0.000214354
Erm(48)	0.00240595	0.000210387
CTX-M-37	0.00240595	0.000201536
BAT-1	0.00240595	0.000190141
MCR-1.6	0.00240595	0.000166512
AAC(6')-Iaj	0.00240595	0.000122473
IMP-13	0.00240595	0.000114597
chrB	0.00240595	9.80988e-05
SPM-1	0.00240595	4.55671e-05
ErmU	0.00240595	3.89399e-05
QnrB57	0.00218723	0.00909312
tet(57)	0.00218723	0.00584907
QnrB43	0.00218723	0.00572165
FosB5	0.00218723	0.0038671
CTX-M-30	0.00218723	0.00324351
OXA-343	0.00218723	0.00313126
OXA-404	0.00218723	0.00299592
OXA-67	0.00218723	0.00256721
OXA-355	0.00218723	0.0022171
CTX-M-22	0.00218723	0.00212916
CTX-M-155	0.00218723	0.00209855
OXA-407	0.00218723	0.0020223
OXA-128	0.00218723	0.0019298
[truncated: 562 more rows]

## Sheet: Fig. S1b
ARO Term	Habitat
AER-1	Engineered
aadA6	Engineered
aadS	Engineered
aadA11	Engineered
sul1	Engineered
AAC(6')-Ib7	Engineered
mexK	Engineered
Bifidobacterium adolescentis rpoB conferring resistance to rifampicin	Engineered
smeE	Engineered
Streptomyces rishiriensis parY mutant conferring resistance to aminocoumarin	Engineered
Nocardia rifampin resistant beta-subunit of RNA polymerase (rpoB2)	Engineered
Pseudomonas aeruginosa CpxR	Engineered
MexB	Engineered
tet(G)	Engineered
APH(3')-Ia	Engineered
smeB	Engineered
AIM-1	Engineered
aadA2	Engineered
APH(6)-Id	Engineered
aadA3	Engineered
tlrC	Engineered
mexQ	Engineered
APH(3'')-Ib	Engineered
MexF	Engineered
MexD	Engineered
amrB	Engineered
smeD	Engineered
aadA17	Engineered
aadA8	Engineered
aadA8b	Engineered
mexW	Engineered
aadA12	Engineered
AAC(3)-Ib	Engineered
aadA15	Engineered
AxyY	Engineered
oleC	Engineered
oleB	Engineered
mexN	Engineered
ErmF	Engineered
carA	Engineered
aadA25	Engineered
oqxB	Engineered
sul2	Engineered
srmB	Engineered
ANT(3'')-IIa	Engineered
vanRO	Engineered
ceoB	Engineered
tetX	Engineered
novA	Engineered
CKO-1	Engineered
LRA-8	Engineered
qacH	Engineered
mexI	Engineered
floR	Engineered
MuxC	Engineered
mexY	Engineered
AAC(6')-IIa	Engineered
MuxB	Engineered
tet(C)	Engineered
smeF	Engineered
tcr3	Engineered
macB	Engineered
TRU-1	Engineered
smeC	Engineered
Bifidobacteria intrinsic ileS conferring resistance to mupirocin	Engineered
aadA16	Engineered
mdsB	Engineered
smeR	Engineered
ANT(2'')-Ia	Engineered
pp-flo	Engineered
aadA21	Engineered
aadA22	Engineered
EreA2	Engineered
acrB	Engineered
Tet(X4)	Engineered
mefC	Engineered
QepA4	Engineered
smeS	Engineered
Agrobacterium fabrum chloramphenicol acetyltransferase	Engineered
Pseudomonas aeruginosa catB7	Engineered
tetA(48)	Engineered
MexA	Engineered
OXA-34	Engineered
Escherichia coli ampH	Engineered
mexX	Engineered
mdtB	Engineered
tetQ	Engineered
smeA	Engineered
OXA-210	Engineered
OXA-415	Engineered
MexE	Engineered
Pseudomonas aeruginosa soxR	Engineered
QepA2	Engineered
MSI-1	Engineered
mdtN	Engineered
acrD	Engineered
rphA	Engineered
Escherichia coli ampC	Engineered
Tet(X3)	Engineered
mdtH	Engineered
TriC	Engineered
mdtC	Engineered
mdtM	Engineered
mexL	Engineered
MuxA	Engineered
catII	Engineered
acrS	Engineered
arnA	Engineered
oprA	Engineered
OprN	Engineered
baeR	Engineered
qepA	Engineered
Corynebacterium striatum tetA	Engineered
acrF	Engineered
aadA23	Engineered
aadA24	Engineered
OXA-724	Engineered
Erm(35)	Engineered
MCR-7.1	Engineered
APH(3')-Ib	Engineered
AAC(3)-IIIb	Engineered
eptA	Engineered
OXA-226	Engineered
OXA-15	Engineered
OXA-2	Engineered
OXA-141	Engineered
OXA-264	Engineered
OKP-B-5	Engineered
GES-23	Engineered
CTX-M-82	Engineered
KPC-15	Engineered
mphG	Engineered
CARB-14	Engineered
BKC-1	Engineered
ErmR	Engineered
mdtF	Engineered
vanSO	Engineered
emrK	Engineered
otrC	Engineered
adeS	Engineered
mexJ	Engineered
DHA-22	Engineered
DHA-5	Engineered
MexC	Engineered
OCH-3	Engineered
OCH-2	Engineered
Klebsiella pneumoniae KpnG	Engineered
AxyX	Engineered
evgS	Engineered
mdtG	Engineered
EreD	Engineered
mdtA	Engineered
cpxA	Engineered
baeS	Engineered
basS	Engineered
PmpM	Engineered
OprM	Engineered
mdtP	Engineered
lrfA	Engineered
emrY	Engineered
MCR-6.1	Engineered
otr(B)	Engineered
msbA	Engineered
tetO	Engineered
tetS	Engineered
mdtO	Engineered
tetB(48)	Engineered
vanXA	Engineered
rphB	Engineered
vanI	Engineered
mtrA	Engineered
lmrC	Engineered
facT	Engineered
vanA	Engineered
vatB	Engineered
vatA	Engineered
vanRI	Engineered
OXA-85	Engineered
AQU-3	Engineered
vanSA	Engineered
tet(V)	Engineered
mtrD	Engineered
patA	Engineered
Nocardia rifampin resistant beta-subunit of RNA polymerase (rpoB2)	Aquatic
Bifidobacterium adolescentis rpoB conferring resistance to rifampicin	Aquatic
mepA	Aquatic
carA	Aquatic
srmB	Aquatic
Bifidobacteria intrinsic ileS conferring resistance to mupirocin	Aquatic
ugd	Aquatic
tetA(48)	Aquatic
mupA	Aquatic
oleC	Aquatic
tetB(P)	Aquatic
kdpE	Aquatic
mtrA	Aquatic
APH(3')-IIa	Aquatic
gadX	Aquatic
oleB	Aquatic
TEM-162	Aquatic
TEM-26	Aquatic
mdtE	Aquatic
oqxA	Aquatic
Escherichia coli acrA	Aquatic
mdtP	Aquatic
emrY	Aquatic
tlrC	Aquatic
msbA	Aquatic
tet44	Aquatic
otr(A)	Aquatic
Streptomyces rishiriensis parY mutant conferring resistance to aminocoumarin	Aquatic
acrF	Aquatic
mdtF	Aquatic
mdtB	Aquatic
MexB	Aquatic
acrB	Aquatic
evgS	Aquatic
myrA	Engineered
ErmE	Engineered
bcrA	Engineered
bcr-1	Engineered
cml	Engineered
amrA	Engineered
LlmA 23S ribosomal RNA methyltransferase	Engineered
ErmH	Engineered
tlrB conferring tylosin resistance	Engineered
ceoA	Engineered
r39 beta-lactamase	Engineered
vanXM	Engineered
OXA-444	Engineered
erm(32)	Engineered
Enterobacter cloacae acrA	Engineered
ErmV	Engineered
Pseudomonas aeruginosa emrE	Engineered
RbpA	Engineered
vanO	Engineered
Erm(O)-lrm	Engineered
otr(A)	Engineered
OXA-60	Engineered
MSI-OXA	Engineered
vanYA	Engineered
opmE	Engineered
dfrA26	Engineered
sta	Engineered
Erm(38)	Engineered
gimA	Engineered
vanRA	Engineered
OprZ	Engineered
OXA-50	Engineered
aadA	Engineered
APH(3')-IIa	Engineered
TEM-123	Engineered
TEM-52	Engineered
TEM-185	Engineered
APH(6)-Ib	Engineered
mphJ	Engineered
Erm(31)	Engineered
vanHA	Engineered
TaeA	Engineered
vanJ	Engineered
vanB	Engineered
vanF	Engineered
vanM	Engineered
vanSF	Engineered
vanSM	Engineered
Burkholderia pseudomallei Omp38	Engineered
iri	Engineered
lsaB	Aquatic
vanRC	Aquatic
dfrA26	Aquatic
tet(55)	Aquatic
amrB	Aquatic
mdsB	Aquatic
macB	Aquatic
mexW	Aquatic
mexI	Aquatic
mupB	Aquatic
novA	Aquatic
mexQ	Aquatic
tet36	Aquatic
vanRM	Aquatic
vanRG	Aquatic
vanO	Aquatic
tet(39)	Aquatic
Acinetobacter baumannii AbaF	Aquatic
smeS	Aquatic
Corynebacterium striatum tetA	Aquatic
lmrC	Aquatic
mecA	Aquatic
mexN	Aquatic
smeB	Aquatic
TEM-171	Aquatic
TEM-157	Aquatic
TEM-187	Aquatic
TEM-29	Aquatic
TEM-201	Aquatic
TEM-120	Aquatic
TEM-96	Aquatic
TEM-186	Aquatic
TEM-80	Aquatic
TEM-8	Aquatic
TEM-60	Aquatic
TaeA	Aquatic
MexF	Aquatic
bcr-1	Aquatic
TriC	Aquatic
smeE	Aquatic
MuxB	Aquatic
AxyY	Aquatic
dfrA20	Aquatic
vgaC	Aquatic
ceoB	Aquatic
MuxC	Aquatic
vatB	Aquatic
smeR	Aquatic
OXA-280	Aquatic
TEM-183	Aquatic
mexY	Aquatic
adeF	Aquatic
CRP	Aquatic
Pseudomonas aeruginosa CpxR	Aquatic
vanRO	Aquatic
TEM-116	Aquatic
TEM-195	Aquatic
TEM-163	Aquatic
TEM-142	Aquatic
TEM-54	Aquatic
TEM-134	Aquatic
TEM-45	Aquatic
TEM-115	Aquatic
TEM-57	Aquatic
TEM-220	Aquatic
OprZ	Aquatic
OprJ	Engineered
sul4	Engineered
TEM-150	Engineered
TEM-72	Engineered
TEM-102	Engineered
TEM-201	Engineered
TEM-208	Engineered
PDC-92	Engineered
PDC-75	Engineered
PDC-80	Engineered
mdtE	Engineered
TEM-90	Aquatic
TEM-93	Aquatic
TEM-149	Aquatic
TEM-40	Aquatic
TEM-154	Aquatic
mexK	Aquatic
acrD	Aquatic
TEM-197	Aquatic
TEM-158	Aquatic
TEM-207	Aquatic
TEM-176	Aquatic
TEM-52	Aquatic
TEM-216	Aquatic
TEM-196	Aquatic
smeA	Aquatic
tap	Aquatic
MexE	Aquatic
OprN	Aquatic
OprJ	Aquatic
oqxB	Aquatic
adeJ	Aquatic
mphG	Aquatic
mefC	Aquatic
catI	Aquatic
floR	Aquatic
OpmH	Aquatic
plasmid-encoded cat (pp-cat)	Aquatic
TEM-1	Aquatic
TEM-147	Aquatic
tet(C)	Aquatic
yojI	Aquatic
dfrG	Aquatic
TEM-118	Aquatic
TEM-205	Aquatic
TEM-213	Aquatic
TEM-102	Aquatic
TEM-91	Aquatic
TEM-155	Aquatic
TEM-152	Aquatic
TEM-177	Aquatic
TEM-15	Aquatic
TEM-150	Aquatic
tet(35)	Aquatic
TEM-53	Aquatic
TEM-215	Aquatic
vatA	Aquatic
APH(3')-Ia	Aquatic
DIM-1 beta-lactamase	Aquatic
TEM-117	Aquatic
rphB	Aquatic
vanRL	Aquatic
OXA-474	Aquatic
TEM-198	Aquatic
TEM-138	Aquatic
TEM-156	Aquatic
APH(6)-Ib	Aquatic
mecB	Aquatic
vanXA	Aquatic
H-NS	Aquatic
dfrA3	Aquatic
dfrA12	Aquatic
AAC(6')-Iae	Aquatic
lsaC	Aquatic
poxtA	Aquatic
otrC	Aquatic
Klebsiella pneumoniae KpnG	Aquatic
smeC	Aquatic
vgaE	Aquatic
MCR-4.3	Aquatic
salA	Aquatic
vgaB	Aquatic
tetB(60)	Aquatic
tetM	Aquatic
tetT	Aquatic
optrA	Aquatic
adeB	Aquatic
MexD	Aquatic
FTU-1	Aquatic
mphE	Aquatic
sul1	Aquatic
vgaA	Aquatic
MCR-6.1	Aquatic
LlmA 23S ribosomal RNA methyltransferase	Aquatic
baeS	Aquatic
lnuD	Aquatic
TEM-72	Aquatic
TEM-87	Aquatic
TEM-151	Aquatic
TEM-110	Aquatic
TEM-83	Aquatic
TEM-125	Aquatic
TEM-79	Aquatic
TEM-160	Aquatic
TEM-168	Aquatic
TEM-194	Aquatic
TEM-12	Aquatic
TEM-131	Aquatic
TEM-4	Aquatic
BJP-1 beta-lactamase	Aquatic
BcI	Aquatic
BKC-1	Aquatic
tet(G)	Aquatic
OprM	Aquatic
mdtC	Aquatic
MCR-4.2	Aquatic
CARB-5	Aquatic
CARB-8	Aquatic
ugd	Engineered
PDC-1	Engineered
TEM-116	Engineered
TEM-195	Engineered
TEM-120	Engineered
TEM-156	Engineered
pmrF	Engineered
PDC-79	Engineered
PDC-86	Engineered
vanHM	Engineered
efrB	Engineered
OXA-486	Engineered
efrA	Engineered
lsaA	Engineered
tetM	Engineered
AAC(6')-Isa	Engineered
dfrE	Engineered
AAC(6')-Ib-SK	Engineered
vanRM	Engineered
OXA-488	Engineered
TEM-106	Engineered
TEM-157	Engineered
TEM-76	Engineered
emeA	Engineered
lnuG	Engineered
efpA	Engineered
fosA	Engineered
AAC(2')-Id	Engineered
tap	Engineered
mfpA	Engineered
vanXD	Engineered
OXA-485	Engineered
gadX	Engineered
TEM-187	Engineered
TEM-90	Engineered
PDC-73	Engineered
PDC-85	Engineered
acrE	Engineered
Escherichia coli mdfA	Engineered
TEM-76	Aquatic
TEM-11	Aquatic
smeF	Aquatic
tetO	Aquatic
TEM-67	Aquatic
baeR	Aquatic
TEM-132	Aquatic
TEM-191	Aquatic
TEM-10	Aquatic
vanRN	Aquatic
APH(3')-IIc	Aquatic
ErmR	Aquatic
cfrA	Aquatic
mdtM	Aquatic
mtrD	Aquatic
TEM-71	Aquatic
Klebsiella pneumoniae acrA	Aquatic
bacA	Aquatic
OXA-22	Aquatic
PC1 beta-lactamase (blaZ)	Aquatic
RlmA(II)	Aquatic
TEM-178	Aquatic
CTX-M-78	Aquatic
CARB-14	Aquatic
norA	Aquatic
TEM-135	Aquatic
TEM-86	Aquatic
mphB	Aquatic
Escherichia coli ampH	Aquatic
smeD	Aquatic
Agrobacterium fabrum chloramphenicol acetyltransferase	Aquatic
catB11	Aquatic
aadA6	Aquatic
Enterobacter cloacae acrA	Aquatic
Pseudomonas aeruginosa soxR	Aquatic
arnA	Aquatic
APH(6)-Ic	Aquatic
OXA-118	Aquatic
OXA-286	Aquatic
aadA11	Aquatic
vanSO	Aquatic
MOX-5	Aquatic
MexA	Aquatic
tet(A)	Aquatic
iri	Aquatic
MCR-2.2	Aquatic
LRA-13	Aquatic
rphA	Aquatic
Pseudomonas aeruginosa emrE	Aquatic
VIM-29	Aquatic
VIM-4	Aquatic
VIM-43	Aquatic
VIM-14	Aquatic
VIM-37	Aquatic
basS	Aquatic
VIM-19	Aquatic
VIM-28	Aquatic
VIM-35	Aquatic
VIM-42	Aquatic
VIM-26	Aquatic
VIM-1	Aquatic
VIM-32	Aquatic
VIM-39	Aquatic
VIM-33	Aquatic
VIM-34	Aquatic
VIM-13	Aquatic
VIM-12	Aquatic
VIM-27	Aquatic
oprA	Aquatic
tet(41)	Aquatic
ErmF	Aquatic
VIM-5	Aquatic
QepA4	Aquatic
VIM-24	Aquatic
VIM-10	Aquatic
VIM-23	Aquatic
VIM-31	Aquatic
lrfA	Aquatic
VIM-17	Aquatic
VIM-2	Aquatic
VIM-30	Aquatic
VIM-20	Aquatic
mexL	Aquatic
VIM-11	Aquatic
VIM-15	Aquatic
QepA2	Aquatic
qepA	Aquatic
AAC(3)-Xa	Aquatic
VIM-25	Aquatic
VIM-8	Aquatic
VIM-38	Aquatic
CARB-4	Aquatic
VIM-9	Aquatic
ErmO	Aquatic
VIM-36	Aquatic
AAC(3)-Ia	Aquatic
opmD	Aquatic
Erm(O)-lrm	Aquatic
ErmV	Aquatic
AAC(6')-Ib7	Aquatic
VIM-16	Aquatic
lsaE	Aquatic
erm(32)	Aquatic
aadS	Aquatic
Erm(31)	Aquatic
lnuC	Aquatic
APH(7'')-Ia	Aquatic
dfrA19	Aquatic
sta	Aquatic
amrA	Aquatic
cmlv	Aquatic
cpxA	Aquatic
vanRI	Aquatic
ErmG	Aquatic
fusH	Aquatic
FomA	Aquatic
VIM-3	Aquatic
lnuB	Aquatic
APH(3')-Va	Aquatic
OXA-443	Aquatic
otr(B)	Aquatic
sul4	Aquatic
AAC(3)-VIIa	Aquatic
myrA	Aquatic
AST-1	Aquatic
EXO beta-lactamase	Aquatic
mphO	Aquatic
ANT(3'')-IIa	Aquatic
mexJ	Aquatic
TriA	Aquatic
mel	Aquatic
mefB	Aquatic
oleD	Aquatic
gimA	Aquatic
PmpM	Aquatic
emrB	Aquatic
tet(43)	Aquatic
MCR-3.7	Aquatic
AAC(3)-Id	Aquatic
OXA-119	Aquatic
OpmB	Aquatic
CARB-6	Aquatic
cmeB	Aquatic
mexH	Aquatic
AAC(6')-Ia	Aquatic
mexX	Aquatic
catB10	Aquatic
OXA-455	Aquatic
ErmN	Aquatic
L1 beta-lactamase	Aquatic
MOX-7	Aquatic
mexP	Aquatic
tcr3	Aquatic
tet(30)	Aquatic
oleI	Aquatic
opmE	Aquatic
ceoA	Aquatic
OXA-114a	Aquatic
AAC(3)-VIIIa	Aquatic
bcrA	Aquatic
pmrF	Aquatic
LRA-10	Aquatic
mexM	Aquatic
AxyX	Aquatic
rgt1438	Aquatic
tet(V)	Aquatic
TEM-197	Engineered
Escherichia coli ampC1 beta-lactamase	Engineered
mdtK	Engineered
bacA	Engineered
TEM-205	Engineered
TEM-162	Engineered
TEM-114	Engineered
ErmS	Engineered
tet(30)	Engineered
tolC	Engineered
yojI	Engineered
APH(3')-IIb	Aquatic
OXA-60	Aquatic
APH(3'')-Ia	Aquatic
TEM-22	Aquatic
TEM-123	Aquatic
TEM-47	Aquatic
TEM-16	Aquatic
TEM-206	Aquatic
TEM-214	Aquatic
TEM-128	Aquatic
TEM-55	Aquatic
TEM-146	Aquatic
TEM-3	Aquatic
CTX-M-65	Aquatic
arlS	Aquatic
facT	Aquatic
efrA	Aquatic
mdtA	Aquatic
tetA(60)	Aquatic
AQU-3	Aquatic
PDC-90	Aquatic
PDC-86	Aquatic
CMY-1	Aquatic
TEM-59	Aquatic
CAU-1 beta-lactamase	Aquatic
vanHA	Aquatic
PDC-85	Aquatic
PDC-1	Aquatic
Escherichia coli mdfA	Aquatic
MuxA	Aquatic
dfrA6 from Proteus mirabilis	Aquatic
MexC	Aquatic
qacH	Aquatic
APH(3')-VI	Aquatic
OXA-275	Aquatic
ANT(3'')-IIc	Aquatic
aadA27	Aquatic
APH(3')-VIa	Aquatic
APH(3'')-Ib	Aquatic
mgrA	Aquatic
AAC(6')-Isa	Aquatic
lnuA	Aquatic
emrR	Aquatic
farA	Aquatic
QnrB19	Aquatic
abeM	Aquatic
QnrB14	Aquatic
adeK	Aquatic
MCR-7.1	Aquatic
sul2	Aquatic
OXA-3	Aquatic
OXA-161	Aquatic
OXA-288	Aquatic
ErmX	Aquatic
TEM-2	Aquatic
TEM-133	Aquatic
TEM-73	Aquatic
TEM-6	Aquatic
TEM-104	Aquatic
HERA-2	Aquatic
TriB	Aquatic
MOX-8	Aquatic
adeA	Aquatic
mefE	Aquatic
EreD	Aquatic
rosA	Aquatic
mtrE	Aquatic
msrA	Aquatic
tolC	Aquatic
acrE	Aquatic
ErmS	Aquatic
ErmE	Aquatic
mdtO	Aquatic
LEN-39	Aquatic
MCR-3.3	Aquatic
mexV	Aquatic
catII	Aquatic
cml	Aquatic
tva(A)	Aquatic
vmlR	Aquatic
dfrA16	Aquatic
OXA-198	Aquatic
TEM-208	Aquatic
adeG	Aquatic
Acinetobacter baumannii AmvA	Aquatic
emrA	Aquatic
adeH	Aquatic
OXA-304	Aquatic
OXA-209	Aquatic
adeL	Aquatic
ADC-5	Aquatic
ADC-18	Aquatic
efpA	Aquatic
ICR-Mo	Aquatic
r39 beta-lactamase	Aquatic
vanJ	Aquatic
aadA5	Aquatic
ramA	Aquatic
marA	Aquatic
FosA2	Aquatic
aadA4	Aquatic
OXA-488	Aquatic
OXA-181	Aquatic
MCR-9	Aquatic
APH(6)-Id	Aquatic
PDC-87	Aquatic
Klebsiella pneumoniae OmpK37	Aquatic
CMH-1	Aquatic
ERP-1	Aquatic
OXA-281	Aquatic
Pseudomonas aeruginosa catB7	Aquatic
aadA15	Aquatic
TEM-34	Aquatic
TEM-112	Aquatic
TEM-122	Aquatic
TEM-209	Aquatic
TEM-219	Aquatic
TEM-48	Aquatic
TEM-82	Aquatic
Burkholderia pseudomallei Omp38	Aquatic
CrpP	Aquatic
aadA22	Aquatic
OXA-724	Aquatic
OXA-211	Aquatic
MCR-5	Aquatic
Acinetobacter baumannii AbaQ	Aquatic
tetT	Engineered
ANT(6)-Ia	Engineered
APH(3')-IIIa	Engineered
tetW	Engineered
SAT-4	Engineered
mel	Engineered
aad(6)	Engineered
ErmG	Engineered
ErmY	Engineered
lnuC	Engineered
tetA(P)	Engineered
tet(W/N/W)	Engineered
lsaE	Engineered
lnuB	Engineered
tet(40)	Engineered
tet36	Engineered
dfrA1	Engineered
Erm(47)	Engineered
ErmC	Engineered
lnuD	Engineered
ANT(4')-Ib	Engineered
dfrD	Engineered
tet(L)	Engineered
tet(H)	Engineered
ErmB	Engineered
ErmA	Engineered
cmx	Engineered
tet(Z)	Engineered
tet(33)	Engineered
ANT(6)-Ib	Engineered
tet(31)	Engineered
tet(A)	Engineered
ErmT	Engineered
tet(Y)	Engineered
tet44	Engineered
dfrA20	Engineered
lnuA	Engineered
tet32	Engineered
mefE	Engineered
aadA9	Engineered
mefB	Engineered
SAT-1	Engineered
Erm(33)	Engineered
CARB-16	Engineered
dfrF	Engineered
vatD	Engineered
aadA13	Engineered
dfrK	Engineered
vga(E) Staphylococcus cohnii	Engineered
aadA14	Engineered
tet(K)	Engineered
CARB-5	Engineered
CARB-10	Engineered
vanRN	Engineered
ErmX	Engineered
lmrD	Engineered
CARB-8	Engineered
mphH	Engineered
dfrA14	Engineered
OXA-347	Engineered
LnuP	Engineered
aadK	Engineered
dfrA16	Engineered
CARB-2	Engineered
APH(4)-Ia	Engineered
mphC	Engineered
tet(B)	Engineered
aadA5	Engineered
tet(39)	Engineered
vgaE	Engineered
lnuF	Engineered
CfxA5	Engineered
catB2	Engineered
CARB-3	Engineered
kdpE	Engineered
mphE	Engineered
CfxA	Engineered
CfxA3	Engineered
catB11	Engineered
CfxA2	Engineered
emrA	Engineered
lsaB	Engineered
dfrG	Engineered
aadA7	Engineered
mupA	Engineered
CRP	Engineered
CfxA4	Engineered
CARB-1	Engineered
tetB(P)	Engineered
dfrI	Engineered
dfrA15	Engineered
vgaB	Engineered
msrA	Engineered
evgA	Engineered
msrE	Engineered
catIII	Engineered
spd	Engineered
AAC(6')-31	Engineered
Escherichia coli acrA	Engineered
aadA6/aadA10	Engineered
vanRL	Engineered
vanRD	Engineered
CARB-4	Engineered
Erm(48)	Engineered
aadA27	Engineered
AAC(6')-Ie-APH(2'')-Ia	Engineered
OXA-14	Engineered
ACI-1	Engineered
AAC(3)-IIe	Engineered
Mef(En2)	Engineered
emrR	Engineered
Lactobacillus reuteri cat-TC	Engineered
vanSL	Engineered
AAC(3)-IV	Engineered
tet(45)	Engineered
OXA-251	Engineered
apmA	Engineered
H-NS	Engineered
OXA-320	Engineered
OXA-1	Engineered
vanG	Engineered
Pseudomonas aeruginos catB6	Engineered
arr-1	Engineered
APH(2'')-IIIa	Engineered
vanRG	Engineered
OpmH	Engineered
adeH	Engineered
Erm(43)	Engineered
adeR	Engineered
tet(42)	Engineered
OXA-31	Engineered
AAC(6')-Ib3	Engineered
ANT(3'')-Ii-AAC(6')-IId fusion protein	Engineered
Erm(36)	Engineered
fexA	Engineered
CARB-6	Engineered
Erm(49)	Engineered
emrB	Engineered
efmA	Engineered
QnrD2	Engineered
vatE	Engineered
Staphylococcus intermedius chloramphenicol acetyltransferase	Engineered
Enterococcus faecalis chloramphenicol acetyltransferase	Engineered
Streptococcus suis chloramphenicol acetyltransferase	Engineered
QnrVC6	Engineered
abeS	Engineered
arlR	Engineered
Klebsiella pneumoniae KpnF	Engineered
AAC(6')-Ib8	Engineered
gadW	Engineered
vanSG	Engineered
Klebsiella pneumoniae OmpK37	Engineered
Rhodobacter sphaeroides ampC beta-lactamase	Engineered
ANT(9)-Ia	Engineered
OXA-16	Engineered
bmr	Engineered
optrA	Engineered
OXA-256	Engineered
OXA-233	Engineered
OXA-10	Engineered
OXA-663	Engineered
linG	Engineered
aadA10	Engineered
FosD	Engineered
vanWG	Engineered
mphM	Engineered
Erm(42)	Engineered
adeJ	Engineered
golS	Engineered
dfrA7	Engineered
dfrA15b	Engineered
dfrA6 from Proteus mirabilis	Engineered
dfrA30	Engineered
mphB	Engineered
mphO	Engineered
adeK	Engineered
Klebsiella pneumoniae KpnH	Engineered
AAC(6')-Ib-Hangzhou	Engineered
AAC(2')-Ia	Engineered
poxtA	Engineered
AAC(6')-Ii	Engineered
AAC(6')-Ib4	Engineered
tet(35)	Engineered
mexV	Engineered
AAC(6')-Ib11	Engineered
vanXYN	Engineered
farA	Engineered
norA	Engineered
AAC(6')-Ib-cr	Engineered
AAC(6')-Ib9	Engineered
adeI	Engineered
cmlA5	Engineered
catB3	Engineered
cmlB1	Engineered
fusC	Engineered
catA8	Engineered
Enterococcus faecium chloramphenicol acetyltransferase	Engineered
vatH	Engineered
plasmid-encoded cat (pp-cat)	Engineered
catQ	Engineered
mecD	Engineered
QnrB5	Engineered
vanRF	Engineered
vanSD	Engineered
msrC	Engineered
Erm(39)	Engineered
DIM-1 beta-lactamase	Engineered
ANT(4')-IIa	Engineered
ANT(4')-Ia	Engineered
ErmQ	Engineered
mupB	Engineered
APH(3')-VIa	Engineered
rmtF	Engineered
OXA-240	Engineered
OXA-11	Engineered
OXA-454	Engineered
OXA-17	Engineered
OXA-74	Engineered
OXA-20	Engineered
OXA-246	Engineered
OXA-470	Engineered
OXA-9	Engineered
OXA-209	Engineered
OXA-4	Engineered
OXA-224	Engineered
OXA-276	Engineered
OXA-274	Engineered
TEM-176	Engineered
AAC(3)-IIa	Engineered
AAC(3)-VIIIa	Engineered
OKP-B-8	Engineered
TEM-143	Engineered
TEM-184	Engineered
CARB-12	Engineered
tetB(60)	Engineered
CGA-1	Engineered
vanYF	Engineered
BJP-1 beta-lactamase	Engineered
AAC(6')-30/AAC(6')-Ib' fusion protein	Engineered
CfxA6	Engineered
mecC	Engineered
Erm(30)	Engineered
cfr(B)	Engineered
cfrA	Engineered
PDC-89	Engineered
DHA-15	Engineered
DHA-16	Engineered
AQU-1	Engineered
ACT-22	Engineered
TriA	Engineered
ADC-20	Engineered
Staphylococcus aureus norA	Engineered
oqxA	Engineered
tet(J)	Engineered
blt	Engineered
rosA	Engineered
oleD	Engineered
cmlA6	Engineered
Acinetobacter baumannii AbaQ	Engineered
Brucella suis mprF	Engineered
abeM	Engineered
arlS	Engineered
mepA	Engineered
Acinetobacter baumannii AmvA	Engineered
lsaC	Engineered
tet(43)	Engineered
salA	Engineered
vmlR	Engineered
tetA(46)	Engineered
mecR1	Engineered
mecA	Engineered
vanTG	Engineered
adeF	Engineered
abcA	Engineered
marA	Engineered
AAC(6')-Iad	Engineered
mexG	Engineered
mphF	Engineered
vanRE	Engineered
AAC(6')-Ib-Suzhou	Engineered
catB10	Engineered
tetU	Engineered
catI	Engineered
vanRC	Engineered
OXA-140	Engineered
erm45	Engineered
OXA-142	Engineered
FosA2	Engineered
TEM-153	Engineered
OpmB	Engineered
adeL	Engineered
vanC	Engineered
LRA-10	Engineered
CMY-9	Engineered
vanXO	Engineered
adeG	Engineered
VatI	Engineered
adeN	Engineered
imiH	Engineered
OXA-33	Engineered
AAC(2')-IIa	Engineered
aadA4	Engineered
OXA-46	Engineered
OXA-37	Engineered
OXA-368	Engineered
OXA-63	Engineered
OXA-137	Engineered
OXA-32	Engineered
OXA-161	Engineered
AAC(3)-IIIc	Engineered
OXA-96	Engineered
PC1 beta-lactamase (blaZ)	Engineered
ARL-4	Engineered
TEM-67	Engineered
OKP-B-7	Engineered
OXY-3-1	Engineered
SCO-1	Engineered
tetB(46)	Engineered
LRA-1	Engineered
VgbA	Engineered
APH(2'')-IIa	Engineered
THIN-B beta-lactamase	Engineered
vanHF	Engineered
clbA	Engineered
MOX-9	Engineered
ADC-79	Engineered
OCH-8	Engineered
OCH-6	Engineered
Rhodococcus fascians cmr	Engineered
tet(D)	Engineered
adeA	Engineered
tet(57)	Engineered
norB	Engineered
opmD	Engineered
adeB	Engineered
vgaC	Engineered
mecB	Engineered
catS	Engineered
lnuE	Engineered
vanWB	Engineered
TEM-29	Engineered
tetA(60)	Engineered
emtA	Engineered
DHA-10	Engineered
ACT-8	Engineered
cmlv	Engineered
ramA	Engineered
vanXYG	Engineered
rosB	Engineered
FosA6	Engineered
Klebsiella pneumoniae acrA	Engineered
AAC(6')-Iai	Engineered
vatF	Engineered
FosA5	Engineered
ACC-3	Engineered
vanXYC	Engineered
ADC-11	Engineered
vanXB	Engineered
Acinetobacter baumannii AbaF	Engineered
catA4	Engineered
sdiA	Engineered
sul3	Engineered
OXA-390	Engineered
OXA-203	Engineered
OXA-364	Engineered
Rm3 beta-lactamase	Engineered
TriB	Engineered
ADC-6	Engineered
ADC-10	Engineered
cmrA	Engineered
EreA	Engineered
EreB	Engineered
adeC	Engineered
opcM	Engineered
MCR-9	Engineered
vanXI	Engineered
FosA3	Engineered
qnrE1	Engineered
OXA-178	Engineered
OXA-388	Engineered
OXA-259	Engineered
y56 beta-lactamase	Engineered
FONA-3	Engineered
vanN	Engineered
MIR-6	Engineered
CMY-93	Engineered
MOX-7	Engineered
ADC-1	Engineered
Campylobacter coli chloramphenicol acetyltransferase	Engineered
Escherichia coli emrE	Engineered
AAC(6')-Im	Engineered
EBR-2	Engineered
TEM-183	Engineered
TEM-171	Engineered
TEM-135	Engineered
CTX-M-78	Engineered
clcD	Engineered
MUS-1 beta-lactamase	Engineered
APH(3')-VIIIa	Engineered
cmeA	Engineered
vgaALC	Engineered
lin	Aquatic
OXA-444	Aquatic
OXA-459	Aquatic
MOX-4	Aquatic
fosA	Aquatic
TEM-189	Aquatic
SAT-4	Aquatic
MOX-2	Aquatic
MOX-3	Aquatic
MOX-6	Aquatic
TEM-75	Aquatic
OXA-232	Aquatic
OXA-535	Aquatic
TEM-33	Aquatic
TEM-217	Aquatic
TEM-136	Aquatic
TEM-19	Aquatic
MIR-6	Aquatic
ADC-58	Aquatic
PDC-7	Aquatic
adeI	Aquatic
msrE	Aquatic
MCR-3.8	Aquatic
MCR-4.5	Aquatic
MCR-5.2	Aquatic
tet(W/N/W)	Aquatic
Klebsiella pneumoniae KpnF	Aquatic
RbpA	Aquatic
APH(3')-IIIa	Aquatic
OXA-427	Aquatic
OXA-247	Aquatic
TEM-148	Aquatic
TEM-159	Aquatic
TEM-185	Aquatic
TEM-111	Aquatic
TEM-108	Aquatic
MIR-16	Aquatic
cmx	Aquatic
mdtH	Aquatic
aadA6/aadA10	Aquatic
ANT(3'')-Ii-AAC(6')-IId fusion protein	Aquatic
vanRD	Aquatic
OXA-373	Aquatic
AAC(3)-IIIc	Aquatic
FAR-1	Aquatic
PER-6	Aquatic
cmlB1	Aquatic
Bifidobacterium adolescentis rpoB conferring resistance to rifampicin	Terrestrial
Nocardia rifampin resistant beta-subunit of RNA polymerase (rpoB2)	Terrestrial
mexW	Terrestrial
smeE	Terrestrial
Pseudomonas aeruginosa CpxR	Terrestrial
mexI	Terrestrial
Streptomyces rishiriensis parY mutant conferring resistance to aminocoumarin	Terrestrial
novA	Terrestrial
tlrC	Terrestrial
MexB	Terrestrial
smeB	Terrestrial
MexF	Terrestrial
srmB	Terrestrial
AxyY	Terrestrial
mexK	Terrestrial
ceoB	Terrestrial
MexE	Terrestrial
macB	Terrestrial
rphB	Terrestrial
vanRI	Terrestrial
oleB	Terrestrial
OpmH	Terrestrial
MuxB	Terrestrial
MuxA	Terrestrial
lmrC	Terrestrial
vanZA	Terrestrial
Bifidobacteria intrinsic ileS conferring resistance to mupirocin	Terrestrial
smeR	Terrestrial
MexA	Terrestrial
carA	Terrestrial
RbpA	Terrestrial
mdtB	Terrestrial
MuxC	Terrestrial
OprM	Terrestrial
mexL	Terrestrial
acrB	Terrestrial
mexQ	Terrestrial
oprA	Terrestrial
mexY	Terrestrial
OpmB	Terrestrial
tcr3	Terrestrial
mtrA	Terrestrial
vanSO	Terrestrial
vanRO	Terrestrial
mexJ	Terrestrial
AAC(6')-Ib7	Terrestrial
mel	Terrestrial
OXA-443	Terrestrial
aadA6	Terrestrial
sul4	Terrestrial
OprN	Terrestrial
PmpM	Terrestrial
oleC	Terrestrial
TriC	Terrestrial
mdtC	Terrestrial
amrB	Terrestrial
vanXI	Terrestrial
MexD	Terrestrial
OprJ	Terrestrial
baeR	Terrestrial
OXA-22	Terrestrial
aadA16	Terrestrial
APH(6)-Ib	Terrestrial
TaeA	Terrestrial
otr(A)	Terrestrial
vanO	Terrestrial
Klebsiella pneumoniae acrA	Terrestrial
tet(A)	Terrestrial
msrA	Terrestrial
Corynebacterium striatum tetA	Terrestrial
acrF	Terrestrial
mexN	Terrestrial
msbA	Terrestrial
optrA	Terrestrial
arnA	Terrestrial
adeB	Terrestrial
mdtF	Terrestrial
acrD	Terrestrial
mtrD	Terrestrial
abcA	Terrestrial
mgtA	Engineered
FAR-1	Engineered
AST-1	Engineered
rgt1438	Engineered
APH(6)-Ia	Engineered
vanXF	Engineered
ErmW	Engineered
Erm(K)	Engineered
APH(6)-Ic	Engineered
AAC(3)-Xa	Engineered
vanZA	Engineered
APH(3')-Vc	Engineered
AAC(3)-VIIa	Engineered
FomB	Engineered
Bacillus clausii chloramphenicol acetyltransferase	Engineered
cfrC	Engineered
oleI	Engineered
clbB	Engineered
vanYM	Engineered
ErmO	Engineered
BPU-1	Engineered
APH(3'')-Ia	Engineered
chrB	Engineered
viomycin phosphotransferase	Engineered
tet(41)	Engineered
BahA	Engineered
CatU	Engineered
Bacillus pumilus cat86	Engineered
cipA	Engineered
erm(40)	Engineered
APH(3')-Vb	Engineered
APH(3')-IIb	Engineered
OKP-B-20	Engineered
ErmD	Engineered
blaF	Engineered
VgbB	Engineered
lmrB	Engineered
vgaD	Engineered
vanZF	Engineered
kamB	Engineered
AAC(2')-IIb	Engineered
APH(3'')-Ic	Engineered
imiS	Engineered
OXA-114a	Engineered
OXA-455	Engineered
ErmU	Engineered
OXA-164	Engineered
OKP-B-10	Engineered
TEM-26	Engineered
TEM-83	Engineered
TEM-79	Engineered
TEM-215	Engineered
ErmN	Engineered
mphA	Engineered
mphL	Engineered
LRA-13	Engineered
EXO beta-lactamase	Engineered
vanD	Engineered
ADC-58	Engineered
Bacillus subtilis mprF	Engineered
vanSB	Engineered
mdsC	Engineered
blaR1	Engineered
smeF	Terrestrial
rphA	Terrestrial
arr-1	Terrestrial
APH(6)-Ia	Terrestrial
otr(B)	Terrestrial
OXA-141	Terrestrial
OXA-226	Terrestrial
efrA	Terrestrial
arr-5	Terrestrial
tetA(48)	Terrestrial
vanRG	Terrestrial
adeJ	Terrestrial
efpA	Terrestrial
OXA-15	Terrestrial
OXA-161	Terrestrial
OXA-2	Terrestrial
OXA-210	Terrestrial
OXA-415	Terrestrial
BJP-1 beta-lactamase	Terrestrial
vanI	Terrestrial
otrC	Terrestrial
vanSG	Terrestrial
MexC	Terrestrial
Klebsiella pneumoniae KpnG	Terrestrial
OprZ	Terrestrial
smeC	Terrestrial
lsaB	Terrestrial
lrfA	Terrestrial
oqxB	Terrestrial
facT	Terrestrial
adeF	Terrestrial
OXA-53	Engineered
tet(56)	Engineered
OXA-363	Engineered
OXA-119	Engineered
OXA-372	Engineered
TEM-73	Engineered
OXA-205	Engineered
OXA-36	Engineered
LRA-12	Engineered
TEM-168	Engineered
OXA-284	Engineered
TEM-219	Engineered
TEM-81	Engineered
TEM-154	Engineered
OXA-198	Engineered
TEM-91	Engineered
TEM-96	Engineered
TEM-93	Engineered
TEM-82	Engineered
TEM-109	Engineered
TEM-1	Engineered
TEM-155	Engineered
TEM-139	Engineered
OXA-13	Engineered
OXA-147	Engineered
OXA-21	Engineered
TEM-166	Engineered
TEM-110	Engineered
TEM-6	Engineered
TEM-146	Engineered
TEM-54	Engineered
TEM-40	Engineered
TEM-130	Engineered
TEM-131	Engineered
TEM-111	Engineered
TEM-24	Engineered
GES-7	Engineered
LpeA	Engineered
OXA-464	Engineered
TEM-117	Engineered
OXA-28	Engineered
OXA-7	Engineered
OXA-101	Engineered
OXA-3	Engineered
TEM-34	Engineered
TEM-16	Engineered
TEM-11	Engineered
TEM-207	Engineered
TEM-214	Engineered
TEM-30	Engineered
TEM-85	Engineered
TEM-216	Engineered
TEM-80	Engineered
TEM-12	Engineered
TEM-8	Engineered
TEM-70	Engineered
TEM-167	Engineered
TEM-105	Engineered
TEM-57	Engineered
GES-22	Engineered
GES-11	Engineered
GES-1	Engineered
GES-20	Engineered
GES-16	Engineered
GES-15	Engineered
GES-18	Engineered
GES-24	Engineered
RCP-1	Engineered
arr-7	Engineered
Tet(47)	Engineered
LCR-1	Engineered
OXA-19	Engineered
OXA-118	Engineered
OXA-361	Engineered
TEM-132	Engineered
TEM-87	Engineered
TEM-121	Engineered
TEM-138	Engineered
TEM-112	Engineered
TEM-71	Engineered
TEM-33	Engineered
TEM-2	Engineered
TEM-188	Engineered
TEM-95	Engineered
TEM-133	Engineered
TEM-107	Engineered
TEM-217	Engineered
TEM-55	Engineered
TEM-142	Engineered
TEM-88	Engineered
TEM-137	Engineered
TEM-209	Engineered
TEM-28	Engineered
TEM-186	Engineered
TEM-144	Engineered
TEM-141	Engineered
TEM-177	Engineered
TEM-149	Engineered
TEM-193	Engineered
TEM-15	Engineered
TEM-160	Engineered
TEM-194	Engineered
TEM-127	Engineered
TEM-48	Engineered
TEM-3	Engineered
TEM-189	Engineered
TEM-60	Engineered
TEM-220	Engineered
GES-21	Engineered
GES-3	Engineered
GES-4	Engineered
GES-2	Engineered
GES-6	Engineered
OCH-7	Engineered
tet(E)	Engineered
OXA-56	Engineered
GES-9	Engineered
GES-14	Engineered
AAC(2')-Ib	Engineered
OXA-145	Engineered
TEM-134	Engineered
GES-12	Engineered
GES-13	Engineered
GES-19	Engineered
CTX-M-74	Engineered
catB8	Engineered
APH(3')-IX	Engineered
OXA-129	Engineered
TEM-92	Engineered
TEM-148	Engineered
TEM-128	Engineered
TEM-4	Engineered
GES-17	Engineered
GES-8	Engineered
GOB-10	Engineered
cmlA8	Engineered
AAC(2')-Ib	Terrestrial
Agrobacterium fabrum chloramphenicol acetyltransferase	Terrestrial
smeD	Terrestrial
CRP	Terrestrial
Erm(O)-lrm	Terrestrial
CTX-M-8	Terrestrial
mdsB	Terrestrial
mexM	Terrestrial
amrA	Terrestrial
smeS	Terrestrial
opmD	Terrestrial
poxtA	Terrestrial
PDC-78	Engineered
EBR-1 beta-lactamase	Engineered
PDC-82	Engineered
PDC-77	Engineered
PDC-76	Engineered
PDC-74	Engineered
PDC-81	Engineered
PDC-8	Engineered
PDC-10	Engineered
PDC-93	Engineered
AAC(6')-Iak	Engineered
PDC-5	Engineered
PDC-2	Engineered
L1 beta-lactamase	Engineered
OXA-212	Engineered
PDC-9	Engineered
PDC-84	Engineered
Klebsiella pneumoniae KpnE	Engineered
PDC-3	Engineered
PDC-6	Engineered
PDC-4	Engineered
PDC-83	Engineered
AAC(6')-Iz	Engineered
CMH-1	Engineered
OXA-282	Engineered
OXA-211	Engineered
OXA-280	Engineered
OXA-360	Engineered
OXA-335	Engineered
OXA-281	Engineered
AAC(6')-Ih	Engineered
PDC-87	Engineered
ADC-18	Engineered
ADC-23	Engineered
ANT(3'')-IIb	Engineered
OXA-309	Engineered
SRT-2	Engineered
ACT-17	Engineered
ykkD	Engineered
IND-9	Engineered
ACT-6	Engineered
OXA-427	Engineered
APH(3')-IIc	Engineered
OXA-133	Engineered
OXA-421	Engineered
OXA-373	Engineered
OXA-278	Engineered
OXA-285	Engineered
GOB-1 beta-lactamase	Engineered
CPS-1	Engineered
AAC(6')-Ic	Engineered
mgrA	Engineered
dfrC	Engineered
AAC(2')-Ic	Engineered
PDC-91	Engineered
PDC-90	Engineered
PDC-88	Engineered
SRT-1	Engineered
ACT-35	Engineered
ACT-28	Engineered
ACT-32	Engineered
ACT-38	Engineered
FOX-5	Engineered
ADC-68	Engineered
PDC-7	Engineered
QnrB27	Engineered
qnrE2	Engineered
CGB-1 beta-lactamase	Engineered
TUS-1 beta-lactamase	Engineered
GOB-2	Engineered
OXA-103	Engineered
OXA-271	Engineered
OXA-273	Engineered
OXA-417	Engineered
OXA-333	Engineered
OXA-258	Engineered
OXA-18	Engineered
OXA-457	Engineered
OXA-459	Engineered
OXA-362	Engineered
OXA-277	Engineered
OXA-283	Engineered
OXA-287	Engineered
OXA-286	Engineered
ESP-1	Engineered
CME-1	Engineered
PER-2	Engineered
PER-7	Engineered
PER-3	Engineered
DHA-7	Engineered
DHA-18	Engineered
ACT-9	Engineered
ACT-30	Engineered
MIR-3	Engineered
ACT-36	Engineered
ACT-31	Engineered
CMY-40	Engineered
MIR-15	Engineered
MIR-13	Engineered
ACT-27	Engineered
ACT-12	Engineered
ACT-14	Engineered
MIR-14	Engineered
ACT-21	Engineered
ACT-24	Engineered
ACT-7	Engineered
MIR-23	Engineered
MOX-3	Engineered
ADC-2	Engineered
ADC-3	Engineered
ADC-13	Engineered
ADC-15	Engineered
ADC-16	Engineered
ADC-42	Engineered
ADC-43	Engineered
ADC-44	Engineered
mexP	Engineered
OCH-5	Engineered
MCR-5	Engineered
ICR-Mc	Engineered
PNGM-1	Aquatic
hmrM	Aquatic
SFB-1	Aquatic
vanRF	Aquatic
dfrA15b	Aquatic
TMB-1	Aquatic
tet(48)	Aquatic
catB9	Aquatic
QnrC	Aquatic
OXA-486	Aquatic
vanTN	Aquatic
golS	Aquatic
dfrA22	Aquatic
tetW	Aquatic
fusB	Aquatic
QnrA2	Aquatic
OXA-664	Aquatic
GIM-2	Aquatic
OXA-372	Aquatic
ErmU	Aquatic
TEM-81	Aquatic
TEM-105	Aquatic
OXA-55	Aquatic
Erm(42)	Aquatic
CARB-23	Aquatic
mdtN	Aquatic
vanG	Aquatic
efrB	Aquatic
tetA(P)	Aquatic
cdeA	Aquatic
mdtK	Aquatic
MCR-1.9	Aquatic
dfrA3	Engineered
OXA-12	Engineered
DES-1	Engineered
FOX-9	Engineered
FOX-1	Engineered
cphA2	Engineered
cphA7	Engineered
cphA8	Engineered
cphA5	Engineered
CEPH-A3	Engineered
cphA6	Engineered
FOX-2	Engineered
cphA4	Engineered
FOX-7	Engineered
FOX-4	Engineered
FOX-3	Engineered
BES-1	Engineered
AQU-2	Engineered
CMY-1	Engineered
CepS beta-lactamase	Engineered
FOX-10	Engineered
FOX-8	Engineered
MOX-4	Engineered
MOX-8	Engineered
CBP-1	Engineered
CMY-70	Engineered
CMY-74	Engineered
CMY-101	Engineered
CMY-100	Engineered
CMY-82	Engineered
CMY-59	Engineered
OXA-22	Engineered
vanYG1	Engineered
OXY-1-4	Engineered
OXY-6-3	Engineered
OXY-1-2	Engineered
OXY-1-3	Engineered
vanKI	Engineered
MOX-6	Engineered
aadA16	Aquatic
SRT-1	Aquatic
TEM-43	Aquatic
TEM-78	Aquatic
TEM-84	Aquatic
TEM-145	Aquatic
TEM-30	Aquatic
TEM-68	Aquatic
TEM-193	Aquatic
TEM-127	Aquatic
vanXO	Terrestrial
vanJ	Terrestrial
rgt1438	Terrestrial
vanHO	Terrestrial
APH(3')-IIa	Terrestrial
ceoA	Terrestrial
farA	Terrestrial
AAC(2')-Ic	Terrestrial
bcr-1	Terrestrial
iri	Terrestrial
AIM-1	Terrestrial
BKC-1	Terrestrial
gimA	Terrestrial
mdsA	Terrestrial
OXA-444	Terrestrial
qepA	Terrestrial
blaF	Terrestrial
tsnR	Terrestrial
MOX-7	Terrestrial
opcM	Terrestrial
QepA2	Terrestrial
Burkholderia pseudomallei Omp38	Terrestrial
tet(54)	Terrestrial
myrA	Terrestrial
mdsC	Terrestrial
mexV	Terrestrial
QepA4	Terrestrial
Erm(38)	Terrestrial
ErmV	Terrestrial
Enterobacter cloacae acrA	Terrestrial
APH(6)-Ic	Terrestrial
oleD	Terrestrial
AAC(3)-IIIc	Terrestrial
TEM-116	Terrestrial
TEM-162	Terrestrial
TEM-171	Terrestrial
GES-23	Terrestrial
TEM-197	Terrestrial
ErmN	Terrestrial
AST-1	Terrestrial
Pseudomonas aeruginosa soxR	Terrestrial
vanF	Terrestrial
AAC(6')-Ib-SK	Terrestrial
Erm(37)	Terrestrial
mfpA	Terrestrial
tet(49)	Terrestrial
tap	Terrestrial
AAC(2')-Id	Terrestrial
kamB	Terrestrial
vanRA	Terrestrial
GOB-3	Terrestrial
GOB-6	Terrestrial
emrB	Terrestrial
Bla2	Terrestrial
ErmO	Terrestrial
tet(43)	Terrestrial
OXA-60	Terrestrial
AAC(3)-IIIa	Terrestrial
OXA-114a	Terrestrial
OXA-459	Terrestrial
aadA11	Terrestrial
TEM-126	Terrestrial
TEM-122	Terrestrial
TEM-159	Terrestrial
TEM-136	Terrestrial
TEM-146	Terrestrial
TEM-216	Terrestrial
OKP-B-20	Terrestrial
TEM-115	Terrestrial
TEM-154	Terrestrial
TEM-190	Terrestrial
TEM-215	Terrestrial
TEM-196	Terrestrial
GOB-1 beta-lactamase	Terrestrial
GOB-18	Terrestrial
GOB-9	Terrestrial
CTX-M-89	Terrestrial
LRA-9	Terrestrial
LRA-8	Terrestrial
bcrA	Terrestrial
EXO beta-lactamase	Terrestrial
vanHF	Terrestrial
vanM	Terrestrial
vanA	Terrestrial
emrK	Terrestrial
TriB	Terrestrial
vanSM	Terrestrial
PDC-76	Terrestrial
PDC-93	Terrestrial
MOX-3	Terrestrial
MOX-8	Terrestrial
tet(51)	Terrestrial
Tet(X3)	Terrestrial
mexX	Terrestrial
tet(56)	Terrestrial
OCH-7	Terrestrial
Rhodococcus fascians cmr	Terrestrial
cml	Terrestrial
PDC-6	Terrestrial
tet(B)	Terrestrial
Tet(47)	Terrestrial
tet(V)	Terrestrial
tet(42)	Terrestrial
Chlamydia trachomatis intrinsic murA conferring resistance to fosfomycin	Terrestrial
cpxA	Terrestrial
mupA	Terrestrial
TEM-130	Aquatic
TEM-184	Aquatic
tet(B)	Aquatic
eptA	Aquatic
evgA	Aquatic
dfrB3	Aquatic
LRA-3	Aquatic
LRA-7	Aquatic
dfrB2	Aquatic
LRA-9	Aquatic
vanXO	Aquatic
AAC(2')-Ic	Aquatic
vanI	Aquatic
vanZA	Aquatic
IMP-16	Aquatic
arr-1	Aquatic
mfpA	Aquatic
tet(53)	Aquatic
opcM	Aquatic
dfrB4	Aquatic
AAC(2')-Ie	Aquatic
tet(49)	Aquatic
IMP-41	Aquatic
FosA5	Aquatic
Sed1 beta-lactamase	Aquatic
APH(6)-Ia	Aquatic
APH(9)-Ia	Aquatic
Erm(37)	Aquatic
ACT-38	Aquatic
AAC(2')-Ib	Aquatic
gadW	Aquatic
IMP-44	Aquatic
IMP-22	Aquatic
Klebsiella pneumoniae KpnH	Aquatic
tsnR	Aquatic
OXA-226	Aquatic
OXA-53	Aquatic
LRA-17	Aquatic
LRA-19	Aquatic
ErmW	Aquatic
THIN-B beta-lactamase	Aquatic
MSI-1	Aquatic
vanC	Aquatic
vanHO	Aquatic
ACT-10	Aquatic
ACT-29	Aquatic
ACT-13	Aquatic
tet(54)	Aquatic
OCH-2	Aquatic
tet(33)	Aquatic
mdsA	Aquatic
tet(42)	Aquatic
dfrB3	Engineered
OXA-5	Engineered
OXA-392	Engineered
AAC(6')-IIc	Engineered
APH(9)-Ia	Engineered
OXA-296	Engineered
OXA-47	Engineered
OXA-29	Engineered
LRA-19	Engineered
IMP-28	Engineered
Bla2	Engineered
OXA-35	Engineered
VIM-6	Engineered
VIM-30	Engineered
VIM-11	Engineered
FosB	Engineered
TLA-1	Engineered
ICR-Mo	Engineered
catB9	Engineered
catII from Escherichia coli K-12	Engineered
SHV-20	Engineered
VIM-23	Engineered
VIM-2	Engineered
VIM-31	Engineered
VIM-10	Engineered
VIM-24	Engineered
MCR-3.8	Engineered
OXA-443	Engineered
SPM-1	Engineered
RSA-2	Engineered
CblA-1	Engineered
macA	Engineered
cmlA4	Engineered
dfrB6	Aquatic
AAC(2')-Id	Aquatic
tetB(48)	Aquatic
tet(51)	Aquatic
ESP-1	Aquatic
arr-4	Aquatic
tet(56)	Aquatic
IMP-11	Aquatic
OXA-37	Aquatic
OXA-21	Aquatic
Tet(47)	Aquatic
AAC(6')-Ib-SK	Aquatic
IMP-2	Aquatic
GOB-5	Aquatic
OXA-29	Aquatic
OXA-2	Aquatic
PEDO-1	Aquatic
GOB-10	Aquatic
GOB-9	Aquatic
CTX-M-50	Aquatic
CTX-M-87	Aquatic
blaF	Aquatic
FomB	Aquatic
emrK	Aquatic
vanSF	Aquatic
Tet(X4)	Aquatic
Erm(38)	Aquatic
Rm3 beta-lactamase	Aquatic
vanXI	Aquatic
BcII	Aquatic
dfrD	Aquatic
IMP-9	Aquatic
SMB-1 beta-lactamase	Aquatic
CTX-M-26	Aquatic
CTX-M-91	Aquatic
LRA-1	Aquatic
vanD	Aquatic
cfr(B)	Aquatic
clcD	Aquatic
PDC-76	Aquatic
PDC-80	Aquatic
PDC-81	Aquatic
PDC-84	Aquatic
FOX-3	Aquatic
[truncated: 5,419 more rows]

## Sheet: Fig. S1c
	Total	Aquatic	Engineered	Human	Terrestrial
Multidrug	0.999344	0.998821	1	1	0.997475
rifamycin antibiotic	0.996938	0.996464	0.998296	1	0.987374
aminocoumarin antibiotic	0.976815	0.961697	0.991482	0.996078	0.972222
aminoglycoside antibiotic	0.956037	0.922805	0.971891	0.990196	0.979798
Beta-lactams	0.935039	0.872717	0.963373	0.997059	0.979798
MLS	0.925853	0.860342	0.939523	0.997059	0.972222
tetracycline antibiotic	0.909668	0.842074	0.923339	0.991176	0.977273
peptide antibiotic	0.907043	0.879788	0.914821	0.95	0.949495
mupirocin	0.849738	0.90218	0.655026	0.947059	0.95202
phenicol antibiotic	0.807087	0.689452	0.896934	0.847059	0.954545
fluoroquinolone antibiotic	0.737533	0.479081	0.906303	0.946078	0.840909
glycopeptide antibiotic	0.718941	0.537419	0.748722	0.879412	0.926768
triclosan	0.617673	0.639364	0.850937	0.182353	0.924242
nitroimidazole antibiotic	0.507655	0.279906	0.693356	0.739216	0.368687
diaminopyrimidine antibiotic	0.464129	0.277549	0.375639	0.897059	0.474747
fosfomycin	0.429134	0.135533	0.63799	0.697059	0.330808
sulfonamide antibiotic	0.410324	0.312905	0.484668	0.54902	0.348485
Diterpenoids	0.38014	0.253388	0.262351	0.662745	0.497475
bicyclomycin	0.202756	0.214496	0.145656	0.0147059	0.674242
nucleoside antibiotic	0.181977	0.0153212	0.107325	0.598039	0.0479798
elfamycin antibiotic	0.150044	0.10607	0.0596252	0.0127451	0.757576
antibacterial free fatty acids	0.107612	0.0766058	0.0638842	0.0490196	0.421717
acridine dye	0.089895	0.000589275	0.214651	0.140196	0.00505051
fusidic acid	0.0726159	0.0459635	0.0706985	0.0509804	0.19697

## Sheet: Fig. S2
sample	abundance	absolutelatitude	habitat
2100351003	290.64	43.0784	Engineered
2199352035	261.336	18.3167	Engineered
3300026096	12444.9	3.5037	Aquatic
3300000145	36.6201	37.4546	Engineered
3300026103	6995.48	24.9939	Aquatic
3300027415	2938.64	78.0544	Aquatic
3300027409	2907.01	78.0482	Aquatic
3300027414	1522.17	78.0836	Aquatic
3300027732	1011.3	43.1998	Aquatic
3300029818	722.208	45.0453	Aquatic
3300026117	655.018	1.4995	Aquatic
3300027309	650.533	47.772	Aquatic
3300000169	47.4037	37.4546	Engineered
3300014613	513.64	57.4344	Aquatic
3300024975	454.966	48.3807	Aquatic
3300017467	359.469	22.5304	Aquatic
3300021414	292.773	29.6703	Aquatic
3300026104	264.34	0.0014	Aquatic
3300023239	251.113	68.4725	Aquatic
3300021410	247.534	29.6703	Aquatic
3300024936	236.227	48.3807	Aquatic
3300027973	220.42	48.2311	Aquatic
3300024951	219.421	48.3807	Aquatic
3300018405	211.014	41.2451	Aquatic
3300027870	206.729	42.2854	Aquatic
3300021409	199.937	29.6703	Aquatic
3300024922	198.122	48.3807	Aquatic
3300024914	192.82	48.3807	Aquatic
3300000202	6.57371	37.4546	Engineered
3300000205	39.9242	37.4546	Engineered
3300000208	85.9177	37.4546	Engineered
3300025064	190.653	10.847	Aquatic
3300013097	185.279	78.0749	Aquatic
3300018412	180.741	41.2451	Aquatic
3300024953	180.425	48.3807	Aquatic
3300024939	176.481	48.3807	Aquatic
3300000351	175.791	53.109	Aquatic
3300018411	168.64	41.2451	Aquatic
3300025061	166.633	9.844	Aquatic
3300024919	162.068	48.3807	Aquatic
3300012042	157.411	78.0853	Aquatic
3300024933	153.935	48.3807	Aquatic
3300012184	153.744	78.0306	Aquatic
3300024920	153.482	48.3807	Aquatic
3300014729	152.979	47.6312	Aquatic
3300012183	149.473	78.0779	Aquatic
3300029449	147.355	37.31	Aquatic
3300024956	145.738	48.3807	Aquatic
3300014203	144.474	43.442	Aquatic
3300000383	47.2519	38.546	Engineered
3300029797	142.795	37.31	Aquatic
3300024967	139.972	48.3807	Aquatic
3300014199	139.667	47.1149	Aquatic
3300024904	139.173	48.3807	Aquatic
3300024955	138.873	48.3807	Aquatic
3300012681	137.669	78.049	Aquatic
3300024891	137.5	48.3807	Aquatic
3300024901	136.35	48.3807	Aquatic
3300024946	135.564	48.3807	Aquatic
3300024935	135.024	48.3807	Aquatic
3300027638	134.708	78.1358	Aquatic
3300024909	134.509	48.3807	Aquatic
3300025062	134.022	10.847	Aquatic
3300014167	133.921	47.1149	Aquatic
3300024938	132.736	48.3807	Aquatic
3300002163	475.444	52.0385	Engineered
3300002164	430.73	52.0385	Engineered
3300002167	100.295	52.0385	Engineered
3300002168	189.212	52.0385	Engineered
3300002170	168.815	52.0385	Engineered
3300002173	467.837	52.0385	Engineered
3300002174	248.415	52.0385	Engineered
3300024948	132.38	48.3807	Aquatic
3300012526	132.123	78.0742	Aquatic
3300012185	132.102	78.0624	Aquatic
3300024927	131.81	48.3807	Aquatic
3300002544	48.7048	47.379	Terrestrial
3300002963	155.535	37.4546	Engineered
3300002989	61.0979	71.2838	Terrestrial
3300003281	126.907	27.486	Engineered
3300003282	104.706	27.486	Engineered
3300003364	40.5523	47.379	Terrestrial
3300012678	131.361	78.0557	Aquatic
3300003907	191.206	38.5402	Engineered
3300028602	128.185	43.442	Aquatic
3300024905	127.859	48.3807	Aquatic
3300024930	127.725	48.3807	Aquatic
3300005282	47.3199	37.8754	Engineered
3300024915	126.2	48.3807	Aquatic
3300024963	125.018	48.3807	Aquatic
3300005326	29.0735	35.9918	Engineered
3300012679	124.182	78.0577	Aquatic
3300005529	84.4952	40.7999	Terrestrial
3300024902	124.081	48.3807	Aquatic
3300024917	122.345	48.3807	Aquatic
3300024954	121.944	48.3807	Aquatic
3300027851	119.929	40.0132	Aquatic
3300024934	119.324	48.3807	Aquatic
3300006056	91.1856	43.023	Engineered
3300017988	117.995	47.1149	Aquatic
3300024944	116.966	48.3807	Aquatic
3300024959	116.866	48.3807	Aquatic
3300006496	633.074	39.0043	Human
3300006879	4112.74	33.8834	Terrestrial
3300007086	600.47	39.0043	Human
3300007196	749.953	39.0043	Human
3300027618	115.839	78.0486	Aquatic
3300024969	115.348	48.3807	Aquatic
3300024929	115.035	48.3807	Aquatic
3300014658	114.145	47.1149	Aquatic
3300025038	113.926	28.867	Aquatic
3300024972	112.368	48.3807	Aquatic
3300007971	977.256	39.0043	Human
3300024924	112.285	48.3807	Aquatic
3300009029	59.551	68.6139	Terrestrial
3300025241	112.193	10.0693	Aquatic
3300024962	112.071	48.3807	Aquatic
3300009095	368.271	41.7655	Terrestrial
3300014162	111.346	47.1149	Aquatic
3300009540	138.871	48.3	Engineered
3300012092	110.639	78.0795	Aquatic
3300017789	110.512	78.0586	Aquatic
3300009704	48.8716	34.72	Engineered
3300007640	109.999	39.1493	Aquatic
3300017937	109.719	35.9061	Aquatic
3300024932	108.412	48.3807	Aquatic
3300009767	86.2364	43.77	Engineered
3300009769	78.8773	37.43	Engineered
3300009770	72.3954	47.6525	Engineered
3300009772	59.5255	22.28	Engineered
3300009773	66.5231	47.6525	Engineered
3300009779	96.3401	22.28	Engineered
3300009789	94.1636	38.8692	Terrestrial
3300024964	108.122	48.3807	Aquatic
3300009840	106.898	38.8722	Terrestrial
3300010029	70.1171	46.372	Terrestrial
3300010037	78.2972	38.8693	Terrestrial
3300010038	87.842	38.8724	Terrestrial
3300010040	83.0285	38.8708	Terrestrial
3300010041	90.2702	38.8723	Terrestrial
3300010042	93.0001	38.8723	Terrestrial
3300010043	81.3662	9.1086	Terrestrial
3300010045	91.4494	38.8712	Terrestrial
3300010047	69.5096	9.1086	Terrestrial
3300010048	76.9562	9.1086	Terrestrial
3300021417	107.546	29.6703	Aquatic
3300023229	106.043	68.4725	Aquatic
3300024907	105.469	48.3807	Aquatic
3300025237	105.234	61.27	Aquatic
3300025217	105.085	17.43	Aquatic
3300024958	104.461	48.3807	Aquatic
3300024950	104.231	48.3807	Aquatic
3300024918	103.978	48.3807	Aquatic
3300010263	38.4532	43.726	Engineered
3300010265	33.6074	43.726	Engineered
3300010267	76.0032	43.726	Engineered
3300010268	28.9803	43.726	Engineered
3300010269	40.5721	43.726	Engineered
3300010271	39.7614	43.726	Engineered
3300010273	42.9848	43.726	Engineered
3300010274	85.7589	43.726	Engineered
3300010276	37.9206	43.726	Engineered
3300010277	42.3548	43.726	Engineered
3300010281	65.489	43.726	Engineered
3300010285	78.5166	43.726	Engineered
3300010286	87.0652	43.726	Engineered
3300010287	57.3155	43.726	Engineered
3300024961	103.951	48.3807	Aquatic
3300024937	103.616	48.3807	Aquatic
3300007345	103.347	39.1302	Aquatic
3300024945	102.96	48.3807	Aquatic
3300026097	102.918	37.4958	Aquatic
3300024941	102.797	48.3807	Aquatic
3300024912	102.328	48.3807	Aquatic
3300024903	101.932	48.3807	Aquatic
3300010339	47.6708	51.62	Terrestrial
3300010341	47.2294	51.62	Terrestrial
3300010343	52.8294	51.62	Terrestrial
3300018815	100.274	46.008	Aquatic
3300021416	100.04	29.6703	Aquatic
3300010372	301.214	39.849	Terrestrial
3300010374	140.335	39.849	Terrestrial
3300010428	52.3918	43.726	Engineered
3300024977	99.8135	48.3807	Aquatic
3300024965	99.3204	48.3807	Aquatic
3300011130	1675.98	40.84	Engineered
3300011131	1487.91	40.59	Engineered
3300011132	723.401	40.83	Engineered
3300011133	1784.93	40.66	Engineered
3300011134	808.014	40.63	Engineered
3300011135	1600.12	40.85	Engineered
3300011136	724.24	40.84	Engineered
3300011137	857.223	40.81	Engineered
3300011138	1153.82	40.67	Engineered
3300011139	749.022	40.76	Engineered
3300011140	938.589	40.66	Engineered
3300011141	730.385	40.78	Engineered
3300011142	1883.95	40.6	Engineered
3300011143	927.218	40.85	Engineered
3300011145	1054.6	40.58	Engineered
3300011146	541.758	40.71	Engineered
3300011147	606.132	40.67	Engineered
3300011148	543.382	40.67	Engineered
3300011149	124.289	40.89	Engineered
3300011151	296.967	40.71	Engineered
3300011152	716.305	40.69	Engineered
3300011153	624.61	40.67	Engineered
3300011154	492.359	40.66	Engineered
3300011155	546.755	40.74	Engineered
3300011156	824.821	40.69	Engineered
3300011157	836.383	40.9	Engineered
3300011158	252.264	40.62	Engineered
3300011159	1784.39	40.88	Engineered
3300011160	1743.79	40.57	Engineered
3300011161	1494.44	40.79	Engineered
3300011162	824.199	40.78	Engineered
3300011163	420.821	40.67	Engineered
3300011164	1426.07	40.87	Engineered
3300011165	506.734	40.67	Engineered
3300011166	1124.63	40.54	Engineered
3300011167	863.947	40.71	Engineered
3300024908	98.5432	48.3807	Aquatic
3300012527	98.0481	78.0267	Aquatic
3300024921	97.5175	48.3807	Aquatic
3300010055	96.8565	10.847	Aquatic
3300024966	96.2254	48.3807	Aquatic
3300025260	95.8724	15.9164	Aquatic
3300024980	95.1532	48.3807	Aquatic
3300024898	93.1332	48.3807	Aquatic
3300024940	93.1046	48.3807	Aquatic
3300024952	91.3615	48.3807	Aquatic
3300024976	91.1205	48.3807	Aquatic
3300011201	1869.53	40.9	Engineered
3300011202	2598.54	40.59	Engineered
3300011203	1991.82	40.67	Engineered
3300011204	1736.15	40.64	Engineered
3300011205	806.842	40.67	Engineered
3300011206	582.202	40.75	Engineered
3300011208	497.726	40.68	Engineered
3300011209	1084.83	40.68	Engineered
3300011210	878.228	40.66	Engineered
3300011211	423.573	40.58	Engineered
3300011212	602.457	40.86	Engineered
3300011213	702.702	40.76	Engineered
3300011214	2122.62	40.81	Engineered
3300011215	368.021	40.57	Engineered
3300011216	878.95	40.82	Engineered
3300011217	1377.22	40.75	Engineered
3300011218	93.2267	40.6	Engineered
3300011219	957.785	40.68	Engineered
3300011220	1335.08	40.74	Engineered
3300011221	899.035	40.82	Engineered
3300011223	674.535	40.88	Engineered
3300011224	878.405	40.7	Engineered
3300011225	436.656	40.71	Engineered
3300011226	1277.88	40.88	Engineered
3300011228	1087.34	40.81	Engineered
3300011229	606.913	40.71	Engineered
3300011230	1118.03	40.57	Engineered
3300011231	1102.54	40.59	Engineered
3300011232	1559.93	40.67	Engineered
3300011233	1015	40.82	Engineered
3300011234	1445.3	40.66	Engineered
3300011235	985.138	40.68	Engineered
3300011236	491.907	40.65	Engineered
3300011238	990.912	40.84	Engineered
3300011242	974.679	40.82	Engineered
3300011243	3868.41	40.81	Engineered
3300011355	601.609	40.68	Engineered
3300011356	1550.43	40.67	Engineered
3300011357	1143.23	40.68	Engineered
3300011358	445.527	40.66	Engineered
3300011359	845.369	40.66	Engineered
3300011360	368.199	40.61	Engineered
3300011361	1267.89	40.71	Engineered
3300011362	1725.36	40.59	Engineered
3300024923	90.7592	48.3807	Aquatic
3300011369	1864.58	40.8	Engineered
3300011372	2974.58	40.62	Engineered
3300011373	365.3	40.7	Engineered
3300011375	1428.44	40.75	Engineered
3300011376	59.7335	40.72	Engineered
3300011377	818.993	40.76	Engineered
3300011378	531.053	40.74	Engineered
3300011379	1170.67	40.9	Engineered
3300011382	604.422	40.7	Engineered
3300011383	601.812	40.68	Engineered
3300011384	818.918	40.66	Engineered
3300011385	431.416	40.75	Engineered
3300011386	1662.86	40.55	Engineered
3300011388	707.926	40.67	Engineered
3300011389	768.224	40.68	Engineered
3300011450	761.859	40.7	Engineered
3300011451	679.465	40.75	Engineered
3300011452	2448.38	40.72	Engineered
3300011454	154.531	40.68	Engineered
3300011455	1244.51	40.81	Engineered
3300011456	2119	40.66	Engineered
3300011457	1401.87	40.6	Engineered
3300011458	1993.44	40.67	Engineered
3300011459	2065.63	40.75	Engineered
3300011460	2667.68	40.75	Engineered
3300011461	850.512	40.8	Engineered
3300011462	750.826	40.69	Engineered
3300011463	788.914	40.87	Engineered
3300011465	2062.91	40.75	Engineered
3300011466	588.328	40.7	Engineered
3300011467	3059.04	40.74	Engineered
3300011468	817.066	40.58	Engineered
3300011470	477.324	40.75	Engineered
3300011471	347.936	40.81	Engineered
3300011472	848.897	40.59	Engineered
3300011473	1830.46	40.64	Engineered
3300011474	376.493	40.79	Engineered
3300011475	2201.79	40.66	Engineered
3300011477	1712.48	40.79	Engineered
3300011478	524.234	40.88	Engineered
3300011479	2115.9	40.75	Engineered
3300011480	2366.92	40.8	Engineered
3300011481	2594.23	40.68	Engineered
3300011482	1308.48	40.58	Engineered
3300011483	632.562	40.67	Engineered
3300011484	1318.37	40.67	Engineered
3300011485	837.722	40.71	Engineered
3300011488	396.076	40.59	Engineered
3300011489	562.219	40.66	Engineered
3300011490	1163.16	40.66	Engineered
3300011491	1214.48	40.66	Engineered
3300011492	645.498	40.74	Engineered
3300011493	787.378	40.67	Engineered
3300011494	355.824	40.75	Engineered
3300011495	2063.94	40.69	Engineered
3300011496	782.704	40.66	Engineered
3300011497	389.062	40.61	Engineered
3300011498	2652.37	40.76	Engineered
3300011500	1012.3	40.76	Engineered
3300011501	1032.63	40.64	Engineered
3300011504	486.374	40.68	Engineered
3300011505	1066.08	40.82	Engineered
3300011507	698.116	40.72	Engineered
3300011508	592.686	40.61	Engineered
3300011509	830.139	40.74	Engineered
3300011511	708.019	40.7	Engineered
3300011512	842.078	40.75	Engineered
3300011513	478.743	40.8	Engineered
3300011514	510.143	40.75	Engineered
3300011515	667.627	40.8	Engineered
3300011516	438.858	40.66	Engineered
3300011517	91.6949	40.73	Engineered
3300011518	1492.28	40.74	Engineered
3300011519	1113.23	40.62	Engineered
3300011520	1032.73	40.68	Engineered
3300011521	1742.43	40.77	Engineered
3300011522	1620.25	40.8	Engineered
3300011524	1369.2	40.75	Engineered
3300011525	704.154	40.81	Engineered
3300011526	854.891	40.76	Engineered
3300011527	991.247	40.75	Engineered
3300011528	1107.03	40.78	Engineered
3300011529	113.315	40.71	Engineered
3300011530	478.892	40.9	Engineered
3300011531	1267.54	40.62	Engineered
3300011532	1232.3	40.86	Engineered
3300011533	427.566	40.75	Engineered
3300011534	981.715	40.76	Engineered
3300011535	2263.94	40.59	Engineered
3300011536	1211.37	40.81	Engineered
3300011538	1017.85	40.7	Engineered
3300011539	521.678	40.83	Engineered
3300011540	3047.22	40.67	Engineered
3300011541	1148.53	40.68	Engineered
3300011542	909.054	40.74	Engineered
3300011543	432.028	40.76	Engineered
3300011544	941.158	40.8	Engineered
3300011545	240.425	40.83	Engineered
3300011546	1192.97	40.71	Engineered
3300011547	724.894	40.68	Engineered
3300011548	1925.41	40.79	Engineered
3300011549	253.277	40.89	Engineered
3300011550	2092.45	40.67	Engineered
3300011551	1053.54	40.78	Engineered
3300011552	371.338	40.7	Engineered
3300011553	709.203	40.87	Engineered
3300011554	1185.63	40.88	Engineered
3300011555	760.162	40.84	Engineered
3300011556	492.437	40.71	Engineered
3300011558	686.517	40.75	Engineered
3300011559	809.626	40.7	Engineered
3300011560	1520.26	40.68	Engineered
3300011562	2114.37	40.74	Engineered
3300011563	2530	40.75	Engineered
3300011564	866.754	40.67	Engineered
3300011565	1026.3	40.73	Engineered
3300011566	1011.61	40.7	Engineered
3300011567	1095.68	40.74	Engineered
3300011568	662.523	40.62	Engineered
3300011569	1814.91	40.69	Engineered
3300011570	773.34	40.7	Engineered
3300011571	120.739	40.69	Engineered
3300011572	332.384	40.74	Engineered
3300011573	1606.31	40.83	Engineered
3300011575	152.617	40.64	Engineered
3300011576	636.284	40.75	Engineered
3300011577	717.654	40.78	Engineered
3300011578	771.439	40.7	Engineered
3300011580	869.347	40.8	Engineered
3300011581	1371.66	40.61	Engineered
3300011582	189.88	40.69	Engineered
3300011583	1157.05	40.74	Engineered
3300011584	1002.82	40.71	Engineered
3300011585	680.566	40.68	Engineered
3300011586	1528.65	40.75	Engineered
3300011587	824.807	40.7	Engineered
3300011588	892.371	40.7	Engineered
3300011589	628.17	40.74	Engineered
3300011590	1762.5	40.75	Engineered
3300011591	1563.85	40.74	Engineered
3300011592	755.778	40.71	Engineered
3300011593	1126.97	40.68	Engineered
3300011594	1825.77	40.6	Engineered
3300011595	936.853	40.8	Engineered
3300011596	480.5	40.71	Engineered
3300011597	992.633	40.75	Engineered
3300011599	1230.71	40.68	Engineered
3300011600	700.484	40.63	Engineered
3300011601	1164.13	40.75	Engineered
3300011602	210.21	40.76	Engineered
3300011603	1516.72	40.86	Engineered
3300011604	348.487	40.7	Engineered
3300011605	1800.5	40.81	Engineered
3300011606	3074.24	40.75	Engineered
3300011607	581.578	40.72	Engineered
3300011608	304.715	40.71	Engineered
3300011609	825.419	40.76	Engineered
3300011610	802.645	40.76	Engineered
3300011612	706.143	40.72	Engineered
3300011613	1046.48	40.84	Engineered
3300011614	358.516	40.72	Engineered
3300011615	611.165	40.73	Engineered
3300011616	1218.71	40.83	Engineered
3300011617	1071.96	40.75	Engineered
3300011619	787.058	40.74	Engineered
3300011620	834.516	40.74	Engineered
3300011622	1308.72	40.64	Engineered
3300011623	766.632	40.79	Engineered
3300011624	209.975	40.84	Engineered
3300011626	201.419	40.88	Engineered
3300011627	1381.55	40.75	Engineered
3300011628	788.732	40.78	Engineered
3300011629	751.545	40.86	Engineered
3300011630	667.776	40.74	Engineered
3300011631	2320.38	40.75	Engineered
3300011632	613.095	40.76	Engineered
3300011633	912.733	40.67	Engineered
3300011634	678.095	40.75	Engineered
3300011635	780.624	40.74	Engineered
3300011636	593.483	40.66	Engineered
3300011637	967.371	40.71	Engineered
3300011639	702.437	40.68	Engineered
3300011640	907.854	40.71	Engineered
3300011641	1014.38	40.71	Engineered
3300011642	583.622	40.83	Engineered
3300011643	1144.68	40.71	Engineered
3300011645	647.609	40.81	Engineered
3300011646	415.528	40.83	Engineered
3300011649	854.42	40.86	Engineered
3300011651	1597.16	40.7	Engineered
3300011652	1494.54	40.7	Engineered
3300011653	1604.2	40.74	Engineered
3300011654	710.297	40.65	Engineered
3300011656	837.22	40.75	Engineered
3300011657	752.177	40.82	Engineered
3300011658	1116.08	40.64	Engineered
3300011659	402.607	40.68	Engineered
3300011660	403.076	40.68	Engineered
3300011663	3082.23	40.7	Engineered
3300011665	1105.58	40.68	Engineered
3300011666	719.391	40.72	Engineered
3300011667	464.197	40.75	Engineered
3300011668	1382.49	40.8	Engineered
3300011669	1419.18	40.58	Engineered
3300011670	564.819	40.65	Engineered
3300011671	778.83	40.81	Engineered
3300011672	461.557	40.69	Engineered
3300011673	918.339	40.76	Engineered
3300011674	2383.03	40.86	Engineered
3300011676	1180.79	40.71	Engineered
3300011677	526.358	40.64	Engineered
3300011678	640.062	40.86	Engineered
3300011679	959.917	40.64	Engineered
3300011681	425.078	40.85	Engineered
3300011682	1333.56	40.72	Engineered
3300011683	743.385	40.75	Engineered
3300011684	1308.42	40.74	Engineered
3300011686	1033.06	40.68	Engineered
3300011688	1103.71	40.66	Engineered
3300011689	824.305	40.59	Engineered
3300011690	1461.34	40.83	Engineered
3300011691	759.155	40.68	Engineered
3300011692	1624.2	40.77	Engineered
3300011693	885.26	40.73	Engineered
3300011694	321.453	40.74	Engineered
3300011695	353.513	40.74	Engineered
3300011696	1527.2	40.86	Engineered
3300011697	2875.94	40.82	Engineered
3300011699	684.708	40.73	Engineered
3300011700	1235.3	40.66	Engineered
3300011701	858.374	40.71	Engineered
3300011703	1250.36	40.82	Engineered
3300011704	1116.58	40.75	Engineered
3300011706	897.307	40.67	Engineered
3300011707	2747.91	40.68	Engineered
3300011708	1285.42	40.71	Engineered
3300011709	1435.84	40.74	Engineered
3300011710	444.998	40.7	Engineered
3300011711	862.735	40.6	Engineered
3300011712	1500.01	40.83	Engineered
3300011713	1178.91	40.78	Engineered
3300011714	5245.85	40.69	Engineered
3300011715	488.927	40.7	Engineered
3300011716	999.604	40.68	Engineered
3300011717	1415.23	40.71	Engineered
3300011718	1813.73	40.8	Engineered
3300011719	861.928	40.66	Engineered
3300011720	881.654	40.67	Engineered
3300011721	647.936	40.76	Engineered
3300011723	644.157	40.8	Engineered
3300011724	2072.71	40.68	Engineered
3300011725	682.768	40.6	Engineered
3300011726	971.75	40.71	Engineered
3300011727	877.631	40.65	Engineered
3300011728	826.303	40.63	Engineered
3300011729	370.592	40.58	Engineered
3300011730	1665.93	40.71	Engineered
3300011731	2560.41	40.84	Engineered
3300011733	1093.54	40.7	Engineered
3300011734	278.996	40.63	Engineered
3300011735	1074.14	40.83	Engineered
3300011736	598.706	40.77	Engineered
3300011737	969.654	40.7	Engineered
3300022745	88.9569	33.9406	Aquatic
3300011739	919.484	40.67	Engineered
3300011740	635.207	40.64	Engineered
3300011741	668.765	40.83	Engineered
3300011742	1157.47	40.59	Engineered
3300011743	1054.15	40.75	Engineered
3300011745	1205.77	40.69	Engineered
3300011746	1472.76	40.66	Engineered
3300011747	1781.61	40.73	Engineered
3300011748	1139.4	40.74	Engineered
3300011749	1877.3	40.81	Engineered
3300011750	405.896	40.72	Engineered
3300011751	2053.27	40.78	Engineered
3300011752	624.71	40.67	Engineered
3300011753	1251.49	40.75	Engineered
3300011754	2778.75	40.66	Engineered
3300011755	2152.3	40.75	Engineered
3300011756	1003.1	40.81	Engineered
3300011757	1034.19	40.78	Engineered
3300011758	462.792	40.72	Engineered
3300011759	451.465	40.73	Engineered
3300011760	584.014	40.62	Engineered
3300011761	881.144	40.8	Engineered
3300011762	1037.48	40.7	Engineered
3300011763	422.122	40.75	Engineered
3300011764	2143.07	40.76	Engineered
3300011765	961.317	40.74	Engineered
3300011766	1057.91	40.68	Engineered
3300011767	686.068	40.7	Engineered
3300011768	502.664	40.66	Engineered
3300011769	792.505	40.71	Engineered
3300011770	836.166	40.8	Engineered
3300011771	1025.32	40.72	Engineered
3300011772	395.653	40.75	Engineered
3300011773	629.52	40.73	Engineered
3300011775	502.883	40.74	Engineered
3300011776	1016.64	40.77	Engineered
3300011777	610.947	40.68	Engineered
3300011778	3261.03	40.82	Engineered
3300011782	1446.13	40.59	Engineered
3300011783	1166.46	40.8	Engineered
3300011785	868.676	40.79	Engineered
3300011786	1223.84	40.73	Engineered
3300011787	930.445	40.74	Engineered
3300011788	406.399	40.8	Engineered
3300011789	940.284	40.7	Engineered
3300011790	608.237	40.7	Engineered
3300011792	1037.04	40.73	Engineered
3300011793	2518.87	40.75	Engineered
3300011794	598.482	40.75	Engineered
3300011796	1693.13	40.6	Engineered
3300011797	224.568	40.63	Engineered
3300011798	721.823	40.7	Engineered
3300011799	229.04	40.78	Engineered
3300011800	1262.08	40.72	Engineered
3300011801	711.655	40.75	Engineered
3300011802	1458.19	40.66	Engineered
3300011803	1273.72	40.61	Engineered
3300011804	2100.62	40.79	Engineered
3300011805	62.2175	40.59	Engineered
3300011806	582.881	40.76	Engineered
3300011807	662.647	40.63	Engineered
3300011809	1136.47	40.64	Engineered
3300011811	720.376	40.71	Engineered
3300011812	911.423	40.84	Engineered
3300011813	424.706	40.72	Engineered
3300011814	385.761	40.58	Engineered
3300011815	808.758	40.58	Engineered
3300011817	653.144	40.59	Engineered
3300011818	740.556	40.68	Engineered
3300011819	173.579	34.0722	Human
3300011821	674.531	40.88	Engineered
3300011823	1592.29	40.67	Engineered
3300011824	528.294	40.75	Engineered
3300011825	627.884	40.52	Engineered
3300011826	554.405	40.72	Engineered
3300011827	823.692	40.67	Engineered
3300011828	267.743	40.71	Engineered
3300011829	1107.18	40.77	Engineered
3300011830	596.067	40.63	Engineered
3300011831	694.778	40.71	Engineered
3300011832	779.889	40.75	Engineered
3300011833	1190.09	40.77	Engineered
3300011834	653.807	40.62	Engineered
3300011835	429.283	40.73	Engineered
3300011836	1261.81	40.79	Engineered
3300011837	823.584	40.8	Engineered
3300011838	729.002	40.78	Engineered
3300011839	1405.2	40.74	Engineered
3300011840	2642.25	40.59	Engineered
3300011841	584.212	40.79	Engineered
3300011842	801.992	40.69	Engineered
3300011843	711.346	40.71	Engineered
3300011845	835.28	40.84	Engineered
3300011846	519.612	40.76	Engineered
3300011847	856.59	40.69	Engineered
3300011848	1304.02	40.51	Engineered
3300011849	1194.03	40.73	Engineered
3300011850	995.115	40.58	Engineered
3300011851	834.998	40.67	Engineered
3300011852	712.866	40.8	Engineered
3300011853	1780.24	40.71	Engineered
3300011854	2344.78	40.76	Engineered
3300011855	1098.59	40.59	Engineered
3300011856	872.025	40.86	Engineered
3300011857	1046.07	40.64	Engineered
3300011858	1201.08	40.84	Engineered
3300011859	899.982	40.82	Engineered
3300011860	552.347	40.61	Engineered
3300011861	716.953	40.68	Engineered
3300011862	950.527	40.83	Engineered
3300011863	1087.99	40.82	Engineered
3300011864	1338.85	40.7	Engineered
3300011865	707.513	40.66	Engineered
3300011866	1322.17	40.75	Engineered
3300011867	909.696	40.81	Engineered
3300011868	577.644	40.73	Engineered
3300011869	806.782	40.81	Engineered
3300011870	1220.81	40.8	Engineered
3300011871	913.365	40.86	Engineered
3300011872	431.725	40.85	Engineered
3300011873	125.862	40.66	Engineered
3300011874	795.996	40.77	Engineered
3300011875	853.752	40.74	Engineered
3300011876	604.406	40.69	Engineered
3300011877	986.492	40.69	Engineered
3300011878	587.257	40.68	Engineered
3300011879	1198.13	40.74	Engineered
3300011880	1995.39	40.76	Engineered
3300011881	842.199	40.63	Engineered
3300011882	1075.68	40.74	Engineered
3300011883	689.031	40.76	Engineered
3300011884	1217.76	40.84	Engineered
3300011885	516.985	40.7	Engineered
3300011886	1164.93	40.8	Engineered
3300011887	996.553	40.79	Engineered
3300011888	1719.2	40.68	Engineered
3300011889	878.072	40.83	Engineered
3300011890	415.068	40.75	Engineered
3300011892	777.283	40.7	Engineered
3300011893	598.765	34.0722	Human
3300011894	1111.64	40.73	Engineered
3300011895	1453.94	40.8	Engineered
3300011896	912.169	40.59	Engineered
3300011897	632.213	40.72	Engineered
3300011898	619.182	40.72	Engineered
3300011900	1105.26	40.8	Engineered
3300011902	723.833	40.75	Engineered
3300011903	220.255	40.6	Engineered
3300011904	344.13	40.64	Engineered
3300011905	1168.89	40.7	Engineered
3300011907	205.063	40.89	Engineered
3300011909	393.836	34.0722	Human
3300011911	548.577	40.8	Engineered
3300011912	706.969	40.62	Engineered
3300011913	1661.53	40.64	Engineered
3300011914	366.568	34.0722	Human
3300011915	1474.62	40.82	Engineered
3300011917	632.503	40.63	Engineered
3300017932	88.2728	35.9061	Aquatic
3300011919	1165.76	40.84	Engineered
3300011920	2851.74	40.75	Engineered
3300012531	88.1843	78.0767	Aquatic
3300011922	493.773	40.72	Engineered
3300011923	136.779	40.8	Engineered
3300011924	324.523	40.7	Engineered
3300011925	336.737	34.0722	Human
3300011926	594.618	40.77	Engineered
3300011928	155.359	34.0722	Human
3300011929	1735.36	40.83	Engineered
3300011931	3937.2	40.69	Engineered
3300024894	87.8694	48.3807	Aquatic
3300011933	354.92	34.0722	Human
3300011935	555.044	40.83	Engineered
3300011936	582.353	34.0722	Human
3300011937	1029.84	40.83	Engineered
3300011938	265.007	40.71	Engineered
3300011939	479.558	40.8	Engineered
3300011940	513.96	40.8	Engineered
3300011941	1432.5	40.7	Engineered
3300011942	1951.29	40.88	Engineered
3300011943	163.362	40.85	Engineered
3300011944	3875.46	40.87	Engineered
3300011945	282.939	40.71	Engineered
3300011946	1715.38	40.61	Engineered
3300011947	838.545	40.66	Engineered
3300011948	1994.99	40.68	Engineered
3300011949	970.686	40.73	Engineered
3300011950	284.123	40.7	Engineered
3300011951	448.939	40.8	Engineered
3300011952	900.695	40.65	Engineered
3300011953	433.332	40.72	Engineered
3300011954	1409.82	40.68	Engineered
3300011955	739.149	40.7	Engineered
3300011956	1799.57	40.75	Engineered
3300011957	628.107	40.75	Engineered
3300011958	305.652	40.81	Engineered
3300011959	1981.55	40.53	Engineered
3300011960	2185.03	40.79	Engineered
3300011961	871.925	40.59	Engineered
3300011962	523.63	40.81	Engineered
3300011963	336.143	40.85	Engineered
3300011964	1316.12	40.87	Engineered
3300011965	32.5188	22.3	Engineered
3300011966	1065.18	40.77	Engineered
3300011967	1039.48	34.0722	Human
3300011970	362.858	34.0722	Human
3300011972	261.222	34.0722	Human
3300011974	235.903	34.0722	Human
3300011976	610.735	34.0722	Human
3300011978	306.616	34.0722	Human
3300011980	370.251	34.0722	Human
3300011981	259.135	34.0722	Human
3300011985	380.862	34.0722	Human
3300011986	341.933	34.0722	Human
3300011988	596.424	34.0722	Human
3300011990	158.308	34.0722	Human
3300024974	87.3788	48.3807	Aquatic
3300012186	87.2418	78.0727	Aquatic
3300012018	173.081	31.3	Engineered
3300012020	220.443	31.3	Engineered
3300024949	86.5414	48.3807	Aquatic
3300012682	86.3955	78.0471	Aquatic
3300024899	85.7464	48.3807	Aquatic
3300014168	85.2134	47.1149	Aquatic
3300016461	84.7578	47.5233	Aquatic
3300024911	84.5261	48.3807	Aquatic
3300013391	83.8066	61.2418	Aquatic
3300017942	83.1087	35.9061	Aquatic
3300024900	82.8713	48.3807	Aquatic
3300025202	82.1813	21.06	Aquatic
3300026098	82.0796	8.2514	Aquatic
3300027162	80.2059	29.8571	Aquatic
3300018065	79.3905	33.4166	Aquatic
3300017480	79.1669	81.017	Aquatic
3300024892	79.0936	48.3807	Aquatic
3300011921	79.0445	43.7271	Aquatic
3300024968	78.9416	48.3807	Aquatic
3300012178	78.281	68.5558	Aquatic
3300017687	78.0944	61.242	Aquatic
3300027894	77.6149	41.1289	Aquatic
3300014201	77.1226	47.1149	Aquatic
3300025671	76.9837	39.12	Aquatic
3300025065	76.4267	10.847	Aquatic
3300014165	76.1735	47.1149	Aquatic
3300024906	76.0829	48.3807	Aquatic
3300017688	75.9814	61.242	Aquatic
3300018868	75.7079	46.008	Aquatic
3300025359	75.48	47.5028	Aquatic
3300018790	75.2682	46.008	Aquatic
3300024970	74.9865	48.3807	Aquatic
3300025218	74.9779	21.0597	Aquatic
3300025267	74.8937	38.55	Aquatic
3300026113	74.7536	6.4994	Aquatic
3300017448	74.6734	51.1699	Aquatic
3300025244	74.4836	28.4105	Aquatic
3300012190	1722.71	40.74	Engineered
3300012191	629.051	40.76	Engineered
3300012192	642.244	40.75	Engineered
3300012193	717.617	40.74	Engineered
3300012194	115.001	40.87	Engineered
3300012195	779.953	40.83	Engineered
3300012196	193.563	40.7	Engineered
3300012197	733.872	40.75	Engineered
3300012223	684.908	40.83	Engineered
3300012229	657.594	40.69	Engineered
3300012233	2987.51	40.67	Engineered
3300012234	812.553	40.69	Engineered
3300012236	811.56	40.68	Engineered
3300012241	733.42	40.66	Engineered
3300012243	1990.77	40.88	Engineered
3300012244	562.833	40.79	Engineered
3300012246	699.529	40.63	Engineered
3300012248	921.455	40.76	Engineered
3300025216	74.3974	18.064	Aquatic
3300012251	1012.92	40.76	Engineered
3300012252	1219.57	40.81	Engineered
3300012253	2376.1	40.79	Engineered
3300012257	620.649	40.74	Engineered
3300012258	955.655	40.77	Engineered
3300012259	758.529	40.72	Engineered
3300012260	758.475	40.78	Engineered
3300014159	74.3648	47.1149	Aquatic
3300025080	74.0392	41.6655	Aquatic
3300027915	73.9397	41.5935	Aquatic
3300029902	73.6826	76.23	Aquatic
3300027729	73.3449	51.62	Aquatic
3300024931	72.8561	48.3807	Aquatic
3300012530	72.5199	78.0243	Aquatic
3300027910	72.2384	41.5935	Aquatic
3300012274	1122.32	40.59	Engineered
3300012275	1499.39	40.87	Engineered
3300012276	145.077	40.67	Engineered
3300012277	1579.27	40.59	Engineered
3300012279	1570.44	40.63	Engineered
3300012280	594.009	40.74	Engineered
3300012281	1120.97	40.74	Engineered
3300012283	1173.67	40.78	Engineered
3300012499	102.56	35.9076	Terrestrial
3300012521	35.1086	43.726	Engineered
3300027824	71.3927	51.62	Aquatic
3300027716	71.3443	46.6972	Aquatic
3300025248	71.016	11.9811	Aquatic
3300022743	70.8546	33.9363	Aquatic
3300012533	102.223	48.3	Engineered
3300012543	1556.29	40.72	Engineered
3300012588	1346.33	40.81	Engineered
3300012601	2008.55	40.75	Engineered
3300012609	634.196	40.52	Engineered
3300012631	2387.01	40.6	Engineered
3300012633	1000.22	40.74	Engineered
3300012648	847.164	40.74	Engineered
3300012653	2406.53	40.76	Engineered
3300025853	70.6087	39.12	Aquatic
3300014158	70.6017	47.1149	Aquatic
3300025184	70.5803	12	Aquatic
3300025281	70.2535	9.2013	Aquatic
3300012888	20.9957	37.8764	Engineered
3300012889	691.768	37.82	Engineered
3300012890	30.2071	37.8764	Engineered
3300012894	33.8414	37.8764	Engineered
3300025205	69.8214	9.22	Aquatic
3300014156	69.7508	47.1149	Aquatic
3300017936	69.3918	35.9061	Aquatic
3300018044	69.0125	47.5028	Aquatic
3300012940	227.184	37.83	Terrestrial
3300012942	230.658	37.83	Terrestrial
3300012943	139.205	37.83	Terrestrial
3300014898	68.993	47.6312	Aquatic
3300006057	68.9218	41.5935	Aquatic
3300018042	68.2706	47.5028	Aquatic
3300026101	68.1147	9.7046	Aquatic
3300012956	59.74	48.3	Engineered
3300012971	76.9814	9.1086	Terrestrial
3300017416	68.1138	36.42	Aquatic
3300027840	68.1097	46.6972	Aquatic
3300026112	68.0992	6.4994	Aquatic
3300017946	68.0936	47.5028	Aquatic
3300006050	67.9328	41.1707	Aquatic
3300013016	1.89558	39.6018	Terrestrial
3300013017	1.6393	39.6018	Terrestrial
3300013018	19.2999	39.6018	Terrestrial
3300013020	4.45717	39.6017	Terrestrial
3300013021	2.40522	39.6018	Terrestrial
3300027467	67.8228	31.4271	Aquatic
3300025507	67.7338	47.5028	Aquatic
3300006059	67.4307	41.1752	Aquatic
3300013264	2123.52	40.73	Engineered
3300013270	1494.75	40.71	Engineered
3300013280	65.6815	27.5	Engineered
3300013283	1392.1	40.86	Engineered
3300025186	66.759	15.91	Aquatic
3300017821	66.5331	35.9061	Aquatic
3300013325	2235.45	40.8	Engineered
3300013327	1556.13	40.75	Engineered
3300013338	302.757	40.62	Engineered
3300013340	953.35	40.68	Engineered
3300013341	1042.01	40.86	Engineered
3300013342	1019.82	40.68	Engineered
3300013344	1112.25	40.69	Engineered
3300013347	342.97	40.68	Engineered
3300013349	581.077	40.72	Engineered
3300013352	1873.72	40.81	Engineered
3300013353	391.812	40.59	Engineered
3300013354	1388.8	40.88	Engineered
3300013356	2475.94	40.81	Engineered
3300013362	416.51	40.75	Engineered
3300013365	1148.96	40.64	Engineered
3300013370	250.039	40.76	Engineered
3300013375	394.096	40.7	Engineered
3300013379	1380.17	40.68	Engineered
3300013381	462.44	40.75	Engineered
3300025196	66.4493	22.97	Aquatic
3300013467	722.338	40.71	Engineered
3300013469	165.426	40.74	Engineered
3300013481	1658.61	40.65	Engineered
3300013482	731.357	40.75	Engineered
3300013484	367.673	40.74	Engineered
3300013485	152.05	40.7	Engineered
3300013486	408.658	40.64	Engineered
3300013489	599.243	40.74	Engineered
3300013491	4848.23	40.66	Engineered
3300013493	472.697	40.74	Engineered
3300013494	1574.32	40.66	Engineered
3300013495	871.264	40.59	Engineered
3300013497	718.425	40.83	Engineered
3300013498	710.323	40.84	Engineered
3300013499	140.628	34.0722	Human
3300013502	85.5809	27.486	Engineered
3300013586	863.05	40.71	Engineered
3300013599	2051.27	40.7	Engineered
3300013612	2402.7	40.76	Engineered
3300013618	2599.75	40.66	Engineered
3300013621	2600.57	40.74	Engineered
3300013626	2028.47	40.76	Engineered
3300013630	458.945	40.68	Engineered
3300013631	627.43	40.63	Engineered
3300013632	7233.96	40.76	Engineered
3300013634	762.751	40.68	Engineered
3300013635	391.981	40.73	Engineered
3300013636	914.055	40.75	Engineered
3300013638	948.298	40.7	Engineered
3300013641	2303.34	40.66	Engineered
3300013644	1779.59	40.74	Engineered
3300013646	178.748	40.69	Engineered
3300013649	310.717	40.67	Engineered
3300013653	647.949	40.71	Engineered
3300013655	768.195	40.72	Engineered
3300013656	2356.14	40.6	Engineered
3300013660	2764.93	40.76	Engineered
3300013665	130.622	40.82	Engineered
3300013667	995.443	40.68	Engineered
3300013669	1385.56	40.67	Engineered
3300013671	741.639	40.66	Engineered
3300013678	924.49	40.67	Engineered
3300013679	3999.87	40.71	Engineered
3300013683	1394.35	40.69	Engineered
3300013684	487.29	40.74	Engineered
3300013685	1565.91	40.71	Engineered
3300013690	981.19	40.67	Engineered
3300013692	1274.8	40.75	Engineered
3300013693	910.512	40.8	Engineered
3300013697	911.06	40.66	Engineered
3300013701	1029.08	40.71	Engineered
3300013703	1783.72	40.7	Engineered
3300013704	2624.6	40.74	Engineered
3300013711	1763.49	40.65	Engineered
3300013712	1349.79	40.57	Engineered
3300013713	565.349	40.69	Engineered
3300013714	1032.74	40.67	Engineered
3300013716	1390.26	40.68	Engineered
3300013717	292.388	40.66	Engineered
3300013718	790.006	40.84	Engineered
3300013719	587.838	40.59	Engineered
3300013721	458.509	40.7	Engineered
3300013723	324.667	40.8	Engineered
3300013724	2085.46	40.64	Engineered
3300013725	1080.71	40.74	Engineered
3300013728	477.586	40.59	Engineered
3300013729	390.748	40.81	Engineered
3300013732	814.98	40.68	Engineered
3300013734	511.418	40.58	Engineered
3300013736	1907.01	40.64	Engineered
3300013749	284.448	34.0722	Human
3300013751	292.858	34.0722	Human
3300013753	114.622	34.0722	Human
3300025252	66.0167	20	Aquatic
3300013769	189.715	43.7271	Engineered
3300013771	118.475	27.486	Engineered
3300013812	687.671	40.73	Engineered
3300013814	930.385	40.7	Engineered
3300013818	1009.84	40.62	Engineered
3300013819	2341.24	40.86	Engineered
3300013821	1147.45	40.75	Engineered
3300013822	1366.67	40.75	Engineered
3300013823	1232.05	40.68	Engineered
3300013824	843.271	40.66	Engineered
3300013833	206.428	43.7271	Engineered
3300013838	1067.56	40.75	Engineered
3300013839	1476.94	40.75	Engineered
3300013845	1255.32	40.72	Engineered
3300013849	1533.61	40.75	Engineered
3300013850	1027.14	40.75	Engineered
3300013851	1107.58	40.8	Engineered
3300013853	1805.58	40.69	Engineered
3300013854	808.917	40.71	Engineered
3300013855	717.959	40.7	Engineered
3300013856	1060.16	40.75	Engineered
3300013908	714.022	40.69	Engineered
3300013916	28.7937	40.84	Engineered
3300013917	2502.02	40.81	Engineered
3300013918	1009.67	40.75	Engineered
3300013919	840.3	40.7	Engineered
3300013921	1086.58	40.76	Engineered
3300013922	248.411	40.73	Engineered
3300013924	830.168	40.75	Engineered
3300013925	1026.33	40.82	Engineered
3300013927	1893.51	40.74	Engineered
3300013928	284.485	40.75	Engineered
3300013931	269.655	40.86	Engineered
3300013932	298.695	40.62	Engineered
3300013933	1157.29	40.81	Engineered
3300013934	970.022	40.78	Engineered
3300013935	182.704	40.76	Engineered
3300013974	583.757	40.61	Engineered
3300013977	11.5611	40.67	Engineered
3300013978	882.827	40.7	Engineered
3300013980	1108.46	40.68	Engineered
3300013981	2150.83	40.67	Engineered
3300013982	811.603	40.68	Engineered
3300013983	857.084	40.75	Engineered
3300013985	2202.89	40.72	Engineered
3300013986	889.572	40.73	Engineered
3300013987	778.019	40.67	Engineered
3300013990	1517.86	40.71	Engineered
3300013992	1600.72	40.83	Engineered
3300013994	955.733	40.7	Engineered
3300013995	2064.28	40.75	Engineered
3300013996	852.927	40.76	Engineered
3300013997	831.762	40.62	Engineered
3300013998	897.804	40.67	Engineered
3300013999	846	40.83	Engineered
3300014001	2915.61	40.86	Engineered
3300014002	608.561	40.72	Engineered
3300014004	1657.02	40.67	Engineered
3300014005	206.05	40.7	Engineered
3300014007	554.192	40.68	Engineered
3300014008	1427.09	40.8	Engineered
3300014009	338.38	40.68	Engineered
3300014010	292.969	40.71	Engineered
3300014011	783.248	40.75	Engineered
3300014013	1021.1	40.67	Engineered
3300014014	2227.7	40.63	Engineered
3300014015	630.825	40.75	Engineered
3300014016	728.771	40.74	Engineered
3300014018	959.245	40.64	Engineered
3300014020	740.345	40.69	Engineered
3300014024	249.788	34.0722	Human
3300014025	422.512	34.0722	Human
3300014026	135.708	34.0722	Human
3300014037	280.03	34.0722	Human
3300014044	1593.29	40.69	Engineered
3300014045	618.008	40.83	Engineered
3300014048	459.831	40.7	Engineered
3300014049	851.815	40.79	Engineered
3300027975	66.0024	47.0956	Aquatic
3300014055	262.022	43.7271	Engineered
3300014059	113.253	31.3	Engineered
3300014062	1448.89	40.74	Engineered
3300014063	1507.28	40.87	Engineered
3300014064	675.99	40.76	Engineered
3300014065	751.77	40.83	Engineered
3300014066	852.925	40.76	Engineered
3300014070	457.945	40.66	Engineered
3300014071	527.31	40.83	Engineered
3300014073	1419.84	40.79	Engineered
3300014086	879.71	40.74	Engineered
3300014087	1747.95	40.71	Engineered
3300014091	1338.08	40.76	Engineered
3300014092	254.074	40.63	Engineered
3300014093	1730.61	40.79	Engineered
3300014094	2571.71	40.81	Engineered
3300014095	666.489	40.8	Engineered
3300014655	65.9262	47.1149	Aquatic
3300018046	65.8944	47.5028	Aquatic
3300024895	65.236	48.3807	Aquatic
3300024354	65.153	31.4271	Aquatic
3300027843	64.6629	46.6972	Aquatic
3300027812	64.3705	51.62	Aquatic
3300024979	64.0708	48.3807	Aquatic
3300025278	64.0223	25.4941	Aquatic
3300017426	63.9225	51.1699	Aquatic
3300027323	63.8445	47.76	Aquatic
3300020171	63.8231	61.2413	Aquatic
3300024277	62.8792	29.8571	Aquatic
3300018043	62.7556	47.5028	Aquatic
3300018035	62.637	47.5028	Aquatic
3300025612	62.5798	47.5028	Aquatic
3300014204	24.7683	43.442	Engineered
3300014205	52.0905	43.442	Engineered
3300014206	133.331	43.442	Engineered
3300018037	62.4533	47.5028	Aquatic
3300014284	152.034	40.6	Engineered
3300014287	750.398	40.66	Engineered
3300014490	48.8375	68.35	Terrestrial
3300014491	148.845	68.35	Terrestrial
3300014492	72.847	68.35	Terrestrial
3300014493	58.281	68.35	Terrestrial
3300014494	41.4513	68.35	Terrestrial
3300014496	36.4825	68.35	Terrestrial
3300014498	47.8488	68.35	Terrestrial
3300014503	558.871	55.678	Human
3300014505	4510.7	55.678	Human
3300014507	1640.68	55.678	Human
3300014510	16286.9	55.678	Human
3300014511	2355.72	55.678	Human
3300014512	10443.7	55.678	Human
3300014513	1132.1	55.678	Human
3300014514	6743.75	55.678	Human
3300014515	7139.77	55.678	Human
3300014516	321.811	55.678	Human
3300014518	1963.55	40.73	Engineered
3300014519	3817.23	55.678	Human
3300014520	1731.68	55.678	Human
3300014521	480.708	55.678	Human
3300014522	1582.82	55.678	Human
3300014523	6683.45	55.678	Human
3300014524	1073.19	40.68	Engineered
3300014525	731.478	55.678	Human
3300014526	478.157	40.74	Engineered
3300014527	1508.99	55.678	Human
3300014528	764.038	55.678	Human
3300014529	2638.7	55.678	Human
3300014530	522.206	55.678	Human
3300014531	818.82	55.678	Human
3300014532	6520.56	55.678	Human
3300014533	3744.6	55.678	Human
3300014535	480.667	55.678	Human
3300014539	644.042	55.678	Human
3300014543	326.975	55.678	Human
3300014550	1201.42	42.3601	Human
3300014557	615.849	55.678	Human
3300014564	614.583	55.678	Human
3300014565	179.094	55.678	Human
3300014567	993.31	40.67	Engineered
3300014576	770.417	40.76	Engineered
3300014579	275.105	40.82	Engineered
3300014581	799.967	40.83	Engineered
3300014582	3638.55	40.76	Engineered
3300014583	2967.94	55.678	Human
3300014585	1242.79	40.7	Engineered
3300014588	671.823	40.68	Engineered
3300014589	1975.28	40.85	Engineered
3300014590	1954.07	40.61	Engineered
3300014592	600.926	40.73	Engineered
3300014593	2247.3	40.84	Engineered
3300014594	1203.75	55.678	Human
3300014595	735.674	40.84	Engineered
3300014596	934.359	40.88	Engineered
3300014597	5130.87	55.678	Human
3300014599	453.195	40.71	Engineered
3300014600	1283.85	40.77	Engineered
3300014601	1721.18	40.85	Engineered
3300014602	2270.87	40.85	Engineered
3300014603	362.328	40.68	Engineered
3300014604	793.213	40.85	Engineered
3300014605	972.375	40.83	Engineered
3300014607	689.39	40.75	Engineered
3300014608	655.41	40.65	Engineered
3300014609	755.626	40.86	Engineered
3300014610	615.485	40.82	Engineered
3300014611	320.559	40.84	Engineered
3300014612	567.9	40.86	Engineered
3300027778	62.4459	46.6972	Aquatic
3300014615	941.818	40.68	Engineered
3300014616	2342.1	40.82	Engineered
3300014621	357.897	40.65	Engineered
3300014622	992.238	40.63	Engineered
3300014623	824.059	40.83	Engineered
3300014624	2179.04	40.75	Engineered
3300014626	266.577	40.71	Engineered
3300014627	482.067	40.77	Engineered
3300014628	365.947	40.74	Engineered
3300014629	1161.79	40.83	Engineered
3300014630	537.65	40.67	Engineered
3300014631	656.114	40.7	Engineered
3300014632	441.09	40.7	Engineered
3300000385	62.3154	17.9511	Aquatic
3300014634	771.232	40.75	Engineered
3300014635	783.631	40.85	Engineered
3300014636	2042.41	40.73	Engineered
3300014637	1548.39	40.8	Engineered
3300027831	61.8367	46.6972	Aquatic
3300014640	663.692	40.81	Engineered
3300014641	2090.74	40.62	Engineered
3300014642	572.165	40.84	Engineered
3300014644	457.248	40.84	Engineered
3300014645	370.838	40.68	Engineered
3300014646	268.165	40.84	Engineered
3300014647	625.16	40.84	Engineered
3300014648	792.332	40.75	Engineered
3300014649	1298.97	40.67	Engineered
3300014650	1254.22	40.65	Engineered
3300014653	408.875	40.82	Engineered
3300025459	61.5903	47.5028	Aquatic
3300027898	61.5176	41.1289	Aquatic
3300025270	61.394	43.49	Aquatic
3300014663	1300.15	40.64	Engineered
3300014664	3185.46	40.8	Engineered
3300014665	756.639	40.85	Engineered
3300014666	175.145	40.62	Engineered
3300014667	1017.65	40.66	Engineered
3300014670	661.292	40.86	Engineered
3300014671	864.123	40.75	Engineered
3300014673	280.177	40.85	Engineered
3300014675	214.211	40.61	Engineered
3300014677	632.454	40.79	Engineered
3300014678	961.242	40.84	Engineered
3300014679	326.911	40.77	Engineered
3300014680	1162.19	40.84	Engineered
3300014681	835.242	40.66	Engineered
3300014682	6373.59	40.79	Engineered
3300014684	2063.99	40.85	Engineered
3300014685	693.78	40.82	Engineered
3300014687	357.998	40.65	Engineered
3300014688	207.09	40.68	Engineered
3300014689	2307.74	40.78	Engineered
3300014690	1252.95	40.73	Engineered
3300014691	1321.11	40.68	Engineered
3300014693	929.337	40.79	Engineered
3300014694	682.758	40.75	Engineered
3300014695	443.729	40.62	Engineered
3300014697	1104.76	40.75	Engineered
3300014699	903.365	40.84	Engineered
3300014700	711.481	40.64	Engineered
3300014701	630.358	40.66	Engineered
3300014702	636.686	40.73	Engineered
3300014705	721.551	40.73	Engineered
3300014707	254.873	40.68	Engineered
3300014713	141.176	53.4059	Engineered
3300014715	451.079	46.0667	Human
3300014721	3796.75	55.678	Human
3300014722	879.304	46.0667	Human
3300014724	299.609	40.65	Engineered
3300014725	748.275	40.75	Engineered
3300014726	1298.95	40.75	Engineered
3300014728	571.761	40.85	Engineered
3300025247	61.272	5.7497	Aquatic
3300014731	10538.2	55.678	Human
3300014733	409.836	40.63	Engineered
3300014734	1084.98	40.63	Engineered
3300014736	482.82	40.7	Engineered
3300014737	4241.83	55.678	Human
3300014738	1823.33	40.64	Engineered
3300014739	2457.1	55.678	Human
3300014740	1468.02	40.75	Engineered
3300014746	2516.11	40.65	Engineered
3300014747	5153.83	55.678	Human
3300014748	1113.74	55.678	Human
3300014749	1225.96	55.678	Human
3300014750	1669.44	3.63476	Human
3300014751	461.135	55.678	Human
3300014752	563.787	55.678	Human
3300014755	244.584	55.678	Human
3300014764	914.983	55.678	Human
3300014765	970.01	40.85	Engineered
3300014770	2119.18	3.63476	Human
3300014776	1297.35	3.63476	Human
3300014779	60.7939	53.4059	Engineered
3300014786	84.0771	53.4059	Engineered
3300014815	259.855	34.0722	Human
3300024285	61.0856	29.8571	Aquatic
3300014824	539.069	42.3601	Human
3300014831	356.642	59.3556	Engineered
3300014832	160.83	27.486	Engineered
3300014833	999.454	31.3	Engineered
3300014838	72.275	68.35	Terrestrial
3300014841	555.386	40.61	Engineered
3300027897	60.96	41.7	Aquatic
3300014844	132.259	40.69	Engineered
3300014846	3588.23	55.678	Human
3300014200	60.7707	47.1149	Aquatic
3300014893	17254.2	55.678	Human
3300014894	353.216	40.75	Engineered
3300014895	5427.87	55.678	Human
3300014896	1120.27	55.678	Human
3300014897	908.626	40.75	Engineered
3300012046	60.6158	78.0467	Aquatic
3300014900	1701	40.59	Engineered
3300014901	1884.73	40.84	Engineered
3300014902	2068.11	55.678	Human
3300014905	368.582	40.85	Engineered
3300014906	511.842	40.81	Engineered
3300014910	379.988	40.83	Engineered
3300014912	494.888	40.75	Engineered
3300014915	800.342	40.69	Engineered
3300014916	407.862	55.678	Human
3300014919	658.188	55.678	Human
3300014921	681.423	55.678	Human
3300014922	1916.83	55.678	Human
3300014927	3318.12	55.678	Human
3300014928	1774	3.63476	Human
3300014929	164.302	53.4059	Engineered
3300014930	131.29	53.4059	Engineered
3300014931	513.142	44.4951	Human
3300014934	1064.21	55.678	Human
3300014935	449.82	55.678	Human
3300014936	2520.72	55.678	Human
3300014937	737.929	3.63476	Human
3300014943	1042.62	3.63476	Human
3300014945	61.8842	53.4059	Engineered
3300014946	413.248	55.678	Human
3300014947	542.651	55.678	Human
3300014948	583.151	42.3601	Human
3300014950	1236.06	55.678	Human
3300014951	1051.49	55.678	Human
3300014953	1852.04	55.678	Human
3300014954	631.247	55.678	Human
3300014955	1191.91	3.63476	Human
3300014961	465.668	48	Engineered
3300014963	1089.92	42.3601	Human
3300014970	2986.82	55.678	Human
3300014972	1792.49	55.678	Human
3300015056	200.663	40.75	Engineered
3300015060	731.916	40.63	Engineered
3300028032	60.5979	43.442	Aquatic
3300025266	60.4605	64.45	Aquatic
3300016422	78.0601	18.321	Terrestrial
3300016445	78.1317	18.321	Terrestrial
3300014151	60.2874	47.1149	Aquatic
3300025434	60.1472	47.5028	Aquatic
3300022744	59.7913	33.9301	Aquatic
3300017929	59.3928	47.5028	Aquatic
3300025500	58.7791	47.5028	Aquatic
3300024506	58.7466	31.4271	Aquatic
3300027396	58.6156	31.4271	Aquatic
3300025209	58.5158	25.49	Aquatic
3300006174	58.3717	41.1752	Aquatic
3300027911	58.2981	41.1707	Aquatic
3300014638	58.0184	47.1149	Aquatic
3300025473	57.7965	47.5028	Aquatic
3300024971	57.688	48.3807	Aquatic
3300025268	57.6796	14.5287	Aquatic
3300025059	57.2883	9.844	Aquatic
3300017960	57.1309	33.4166	Aquatic
3300009762	56.4606	47.5028	Aquatic
3300024358	56.2593	31.4271	Aquatic
3300018038	55.9883	47.5028	Aquatic
3300012182	55.9677	68.5558	Aquatic
3300025093	54.834	28.867	Aquatic
3300024353	54.4756	56.62	Aquatic
3300018012	54.3229	35.9061	Aquatic
3300012044	53.9979	78.0729	Aquatic
3300010054	53.9166	10.847	Aquatic
3300018033	53.843	47.5028	Aquatic
3300027800	53.6825	55.9225	Aquatic
3300024280	53.2161	29.8571	Aquatic
3300027825	53.0037	51.62	Aquatic
3300024897	52.9578	48.3807	Aquatic
3300027796	52.9258	55.9225	Aquatic
3300028091	52.8942	29.8571	Aquatic
3300027339	52.8605	29.8571	Aquatic
3300024276	52.8001	29.8571	Aquatic
3300027841	52.6659	55.9225	Aquatic
3300017405	52.6544	41.6655	Aquatic
3300018025	52.6008	47.5028	Aquatic
3300025444	52.6005	47.5028	Aquatic
3300025453	52.4084	47.5028	Aquatic
3300017990	51.7512	33.3	Aquatic
3300027818	51.436	47.0991	Aquatic
3300027899	51.4229	41.7	Aquatic
3300027503	51.1579	31.4271	Aquatic
3300017423	51.0642	50.0621	Aquatic
3300025480	51.0066	47.5028	Aquatic
3300025179	50.9329	10.09	Aquatic
3300018014	50.6099	47.5028	Aquatic
3300024311	50.5486	29.8571	Aquatic
3300017540	209.341	37.83	Terrestrial
3300017544	763.663	37.83	Terrestrial
3300017548	291.795	37.83	Terrestrial
3300017553	435.503	37.83	Terrestrial
3300017560	286.437	37.83	Terrestrial
3300017565	267.307	37.83	Terrestrial
3300017646	194.199	37.83	Terrestrial
3300017647	265.355	37.83	Terrestrial
3300017648	161.925	37.83	Terrestrial
3300017649	354.884	37.83	Terrestrial
3300017650	235.654	37.83	Terrestrial
3300017651	197.06	37.83	Terrestrial
3300017652	271.827	37.83	Terrestrial
3300017653	164.13	37.83	Terrestrial
3300017655	264.868	37.83	Terrestrial
3300017658	189.594	37.83	Terrestrial
3300014633	50.5418	47.6312	Aquatic
3300025472	50.4303	47.5028	Aquatic
3300028073	50.1945	31.4271	Aquatic
3300026100	50.0176	8.2514	Aquatic
3300017816	78.1395	37.8409	Engineered
3300017817	179.955	37.8409	Engineered
3300020179	49.8685	4.8915	Aquatic
3300022748	49.4435	33.9266	Aquatic
3300017919	0.739747	40.178	Terrestrial
3300009764	49.3863	47.5028	Aquatic
3300017444	49.236	60.1987	Aquatic
3300022747	49.2032	33.9263	Aquatic
3300009083	49.0894	77.605	Aquatic
3300027979	48.8684	47.0991	Aquatic
3300025506	48.8046	47.5028	Aquatic
3300018040	48.7342	47.5028	Aquatic
3300025576	47.664	47.5028	Aquatic
3300028103	47.5231	31.4271	Aquatic
3300018022	47.3174	47.5028	Aquatic
3300025296	47.2828	38.48	Aquatic
3300014153	47.0061	47.1149	Aquatic
3300020196	46.5356	4.9054	Aquatic
3300017925	46.5199	47.5028	Aquatic
3300026455	46.1741	31.4271	Aquatic
3300025236	46.1627	29.1475	Aquatic
3300020083	46.1019	4.9054	Aquatic
3300027723	46.0648	47.0991	Aquatic
3300017418	46.0467	36.37	Aquatic
3300027683	46.0091	47.0956	Aquatic
3300017505	45.8132	36.42	Aquatic
3300017970	91.4331	4.0627	Terrestrial
3300024514	45.6987	31.4271	Aquatic
3300017972	75.0555	4.0627	Terrestrial
3300017974	69.5131	3.8381	Terrestrial
3300017975	65.8976	4.0627	Terrestrial
3300014155	45.5538	47.1149	Aquatic
3300017485	45.4893	36.41	Aquatic
3300026459	45.4867	31.4271	Aquatic
3300017940	45.3024	47.5028	Aquatic
3300027306	44.9951	29.8571	Aquatic
3300018030	44.9286	47.5028	Aquatic
3300021092	44.8602	6.1786	Aquatic
3300018013	44.7178	47.5028	Aquatic
3300025257	44.6567	18.3272	Aquatic
3300024505	44.5957	31.4271	Aquatic
3300027301	44.2996	45.0061	Aquatic
3300020198	44.1969	6.1786	Aquatic
3300017935	44.1166	47.5028	Aquatic
3300024503	44.0062	31.4271	Aquatic
3300024352	43.8977	31.4271	Aquatic
3300024513	43.7453	31.4271	Aquatic
3300024298	43.6428	31.4271	Aquatic
3300011189	43.5274	68.5558	Aquatic
3300024355	43.352	31.4271	Aquatic
3300027956	43.314	47.0956	Aquatic
3300027719	43.163	55.9225	Aquatic
3300017494	43.1251	81.017	Aquatic
3300024294	43.101	36.8313	Aquatic
3300025287	42.7511	17.4274	Aquatic
3300027538	42.6158	46.1812	Aquatic
3300024502	42.0649	31.4271	Aquatic
3300018009	41.9789	47.5028	Aquatic
3300024357	41.9467	31.4271	Aquatic
3300014889	41.6552	47.6312	Aquatic
3300024306	41.6417	31.4271	Aquatic
3300025286	41.5103	38.09	Aquatic
3300017934	41.4062	35.9061	Aquatic
3300025454	41.2728	47.5028	Aquatic
3300018017	41.0812	47.5028	Aquatic
3300018016	41.0203	47.5028	Aquatic
3300018008	40.8434	47.5028	Aquatic
3300026473	40.7063	31.4271	Aquatic
3300025259	40.7059	37.133	Aquatic
3300025419	40.2557	47.5028	Aquatic
3300025201	40.2541	33.55	Aquatic
3300007517	40.1882	77.605	Aquatic
3300018089	54.4742	4.2396	Terrestrial
3300012104	40.1676	68.5558	Aquatic
3300014152	39.9921	47.1149	Aquatic
3300027588	39.9675	46.1812	Aquatic
3300018026	39.8006	47.5028	Aquatic
3300018422	122.746	37.9813	Terrestrial
3300027878	39.7947	77.605	Aquatic
3300027885	39.5321	41.7	Aquatic
3300025621	39.0701	54.1883	Aquatic
3300018476	112.794	45.6356	Terrestrial
3300027900	38.7491	41.7	Aquatic
3300017938	38.3605	47.5028	Aquatic
3300027198	38.3358	46.2	Aquatic
3300018920	125.407	44.4668	Terrestrial
3300027487	38.1331	46.1812	Aquatic
3300019360	90.4608	19.2894	Terrestrial
3300019458	57.8809	19.0643	Terrestrial
3300019487	44.3131	19.0643	Terrestrial
3300000394	38.1011	46.3492	Aquatic
3300023249	37.8834	68.4725	Aquatic
3300027491	37.8373	46.1812	Aquatic
3300028071	37.7532	29.8571	Aquatic
3300017518	37.5252	81.017	Aquatic
3300025501	37.4525	47.5028	Aquatic
3300024509	37.104	31.4271	Aquatic
3300018024	36.9784	47.5028	Aquatic
3300018023	36.9086	47.5028	Aquatic
3300025460	36.8614	47.5028	Aquatic
3300019767	243.026	35.0244	Terrestrial
3300020186	36.8165	77.5281	Aquatic
3300020025	0.564673	40.178	Terrestrial
3300027721	36.6842	47.0956	Aquatic
3300027130	36.684	46.1812	Aquatic
3300018003	36.6767	47.5028	Aquatic
3300025439	36.5758	47.5028	Aquatic
3300029821	36.4656	45.0453	Aquatic
3300025606	36.1371	46.0072	Aquatic
3300025496	36.0092	47.5028	Aquatic
3300024507	35.9749	31.4271	Aquatic
3300027295	35.5711	45.0061	Aquatic
3300027675	35.4696	47.0956	Aquatic
3300017996	35.3771	47.5028	Aquatic
3300024356	35.3378	31.4271	Aquatic
3300025211	35.2836	14.53	Aquatic
3300025477	35.1856	47.5028	Aquatic
3300018019	35.0633	47.5028	Aquatic
3300017788	34.9359	1.78	Aquatic
3300020603	34.7983	4.9054	Aquatic
3300025532	34.7113	46.0072	Aquatic
3300027712	34.4681	46.8319	Aquatic
3300025432	34.2754	47.5028	Aquatic
3300019082	34.1571	47.5028	Aquatic
3300027337	34.1322	46.1812	Aquatic
3300029896	34.1084	65.38	Aquatic
3300025498	34.0959	47.5028	Aquatic
3300028008	33.9285	36.8313	Aquatic
3300022859	33.851	68.4725	Aquatic
3300025114	33.7104	13.003	Aquatic
3300027137	33.6085	46.1812	Aquatic
3300027541	33.5869	31.4271	Aquatic
3300017453	33.577	13.5167	Aquatic
3300027819	33.5713	43.0994	Aquatic
3300026457	33.5612	31.4271	Aquatic
3300028275	33.5046	31.4271	Aquatic
3300021091	33.4912	4.8915	Aquatic
3300021376	33.3516	4.8369	Aquatic
3300027160	33.3052	29.8571	Aquatic
3300024495	33.2865	31.4271	Aquatic
3300027972	33.133	47.0956	Aquatic
3300025180	32.8157	39.23	Aquatic
3300024278	32.6771	29.8571	Aquatic
3300027686	32.6716	64.8156	Aquatic
3300024504	32.6294	31.4271	Aquatic
3300012115	32.6162	68.5558	Aquatic
3300009760	32.5782	47.5028	Aquatic
3300027489	32.5741	46.1812	Aquatic
3300027336	32.4455	45.0061	Aquatic
3300028400	32.399	21.9879	Aquatic
3300020195	32.3535	77.5281	Aquatic
3300017931	32.2459	47.5028	Aquatic
3300025441	32.1798	47.5028	Aquatic
3300024262	32.1775	58.622	Aquatic
3300020724	32.159	46.041	Aquatic
3300021357	32.1287	43.5566	Aquatic
3300027492	32.1051	46.1812	Aquatic
3300020219	31.9771	77.5281	Aquatic
3300025812	31.848	47.5028	Aquatic
3300009084	31.7667	77.605	Aquatic
3300027302	31.687	46.1812	Aquatic
3300020712	31.6388	46.041	Aquatic
3300025446	31.6175	47.5028	Aquatic
3300020220	31.6075	6.1786	Aquatic
3300017399	31.5409	41.6655	Aquatic
3300027708	31.4841	46.8319	Aquatic
3300022825	31.4682	68.4725	Aquatic
3300017941	31.4624	47.5028	Aquatic
3300027152	31.3975	46.1812	Aquatic
3300022845	31.2722	68.4725	Aquatic
3300024515	31.1685	31.4271	Aquatic
3300020578	31.0904	4.9054	Aquatic
3300018015	31.082	47.5028	Aquatic
3300025469	31.0596	47.5028	Aquatic
3300025410	30.9352	46.0072	Aquatic
3300020084	30.916	4.9054	Aquatic
3300020723	30.6967	46.041	Aquatic
3300014843	30.5778	47.6312	Aquatic
3300018021	30.5369	47.5028	Aquatic
3300012116	30.4032	68.5558	Aquatic
3300026278	30.3024	44.534	Aquatic
3300025183	30.256	18.04	Aquatic
3300020213	30.0486	77.5281	Aquatic
3300020715	30.0056	46.041	Aquatic
3300010160	29.9968	45.4091	Aquatic
3300027792	29.9584	47.0991	Aquatic
3300024282	29.8269	29.8571	Aquatic
3300027850	29.7105	77.605	Aquatic
3300025448	29.7027	47.5028	Aquatic
3300025616	29.626	46.0072	Aquatic
3300022832	29.5613	68.4725	Aquatic
3300025189	29.5394	14.52	Aquatic
3300015360	29.4917	77.5281	Aquatic
3300027300	29.471	45.0061	Aquatic
3300020057	29.3633	77.5281	Aquatic
3300027784	29.3221	51.39	Aquatic
3300018020	29.2463	47.5028	Aquatic
3300017458	29.209	50.0621	Aquatic
3300020702	29.0015	46.041	Aquatic
3300027743	28.9755	47.0956	Aquatic
3300017509	28.9725	81.017	Aquatic
3300020054	28.9671	31.972	Aquatic
3300027128	28.8011	46.1812	Aquatic
3300025455	28.7006	46.0072	Aquatic
3300027815	28.6306	43.2922	Aquatic
3300027777	28.5395	46.8319	Aquatic
3300029901	28.4692	67.09	Aquatic
3300025872	28.4356	39.283	Aquatic
3300027126	28.3563	46.1812	Aquatic
3300020734	28.212	46.041	Aquatic
3300028265	28.2071	29.8571	Aquatic
3300020197	28.1705	4.9054	Aquatic
3300018004	28.1575	47.5028	Aquatic
3300025595	28.1407	46.0072	Aquatic
3300020204	28.0759	6.4662	Aquatic
3300012127	27.9889	68.5627	Aquatic
3300012250	27.9833	68.5558	Aquatic
3300027486	27.8967	46.1812	Aquatic
3300027823	27.8885	77.605	Aquatic
3300025188	27.8751	29.97	Aquatic
3300020720	27.7861	46.041	Aquatic
3300025442	27.6719	47.5028	Aquatic
3300020685	27.5792	46.041	Aquatic
3300027741	27.0071	46.8319	Aquatic
3300027739	26.9567	55.9225	Aquatic
3300025437	26.9229	46.0072	Aquatic
3300025293	26.7359	39.48	Aquatic
3300027607	26.7259	9.28	Aquatic
3300027754	26.5861	45.4091	Aquatic
3300027494	26.5748	46.1812	Aquatic
3300027760	26.5741	45.4091	Aquatic
3300025255	26.5001	22.97	Aquatic
3300025301	26.4357	43.02	Aquatic
3300020722	26.4176	46.041	Aquatic
3300025082	26.3982	13.003	Aquatic
3300028086	26.3396	29.8571	Aquatic
3300020704	26.308	46.041	Aquatic
3300020200	26.2046	6.1786	Aquatic
3300027746	25.9109	45.4091	Aquatic
3300025409	25.8802	47.5028	Aquatic
3300020717	25.8569	46.041	Aquatic
3300025193	25.8365	26.91	Aquatic
3300017441	25.8134	36.96	Aquatic
3300025213	25.8003	27.98	Aquatic
3300012006	25.7882	34.21	Aquatic
3300017431	25.5661	38.7	Aquatic
3300020580	88.1578	42.481	Terrestrial
3300020582	178.944	42.481	Terrestrial
3300020591	671.298	37.83	Terrestrial
3300020592	245.916	37.83	Terrestrial
3300020593	331.358	37.83	Terrestrial
3300020594	682.851	37.83	Terrestrial
3300025203	25.2198	28.62	Aquatic
3300020222	25.1062	4.9054	Aquatic
3300020599	253.317	37.83	Terrestrial
3300017998	25.0569	47.5028	Aquatic
3300025240	25.0265	29.97	Aquatic
3300024496	24.987	31.4271	Aquatic
3300022836	24.9525	68.4725	Aquatic
3300025264	24.9214	39.48	Aquatic
3300025775	24.8892	49.9543	Aquatic
3300020692	24.8878	46.041	Aquatic
3300020681	24.8619	46.041	Aquatic
3300021135	24.8305	46.041	Aquatic
3300020193	24.8149	4.8915	Aquatic
3300027597	24.8148	46.1812	Aquatic
3300020684	24.7989	46.041	Aquatic
3300017434	24.7255	52.2278	Aquatic
3300028417	24.7002	9.8384	Aquatic
3300012170	24.5848	68.5558	Aquatic
3300024500	24.5653	31.4271	Aquatic
3300020708	24.5361	46.041	Aquatic
3300000371	24.5313	37.5693	Aquatic
3300025591	24.5156	46.0072	Aquatic
3300020730	24.3678	46.041	Aquatic
3300024289	24.2615	31.4271	Aquatic
3300027204	24.2318	46.234	Aquatic
3300021419	24.2027	29.6703	Aquatic
3300025420	24.1644	46.0072	Aquatic
3300025195	24.1333	3.03	Aquatic
3300025176	24.1154	28.62	Aquatic
3300021506	24.0812	27.0114	Aquatic
3300023227	24.0035	68.4725	Aquatic
3300020690	23.965	46.041	Aquatic
3300027782	23.9478	48.2311	Aquatic
3300020719	23.9429	46.041	Aquatic
3300027299	23.8472	45.0061	Aquatic
3300024510	23.7623	29.8571	Aquatic
3300020706	23.7544	46.041	Aquatic
3300020709	23.7454	46.041	Aquatic
3300000426	23.734	37.5691	Aquatic
3300017992	23.643	33.3	Aquatic
3300020596	23.6197	77.5281	Aquatic
3300018018	23.5772	47.5028	Aquatic
3300021114	23.5705	46.041	Aquatic
3300027734	23.5314	48.2311	Aquatic
3300027974	23.3701	48.2311	Aquatic
3300025352	23.3174	68.5627	Aquatic
3300020703	23.2757	46.041	Aquatic
3300020180	23.1483	77.5281	Aquatic
3300025276	23.0568	50.35	Aquatic
3300027835	23.0391	43.2922	Aquatic
3300013286	22.9657	37.8453	Aquatic
3300026478	22.9099	31.4271	Aquatic
3300020168	22.8922	31.972	Aquatic
3300000347	22.8364	36.8219	Aquatic
3300017406	22.7624	37.6906	Aquatic
3300027806	22.5987	41.6996	Aquatic
3300026534	22.5948	37.2904	Aquatic
3300023238	22.5802	68.4725	Aquatic
3300017532	22.5613	61.5637	Aquatic
3300021424	22.4675	5.7366	Aquatic
3300021047	1.72435	47.6519	Engineered
3300021049	1.29674	47.6519	Engineered
3300021055	47.8419	38.96	Terrestrial
3300021064	37.9571	38.96	Terrestrial
3300029898	22.4582	65.41	Aquatic
3300025277	22.411	39.48	Aquatic
3300029798	22.4082	61.2081	Aquatic
3300025395	22.3643	46.0072	Aquatic
3300025274	22.3496	39.47	Aquatic
3300000427	22.2678	37.5693	Aquatic
3300024247	22.2422	36.8313	Aquatic
3300020697	22.1274	46.041	Aquatic
3300024351	22.1005	31.4271	Aquatic
3300027238	22.0982	46.2024	Aquatic
3300027747	22.0094	46.8319	Aquatic
3300025198	21.9675	27.98	Aquatic
3300022865	21.9282	68.4725	Aquatic
3300020713	21.9264	46.041	Aquatic
3300017388	21.7251	36.43	Aquatic
3300012032	21.6816	68.5558	Aquatic
3300021501	21.6635	38.7906	Aquatic
3300027291	21.6559	45.0061	Aquatic
3300029899	21.5686	65.41	Aquatic
3300012026	21.54	68.5558	Aquatic
3300027962	21.5251	17.9511	Aquatic
3300025161	21.4869	49.9543	Aquatic
3300021168	86.7391	42.481	Terrestrial
3300021178	88.3392	42.481	Terrestrial
3300021180	119.278	42.481	Terrestrial
3300025262	21.4473	33.55	Aquatic
3300020705	21.4345	46.041	Aquatic
3300027293	21.3808	45.0061	Aquatic
3300025219	21.3648	31.81	Aquatic
3300020201	21.3418	77.5281	Aquatic
3300027368	21.3211	45.0061	Aquatic
3300014208	21.2482	43.442	Aquatic
3300021362	81.2307	19.28	Terrestrial
3300025238	21.2312	20	Aquatic
3300021123	21.2265	46.041	Aquatic
3300027335	21.2008	45.0061	Aquatic
3300021343	21.1975	29.6703	Aquatic
3300021374	98.5576	19.28	Terrestrial
3300025181	21.1914	31.16	Aquatic
3300027123	21.1854	46.1812	Aquatic
3300022828	21.1451	68.4725	Aquatic
3300020426	21.0823	15.3216	Aquatic
3300021402	93.171	42.481	Terrestrial
3300021403	111.248	42.481	Terrestrial
3300021404	101.773	42.481	Terrestrial
3300021406	114.699	42.481	Terrestrial
3300021407	95.324	42.481	Terrestrial
3300027286	21.0088	45.0061	Aquatic
3300021093	20.9448	5.5789	Aquatic
3300027805	20.9074	41.4749	Aquatic
3300020052	20.8662	31.972	Aquatic
3300029912	20.7027	67.09	Aquatic
3300012263	20.6785	68.5417	Aquatic
3300021420	100.256	42.481	Terrestrial
3300027742	20.6177	34.3922	Aquatic
3300020700	20.6072	46.041	Aquatic
3300021432	88.9919	42.481	Terrestrial
3300021433	81.7849	42.481	Terrestrial
3300021444	89.4767	19.28	Terrestrial
3300027418	20.4838	46.2	Aquatic
3300013006	20.4527	46.008	Aquatic
3300012265	20.4327	68.5602	Aquatic
3300027205	20.3916	46.2327	Aquatic
3300021474	95.8807	42.481	Terrestrial
3300026519	20.3729	36.2297	Aquatic
3300027082	20.3695	37.4754	Aquatic
3300013004	20.2677	43.099	Aquatic
3300020726	20.1757	46.041	Aquatic
3300027896	20.1603	41.7	Aquatic
3300020683	20.1158	46.041	Aquatic
3300027534	20.0928	45.0061	Aquatic
3300014050	20.0539	34.21	Aquatic
3300021338	19.9639	29.6703	Aquatic
3300027589	19.8549	45.0061	Aquatic
3300013005	19.6834	43.099	Aquatic
3300007346	19.6612	39.1248	Aquatic
3300000386	19.5882	37.5691	Aquatic
3300027580	19.5326	37.4741	Aquatic
3300027834	19.4722	34.3922	Aquatic
3300025376	19.4602	46.0072	Aquatic
3300027759	19.4315	48.2311	Aquatic
3300020687	19.3837	46.041	Aquatic
3300000374	19.3286	37.5691	Aquatic
3300025815	19.3187	39.283	Aquatic
3300021559	201.743	42.481	Terrestrial
3300021561	12.6425	43.5479	Engineered
3300025343	19.3105	68.8244	Aquatic
3300023231	19.2702	68.4725	Aquatic
3300021603	15.7299	43.6629	Engineered
3300021604	100.338	37.8719	Engineered
3300021966	272.104	43.6629	Engineered
3300021971	208.142	43.6629	Engineered
3300021982	423.117	44.1763	Engineered
3300029826	19.1997	29.44	Aquatic
3300022177	68.0412	42.4447	Engineered
3300022181	61.069	42.4447	Engineered
3300020729	19.1827	46.041	Aquatic
3300020701	19.1678	46.041	Aquatic
3300029895	19.157	65.38	Aquatic
3300000354	19.1075	36.8219	Aquatic
3300025436	19.074	46.0072	Aquatic
3300027858	19.0732	34.3919	Aquatic
3300021120	18.9654	46.041	Aquatic
3300021511	18.7971	27.0074	Aquatic
3300013094	18.7643	46.041	Aquatic
3300025249	18.7639	30.33	Aquatic
3300025235	18.7333	28.41	Aquatic
3300020699	18.732	46.041	Aquatic
3300027287	18.6655	45.0061	Aquatic
3300027153	18.6223	46.1812	Aquatic
3300019752	18.6027	38.7906	Aquatic
3300021125	18.5749	46.041	Aquatic
3300021130	18.5737	46.041	Aquatic
3300023236	18.5222	68.4725	Aquatic
3300027863	18.4992	44.611	Aquatic
3300020735	18.4594	46.041	Aquatic
3300013093	18.4196	46.041	Aquatic
3300017987	18.3844	33.4166	Aquatic
3300025204	18.3814	7.33	Aquatic
3300017437	18.364	36.96	Aquatic
3300002092	18.2564	53.1527	Aquatic
3300017463	18.2332	2.0288	Aquatic
3300020721	18.1046	46.041	Aquatic
3300022852	681.722	42	Terrestrial
3300018039	18.0847	31.972	Aquatic
3300009503	18.0636	44.61	Aquatic
3300020184	18.0328	31.972	Aquatic
3300020427	18.0134	35.2792	Aquatic
3300025251	18.0025	43.29	Aquatic
3300025603	17.9346	68.4725	Aquatic
3300025305	17.8263	40.24	Aquatic
3300027375	17.8096	45.0061	Aquatic
3300022862	771.902	42	Terrestrial
3300020407	17.7844	35.3379	Aquatic
3300012145	17.7783	68.5558	Aquatic
3300022752	17.7679	34.2611	Aquatic
3300025194	17.7676	25.49	Aquatic
3300012128	17.6306	68.5558	Aquatic
3300025177	17.5942	29.81	Aquatic
3300022879	941.444	42	Terrestrial
3300019740	17.538	38.7906	Aquatic
3300025405	17.514	46.0072	Aquatic
3300020698	17.4546	46.041	Aquatic
3300023434	17.4392	68.4725	Aquatic
3300022895	633.238	42	Terrestrial
3300025476	17.4386	46.0072	Aquatic
3300026531	17.4344	9.775	Aquatic
3300021341	17.3969	29.6703	Aquatic
3300017989	17.2801	33.4166	Aquatic
3300022885	17.2309	68.4725	Aquatic
3300027508	17.1769	46.1812	Aquatic
3300025094	17.1511	49.9543	Aquatic
3300013285	17.1508	37.8453	Aquatic
3300025883	17.141	53.9944	Aquatic
3300025648	17.0686	46.0072	Aquatic
3300021132	17.0566	46.041	Aquatic
3300023030	65.4898	49.044	Terrestrial
3300027736	17.0495	45.4091	Aquatic
3300023053	798.584	42	Terrestrial
3300028399	17.0329	20.761	Aquatic
3300023055	810.374	42	Terrestrial
3300023059	695.248	42	Terrestrial
3300027155	17.0301	46.1812	Aquatic
3300023065	857.315	42	Terrestrial
3300025424	17.0266	46.0072	Aquatic
3300021487	16.9671	29.6703	Aquatic
3300025269	16.921	32.08	Aquatic
3300025300	16.8849	39.48	Aquatic
3300024516	16.8064	12.6311	Aquatic
3300027751	16.7649	46.2	Aquatic
3300027769	16.687	43.1998	Aquatic
3300020369	16.6386	20.3356	Aquatic
3300002307	16.6001	53.1666	Aquatic
3300027555	16.5752	37.569	Aquatic
3300020707	16.3205	46.041	Aquatic
3300021485	16.3176	29.6703	Aquatic
3300023243	16.2899	68.4725	Aquatic
3300029897	16.2821	65.38	Aquatic
3300020176	16.2168	31.972	Aquatic
3300002091	16.2148	53.1666	Aquatic
3300027292	16.1881	45.0061	Aquatic
3300012033	16.0933	68.5558	Aquatic
3300011187	16.0615	68.5558	Aquatic
3300027057	16.0402	37.5691	Aquatic
3300021515	16.0132	77.5281	Aquatic
3300027141	15.9836	46.1812	Aquatic
3300012030	15.9409	68.5558	Aquatic
3300010370	15.8595	39.2637	Aquatic
3300025447	15.8391	46.0072	Aquatic
3300025221	15.8323	15.83	Aquatic
3300021597	15.7878	29.6703	Aquatic
3300027304	15.7734	46.2638	Aquatic
3300023252	670.603	42	Terrestrial
3300022848	15.7663	68.4725	Aquatic
3300020694	15.7462	46.041	Aquatic
3300027733	15.6967	48.2311	Aquatic
3300025210	15.67	29.81	Aquatic
3300021128	15.6571	46.041	Aquatic
3300020689	15.6337	46.041	Aquatic
3300020189	15.6312	31.972	Aquatic
3300019935	15.6235	38.7906	Aquatic
3300025788	15.6194	46.0072	Aquatic
3300020680	15.5993	46.041	Aquatic
3300025430	15.5529	46.0072	Aquatic
3300025838	15.5204	46.0072	Aquatic
3300027224	15.4505	46.2327	Aquatic
3300027229	15.4254	46.2322	Aquatic
3300025282	15.3625	38.38	Aquatic
3300025028	15.3221	10.847	Aquatic
3300025390	15.2923	46.0072	Aquatic
3300024179	71.6427	40.4449	Terrestrial
3300023296	15.2873	68.4725	Aquatic
3300024181	84.3219	40.4449	Terrestrial
3300027753	15.2308	46.2	Aquatic
3300024186	76.959	40.4449	Terrestrial
3300020691	15.1984	46.041	Aquatic
3300024220	69.2486	49.0448	Terrestrial
3300000463	15.1795	37.5688	Aquatic
3300024222	86.0701	40.4449	Terrestrial
3300020695	15.1187	46.041	Aquatic
3300025411	15.0963	46.0072	Aquatic
3300027793	15.0743	41.6996	Aquatic
3300020307	15.031	29.5082	Aquatic
3300025125	14.9506	18.92	Aquatic
3300017452	14.9505	37.4127	Aquatic
3300026483	14.8865	36.8313	Aquatic
3300022844	14.875	68.4725	Aquatic
3300027134	14.7842	46.1812	Aquatic
3300025234	14.7612	9.12	Aquatic
3300027210	14.7079	46.2327	Aquatic
3300027976	14.6668	77.605	Aquatic
3300024284	78.1861	40.4449	Terrestrial
3300022842	14.6666	68.4725	Aquatic
3300029890	14.6241	45.0453	Aquatic
3300010158	14.593	46.8319	Aquatic
3300027804	14.5559	43.1998	Aquatic
3300020718	14.5517	46.041	Aquatic
3300009702	14.5109	36.5263	Aquatic
3300024305	650.128	40.8786	Terrestrial
3300023174	14.5103	34.2611	Aquatic
3300025105	14.4807	49.9543	Aquatic
3300020177	14.4497	31.972	Aquatic
3300020688	14.419	46.041	Aquatic
3300027240	14.392	46.2024	Aquatic
3300029891	14.3727	45.0453	Aquatic
3300029900	14.3684	65.41	Aquatic
3300024325	84.3673	40.4449	Terrestrial
3300027749	14.247	46.8319	Aquatic
3300027149	14.151	45.0061	Aquatic
3300020710	14.1371	46.041	Aquatic
3300027207	14.0822	36.25	Aquatic
3300025449	14.0778	46.0072	Aquatic
3300027237	14.039	46.2871	Aquatic
3300027757	14.0294	46.2	Aquatic
3300027770	14.019	45.4091	Aquatic
3300021126	14.0112	46.041	Aquatic
3300012270	13.8719	68.5558	Aquatic
3300021116	13.8547	46.041	Aquatic
3300025513	13.8525	68.4725	Aquatic
3300027239	13.7365	46.2024	Aquatic
3300025783	13.7356	46.0072	Aquatic
3300020183	13.73	6.4446	Aquatic
3300021133	13.6873	46.041	Aquatic
3300027285	13.668	45.0061	Aquatic
3300019762	13.6602	38.7906	Aquatic
3300023241	13.6232	68.4725	Aquatic
3300010153	13.6099	16.21	Aquatic
3300020679	13.595	46.041	Aquatic
3300025280	13.5326	39.48	Aquatic
3300027596	13.5273	45.0061	Aquatic
3300022847	13.5263	68.4725	Aquatic
3300028283	13.4732	49.68	Aquatic
3300027052	13.4559	37.4725	Aquatic
3300029894	13.4032	65.38	Aquatic
3300023179	13.3409	34.2611	Aquatic
3300027329	13.3136	45.0061	Aquatic
3300027983	13.2875	77.605	Aquatic
3300011185	13.2464	68.5558	Aquatic
3300024223	13.2376	36.8313	Aquatic
3300017522	13.222	61.2	Aquatic
3300021122	13.181	46.041	Aquatic
3300020711	13.1074	46.041	Aquatic
3300012103	13.0968	68.5558	Aquatic
3300025828	13.0292	39.283	Aquatic
3300025132	12.8687	18.92	Aquatic
3300027852	12.8616	34.3922	Aquatic
[truncated: 1,953 more rows]

## Sheet: Fig. S3
	high	low	p
acridine dye	9.05058	0.703288	0.000201679
aminocoumarin antibiotic	26.8347	2.83937	6.90281e-55
aminoglycoside antibiotic	51.3705	4.51382	2.62799e-78
antibacterial free fatty acids	0.463718	0.0706054	7.96791e-05
Beta-lactams	98.4616	17.8815	4.78497e-17
bicyclomycin	1.42267	0.122671	0.0159124
diaminopyrimidine antibiotic	25.2024	1.15713	8.20513e-41
Diterpenoids	0.496051	0.0536865	3.55348e-57
elfamycin antibiotic	0.454743	0.127772	0.00127992
fluoroquinolone antibiotic	43.6592	1.23389	1.16807e-61
fosfomycin	19.9327	1.01113	2.39284e-61
fusidic acid	9.73989	0.0193372	0.0286195
glycopeptide antibiotic	4.70334	1.68699	1.76685e-30
MLS	113.64	2.797	2.64053e-86
Multidrug	395.002	30.0144	1.14512e-108
mupirocin	8.24985	0.446617	2.19484e-20
nitroimidazole antibiotic	12.6903	0.605199	2.20801e-43
nucleoside antibiotic	2.86297	0.108818	2.22506e-09
peptide antibiotic	40.2379	1.10492	1.08963e-40
phenicol antibiotic	10.9631	0.790084	2.96864e-39
rifamycin antibiotic	20.4915	7.69553	2.46708e-45
sulfonamide antibiotic	15.4575	0.55798	4.84934e-21
tetracycline antibiotic	179.323	6.75547	6.78579e-141
triclosan	13.1406	1.09293	1.0317e-41

## Sheet: Fig. S4
class	Only in Low	Only in High	Increased in High
Beta-lactams	26	571	280
Multidrug	2	5	129
aminoglycoside antibiotic	2	28	52
fluoroquinolone antibiotic	1	34	37
glycopeptide antibiotic	1	7	41
MLS	2	2	44
tetracycline antibiotic		3	40
phenicol antibiotic		5	26
peptide antibiotic		4	23
diaminopyrimidine antibiotic		7	7
Others		5	36

## Sheet: Fig. S5
	C	N	P	S
acrB			1
acrD			1
AcrF			1
adeJ			1
Agrobacterium_fabrum_chloramphenicol_acetyltransferase				1
amrB			1
AxyY			1
Bifidobacterium_adolescentis_rpoB_mutants_conferring_resistance_to_rifampicin	1	1
carA				1
ceoB			1
macB				1
mdtB
mdtC
mdtF			1
MexB			1
MexD			1
MexF			1
MexI			1
mexQ			1
MexW			1
mexY			1
msbA				1
MuxB			1
MuxC
oleB				1
oleC				1
oqxB			1
rphA	1
rphB	1
rpoB2	1	1
SAT-4				1
smeB			1
smeE			1
srmB				1
Streptomyces_rishiriensis_parY_mutant_conferring_resistance_to_aminocoumarin	1	1
tlrC				1
ugd
vanA	1
vanRA	1
vanRC	1
vanSA	1
vanSB	1
vanYA	1

## Sheet: Fig. S6
ARO_Term	Average abundance	Prevalence	Human accessibility
AER-1	0	0	0
aadA6	9.85086	0.129412	1.27482
aadS	26.5766	0.47549	12.6369
aadA11	2.21517	0.0137255	0.0304043
sul1	35.9139	0.295098	10.5981
AAC(6')-Ib7	14.8985	0.262745	3.91452
mexK	8.3766	0.165686	1.38789
Bifidobacterium adolescentis rpoB conferring resistance to rifampicin	28.0821	1	28.0821
smeE	1.37266	0.876471	1.2031
Streptomyces rishiriensis parY mutant conferring resistance to aminocoumarin	5.80604	0.982353	5.70358
Nocardia rifampin resistant beta-subunit of RNA polymerase (rpoB2)	2.9677	0.992157	2.94443
Pseudomonas aeruginosa CpxR	3.2336	0.405882	1.31246
MexB	1.93983	0.87549	1.6983
tet(G)	0.600738	0.00784314	0.00471167
APH(3')-Ia	7.73373	0.166667	1.28896
smeB	1.5569	0.876471	1.36458
AIM-1	0.549083	0.000980392	0.000538317
aadA2	0.956793	0.0392157	0.0375213
APH(6)-Id	34.2354	0.471569	16.1443
aadA3	0.689764	0.0421569	0.0290783
tlrC	0.809139	0.90098	0.729018
mexQ	0.316856	0.623529	0.197569
APH(3'')-Ib	32.2117	0.461765	14.8742
MexF	3.2387	0.761765	2.46713
MexD	1.00493	0.660784	0.66404
amrB	0.150191	0.49902	0.0749482
smeD	1.17716	0.385294	0.453553
aadA17	0.494443	0.0666667	0.0329629
aadA8	0.567026	0.0666667	0.0378017
aadA8b	0.948918	0.0519608	0.0493065
mexW	0.708346	0.760784	0.538899
aadA12	0.460784	0.0627451	0.0289119
AAC(3)-Ib	1.09214	0.0215686	0.0235559
aadA15	0.498847	0.0656863	0.0327674
AxyY	1.77717	0.772549	1.37295
oleC	0.492816	0.258824	0.127552
oleB	1.12751	0.898039	1.01255
mexN	1.55327	0.244118	0.37918
ErmF	104.914	0.709804	74.4685
carA	0.638861	0.635294	0.405865
aadA25	0.973564	0.0705882	0.0687222
oqxB	1.43383	0.840196	1.2047
sul2	16.2618	0.459804	7.47722
srmB	0.765519	0.883333	0.676208
ANT(3'')-IIa	2.37285	0.205882	0.488527
vanRO	0.788106	0.135294	0.106626
ceoB	0.792511	0.560784	0.444428
tetX	32.5952	0.548039	17.8634
novA	0.332177	0.592157	0.196701
CKO-1	1.18175	0.00294118	0.00347572
LRA-8	0.423015	0.00490196	0.0020736
qacH	0.717865	0.0176471	0.0126682
mexI	1.64644	0.673529	1.10893
floR	0.809156	0.0568627	0.0460108
MuxC	1.15518	0.6	0.693109
mexY	0.740511	0.542157	0.401473
AAC(6')-IIa	0.84186	0.00294118	0.00247606
MuxB	2.08144	0.747059	1.55496
tet(C)	1.9981	0.0970588	0.193933
smeF	6.09668	0.0794118	0.484148
tcr3	0.623807	0.00686275	0.00428103
macB	1.52333	0.946078	1.44119
TRU-1	0	0	0
smeC	6.96303	0.0411765	0.286713
Bifidobacteria intrinsic ileS conferring resistance to mupirocin	15.4336	0.940196	14.5106
aadA16	2.41685	0.0490196	0.118473
mdsB	0.225937	0.388235	0.0877169
smeR	1.50784	0.411765	0.620876
ANT(2'')-Ia	202.331	0.0509804	10.3149
pp-flo	0.400204	0.0303922	0.0121631
aadA21	0.662618	0.0627451	0.0415761
aadA22	0.976292	0.0705882	0.0689147
EreA2	2.06572	0.00588235	0.0121513
acrB	14.0037	0.872549	12.2189
Tet(X4)	5.59184	0.455882	2.54922
mefC	0	0	0
QepA4	0.458634	0.0186275	0.00854319
smeS	9.15057	0.0254902	0.23325
Agrobacterium fabrum chloramphenicol acetyltransferase	0.680063	0.132353	0.0900083
Pseudomonas aeruginosa catB7	0.260561	0.0637255	0.0166044
tetA(48)	0.190963	0.0176471	0.00336993
MexA	1.70725	0.2	0.34145
OXA-34	0	0	0
Escherichia coli ampH	16.3444	0.669608	10.9444
mexX	0.52709	0.0166667	0.00878484
mdtB	11.4256	0.843137	9.63336
tetQ	205.01	0.894118	183.303
smeA	15.8407	0.0137255	0.217421
OXA-210	0	0	0
OXA-415	0.214509	0.000980392	0.000210303
MexE	7.71251	0.0882353	0.680515
Pseudomonas aeruginosa soxR	6.70125	0.0480392	0.321923
QepA2	0.642117	0.0107843	0.00692479
MSI-1	0.596373	0.000980392	0.000584679
mdtN	16.243	0.664706	10.7968
acrD	13.6839	0.857843	11.7387
rphA	0.194849	0.0156863	0.00305646
Escherichia coli ampC	17.9761	0.654902	11.7726
Tet(X3)	5.87402	0.454902	2.6721
mdtH	13.9785	0.670588	9.3738
TriC	5.67945	0.165686	0.941007
mdtC	11.5658	0.77549	8.96913
mdtM	13.2226	0.590196	7.8039
mexL	1.17588	0.0382353	0.0449601
MuxA	1.57929	0.142157	0.224507
catII	0.748499	0.00980392	0.00733822
acrS	21.2507	0.606863	12.8963
arnA	2.30678	0.323529	0.74631
oprA	0.795943	0.256863	0.204448
OprN	5.90744	0.0833333	0.492287
baeR	15.5358	0.665686	10.342
qepA	0.497829	0.0156863	0.00780908
Corynebacterium striatum tetA	3.90138	0.34902	1.36166
acrF	14.7019	0.85098	12.511
aadA23	0.643659	0.0656863	0.0422796
aadA24	1.41196	0.0843137	0.119048
OXA-724	0.104435	0.00196078	0.000204775
Erm(35)	1.61393	0.508824	0.821206
MCR-7.1	0.095668	0.0215686	0.00206343
APH(3')-Ib	7.75383	0.0117647	0.0912215
AAC(3)-IIIb	0	0	0
eptA	17.3489	0.721569	12.5184
OXA-226	0.214509	0.000980392	0.000210303
OXA-15	0	0	0
OXA-2	0.146758	0.000980392	0.00014388
OXA-141	0	0	0
OXA-264	0.395862	0.000980392	0.0003881
OKP-B-5	0.126802	0.00392157	0.000497264
GES-23	0.141133	0.000980392	0.000138366
CTX-M-82	1.26037	0.00980392	0.0123566
KPC-15	0	0	0
mphG	0	0	0
CARB-14	1.69809	0.00294118	0.00499438
BKC-1	1.12706	0.00294118	0.00331489
ErmR	0.325121	0.000980392	0.000318746
mdtF	16.1531	0.810784	13.0967
vanSO	0.684127	0.0147059	0.0100607
emrK	15.9165	0.646078	10.2833
otrC	0.242546	0.0323529	0.00784706
adeS	1.48119	0.000980392	0.00145215
mexJ	1.61441	0.0539216	0.0870516
DHA-22	0.0667684	0.000980392	6.54592e-05
DHA-5	0.0723799	0.00294118	0.000212882
MexC	1.29207	0.0656863	0.0848712
OCH-3	0.615321	0.0156863	0.00965209
OCH-2	0.728266	0.0156863	0.0114238
Klebsiella pneumoniae KpnG	3.0009	0.361765	1.08562
AxyX	10.824	0.05	0.541199
evgS	14.0053	0.709804	9.94103
mdtG	14.6739	0.65	9.53804
EreD	3.03804	0.102941	0.312739
mdtA	14.0654	0.682353	9.59758
cpxA	20.4949	0.707843	14.5072
baeS	12.5119	0.662745	8.29221
basS	0.462813	0.0205882	0.00952849
PmpM	5.27261	0.0833333	0.439384
OprM	3.83706	0.161765	0.6207
mdtP	17.084	0.685294	11.7075
lrfA	0.449655	0.00980392	0.00440838
emrY	14.3775	0.664706	9.55679
MCR-6.1	0	0	0
otr(B)	0.112526	0.0186275	0.00209608
msbA	15.933	0.739216	11.7779
tetO	66.6156	0.868627	57.8641
tetS	0.267004	0.171569	0.0458095
mdtO	16.6193	0.710784	11.8128
tetB(48)	0.549743	0.00392157	0.00215586
vanXA	0.160144	0.0137255	0.00219806
rphB	0.0794879	0.00588235	0.000467576
vanI	0.276836	0.361765	0.10015
mtrA	1.27891	0.105882	0.135414
lmrC	0.227914	0.330392	0.075301
facT	0.238953	0.0127451	0.00304548
vanA	0	0	0
vatB	0.19951	0.103922	0.0207334
vatA	0.122009	0.00490196	0.000598086
vanRI	0.63052	0.593137	0.373985
OXA-85	13.0886	0.022549	0.295135
AQU-3	0.730917	0.00882353	0.00644927
vanSA	0.0478918	0.00490196	0.000234764
tet(V)	0.708151	0.00490196	0.00347133
mtrD	0.521821	0.47549	0.248121
patA	1.47803	0.508824	0.752058
CRP	25.2341	0.704902	17.7875
lmrD	0.52605	0.3	0.157815
H-NS	20.1703	0.609804	12.2999
emrR	22.0156	0.647059	14.2454
bacA	18.9749	0.691176	13.115
marA	20.9855	0.562745	11.8095
Klebsiella pneumoniae OmpK37	4.2524	0.496078	2.10952
ramA	2.11609	0.114706	0.242728
emrA	16.7842	0.692157	11.6173
vanRG	1.55795	0.682353	1.06307
tolC	19.3802	0.701961	13.6042
Escherichia coli acrA	17.0536	0.687255	11.7201
emrB	8.61899	0.661765	5.70374
Enterobacter cloacae acrA	0.739776	0.408824	0.302438
Klebsiella pneumoniae KpnH	7.24462	0.65098	4.7161
Escherichia coli mdfA	13.2765	0.672549	8.9291
emeA	17.3186	0.140196	2.428
pmrF	16.4771	0.661765	10.9039
Klebsiella pneumoniae acrA	2.90864	0.280392	0.815559
mdtK	1.75632	0.451961	0.793789
ACT-22	0.376507	0.027451	0.0103355
kdpE	14.3378	0.633333	9.08059
lsaB	0.198644	0.287255	0.0570613
CMY-82	0.344408	0.0245098	0.00844137
apmA	0.631003	0.0127451	0.0080422
efrA	7.52164	0.405882	3.0529
MIR-11	0.165097	0.0107843	0.00178046
LEN-26	0.122824	0.00588235	0.000722491
yojI	14.4267	0.694118	10.0138
almG	0.360735	0.0235294	0.00848789
tet(42)	4.58041	0.0480392	0.22004
ceoA	0.0953391	0.0941176	0.00897309
ACT-4	0.398498	0.0147059	0.00586026
CMY-83	0.270805	0.0166667	0.00451342
vanRA	0.451607	0.353922	0.159833
vanRB	0.358288	0.107843	0.0386389
vanRF	0.338369	0.415686	0.140655
mupA	0.943255	0.240196	0.226566
vanRL	0.375345	0.216667	0.0813247
vanSG	0.322552	0.369608	0.119218
ICR-Mc	0.0441086	0.00196078	8.64875e-05
adeB	0.135297	0.0480392	0.00649957
Vibrio cholerae varG	0.31604	0.0254902	0.00805591
CMY-70	0.324616	0.0186275	0.00604676
LlmA 23S ribosomal RNA methyltransferase	0.625374	0.639216	0.399749
opcM	0.117662	0.0362745	0.00426815
BJP-1 beta-lactamase	0.0705734	0.000980392	6.91897e-05
Burkholderia pseudomallei Omp38	0.165719	0.00294118	0.00048741
ACT-21	0.154339	0.00980392	0.00151313
vanRM	0.228596	0.230392	0.0526668
poxtA	0.164399	0.439216	0.0722067
ACT-29	0.226926	0.0117647	0.00266972
SHV-66	0.104016	0.00784314	0.00081581
adeJ	0.265815	0.0735294	0.0195452
CAU-1 beta-lactamase	0.0680362	0.00196078	0.000133404
tetB(P)	0.511712	0.441176	0.225755
otr(A)	0.15551	0.560784	0.0872074
vanRD	0.613571	0.590196	0.362127
vanG	0.850325	0.278431	0.236757
iri	0.2542	0.00294118	0.000747646
efrB	10.5174	0.35	3.6811
opmD	0.536102	0.0147059	0.00788385
MIR-15	0.148917	0.00980392	0.00145997
ACT-6	0.163717	0.0186275	0.00304963
tet36	0.275622	0.135294	0.0372901
ugd	10.6818	0.846078	9.03761
tet(43)	0.170178	0.00196078	0.000333683
optrA	0.310281	0.0343137	0.0106469
FosX	0	0	0
mefB	0.756208	0.0372549	0.0281725
rmtE2	0	0	0
SHV-64	0.0925609	0.0127451	0.0011797
AAC(6')-Ic	0.161562	0.000980392	0.000158394
OprZ	2.77462	0.233333	0.647412
LnuP	1.20933	0.24902	0.301146
vanM	0.086131	0.00980392	0.000844422
vanXYE	0	0	0
vanXYL	0	0	0
mefE	0.299584	0.147059	0.0440565
evgA	18.2776	0.583333	10.662
mupB	0.0765609	0.0421569	0.00322757
TaeA	0.553974	0.662745	0.367144
cmlv	0	0	0
vanRE	0.431043	0.072549	0.0312718
vanRC	0.599705	0.345098	0.206957
pgpB	76.3423	0.0156863	1.19753
OprJ	0.610208	0.0519608	0.0317069
aadA27	1.18722	0.0176471	0.0209509
OXA-59	0	0	0
OXA-22	0.740567	0.00196078	0.00145209
OXA-209	2.30256	0.214706	0.494374
OXA-443	0.586471	0.000980392	0.000574972
OXA-459	3.76737	0.0323529	0.121886
SHV-108	0.4587	0.0166667	0.007645
TEM-217	0.961528	0.114706	0.110293
SHV-51	0.111217	0.0215686	0.0023988
tetA(60)	0.303394	0.292157	0.0886386
SHV-188	0.168508	0.0382353	0.00644295
CTX-M-63	0.102919	0.00196078	0.000201802
VEB-9	0	0	0
LRA-3	0	0	0
LRA-13	0.881407	0.0196078	0.0172825
tet44	3.23801	0.544118	1.76186
vanHA	0	0	0
vanHF	0	0	0
mecB	0.0585856	0.00490196	0.000287184
vanD	0.463063	0.247059	0.114404
vanO	0.418069	0.117647	0.0491846
vanSC	0.902835	0.0254902	0.0230134
tet(35)	0.239074	0.223529	0.05344
MIR-5	0.142084	0.0186275	0.00264667
CMY-104	0.474762	0.0147059	0.0069818
CMY-74	0.278584	0.0235294	0.00655491
MIR-4	0.14658	0.0186275	0.00273041
CMY-37	0.875646	0.0147059	0.0128772
ACT-14	0.137825	0.0205882	0.00283757
ACT-18	0.222204	0.0186275	0.00413909
ACT-3	0.309545	0.00784314	0.0024278
ACT-23	0.242316	0.0186275	0.00451374
ACT-5	0.165048	0.0166667	0.00275081
TriA	3.2018	0.0803922	0.257399
mexP	0.681855	0.0156863	0.0106958
tet(41)	0.0952438	0.00392157	0.000373505
rgt1438	0.0635096	0.00294118	0.000186793
gimA	0.0969023	0.000980392	9.50023e-05
lsaC	2.18552	0.508824	1.11205
OpmB	8.78027	0.05	0.439013
vgaE	0.10799	0.0921569	0.00995198
MCR-3.10	0.0429558	0.00490196	0.000210568
MCR-3.5	0.485682	0.00784314	0.00380927
vgaB	0.0710282	0.0529412	0.00376032
tetA(46)	0.808255	0.629412	0.508726
MIR-1	0.110949	0.0176471	0.00195792
MIR-23	0.133688	0.0166667	0.00222814
adeF	0.247959	0.118627	0.0294148
TMB-2	0	0	0
mepA	0.373168	0.22549	0.0841458
APH(3')-IIa	2.66419	0.0235294	0.0626867
gadX	20.4137	0.621569	12.6885
TEM-162	0.592141	0.0941176	0.0557309
TEM-26	0.454514	0.0794118	0.0360937
mdtE	19.8974	0.678431	13.499
oqxA	2.4942	0.263725	0.657784
myrA	0.148066	0.0411765	0.00609685
ErmE	0.0303414	0.000980392	2.97465e-05
bcrA	0.227559	0.0941176	0.0214173
bcr-1	0.589826	0.0147059	0.00867392
cml	0.137954	0.00294118	0.000405747
amrA	0.0991013	0.00686275	0.000680107
ErmH	0.138159	0.0343137	0.00474075
tlrB conferring tylosin resistance	0.166605	0.0245098	0.00408346
r39 beta-lactamase	0.134662	0.00196078	0.000264042
vanXM	0	0	0
OXA-444	1.86723	0.000980392	0.00183061
erm(32)	0.218732	0.0245098	0.00536107
ErmV	0	0	0
Pseudomonas aeruginosa emrE	1.37941	0.0127451	0.0175808
RbpA	6.08311	0.0519608	0.316083
Erm(O)-lrm	0.0789036	0.00294118	0.000232069
OXA-60	0.717282	0.00686275	0.00492253
MSI-OXA	0.611433	0.000980392	0.000599444
vanYA	0.276237	0.022549	0.00622888
opmE	0.505417	0.0107843	0.00545057
dfrA26	6.4914	0.0441176	0.286385
sta	0	0	0
Erm(38)	0.133301	0.0117647	0.00156825
OXA-50	0.521962	0.00392157	0.00204691
aadA	1.5336	0.0941176	0.144339
TEM-123	0.364693	0.0588235	0.0214525
TEM-52	0.311413	0.095098	0.0296148
TEM-185	0.428797	0.0764706	0.0327904
APH(6)-Ib	0	0	0
mphJ	0.472902	0.000980392	0.000463629
Erm(31)	0	0	0
vanJ	0.0548451	0.000980392	5.37697e-05
vanB	0.304934	0.113725	0.0346788
vanF	0.101776	0.0147059	0.00149671
vanSF	0	0	0
vanSM	0	0	0
tet(55)	0	0	0
tet(39)	2.09868	0.00196078	0.00411507
Acinetobacter baumannii AbaF	1.3703	0.00294118	0.00403029
mecA	4.74264	0.0539216	0.255731
TEM-171	0.598985	0.112745	0.0675326
TEM-157	0.594837	0.106863	0.063566
TEM-187	0.351527	0.0578431	0.0203334
TEM-29	0.632841	0.0892157	0.0564593
TEM-201	0.815344	0.102941	0.0839324
TEM-120	0.36442	0.0715686	0.026081
TEM-96	0.430654	0.101961	0.0439098
TEM-186	0.754054	0.123529	0.0931479
TEM-80	0.511644	0.0960784	0.049158
TEM-8	0.293133	0.054902	0.0160936
TEM-60	0.216336	0.0431373	0.00933216
dfrA20	0	0	0
vgaC	0.0828291	0.022549	0.00186772
OXA-280	1.45291	0.00294118	0.00427327
TEM-183	0.483218	0.120588	0.0582704
TEM-116	0.553657	0.141176	0.0781633
TEM-195	0.251614	0.0470588	0.0118407
TEM-163	0.828723	0.104902	0.0869346
TEM-142	0.203346	0.0421569	0.00857241
TEM-54	0.518248	0.0901961	0.046744
TEM-134	0.325833	0.0480392	0.0156528
TEM-45	0.338996	0.0529412	0.0179468
TEM-115	0.394724	0.0754902	0.0297978
TEM-57	0.716996	0.111765	0.0801349
TEM-220	0.796321	0.123529	0.0983691
sul4	0.105504	0.022549	0.00237901
TEM-150	0.555066	0.111765	0.0620368
TEM-72	0.253433	0.0598039	0.0151563
TEM-102	0.579285	0.0921569	0.0533851
TEM-208	0.778165	0.112745	0.0877343
PDC-92	0.514278	0.0137255	0.00705872
PDC-75	0.528555	0.0137255	0.00725468
PDC-80	0.584359	0.0166667	0.00973932
TEM-90	0.498975	0.107843	0.0538111
TEM-93	0.353172	0.0901961	0.0318547
TEM-149	0.249157	0.0470588	0.011725
TEM-40	0.692353	0.101961	0.0705928
TEM-154	0.446737	0.0980392	0.0437978
TEM-197	0.484045	0.0901961	0.043659
TEM-158	0.7541	0.0911765	0.0687562
TEM-207	0.778017	0.119608	0.0930569
TEM-176	0.947421	0.116667	0.110532
TEM-216	0.744862	0.111765	0.0832492
TEM-196	0.692889	0.103922	0.0720061
tap	0.671473	0.00784314	0.00526645
catI	16.5805	0.0980392	1.62554
OpmH	8.83468	0.0941176	0.831499
plasmid-encoded cat (pp-cat)	5.63196	0.0696078	0.392029
TEM-1	0.799219	0.129412	0.103428
TEM-147	0.636189	0.095098	0.0605003
dfrG	1.19591	0.0147059	0.0175869
TEM-118	0.242725	0.0362745	0.00880472
TEM-205	0.333588	0.0735294	0.0245285
TEM-213	0.319285	0.0715686	0.0228508
TEM-91	0.411313	0.0911765	0.0375021
TEM-155	0.309022	0.0568627	0.0175719
TEM-152	0.327111	0.0460784	0.0150728
TEM-177	0.284121	0.0392157	0.011142
TEM-15	0.698128	0.109804	0.0766572
TEM-53	0.380226	0.054902	0.0208751
TEM-215	0.704008	0.122549	0.0862755
DIM-1 beta-lactamase	0.073197	0.00588235	0.00043057
TEM-117	0.608818	0.0980392	0.059688
OXA-474	0	0	0
TEM-198	0.819978	0.12549	0.102899
TEM-138	0.301597	0.0588235	0.017741
TEM-156	0.449485	0.105882	0.0475925
dfrA3	0	0	0
dfrA12	3.14994	0.0470588	0.148232
AAC(6')-Iae	0.299798	0.000980392	0.00029392
MCR-4.3	0.312438	0.000980392	0.000306311
salA	0.0886921	0.00294118	0.000260859
tetB(60)	0.389102	0.248039	0.0965126
tetM	9.80647	0.886275	8.69122
tetT	0.285402	0.0519608	0.0148297
FTU-1	0	0	0
mphE	0.569024	0.022549	0.0128309
vgaA	12.7786	0.0578431	0.739154
lnuD	0.353094	0.0127451	0.00450022
TEM-87	0.272967	0.0411765	0.0112398
TEM-151	0.284431	0.0539216	0.015337
TEM-110	0.373093	0.045098	0.0168257
TEM-83	0.292295	0.0441176	0.0128954
TEM-125	0.229827	0.0382353	0.00878751
TEM-79	0.637023	0.108824	0.0693231
TEM-160	0.328598	0.0696078	0.022873
TEM-168	0.490561	0.0970588	0.0476132
TEM-194	0.225629	0.0343137	0.00774216
TEM-12	0.306843	0.0676471	0.020757
TEM-131	0.222867	0.0411765	0.00917689
TEM-4	0.196419	0.0392157	0.00770271
BcI	0.624946	0.00392157	0.00245077
MCR-4.2	0	0	0
CARB-5	0.731816	0.00294118	0.0021524
CARB-8	0.884908	0.00196078	0.00173511
PDC-1	0.458534	0.0147059	0.00674314
PDC-79	0.557491	0.0137255	0.00765183
PDC-86	0.565695	0.0137255	0.00776444
vanHM	0.0359695	0.000980392	3.52642e-05
OXA-486	0.625584	0.00784314	0.00490654
lsaA	23.5504	0.116667	2.74755
AAC(6')-Isa	0.154274	0.000980392	0.000151249
dfrE	33.1054	0.101961	3.37545
AAC(6')-Ib-SK	0	0	0
OXA-488	0.385512	0.00392157	0.00151181
TEM-106	0.680905	0.111765	0.0761011
TEM-76	0.786961	0.121569	0.0956697
lnuG	0.16257	0.00392157	0.00063753
efpA	0.492012	0.00980392	0.00482364
fosA	0.696996	0.00686275	0.0047833
AAC(2')-Id	0.464077	0.000980392	0.000454977
mfpA	0.0868728	0.000980392	8.51694e-05
vanXD	0.477493	0.183333	0.0875405
OXA-485	0.179854	0.00490196	0.000881639
PDC-73	0.37015	0.0127451	0.0047176
PDC-85	0.46058	0.0147059	0.00677324
acrE	19.0805	0.671569	12.8138
TEM-11	0.330102	0.0656863	0.0216832
TEM-67	0.381667	0.0656863	0.0250703
TEM-132	0.70766	0.10098	0.0714598
TEM-191	0.375191	0.0627451	0.0235414
TEM-10	0.712189	0.106863	0.0761064
vanRN	0.214397	0.112745	0.0241722
APH(3')-IIc	12.5595	0.00784314	0.0985062
cfrA	0.0977632	0.00490196	0.000479231
TEM-71	0.445831	0.0666667	0.029722
PC1 beta-lactamase (blaZ)	18.6144	0.138235	2.57317
RlmA(II)	1.76178	0.443137	0.78071
TEM-178	0.207461	0.0372549	0.00772896
CTX-M-78	0.113565	0.00294118	0.000334014
norA	17.8482	0.123529	2.20478
TEM-135	0.841259	0.115686	0.0973221
TEM-86	0.279445	0.054902	0.0153421
mphB	15.9601	0.441176	7.04121
catB11	0.107094	0.000980392	0.000104994
APH(6)-Ic	0.921699	0.446078	0.41115
OXA-118	0	0	0
OXA-286	0	0	0
MOX-5	0.0629269	0.000980392	6.1693e-05
tet(A)	4.20598	0.353922	1.48859
MCR-2.2	0.569099	0.00294118	0.00167382
VIM-29	0	0	0
VIM-4	0	0	0
VIM-43	0	0	0
VIM-14	0	0	0
VIM-37	0	0	0
VIM-19	0	0	0
VIM-28	0	0	0
VIM-35	0	0	0
VIM-42	0	0	0
VIM-26	0	0	0
VIM-1	0	0	0
VIM-32	0	0	0
VIM-39	0	0	0
VIM-33	0	0	0
VIM-34	0	0	0
VIM-13	0	0	0
VIM-12	0	0	0
VIM-27	0	0	0
VIM-5	0	0	0
VIM-24	0	0	0
VIM-10	0	0	0
VIM-23	0	0	0
VIM-31	0	0	0
VIM-17	0	0	0
VIM-2	0	0	0
VIM-30	0	0	0
VIM-20	0	0	0
VIM-11	0	0	0
VIM-15	0	0	0
AAC(3)-Xa	0	0	0
VIM-25	0	0	0
VIM-8	0	0	0
VIM-38	0	0	0
CARB-4	0	0	0
VIM-9	0	0	0
ErmO	0	0	0
VIM-36	0	0	0
AAC(3)-Ia	0	0	0
VIM-16	0	0	0
lsaE	1.86438	0.0872549	0.162676
lnuC	24.5623	0.627451	15.4116
APH(7'')-Ia	0	0	0
dfrA19	4.74922	0.00196078	0.00931219
ErmG	26.6456	0.57451	15.3081
fusH	0.224126	0.0107843	0.00241704
FomA	0.0698914	0.000980392	6.8521e-05
VIM-3	0	0	0
lnuB	1.53417	0.077451	0.118823
APH(3')-Va	0	0	0
AAC(3)-VIIa	0	0	0
AST-1	0	0	0
EXO beta-lactamase	0	0	0
mphO	0.137823	0.00294118	0.000405363
mel	10.604	0.822549	8.7223
oleD	0.0750799	0.00196078	0.000147215
MCR-3.7	0.0599033	0.00196078	0.000117457
AAC(3)-Id	0	0	0
OXA-119	0	0	0
CARB-6	0	0	0
cmeB	2.5605	0.00784314	0.0200823
mexH	2.25198	0.0509804	0.114807
AAC(6')-Ia	0	0	0
catB10	0	0	0
OXA-455	1.74672	0.0264706	0.0462367
ErmN	0	0	0
L1 beta-lactamase	11.4528	0.0156863	0.179651
MOX-7	0.418785	0.000980392	0.000410574
tet(30)	0.102545	0.000980392	0.000100534
oleI	0.224703	0.00196078	0.000440594
OXA-114a	2.83654	0.0401961	0.114018
AAC(3)-VIIIa	0	0	0
LRA-10	0.604815	0.00196078	0.00118591
mexM	0.409599	0.0127451	0.00522038
Escherichia coli ampC1 beta-lactamase	11.2125	0.579412	6.49668
TEM-114	0.298969	0.0627451	0.0187589
ErmS	0	0	0
APH(3')-IIb	0.866916	0.0127451	0.0110489
APH(3'')-Ia	0.0839061	0.000980392	8.22609e-05
TEM-22	0.236957	0.0411765	0.00975705
TEM-47	0.62701	0.0843137	0.0528655
TEM-16	0.304818	0.0656863	0.0200224
TEM-206	0.780443	0.130392	0.101764
TEM-214	0.730133	0.123529	0.0901929
TEM-128	0.759602	0.109804	0.0834072
TEM-55	0.732526	0.106863	0.0782797
TEM-146	0.392388	0.0931373	0.0365459
TEM-3	0.327622	0.0558824	0.0183083
CTX-M-65	0.25967	0.0186275	0.00483699
arlS	1.76887	0.106863	0.189026
PDC-90	0.415458	0.0127451	0.00529506
CMY-1	0	0	0
TEM-59	0.310572	0.0460784	0.0143106
dfrA6 from Proteus mirabilis	0	0	0
APH(3')-VI	0.224633	0.00196078	0.000440457
OXA-275	0	0	0
ANT(3'')-IIc	3.83393	0.00294118	0.0112763
APH(3')-VIa	0.634605	0.000980392	0.000622161
mgrA	25.5562	0.117647	3.00661
lnuA	9.42204	0.0607843	0.572713
farA	0.82356	0.027451	0.0226075
QnrB19	1.25144	0.0117647	0.0147228
abeM	0.642411	0.00686275	0.0044087
QnrB14	0.202552	0.00588235	0.00119148
adeK	0.755966	0.0196078	0.0148229
OXA-3	0.652039	0.00196078	0.00127851
OXA-161	0	0	0
OXA-288	0	0	0
ErmX	24.7437	0.379412	9.38807
TEM-2	0.388622	0.0637255	0.0247651
TEM-133	0.346652	0.072549	0.0251492
TEM-73	0.608322	0.0882353	0.0536755
TEM-6	0.411763	0.0921569	0.0379468
TEM-104	0.926034	0.120588	0.111669
HERA-2	0.139958	0.000980392	0.000137213
TriB	2.93287	0.0529412	0.155269
MOX-8	0	0	0
adeA	1.9809	0.000980392	0.00194205
rosA	1.55729	0.413725	0.644291
mtrE	0.594887	0.137255	0.0816512
msrA	48.2489	0.129412	6.24397
LEN-39	0.14681	0.00392157	0.000575727
MCR-3.3	0.0475516	0.00490196	0.000233096
mexV	0.451595	0.027451	0.0123967
tva(A)	0.197466	0.00294118	0.000580783
vmlR	0.223897	0.284314	0.0636569
dfrA16	0.670277	0.00196078	0.00131427
OXA-198	0	0	0
adeG	0.511946	0.00294118	0.00150572
Acinetobacter baumannii AmvA	0.617996	0.0147059	0.00908818
adeH	0.649826	0.00392157	0.00254834
OXA-304	0	0	0
adeL	0.544169	0.00392157	0.002134
ADC-5	0	0	0
ADC-18	0.744712	0.000980392	0.000730109
ICR-Mo	1.98215	0.0313725	0.0621851
vanXF	0.22486	0.0127451	0.00286586
Klebsiella pneumoniae KpnE	2.39646	0.292157	0.700143
OXA-274	1.22033	0.00196078	0.0023928
VEB-1	0	0	0
vanXYC	0.421664	0.0431373	0.0181894
tet(49)	0	0	0
vanSB	0.349466	0.1	0.0349466
msrC	3.4562	0.0519608	0.179587
MUS-2 beta-lactamase	0	0	0
rmtF	2.37327	0.027451	0.0651486
vanYB	0.352549	0.108824	0.0383657
VEB-5	0	0	0
VEB-4	0	0	0
VEB-8	0	0	0
VEB-2	0	0	0
SRT-2	0.849504	0.000980392	0.000832847
msrE	0.143297	0.0166667	0.00238829
aadA5	5.68713	0.15098	0.858646
FosA2	1.60038	0.111765	0.178866
aadA4	0.285833	0.0235294	0.00672549
OXA-181	0	0	0
MCR-9	0.491127	0.045098	0.0221489
PDC-87	0.533133	0.0166667	0.00888554
CMH-1	0.338931	0.00980392	0.00332285
ERP-1	0	0	0
OXA-281	0.766188	0.00196078	0.00150233
TEM-34	0.850055	0.111765	0.0950061
TEM-112	0.459012	0.0960784	0.0441012
TEM-122	0.804229	0.109804	0.0883075
TEM-209	0.766535	0.121569	0.0931866
TEM-219	0.5902	0.0990196	0.0584414
TEM-48	0.251924	0.0529412	0.0133372
TEM-82	0.527173	0.101961	0.053751
CrpP	3.04904	0.00588235	0.0179356
OXA-211	0.453697	0.00294118	0.0013344
MCR-5	0	0	0
Acinetobacter baumannii AbaQ	0.431619	0.00392157	0.00169262
ANT(6)-Ia	0.936283	0.427451	0.400215
APH(3')-IIIa	10.4765	0.657843	6.8919
tetW	57.5844	0.891176	51.3179
SAT-4	2.89568	0.590196	1.70902
aad(6)	1.89626	0.567647	1.07641
ErmY	0	0	0
tetA(P)	1.29827	0.39902	0.518035
tet(W/N/W)	15.899	0.868627	13.8103
tet(40)	31.5965	0.745098	23.5425
dfrA1	4.6476	0.0627451	0.291614
Erm(47)	3.24344	0.000980392	0.00317985
ErmC	30.2678	0.0666667	2.01785
ANT(4')-Ib	19.5934	0.0539216	1.05651
dfrD	0.347399	0.0107843	0.00374646
tet(L)	5.5981	0.15	0.839716
tet(H)	0.463086	0.00294118	0.00136202
ErmB	95.6168	0.773529	73.9624
ErmA	1.10488	0.0411765	0.0454952
cmx	14.1965	0.05	0.709824
tet(Z)	1.45271	0.000980392	0.00142422
tet(33)	6.44682	0.0147059	0.0948062
ANT(6)-Ib	3.04344	0.711765	2.16622
tet(31)	0.172564	0.000980392	0.000169181
ErmT	0.883092	0.196078	0.173155
tet(Y)	0.0617162	0.000980392	6.05061e-05
tet32	16.1785	0.812745	13.149
aadA9	0.533696	0.0421569	0.0224989
SAT-1	14.0029	0.0284314	0.39812
Erm(33)	2.26141	0.027451	0.062078
CARB-16	0.834306	0.00294118	0.00245384
dfrF	30.7543	0.748039	23.0054
vatD	0.461415	0.146078	0.0674028
aadA13	1.07436	0.00882353	0.00947969
dfrK	0	0	0
vga(E) Staphylococcus cohnii	4.63386	0.00490196	0.022715
aadA14	0.0871294	0.00196078	0.000170842
tet(K)	41.8444	0.0931373	3.89727
CARB-10	0.304769	0.00196078	0.000597585
mphH	0.478845	0.000980392	0.000469456
dfrA14	7.08159	0.0862745	0.61096
OXA-347	14.7198	0.253922	3.73768
aadK	0.0950943	0.00196078	0.000186459
CARB-2	0.0977262	0.00294118	0.00028743
APH(4)-Ia	0.430394	0.0127451	0.00548542
mphC	71.3083	0.0980392	6.99101
tet(B)	14.0599	0.265686	3.73553
lnuF	0	0	0
CfxA5	14.1419	0.677451	9.58046
catB2	0.338809	0.00392157	0.00132866
CARB-3	0.239639	0.00196078	0.000469881
CfxA	13.7747	0.676471	9.3182
CfxA3	17.8915	0.686275	12.2785
CfxA2	17.3687	0.685294	11.9027
aadA7	1.53353	0.000980392	0.00150346
CfxA4	13.8399	0.670588	9.28089
CARB-1	0.12819	0.00294118	0.000377029
dfrI	0	0	0
dfrA15	0.187012	0.00882353	0.0016501
catIII	0.90896	0.00784314	0.00712909
spd	0	0	0
AAC(6')-31	0	0	0
aadA6/aadA10	0.342492	0.00784314	0.00268621
Erm(48)	0	0	0
AAC(6')-Ie-APH(2'')-Ia	25.3574	0.433333	10.9882
OXA-14	0.0493315	0.00196078	9.67284e-05
ACI-1	9.56858	0.136275	1.30395
AAC(3)-IIe	1.35396	0.0872549	0.118139
Mef(En2)	52.5802	0.693137	36.4453
Lactobacillus reuteri cat-TC	0.396392	0.0509804	0.0202082
vanSL	1.08297	0.0205882	0.0222965
AAC(3)-IV	0.366092	0.00882353	0.00323023
tet(45)	0.0388245	0.00392157	0.000152253
OXA-251	0.160756	0.00392157	0.000630415
OXA-320	0.688602	0.00392157	0.0027004
OXA-1	0.634194	0.00882353	0.00559583
Pseudomonas aeruginos catB6	0.149711	0.0303922	0.00455004
arr-1	0.970117	0.00490196	0.00475547
APH(2'')-IIIa	0.148252	0.00196078	0.000290689
Erm(43)	0	0	0
adeR	0.84347	0.00490196	0.00413466
OXA-31	0.460228	0.00392157	0.00180481
AAC(6')-Ib3	0.355119	0.0127451	0.00452603
ANT(3'')-Ii-AAC(6')-IId fusion protein	0.166569	0.00882353	0.00146973
Erm(36)	4.67854	0.0176471	0.0825624
fexA	1.02032	0.00588235	0.00600187
Erm(49)	1.39045	0.0205882	0.0286269
efmA	2.61066	0.0323529	0.0844624
QnrD2	0.422054	0.0186275	0.00786178
vatE	0.322131	0.00784314	0.00252652
Staphylococcus intermedius chloramphenicol acetyltransferase	1.42135	0.00392157	0.00557393
Enterococcus faecalis chloramphenicol acetyltransferase	0.736002	0.00882353	0.00649413
Streptococcus suis chloramphenicol acetyltransferase	0.488615	0.0313725	0.0153291
QnrVC6	0	0	0
abeS	0.64993	0.000980392	0.000637186
arlR	2.6985	0.114706	0.309534
Klebsiella pneumoniae KpnF	2.57512	0.168627	0.434236
AAC(6')-Ib8	0.565051	0.0117647	0.00664766
gadW	21.8278	0.634314	13.8457
Rhodobacter sphaeroides ampC beta-lactamase	0.171313	0.000980392	0.000167954
ANT(9)-Ia	0	0	0
OXA-16	0.0552397	0.000980392	5.41566e-05
bmr	0.169189	0.00196078	0.000331743
OXA-256	0.108465	0.00490196	0.000531693
OXA-233	0.32068	0.000980392	0.000314392
OXA-10	0.206051	0.00196078	0.000404021
OXA-663	0.190912	0.00490196	0.000935841
linG	0.269423	0.00392157	0.00105656
aadA10	0.421471	0.00784314	0.00330565
FosD	3.39644	0.00784314	0.0266388
vanWG	1.16786	0.292157	0.341197
mphM	0	0	0
Erm(42)	0.20504	0.00294118	0.000603058
golS	0.152071	0.000980392	0.000149089
dfrA7	1.23226	0.00980392	0.012081
dfrA15b	0.256668	0.00392157	0.00100654
dfrA30	0.52378	0.00980392	0.0051351
AAC(6')-Ib-Hangzhou	0.368718	0.00784314	0.00289191
AAC(2')-Ia	0	0	0
AAC(6')-Ii	4.74662	0.0343137	0.162874
AAC(6')-Ib4	0.460226	0.00784314	0.00360962
AAC(6')-Ib11	0.444598	0.00882353	0.00392293
vanXYN	0.137349	0.00196078	0.000269312
AAC(6')-Ib-cr	2.6956	0.0245098	0.0660686
AAC(6')-Ib9	0.316066	0.0107843	0.00340855
adeI	0.957054	0.00980392	0.00938288
cmlA5	0.459687	0.0303922	0.0139709
catB3	0.620475	0.0176471	0.0109496
cmlB1	0.466329	0.00196078	0.000914371
fusC	1.99534	0.0147059	0.0293433
catA8	11.8131	0.0127451	0.150559
Enterococcus faecium chloramphenicol acetyltransferase	0.755125	0.0127451	0.00962414
vatH	0.0891344	0.000980392	8.73867e-05
catQ	1.24873	0.0480392	0.0599882
mecD	0.0262553	0.000980392	2.57405e-05
QnrB5	0.892112	0.0127451	0.0113701
vanSD	0.58803	0.285294	0.167762
Erm(39)	0	0	0
ANT(4')-IIa	0	0	0
ANT(4')-Ia	0	0	0
ErmQ	1.32057	0.270588	0.357331
OXA-240	0.388984	0.00196078	0.000762713
OXA-11	0.136608	0.00196078	0.000267858
OXA-454	0.308814	0.00196078	0.000605517
OXA-17	0.0743203	0.00294118	0.000218589
OXA-74	0.855146	0.000980392	0.000838379
OXA-20	0	0	0
OXA-246	0.0592684	0.00294118	0.000174319
OXA-470	0	0	0
OXA-9	0	0	0
OXA-4	0.747652	0.00392157	0.00293197
OXA-224	0.578832	0.00294118	0.00170245
OXA-276	0	0	0
AAC(3)-IIa	1.02219	0.0460784	0.0471009
OKP-B-8	0.257624	0.00588235	0.00151543
TEM-143	0.826183	0.105882	0.0874782
TEM-184	0.275091	0.0656863	0.0180697
CARB-12	0	0	0
CGA-1	0	0	0
vanYF	0	0	0
AAC(6')-30/AAC(6')-Ib' fusion protein	0.219875	0.0107843	0.0023712
CfxA6	61.0438	0.540196	32.9756
mecC	0.0288	0.000980392	2.82353e-05
Erm(30)	0	0	0
cfr(B)	1.37604	0.0401961	0.0553115
PDC-89	0.432726	0.0127451	0.00551514
DHA-15	0.0966369	0.00196078	0.000189484
DHA-16	0	0	0
AQU-1	1.57662	0.0431373	0.0680112
ADC-20	0	0	0
Staphylococcus aureus norA	0.78377	0.0441176	0.0345781
tet(J)	1.67191	0.0137255	0.0229478
blt	0	0	0
cmlA6	0.529441	0.0264706	0.0140146
Brucella suis mprF	0	0	0
mecR1	6.4841	0.0323529	0.20978
vanTG	0.971727	0.278431	0.270559
abcA	0.0237502	0.000980392	2.32845e-05
AAC(6')-Iad	0	0	0
mexG	0.947964	0.0147059	0.0139406
mphF	0.0589049	0.00196078	0.0001155
AAC(6')-Ib-Suzhou	0.6136	0.00882353	0.00541411
tetU	8.99544	0.0107843	0.0970096
OXA-140	0.46614	0.00588235	0.002742
erm45	3.89077	0.00294118	0.0114434
OXA-142	0.172362	0.00294118	0.000506947
TEM-153	0.524375	0.0833333	0.0436979
vanC	0.625969	0.0215686	0.0135013
CMY-9	0	0	0
vanXO	0.094971	0.000980392	9.31089e-05
VatI	0.207333	0.00686275	0.00142287
adeN	0.163973	0.000980392	0.000160758
imiH	0	0	0
OXA-33	0.184746	0.00588235	0.00108674
AAC(2')-IIa	0	0	0
OXA-46	0	0	0
OXA-37	0	0	0
OXA-368	0.106893	0.000980392	0.000104797
OXA-63	0	0	0
OXA-137	0.0914425	0.000980392	8.96496e-05
OXA-32	0	0	0
AAC(3)-IIIc	0	0	0
OXA-96	0	0	0
ARL-4	0	0	0
OKP-B-7	0.120435	0.00882353	0.00106266
OXY-3-1	0.0916408	0.00392157	0.000359376
SCO-1	0.436393	0.000980392	0.000427836
tetB(46)	0.743912	0.641176	0.476979
LRA-1	0.928473	0.0137255	0.0127437
VgbA	0	0	0
APH(2'')-IIa	0.915955	0.22549	0.206539
THIN-B beta-lactamase	0.0742995	0.00196078	0.000145685
clbA	0.128503	0.0127451	0.00163778
MOX-9	0	0	0
ADC-79	0	0	0
OCH-8	0.521635	0.000980392	0.000511407
OCH-6	0	0	0
Rhodococcus fascians cmr	0.0880332	0.000980392	8.6307e-05
tet(D)	1.45553	0.0382353	0.0556525
tet(57)	0.134356	0.00196078	0.000263443
norB	0.276223	0.00588235	0.00162484
catS	6.185	0.482353	2.98335
lnuE	1.34006	0.00294118	0.00394137
vanWB	0.361457	0.0892157	0.0322477
emtA	0.0613879	0.000980392	6.01842e-05
DHA-10	0.0635893	0.000980392	6.23424e-05
ACT-8	0.132554	0.0147059	0.00194933
vanXYG	1.41797	0.293137	0.41566
rosB	0.513569	0.0343137	0.0176224
FosA6	3.05376	0.155882	0.476028
AAC(6')-Iai	0	0	0
vatF	0.32151	0.0196078	0.00630412
FosA5	2.32389	0.135294	0.314408
ACC-3	3.5266	0.00294118	0.0103723
ADC-11	0	0	0
vanXB	0.45716	0.0803922	0.0367521
catA4	1.64084	0.0147059	0.0241299
sdiA	0.750642	0.223529	0.167791
sul3	2.59021	0.0333333	0.0863402
OXA-390	0	0	0
OXA-203	0	0	0
OXA-364	0.831751	0.00686275	0.00570809
Rm3 beta-lactamase	0.0532276	0.000980392	5.21839e-05
ADC-6	0	0	0
ADC-10	0	0	0
cmrA	0.5735	0.00392157	0.00224902
EreA	0.03525	0.000980392	3.45589e-05
EreB	0	0	0
adeC	0.792768	0.00196078	0.00155445
vanXI	0.10183	0.00490196	0.000499165
FosA3	1.64501	0.00980392	0.0161275
qnrE1	0.87951	0.0166667	0.0146585
OXA-178	0	0	0
OXA-388	0	0	0
OXA-259	0	0	0
y56 beta-lactamase	0	0	0
FONA-3	0	0	0
vanN	0.139651	0.00588235	0.000821474
MIR-6	0.214958	0.0176471	0.00379338
CMY-93	0.136413	0.0196078	0.00267476
ADC-1	0	0	0
Campylobacter coli chloramphenicol acetyltransferase	8.54353	0.521569	4.45604
Escherichia coli emrE	21.4036	0.42549	9.10702
AAC(6')-Im	1.14285	0.213725	0.244255
EBR-2	0	0	0
clcD	0.763938	0.045098	0.0344521
MUS-1 beta-lactamase	0	0	0
APH(3')-VIIIa	0	0	0
cmeA	5.56854	0.00294118	0.0163781
vgaALC	14.2284	0.0647059	0.920661
Erm(37)	0	0	0
AAC(2')-Ib	0	0	0
ArmR	2.41366	0.00490196	0.0118317
FosB	8.0008	0.000980392	0.00784392
CGB-1 beta-lactamase	0	0	0
MIR-14	0.510582	0.0127451	0.00650742
vanZF	1.91285	0.0303922	0.0581356
IND-1	0.722278	0.000980392	0.000708116
BcII	2.2184	0.00196078	0.0043498
AAC(6')-Is	0	0	0
APH(6)-Ia	0.105385	0.000980392	0.000103319
BLA1	2.13479	0.000980392	0.00209293
vanZA	0.500064	0.000980392	0.000490259
clbB	0	0	0
AAC(2')-Ic	0.0906068	0.000980392	8.88302e-05
ADC-43	0.466394	0.000980392	0.000457249
qnrE2	0.962441	0.00882353	0.00849213
IND-14	0	0	0
IND-5	0	0	0
IND-8	0	0	0
Chryseobacterium meningosepticum BlaB	0	0	0
Bla2	0.568586	0.000980392	0.000557437
OXA-350	0	0	0
OXA-326	0	0	0
rmtE	0	0	0
OXA-270	0	0	0
OXA-417	0	0	0
OXY-2-9	0.254796	0.00392157	0.000999199
OXY-2-8	0.293296	0.00392157	0.00115018
FomB	0.0645644	0.00392157	0.000253194
vanHO	0	0	0
PDC-74	0.640079	0.0205882	0.0131781
PDC-81	0.421463	0.0127451	0.00537159
PDC-83	0.520086	0.0215686	0.0112175
ACT-2	0.643285	0.0117647	0.00756805
MIR-13	0.139818	0.0147059	0.00205615
ACT-38	0.220879	0.0147059	0.00324823
ADC-3	0.494848	0.000980392	0.000485145
PDC-10	0.321142	0.0156863	0.00503751
lin	0.043266	0.00196078	8.48352e-05
MOX-4	0	0	0
TEM-189	0.448058	0.10098	0.045245
MOX-2	0	0	0
MOX-3	0	0	0
MOX-6	0.950132	0.0284314	0.0270136
TEM-75	0.235113	0.0411765	0.00968112
OXA-232	0	0	0
OXA-535	0	0	0
TEM-33	1.04373	0.115686	0.120745
TEM-136	0.489075	0.10098	0.0493869
TEM-19	0.377818	0.0745098	0.0281511
ADC-58	0	0	0
PDC-7	0.33959	0.0137255	0.00466103
MCR-3.8	0.0557017	0.00686275	0.000382266
MCR-4.5	0	0	0
MCR-5.2	0.275862	0.00294118	0.000811359
OXA-427	3.12925	0.00196078	0.00613579
OXA-247	0	0	0
TEM-148	0.899867	0.115686	0.104102
TEM-159	0.286071	0.0676471	0.0193519
TEM-111	0.196451	0.0480392	0.00943734
TEM-108	0.540326	0.077451	0.0418488
MIR-16	0.135862	0.0205882	0.00279715
AAC(6')-Iaj	0	0	0
aacA43	0	0	0
vanYM	0	0	0
OXA-373	0.630582	0.00294118	0.00185465
FAR-1	0.133214	0.00196078	0.000261205
PER-6	1.4718	0.0284314	0.0418454
BES-1	0	0	0
farB	1.04115	0.0323529	0.0336844
arr-8	0	0	0
OXA-464	0.162189	0.00588235	0.000954054
cphA5	0	0	0
CTX-M-114	1.06776	0.0127451	0.0136087
VEB-3	0	0	0
cfrC	15.5536	0.00196078	0.0304973
vanTE	0.0535889	0.00686275	0.000367767
mepR	1.40365	0.0333333	0.0467883
OXA-473	0	0	0
pmrA	1.39303	0.351961	0.490293
qacB	47.035	0.108824	5.11852
Staphylococcus aureus FosB	0.700243	0.0147059	0.0102977
AAC(2')-Ie	0	0	0
mgtA	0.193342	0.000980392	0.000189551
ErmW	0.129824	0.000980392	0.000127279
Erm(K)	0	0	0
APH(3')-Vc	0	0	0
Bacillus clausii chloramphenicol acetyltransferase	0.121666	0.000980392	0.000119281
BPU-1	0.0656065	0.000980392	6.43201e-05
chrB	0.0882551	0.00196078	0.000173049
viomycin phosphotransferase	0	0	0
BahA	0.0213328	0.000980392	2.09145e-05
CatU	0	0	0
Bacillus pumilus cat86	0.109952	0.000980392	0.000107796
cipA	0.0709157	0.00294118	0.000208576
erm(40)	0.0724987	0.000980392	7.10772e-05
APH(3')-Vb	0.154272	0.000980392	0.000151247
OKP-B-20	0.14903	0.00294118	0.000438322
ErmD	0.281286	0.000980392	0.00027577
blaF	1.2327	0.00196078	0.00241706
VgbB	0	0	0
lmrB	0	0	0
vgaD	0.0323191	0.00196078	6.33707e-05
kamB	0	0	0
AAC(2')-IIb	0	0	0
APH(3'')-Ic	0	0	0
imiS	0.0724255	0.000980392	7.10054e-05
ErmU	0	0	0
OXA-164	0	0	0
OKP-B-10	0.108998	0.00294118	0.000320582
mphA	4.7027	0.168627	0.793005
mphL	0.544231	0.000980392	0.00053356
Bacillus subtilis mprF	0.0472639	0.000980392	4.63372e-05
mdsC	0.255958	0.00392157	0.00100376
blaR1	0	0	0
arr-5	0	0	0
OXA-53	0	0	0
tet(56)	0	0	0
OXA-363	0.470073	0.00196078	0.000921712
OXA-372	0	0	0
OXA-205	0	0	0
OXA-36	0.164655	0.000980392	0.000161427
LRA-12	0	0	0
OXA-284	1.5908	0.00392157	0.00623845
TEM-81	0.514836	0.111765	0.0575405
TEM-109	0.519531	0.0823529	0.0427849
TEM-139	0.486174	0.0696078	0.0338415
OXA-13	0	0	0
OXA-147	0	0	0
OXA-21	0.537473	0.00392157	0.00210774
TEM-166	0.834637	0.121569	0.101466
TEM-130	0.360567	0.0686275	0.0247448
TEM-24	0.427606	0.0529412	0.0226379
GES-7	0	0	0
LpeA	0	0	0
OXA-28	0	0	0
OXA-7	0	0	0
OXA-101	0	0	0
TEM-30	0.846596	0.115686	0.0979395
TEM-85	0.238978	0.0598039	0.0142918
TEM-70	0.794985	0.126471	0.100542
TEM-167	0.208186	0.0372549	0.00775593
TEM-105	0.813104	0.131373	0.10682
GES-22	0	0	0
GES-11	0	0	0
GES-1	0	0	0
GES-20	0	0	0
GES-16	0	0	0
GES-15	0	0	0
GES-18	0	0	0
GES-24	0	0	0
RCP-1	0	0	0
arr-7	0	0	0
Tet(47)	0	0	0
LCR-1	0	0	0
OXA-19	0	0	0
OXA-361	0.743279	0.00784314	0.00582964
TEM-121	0.354636	0.0529412	0.0187748
TEM-188	0.343581	0.0647059	0.0222317
TEM-95	0.81575	0.117647	0.0959705
TEM-107	0.566683	0.0882353	0.0500014
TEM-88	0.543815	0.0931373	0.0506495
TEM-137	0.42324	0.0686275	0.0290459
TEM-28	0.735468	0.107843	0.0793152
TEM-144	0.766661	0.0990196	0.0759144
TEM-141	0.815207	0.107843	0.0879144
TEM-193	0.252693	0.0509804	0.0128824
TEM-127	0.74407	0.110784	0.0824313
GES-21	0	0	0
GES-3	0	0	0
GES-4	0	0	0
GES-2	0	0	0
GES-6	0	0	0
OCH-7	0	0	0
tet(E)	0.242291	0.00490196	0.0011877
OXA-56	0	0	0
GES-9	0	0	0
GES-14	0	0	0
OXA-145	0	0	0
GES-12	0	0	0
GES-13	0	0	0
GES-19	0	0	0
CTX-M-74	0.0980773	0.000980392	9.61542e-05
catB8	0.106691	0.00686275	0.000732191
APH(3')-IX	0	0	0
OXA-129	0	0	0
TEM-92	0.237154	0.0509804	0.0120902
GES-17	0	0	0
GES-8	0	0	0
GOB-10	0	0	0
cmlA8	0.068907	0.00294118	0.000202668
CTX-M-8	0.155062	0.00490196	0.000760109
PDC-78	0.533313	0.0147059	0.00784284
EBR-1 beta-lactamase	0	0	0
PDC-82	0.66813	0.0117647	0.00786035
PDC-77	0.522781	0.0127451	0.00666289
PDC-76	0.401126	0.0196078	0.00786522
PDC-8	0.477211	0.0117647	0.00561425
PDC-93	0.702668	0.0117647	0.00826668
AAC(6')-Iak	0.715299	0.00294118	0.00210382
PDC-5	0.493747	0.0156863	0.00774504
PDC-2	0.489001	0.00588235	0.00287647
OXA-212	1.3673	0.00686275	0.00938346
PDC-9	0.490022	0.0147059	0.0072062
PDC-84	0.444216	0.00980392	0.00435506
PDC-3	0.425936	0.0137255	0.00584617
PDC-6	0.612535	0.0205882	0.012611
PDC-4	0.453967	0.0147059	0.00667598
AAC(6')-Iz	2.31247	0.00784314	0.0181371
OXA-282	0.579913	0.000980392	0.000568542
OXA-360	0	0	0
OXA-335	0.816389	0.00196078	0.00160076
AAC(6')-Ih	0	0	0
ADC-23	1.76869	0.000980392	0.00173401
ANT(3'')-IIb	0	0	0
OXA-309	0.295751	0.00392157	0.00115981
ACT-17	0.347389	0.0294118	0.0102173
ykkD	0.162778	0.000980392	0.000159587
IND-9	0	0	0
OXA-133	0	0	0
OXA-421	0.581867	0.00392157	0.00228183
OXA-278	0.617851	0.00196078	0.00121147
OXA-285	0.0579913	0.000980392	5.68542e-05
GOB-1 beta-lactamase	0	0	0
CPS-1	0	0	0
dfrC	29.2281	0.106863	3.1234
PDC-91	0.513475	0.0107843	0.00553747
PDC-88	0.478843	0.00882353	0.00422508
SRT-1	0.480129	0.00294118	0.00141214
ACT-35	0.894305	0.0215686	0.0192889
ACT-28	0.978885	0.0333333	0.0326295
ACT-32	0.368567	0.0254902	0.00939485
FOX-5	3.24095	0.0343137	0.111209
ADC-68	0	0	0
QnrB27	0.363238	0.000980392	0.000356116
TUS-1 beta-lactamase	0	0	0
GOB-2	0	0	0
OXA-103	0	0	0
OXA-271	0.744377	0.000980392	0.000729782
OXA-273	0.603818	0.000980392	0.000591979
OXA-333	0.764901	0.00294118	0.00224971
OXA-258	0.0532628	0.000980392	5.22184e-05
OXA-18	0	0	0
OXA-457	3.20305	0.0313725	0.100488
OXA-362	0.345425	0.00196078	0.000677304
OXA-277	0	0	0
OXA-283	0.461407	0.00196078	0.00090472
OXA-287	0	0	0
ESP-1	0	0	0
CME-1	0	0	0
PER-2	1.07541	0.0215686	0.0231952
PER-7	0	0	0
PER-3	0	0	0
DHA-7	0	0	0
DHA-18	0.236912	0.00294118	0.000696801
ACT-9	0.251131	0.0235294	0.00590896
ACT-30	0.203006	0.0127451	0.00258733
MIR-3	0.169205	0.0235294	0.00398129
ACT-36	0.188535	0.00980392	0.00184838
ACT-31	0.255327	0.0137255	0.00350449
CMY-40	0.0814904	0.00784314	0.00063914
ACT-27	0.337488	0.0284314	0.00959526
ACT-12	0.383971	0.0294118	0.0112933
ACT-24	0.240164	0.0156863	0.00376728
ACT-7	0.609081	0.022549	0.0137342
ADC-2	0	0	0
ADC-13	0	0	0
ADC-15	0	0	0
ADC-16	0	0	0
ADC-42	0	0	0
ADC-44	0	0	0
OCH-5	0	0	0
tet(50)	0	0	0
CARB-22	0	0	0
CARB-17	0	0	0
catB9	0.442842	0.0264706	0.0117223
CARB-23	0	0	0
CARB-19	0	0	0
CARB-20	0	0	0
CARB-21	0	0	0
qacA	45.368	0.120588	5.47084
PNGM-1	0	0	0
hmrM	0.783333	0.0490196	0.0383987
SFB-1	0	0	0
TMB-1	0	0	0
tet(48)	0	0	0
QnrC	0	0	0
vanTN	0.0829038	0.0186275	0.00154429
dfrA22	0	0	0
fusB	2.88931	0.0264706	0.0764818
QnrA2	0	0	0
OXA-664	0	0	0
GIM-2	0	0	0
OXA-55	0	0	0
cdeA	0.454081	0.0578431	0.0262655
MCR-1.9	0.11594	0.00784314	0.000909335
TLA-2	0	0	0
SMB-1 beta-lactamase	0	0	0
CTX-M-19	0.282271	0.0215686	0.0060882
CTX-M-85	0.317343	0.0127451	0.00404456
OKP-B-13	0.0890712	0.00392157	0.000349299
OKP-B-19	0.18652	0.00294118	0.000548589
CTX-M-122	0.292006	0.0156863	0.00458048
OCH-1	0	0	0
OXA-322	0	0	0
ADC-21	0	0	0
dfrB3	1.26754	0.00196078	0.00248538
OXA-330	0	0	0
OXA-358	0	0	0
OXA-267	0	0	0
OXA-332	0	0	0
QnrB48	2.64091	0.00686275	0.0181239
OXA-328	0	0	0
OXA-324	0	0	0
OXA-353	0	0	0
BUT-1	1.73951	0.00686275	0.0119378
ADC-22	0	0	0
OXA-352	0	0	0
OXA-354	0	0	0
ADC-12	0	0	0
QnrB65	0.0936004	0.00196078	0.00018353
QnrB22	0.11187	0.000980392	0.000109676
QnrB59	0.187374	0.00784314	0.0014696
QnrB16	0.464029	0.00980392	0.0045493
QnrB20	0.222943	0.0147059	0.00327858
OXA-29	0	0	0
OXA-329	0	0	0
OXA-325	0	0	0
OXA-349	0	0	0
OXA-268	0	0	0
TEM-43	0.52805	0.0862745	0.0455573
LRA-7	0.0613324	0.000980392	6.01298e-05
ACT-10	0.328517	0.0137255	0.00450906
ADC-7	0	0	0
ADC-41	0	0	0
ADC-56	0	0	0
ADC-76	0	0	0
tet(54)	0	0	0
OXA-12	0.423325	0.00490196	0.00207512
DES-1	0.520035	0.0196078	0.0101968
FOX-9	0.413806	0.00196078	0.000811384
FOX-1	0	0	0
cphA2	0.0562618	0.000980392	5.51587e-05
cphA7	0	0	0
cphA8	0.112524	0.000980392	0.000110317
CEPH-A3	0.13074	0.00294118	0.000384531
cphA6	0	0	0
FOX-2	0	0	0
cphA4	1.60799	0.000980392	0.00157646
FOX-7	0.0374589	0.000980392	3.67244e-05
FOX-4	0.381532	0.000980392	0.000374051
FOX-3	0.0630912	0.000980392	6.18541e-05
AQU-2	0.344275	0.00294118	0.00101257
CepS beta-lactamase	0.288552	0.00392157	0.00113158
FOX-10	0	0	0
FOX-8	0.0630912	0.000980392	6.18541e-05
CBP-1	1.35283	0.00392157	0.00530523
CMY-101	0.284185	0.0156863	0.00445781
CMY-100	0.121183	0.0117647	0.00142569
CMY-59	1.00186	0.0490196	0.0491109
vanYG1	0.0844353	0.0186275	0.00157281
OXY-1-4	1.24472	0.022549	0.0280671
OXY-6-3	1.42319	0.0176471	0.0251152
OXY-1-2	0.592931	0.0264706	0.0156952
OXY-1-3	0.857228	0.0294118	0.0252126
vanKI	0	0	0
cepA beta-lactamase	11.7481	0.694118	8.15456
CblA-1	26.0548	0.723529	18.8514
vanYD	0.575059	0.104902	0.0603248
vanHD	0.357714	0.226471	0.0810117
vanVB	1.03789	0.0715686	0.0742806
TEM-78	0.300022	0.0460784	0.0138245
TEM-84	0.295147	0.0696078	0.0205445
TEM-145	0.477794	0.0852941	0.040753
TEM-68	0.562557	0.0862745	0.0485344
mdsA	0.0550931	0.00196078	0.000108026
tsnR	1.93567	0.00294118	0.00569316
GOB-3	0	0	0
GOB-6	0	0	0
AAC(3)-IIIa	0	0	0
TEM-126	0.803588	0.106863	0.0858737
TEM-190	0.420124	0.0509804	0.0214181
GOB-18	0	0	0
GOB-9	0	0	0
CTX-M-89	0	0	0
LRA-9	0.0783378	0.00294118	0.000230405
tet(51)	0	0	0
Chlamydia trachomatis intrinsic murA conferring resistance to fosfomycin	0	0	0
mphK	0	0	0
ykkC	0	0	0
tmrB	0	0	0
ACT-13	0.254932	0.0137255	0.00349907
MIR-9	0.184067	0.0127451	0.00234595
ACT-1	0.536628	0.00490196	0.00263053
MIR-10	0.150345	0.0196078	0.00294795
MIR-17	0.226421	0.0186275	0.00421765
TEM-17	0.343397	0.0627451	0.0215465
MIR-2	0.1568	0.0166667	0.00261333
FosB3	4.46561	0.00686275	0.0306463
FosB5	2.3219	0.00686275	0.0159346
TEM-169	0.757963	0.0980392	0.0743101
TEM-113	0.235802	0.0352941	0.00832241
catP	2.17188	0.42451	0.921984
TEM-89	0.215192	0.0352941	0.007595
TEM-199	0.328455	0.0558824	0.0183548
TEM-20	0.299177	0.0509804	0.0152522
TEM-182	0.637764	0.0931373	0.0593996
TEM-63	0.492731	0.0588235	0.0289842
TEM-49	0.330007	0.0509804	0.0168239
TEM-101	0.319496	0.05	0.0159748
ACT-16	0.333134	0.0176471	0.00587883
ACT-19	0.444862	0.00294118	0.00130842
CMY-19	0	0	0
CMY-11	0	0	0
sgm	0	0	0
Sed1 beta-lactamase	0.117951	0.00294118	0.000346914
SHV-41	0.228623	0.0127451	0.00291382
erm(46)	1.51906	0.00294118	0.00446782
SHV-48	0.416745	0.0147059	0.0061286
OXY-5-1	5.17066	0.0215686	0.111524
CTX-M-81	0.197434	0.0166667	0.00329057
LRA-17	0	0	0
clbC	0	0	0
LRA-18	0	0	0
GOB-16	0	0	0
GOB-7	0	0	0
PEDO-1	0	0	0
CTX-M-152	0.078124	0.00294118	0.000229777
CTX-M-75	0.118741	0.00294118	0.000349239
HERA-4	0.279915	0.000980392	0.000274427
HERA-8	0	0	0
CTX-M-39	0.0827531	0.000980392	8.11305e-05
tet(53)	0	0	0
LRA-19	0	0	0
AAC(6')-Ir	0	0	0
OCH-4	0	0	0
OXA-43	0	0	0
OXA-42	0	0	0
OXA-297	0	0	0
OXA-298	0	0	0
CTX-M-41	0	0	0
LRA-5	0	0	0
APH(9)-Ib	0	0	0
patB	1.33254	0.52549	0.700235
JOHN-1 beta-lactamase	0	0	0
GOB-12	0	0	0
KHM-1 beta-lactamase	0	0	0
OXA-299	0	0	0
GOB-15	0	0	0
OXA-296	0	0	0
GOB-11	0	0	0
GOB-14	0	0	0
arr-4	0	0	0
QnrB73	0.173802	0.00196078	0.000340788
QnrB29	1.75517	0.00980392	0.0172076
IMP-12	0	0	0
IMP-33	0	0	0
OKP-A-16	0.0955527	0.00196078	0.000187358
GOB-13	0	0	0
DHA-2	0.157628	0.00196078	0.000309075
CMY-15	0.114428	0.00784314	0.000897471
ADC-82	0	0	0
TEM-164	0.900124	0.110784	0.0997196
TEM-192	0.649643	0.0990196	0.0643273
TEM-124	0.527101	0.0852941	0.0449586
TEM-42	0.251664	0.0392157	0.00986919
TEM-7	0.248845	0.0401961	0.0100026
TEM-129	0.39183	0.0715686	0.0280428
TEM-21	0.209578	0.0421569	0.00883513
TEM-94	0.327266	0.0313725	0.0102672
TEM-211	0.218887	0.0333333	0.00729623
MIR-12	0.16037	0.0196078	0.00314451
CTX-M-47	0.258115	0.0196078	0.00506109
ACT-25	0.299496	0.0205882	0.0061661
MCR-3.6	0.0923902	0.00196078	0.000181157
ACT-20	0.245252	0.0245098	0.00601109
mecI	11.558	0.00980392	0.113314
ACT-37	1.37082	0.0127451	0.0174712
ACT-15	0.369537	0.0186275	0.00688354
OXA-228	0	0	0
OXA-355	0	0	0
OXA-301	0.129048	0.000980392	0.000126517
FosB4	5.65655	0.00588235	0.0332738
SHV-120	0.134712	0.0107843	0.00145278
ACT-33	0.402409	0.0245098	0.00986296
SHV-126	0.15531	0.00980392	0.00152265
OXA-418	0.129048	0.000980392	0.000126517
OXA-230	0.129048	0.000980392	0.000126517
SHV-97	0.13331	0.0176471	0.00235253
arr-3	4.75194	0.0215686	0.102493
dfrB6	0	0	0
CMY-8	0	0	0
SHV-76	0.230362	0.0147059	0.00338767
AAC(6')-Ib'	0.396767	0.00588235	0.00233392
tet(38)	0.950201	0.0607843	0.0577573
FEZ-1 beta-lactamase	0	0	0
SHV-133	0.121591	0.00980392	0.00119207
OKP-A-14	0	0	0
OKP-A-13	0.164844	0.000980392	0.000161612
CTX-M-147	0.236136	0.0156863	0.0037041
CTX-M-48	0.242923	0.0205882	0.00500135
CTX-M-26	0.543206	0.000980392	0.000532555
CTX-M-13	0.187418	0.0156863	0.0029399
CTX-M-111	0.224094	0.0176471	0.00395459
tet(52)	0	0	0
macA	6.79788	0.0431373	0.293242
LpeB	0.0492012	0.00294118	0.000144709
dfrB2	0	0	0
IMP-16	0	0	0
dfrB4	5.47944	0.000980392	0.005372
IMP-41	0	0	0
APH(9)-Ia	0	0	0
IMP-44	0	0	0
IMP-22	0	0	0
QnrB28	0.197328	0.00392157	0.000773836
ADC-17	0	0	0
AAC(6')-Ib	0.421297	0.00588235	0.00247822
AAC(6')-32	0	0	0
QnrB33	1.17661	0.00196078	0.00230709
CFE-1	0.408761	0.0186275	0.00761417
CMY-119	0.423619	0.0117647	0.00498375
FosA4	0.387558	0.00882353	0.00341963
AAC(6')-Ix	0	0	0
LAT-1	0.186018	0.00588235	0.00109423
ADC-14	0.466394	0.000980392	0.000457249
AAC(6')-IIc	0.242018	0.000980392	0.000237272
IND-10	0	0	0
OXA-45	0	0	0
OXA-57	0.131896	0.000980392	0.00012931
OXA-213	0	0	0
OXA-305	0	0	0
OXY-2-3	0.333576	0.00392157	0.00130814
OXY-2-2	1.0842	0.00490196	0.00531469
OXY-2-7	0.411889	0.00588235	0.00242288
OXY-2-10	0.555073	0.00686275	0.00380932
CTX-M-94	0	0	0
CTX-M-100	0	0	0
CTX-M-17	0.272836	0.0215686	0.00588469
AAC(3)-Ib/AAC(6')-Ib''	0.230037	0.00882353	0.00202974
vanSN	0.0932189	0.000980392	9.13911e-05
ADC-4	0	0	0
ADC-39	0	0	0
OXA-5	0	0	0
OXA-392	0.177795	0.000980392	0.000174309
OXA-47	0	0	0
IMP-28	0	0	0
OXA-35	0	0	0
VIM-6	0	0	0
TLA-1	0	0	0
catII from Escherichia coli K-12	0.899166	0.0294118	0.0264461
SHV-20	0.116118	0.00588235	0.000683047
SPM-1	0	0	0
RSA-2	0	0	0
cmlA4	0.0898459	0.0127451	0.00114509
IMP-11	0	0	0
IMP-2	0	0	0
GOB-5	0	0	0
CTX-M-50	0.25481	0.0166667	0.00424683
CTX-M-87	0.24403	0.0156863	0.00382793
IMP-9	0	0	0
CTX-M-91	0.0977415	0.000980392	9.5825e-05
IMP-21	0	0	0
IMP-24	0	0	0
VgbC	0	0	0
SPG-1	0	0	0
dfrB1	0	0	0
ADC-77	0	0	0
OXA-294	0	0	0
OXA-295	0	0	0
AAC(6')-Ib10	0.621119	0.0107843	0.00669834
KPC-14	0	0	0
KPC-10	0	0	0
KPC-4	0	0	0
KPC-13	0	0	0
KPC-17	0	0	0
KPC-1	0	0	0
CMY-10	0	0	0
SHV-1	0.129397	0.0137255	0.00177604
SHV-86	0.112007	0.0186275	0.00208641
CTX-M-102	0.161862	0.0196078	0.00317377
tet37	5.46238	0.106863	0.583725
mtrC	1.86885	0.045098	0.0842816
LRA-2	0	0	0
LEN-1	0.17214	0.00784314	0.00135012
Clostridium butyricum catB	0.106226	0.000980392	0.000104143
FusF	3.14828	0.0127451	0.0401251
AAC(3)-VIa	0	0	0
vatC	0	0	0
APH(2'')-IVa	0.238775	0.0401961	0.00959782
APH(2'')-Ig	0.980641	0.0921569	0.0903728
Vibrio anguillarum chloramphenicol acetyltransferase	0.643174	0.159804	0.102782
FosB1	3.77484	0.00686275	0.0259058
APH(2'')-Ie	0.0857526	0.00490196	0.000420356
cmlB	0	0	0
BAT-1	0	0	0
AAC(6')-Iid	2.45105	0.00784314	0.0192239
AAC(6')-Iih	0.212359	0.00490196	0.00104098
AAC(3)-IId	4.29233	0.15098	0.648058
Staphylococcys aureus LmrS	2.59927	0.0715686	0.186026
erm(44)	2.52249	0.00196078	0.00494606
APH(3')-VIIa	0.271186	0.0186275	0.0050515
FosB6	4.20711	0.00882353	0.0371216
ARL-1	0	0	0
ARL-2	0	0	0
ARL-6	0	0	0
dfrA17	6.48406	0.128431	0.832756
Clostridium perfringens mprF	3.04583	0.0656863	0.200069
ANT(4')-IIb	0	0	0
CTX-M-158	0.409741	0.00392157	0.00160683
PER-5	0	0	0
CMY-55	0.150104	0.00490196	0.000735802
CMY-32	0.146588	0.00882353	0.00129342
CMY-136	0.194157	0.00686275	0.00133245
tet(59)	0.0709908	0.00294118	0.000208797
vanTC	0.846771	0.00980392	0.00830168
SHV-159	0.114417	0.022549	0.00258
OKP-A-11	0.120904	0.00294118	0.000355601
LEN-12	0.158515	0.00784314	0.00124326
ROB-1	0.550468	0.00686275	0.00377772
APH(2'')-If	6.68718	0.272549	1.82258
IMP-8	0	0	0
CARB-9	0	0	0
CARB-7	0	0	0
MCR-3.9	0.0409699	0.00294118	0.0001205
MCR-1.5	0.0807995	0.00784314	0.000633721
MCR-1.2	0.0870709	0.00686275	0.000597546
DHA-19	0.0667684	0.000980392	6.54592e-05
DHA-17	0.100532	0.000980392	9.85608e-05
DHA-13	0.108747	0.000980392	0.000106615
DHA-6	0	0	0
DHA-9	0.0667684	0.000980392	6.54592e-05
DHA-20	0.266893	0.00196078	0.000523319
DHA-3	0.0921755	0.00392157	0.000361473
DHA-1	0.0595112	0.000980392	5.83443e-05
DHA-14	0.190768	0.000980392	0.000187027
AAC(6')-IIb	0	0	0
CAM-1	0	0	0
FosK	0	0	0
OXA-134	0.450758	0.00196078	0.000883839
OXA-300	0.129048	0.000980392	0.000126517
SAT-3	0	0	0
FosA7	6.96015	0.0411765	0.286594
OXA-266	0	0	0
OXA-397	0	0	0
determinant of bleomycin resistance	0	0	0
IMP-13	0.0724422	0.000980392	7.10218e-05
GIM-1	0	0	0
OXA-420	0	0	0
dfrA28	0.341333	0.00392157	0.00133856
IMP-19	0	0	0
IMP-20	0	0	0
OXA-436	0	0	0
AAC(3)-IIb	0	0	0
OXA-400	0	0	0
OXA-237	0	0	0
OXA-279	0	0	0
OXA-58	0	0	0
HERA-6	0	0	0
CTX-M-159	0.0654147	0.000980392	6.41321e-05
CTX-M-25	0	0	0
CTX-M-137	0.267204	0.0137255	0.00366751
OXA-155	0	0	0
Erm(34)	0	0	0
OXA-236	0	0	0
OXA-235	0	0	0
OXA-243	1.35606	0.0205882	0.0279189
BEL-1	0	0	0
NPS-1	0	0	0
BEL-2	0	0	0
BEL-3	0	0	0
SHV-92	0.115146	0.0137255	0.00158044
vanHB	0.402734	0.0852941	0.0343508
Salmonella enterica cmlA	0.359583	0.027451	0.00987091
ACC-5	0.191934	0.0107843	0.00206988
OXA-152	0	0	0
SHV-121	0.120284	0.0117647	0.00141511
GES-10	0	0	0
VEB-6	0	0	0
AAC(6')-Il	0	0	0
QnrVC4	0.287482	0.00294118	0.000845535
QnrS2	0.221172	0.00784314	0.00173468
IMP-30	0	0	0
OXA-183	0	0	0
VEB-7	0	0	0
VEB-1b	0.0805464	0.000980392	7.8967e-05
PEDO-2	0	0	0
GES-5	0	0	0
CTX-M-60	0.277481	0.00490196	0.0013602
CTX-M-62	0.357507	0.00686275	0.00245348
cmlA1	0.463939	0.0303922	0.0141001
QnrS6	0.169643	0.00882353	0.00149685
dfrA6	0	0	0
QnrVC1	0.120694	0.00196078	0.000236654
QnrVC3	0	0	0
BRO-1	0	0	0
QnrD1	0.926478	0.0294118	0.0272494
aphA15	0.118846	0.000980392	0.000116516
dfrA18	0	0	0
OXA-192	0.0829847	0.000980392	8.13576e-05
vanE	0.810581	0.0245098	0.0198672
OXY-1-1	0.978917	0.0303922	0.0297514
OXY-6-2	4.46304	0.0196078	0.0875106
OXY-1-6	0.957881	0.0235294	0.0225384
CTX-M-151	0	0	0
arr-2	1.35224	0.0215686	0.0291659
FONA-2	0	0	0
OXA-465	0	0	0
RSA-1	0	0	0
CcrA beta-lactamase	8.2872	0.0764706	0.633727
OXY-2-5	0.406446	0.00392157	0.00159391
dfrA13	0.103144	0.00196078	0.000202243
ADC-81	0	0	0
OXA-449	0	0	0
FRI-1	0	0	0
CMY-7	0.184228	0.00686275	0.00126431
QnrB71	0.200558	0.00686275	0.00137638
QnrB50	0.358628	0.00686275	0.00246117
ADC-30	0	0	0
SHV-187	0.181175	0.0362745	0.00657202
SHV-173	0.111095	0.0176471	0.00196051
SHV-151	0.0973942	0.0147059	0.00143227
SHV-61	0.111751	0.0176471	0.00197207
SHV-147	0.118303	0.00980392	0.00115983
SHV-65	0.119805	0.0117647	0.00140948
SHV-80	0.113577	0.0166667	0.00189295
SHV-148	0.0979444	0.0137255	0.00134434
SHV-74	0.127753	0.0186275	0.00237972
SHV-26	0.113549	0.0166667	0.00189249
SHV-145	0.101552	0.0107843	0.00109517
SHV-137	0.138542	0.0156863	0.00217321
SHV-167	0.188282	0.00980392	0.00184591
SHV-149	0.0963066	0.00784314	0.000755346
SHV-186	0.0885169	0.0196078	0.00173563
SHV-150	0.117173	0.0147059	0.00172314
SHV-43	0.111555	0.0137255	0.00153114
SHV-103	0.177638	0.0147059	0.00261232
SHV-143	0.133903	0.0196078	0.00262555
SHV-111	0.133622	0.0156863	0.00209604
SHV-142	0.117742	0.00980392	0.00115433
SHV-23	0.139408	0.00686275	0.000956723
SHV-8	0.131696	0.0156863	0.00206582
SHV-38	0.117537	0.0147059	0.00172848
SHV-72	0.093602	0.0137255	0.00128473
SHV-57	0.129184	0.0176471	0.00227972
SHV-135	0.131297	0.0205882	0.00270316
SHV-45	0.161433	0.022549	0.00364015
SHV-40	0.149161	0.0156863	0.00233979
SHV-50	0.134627	0.00980392	0.00131988
SHV-44	0.143989	0.0156863	0.00225866
SHV-178	0.0951413	0.0137255	0.00130586
SHV-179	0.111192	0.0137255	0.00152617
SHV-4	0.122209	0.0107843	0.00131794
SHV-60	0.140653	0.0186275	0.00262
SHV-6	0.313071	0.00490196	0.00153466
SHV-125	0.214506	0.00980392	0.002103
SHV-152	0.125567	0.0137255	0.00172347
SHV-24	0.13914	0.0137255	0.00190976
SHV-101	0.11902	0.0117647	0.00140024
SHV-32	0.131735	0.0137255	0.00180813
SHV-78	0.0992834	0.0127451	0.00126538
SHV-75	0.107115	0.0166667	0.00178525
SHV-46	0.122221	0.00784314	0.000958599
SHV-33	0.151845	0.0215686	0.00327509
SHV-134	0.119943	0.0107843	0.00129351
SHV-2	0.139878	0.0127451	0.00178276
SHV-71	0.109905	0.0166667	0.00183175
SHV-59	0.128191	0.0147059	0.00188516
SHV-63	0.0968008	0.0156863	0.00151844
SHV-95	0.172813	0.0147059	0.00254137
SHV-5	0.112863	0.0117647	0.0013278
SHV-27	0.189255	0.0215686	0.00408197
SHV-98	0.118629	0.0147059	0.00174455
SHV-3	0.165424	0.00980392	0.00162181
OXY-2-1	0.420231	0.00392157	0.00164796
SHV-16	0.140562	0.0147059	0.00206709
SHV-128	0.0862429	0.00980392	0.000845518
SHV-180	0.11772	0.0137255	0.00161577
SHV-84	0.269689	0.00882353	0.00237961
SHV-162	0.0716358	0.0107843	0.000772542
SHV-153	0.139449	0.0117647	0.00164057
SHV-158	0.10569	0.0147059	0.00155426
SHV-154	0.0770494	0.0107843	0.000830925
SHV-155	0.122545	0.0147059	0.00180213
SHV-165	0.224183	0.0176471	0.00395617
SHV-79	0.164558	0.0176471	0.00290396
SHV-56	0.159109	0.0176471	0.00280781
SHV-89	0.155404	0.0205882	0.0031995
SHV-35	0.110995	0.0107843	0.00119701
SHV-36	0.101299	0.00980392	0.000993125
SHV-83	0.125266	0.0137255	0.00171933
SHV-185	0.14268	0.0166667	0.002378
SHV-82	0.129189	0.0215686	0.00278642
SHV-161	0.139588	0.0117647	0.00164222
SHV-106	0.14106	0.0186275	0.00262759
SHV-77	0.170312	0.0186275	0.00317248
SHV-25	0.0806679	0.0117647	0.000949034
SHV-81	0.127264	0.0176471	0.00224584
SHV-31	0.127923	0.00980392	0.00125415
SHV-107	0.127277	0.0176471	0.00224607
SHV-104	0.114884	0.0127451	0.00146421
SHV-28	0.154175	0.0205882	0.00317418
SHV-122	0.169281	0.0166667	0.00282136
OXY-2-6	1.00115	0.00196078	0.00196304
SHV-109	0.0923528	0.0137255	0.00126759
QnrB9	0.215276	0.0117647	0.00253266
dfrA5	19.8173	0.0186275	0.369146
CMY-34	0.22055	0.0107843	0.00237848
CMY-102	0.113694	0.0107843	0.00122612
QnrB7	0.211672	0.00784314	0.00166018
QnrB32	0.412138	0.00784314	0.00323245
CMY-20	0.115746	0.00490196	0.000567383
QnrB17	0.289883	0.0127451	0.00369459
QnrB6	0.323548	0.0137255	0.00444086
QnrB54	0.384987	0.00588235	0.00226463
QnrB41	1.6871	0.00588235	0.00992415
QnrB23	0.964174	0.00882353	0.00850741
QnrB44	0.297393	0.00588235	0.00174937
QnrB15	0.449904	0.00882353	0.00396974
CMY-61	0.143317	0.00490196	0.000702533
dfrA23	0	0	0
CMY-87	0.128681	0.00784314	0.00100926
CMY-42	0.177909	0.00686275	0.00122095
CMY-25	0.289534	0.00588235	0.00170314
CMY-105	0.18857	0.0166667	0.00314284
CMY-28	0.139433	0.00686275	0.000956892
CMY-58	0.125082	0.00686275	0.000858407
CMY-69	0.134907	0.00784314	0.0010581
CMY-14	0.159079	0.00490196	0.000779798
CMY-17	0.17368	0.00588235	0.00102165
CMY-47	0.106323	0.0107843	0.00114663
CMY-18	0.141777	0.00980392	0.00138997
QnrB47	0.19055	0.00784314	0.00149451
QnrB2	0.215961	0.00882353	0.00190554
QnrB68	0.372367	0.00294118	0.0010952
QnrB64	0.295464	0.00294118	0.000869011
QnrB40	0.165499	0.00882353	0.00146028
QnrB58	0.749484	0.00392157	0.00293915
QnrB49	0.422432	0.00784314	0.00331319
QnrB3	0.25657	0.00882353	0.00226385
QnrB26	0.247764	0.0127451	0.00315777
rmtG	0.126564	0.0107843	0.0013649
CMY-44	0.176583	0.00588235	0.00103872
CMY-33	0.147515	0.00784314	0.00115698
CMY-30	0.0779437	0.00686275	0.000534908
CMY-114	0.121514	0.0107843	0.00131044
CMY-48	0.312396	0.0137255	0.00428778
CMY-21	0.204364	0.00392157	0.000801427
CMY-110	0.169625	0.0127451	0.00216189
CMY-60	0.0885044	0.00490196	0.000433845
CMY-95	0.232846	0.00588235	0.00136968
CMY-51	0.105085	0.00980392	0.00103024
CMY-2	0.133096	0.00784314	0.00104389
CMY-27	0.231891	0.00490196	0.00113672
CMY-24	0.208469	0.00490196	0.00102191
CMY-41	0.282148	0.0156863	0.00442584
CMY-53	0.121236	0.00588235	0.000713156
CMY-62	0.151848	0.00686275	0.00104209
CMY-6	0.232013	0.00490196	0.00113732
CMY-73	1.07434	0.0156863	0.0168524
CMY-111	0.339962	0.00294118	0.000999888
CMY-31	0.162913	0.00294118	0.000479154
CMY-57	0.170639	0.00490196	0.000836468
CMY-67	0.0872694	0.00686275	0.000598908
CMY-5	0.170603	0.00686275	0.00117081
CMY-132	0.105674	0.00588235	0.000621609
CMY-54	0.297797	0.00392157	0.00116783
CMY-16	0.110978	0.00588235	0.000652812
CMY-133	0.294654	0.00196078	0.000577753
CMY-103	0.191059	0.0156863	0.002997
QnrB61	0.284653	0.00686275	0.0019535
QnrB13	2.02643	0.0127451	0.025827
CMY-65	0.158606	0.0176471	0.00279893
CMY-81	0.225535	0.0127451	0.00287447
CMY-78	0.315053	0.00980392	0.00308876
QnrS3	0.860849	0.0303922	0.0261631
QnrS8	0.755955	0.0343137	0.0259396
QnrS1	0.967222	0.0352941	0.0341373
QnrS12	0.549815	0.0264706	0.0145539
OXA-448	0	0	0
SHV-96	0.14175	0.0176471	0.00250146
CTX-M-1	0.23453	0.00588235	0.00137959
PER-1	0	0	0
ADC-8	2.2898	0.00196078	0.0044898
QnrA7	0	0	0
OXA-54	0	0	0
BCL-1	0	0	0
mphN	0	0	0
OXA-23	0	0	0
OXA-423	0	0	0
OXA-440	0	0	0
OXA-306	0.0640612	0.000980392	6.28051e-05
AAC(6')-Iw	0	0	0
OXA-292	0	0	0
Acinetobacter baumannii AmpC beta-lactamase	0	0	0
ADC-19	0.093089	0.000980392	9.12637e-05
ADC-25	0	0	0
ADC-78	0.989463	0.000980392	0.000970061
IND-6	0	0	0
OXA-426	0	0	0
OXA-117	0	0	0
OXA-386	0	0	0
OXA-206	0	0	0
OXA-107	0	0	0
OXA-109	0	0	0
OXA-125	0	0	0
ADC-74	0.989463	0.000980392	0.000970061
SHV-163	0.0834466	0.0107843	0.000899915
OXA-168	0	0	0
OXY-2-4	0.288116	0.00588235	0.0016948
OXA-27	0	0	0
OXA-366	0	0	0
OXA-225	0	0	0
OXA-171	0	0	0
OXA-169	0	0	0
OXA-73	0	0	0
OXA-398	0.0652302	0.000980392	6.39512e-05
OXA-49	0	0	0
lmrP	0.522507	0.00490196	0.00256131
OXA-167	0	0	0
OXA-483	0	0	0
OXA-435	0	0	0
OXA-166	0	0	0
OXA-165	0	0	0
OXA-482	0.533309	0.000980392	0.000522852
ADC-61	0	0	0
OXA-239	0	0	0
ADC-59	0	0	0
ADC-31	0	0	0
OXA-422	0.609202	0.000980392	0.000597257
OXA-170	0	0	0
OXA-146	0	0	0
ADC-73	0	0	0
MCR-4.4	0.296704	0.000980392	0.000290886
HERA-1	0.332239	0.00196078	0.000651449
HERA-5	0.457732	0.00294118	0.00134627
HERA-3	0	0	0
OXA-272	0	0	0
OXA-380	0	0	0
OXA-65	0	0	0
OXA-124	0	0	0
CMY-118	0.2797	0.0186275	0.00521011
CMY-108	0.850326	0.0137255	0.0116711
CMY-98	0.303303	0.0107843	0.00327091
cpaA	0	0	0
AAC(6')-34	0	0	0
FONA-6	0	0	0
OKP-A-9	0	0	0
ADC-75	0	0	0
IND-12	0	0	0
OXA-217	0	0	0
OXA-106	0.06975	0.000980392	6.83824e-05
OXA-68	0	0	0
OXA-384	0	0	0
OXA-172	0	0	0
OXA-442	0	0	0
OXA-431	0	0	0
OXA-303	0	0	0
LEN-4	0.129056	0.00686275	0.000885678
LEN-21	0.0869181	0.00392157	0.000340855
LEN-2	0.161764	0.00882353	0.00142733
LEN-51	0.188158	0.00784314	0.00147575
LEN-58	0.142207	0.00784314	0.00111535
LEN-34	0.13641	0.00882353	0.00120361
LEN-14	0.180811	0.00490196	0.000886329
LEN-6	0.184336	0.00196078	0.000361443
LEN-13	0.143161	0.00686275	0.000982476
LEN-11	0.125377	0.00490196	0.000614592
LEN-15	0.255575	0.00784314	0.00200451
LEN-9	0.142417	0.0107843	0.00153587
LEN-16	0.152675	0.00784314	0.00119745
LEN-10	0.16043	0.0117647	0.00188741
LEN-18	0.12157	0.00686275	0.000834304
LEN-41	0.244592	0.00588235	0.00143877
LEN-42	0.0734594	0.000980392	7.20191e-05
LEN-43	0.0890618	0.00392157	0.000349262
LEN-55	0.134801	0.0117647	0.00158589
LEN-17	1.09035	0.00588235	0.00641384
LEN-35	0.137319	0.00686275	0.000942385
LEN-30	0.156284	0.00980392	0.0015322
LEN-36	0.716928	0.00686275	0.0049201
LEN-32	0.0902386	0.00882353	0.000796223
LEN-37	0.111034	0.00686275	0.000761999
LEN-38	0.0795307	0.000980392	7.79713e-05
fusD	4.47277	0.00392157	0.0175403
LEN-7	0.181381	0.00882353	0.00160042
SHV-55	0.147075	0.0176471	0.00259545
SHV-34	0.0805949	0.00784314	0.000632117
SHV-69	0.121711	0.0107843	0.00131257
SHV-67	0.126014	0.0215686	0.00271796
SHV-102	0.317967	0.0137255	0.00436426
SHV-99	0.126393	0.0186275	0.00235437
SHV-100	0.129506	0.0215686	0.00279327
SHV-127	0.192588	0.00784314	0.00151049
SHV-42	0.166851	0.0147059	0.00245369
SHV-49	0.179038	0.0117647	0.00210633
SHV-156	0.105743	0.0147059	0.00155504
SHV-11	0.146723	0.0235294	0.00345231
SHV-168	0.116545	0.00980392	0.0011426
SHV-119	0.112876	0.0176471	0.00199194
SHV-85	0.13024	0.0147059	0.00191529
SHV-110	0.17323	0.0186275	0.00322684
SHV-144	0.136818	0.0137255	0.0018779
SHV-183	0.134288	0.00784314	0.00105324
QnrB38	0.665548	0.00784314	0.00521998
QnrB21	0.521337	0.00392157	0.00204446
QnrB25	0.431752	0.00588235	0.00253972
OXA-334	0.748845	0.00588235	0.00440497
SHV-123	0.130612	0.00392157	0.000512205
SHV-14	0.120084	0.0147059	0.00176594
SHV-13	0.112979	0.0127451	0.00143993
SHV-70	0.112145	0.0147059	0.00164919
SHV-189	0.0791681	0.0117647	0.00093139
SHV-53	0.117278	0.0127451	0.00149472
SHV-19	0.19127	0.00882353	0.00168767
SHV-124	0.115515	0.00980392	0.0011325
SHV-52	0.115557	0.0107843	0.0012462
SHV-182	0.0987763	0.0117647	0.00116207
SHV-129	0.129752	0.0137255	0.0017809
SHV-172	0.1224	0.0186275	0.00228
SHV-93	0.116364	0.0166667	0.0019394
SHV-2A	0.105906	0.0107843	0.00114212
SHV-160	0.123003	0.0147059	0.00180887
IND-3	0	0	0
QnrB11	0	0	0
QnrB69	0.201233	0.00196078	0.000394574
LEN-25	0.20196	0.00784314	0.001584
LEN-3	0.106579	0.00686275	0.000731426
LEN-8	0.192902	0.00294118	0.000567359
LEN-5	0.173915	0.00392157	0.00068202
LEN-22	0.195876	0.00980392	0.00192035
CMY-26	5.6113	0.00980392	0.0550127
BIL-1	0.16517	0.00392157	0.000647725
LEN-24	0.190967	0.00686275	0.00131056
MCR-3	0.496286	0.00686275	0.00340588
MCR-3.11	0.49451	0.00588235	0.00290888
MCR-3.2	0.34968	0.00980392	0.00342823
LEN-20	0.11194	0.00980392	0.00109745
LEN-23	0.137461	0.00686275	0.000943357
LEN-40	0.076592	0.00294118	0.000225271
CMY-71	0.340535	0.0186275	0.0063433
CMY-36	0.0905095	0.00686275	0.000621144
MCR-3.4	0.501955	0.00784314	0.00393691
CMY-46	1.10477	0.0107843	0.0119141
CMY-49	0.855226	0.0127451	0.0108999
MCR-4	0	0	0
QnrB10	0.365057	0.00392157	0.00143159
QnrB62	0.307763	0.00392157	0.00120691
IND-2a	0	0	0
QnrB36	0.31645	0.00882353	0.00279221
QnrB67	0.13508	0.00686275	0.000927023
[truncated: 562 more rows]

## Sheet: Fig. S7a
Habitat	Genome Tax
Human	d__Bacteria;p__Bacteroidetes;c__Bacteroidia;o__Bacteroidales;f__Bacteroidaceae;g__Bacteroides;s__Bacteroides uniformis
Human	d__Bacteria;p__Bacteroidetes;c__Bacteroidia;o__Bacteroidales;f__Tannerellaceae;g__Parabacteroides;s__Parabacteroides distasonis
Aquatic	d__Bacteria;p__Proteobacteria;c__Gammaproteobacteria;o__Pseudomonadales;f__Moraxellaceae;g__Psychrobacter;s__
Aquatic	d__Bacteria;p__Proteobacteria;c__Deltaproteobacteria;o__Desulfarculales;f__Desulfarculaceae;g__Desulfocarbo;s__Desulfocarbo indianensis
Built environment	d__Bacteria;p__Proteobacteria;c__Gammaproteobacteria;o__Enterobacterales;f__Enterobacteriaceae;g__Enterobacter;s__Enterobacter hormaechei
Built environment	d__Bacteria;p__Proteobacteria;c__Gammaproteobacteria;o__Xanthomonadales;f__Xanthomonadaceae;g__Stenotrophomonas;s__Stenotrophomonas rhizophila
Human	d__Bacteria;p__Proteobacteria;c__Gammaproteobacteria;o__Enterobacterales;f__Enterobacteriaceae;g__Escherichia;s__Escherichia coli
Human	d__Bacteria;p__Firmicutes;c__Erysipelotrichia;o__Erysipelotrichales;f__Erysipelotrichaceae;g__Catenibacterium;s__Catenibacterium mitsuokai
Human	d__Bacteria;p__Bacteroidetes;c__Bacteroidia;o__Bacteroidales;f__Barnesiellaceae;g__Barnesiella;s__Barnesiella intestinihominis
Aquatic	d__Bacteria;p__Proteobacteria;c__Gammaproteobacteria;o__Methylococcales;f__Methylococcaceae;g__;s__
Aquatic	d__Bacteria;p__Bacteroidetes;c__Flavobacteriia;o__Flavobacteriales;f__Flavobacteriaceae;g__Flavobacterium;s__
Aquatic	d__Bacteria;p__Proteobacteria;c__;o__;f__;g__;s__
Built environment	d__Bacteria;p__Proteobacteria;c__Gammaproteobacteria;o__Enterobacterales;f__Erwiniaceae;g__Pantoea;s__Pantoea septica
Built environment	d__Bacteria;p__Proteobacteria;c__Gammaproteobacteria;o__Pseudomonadales;f__Moraxellaceae;g__Psychrobacter;s__Psychrobacter phenylpyruvicus
Built environment	d__Bacteria;p__Proteobacteria;c__Alphaproteobacteria;o__Caulobacterales;f__Caulobacteraceae;g__Brevundimonas;s__Brevundimonas naejangsanensis
Aquatic	d__Bacteria;p__Proteobacteria;c__Gammaproteobacteria;o__Oceanospirillales;f__Oceanospirillaceae;g__Marinobacterium;s__Marinobacterium jannaschii
Human	d__Bacteria;p__Bacteroidetes;c__Bacteroidia;o__Bacteroidales;f__Odoribacteraceae;g__Butyricimonas;s__Butyricimonas virosa
Human	d__Bacteria;p__Proteobacteria;c__Betaproteobacteria;o__Burkholderiales;f__Sutterellaceae;g__Dakarella;s__Dakarella massiliensis
Human	d__Bacteria;p__Firmicutes;c__Negativicutes;o__Selenomonadales;f__Selenomonadaceae;g__Megamonas;s__Megamonas funiformis
Human	d__Bacteria;p__Bacteroidetes;c__Bacteroidia;o__Bacteroidales;f__Prevotellaceae;g__Prevotella;s__Prevotella copri
Aquatic	d__Bacteria;p__Proteobacteria;c__Gammaproteobacteria;o__Alteromonadales;f__Idiomarinaceae;g__Idiomarina;s__Idiomarina loihiensis
Built environment	d__Bacteria;p__Proteobacteria;c__Gammaproteobacteria;o__Enterobacterales;f__Enterobacteriaceae;g__Pseudescherichia;s__Pseudescherichia vulneris
Built environment	d__Bacteria;p__Bacteroidetes;c__Sphingobacteriia;o__Sphingobacteriales;f__Sphingobacteriaceae;g__Sphingobacterium;s__Sphingobacterium multivorum
Aquatic	d__Bacteria;p__Proteobacteria;c__Deltaproteobacteria;o__Desulfovibrionales;f__Desulfovibrionaceae;g__Desulfovibrio;s__Desulfovibrio magneticus
Human	d__Bacteria;p__Bacteroidetes;c__Bacteroidia;o__Bacteroidales;f__Prevotellaceae;g__Prevotella;s__
Built environment	d__Bacteria;p__Proteobacteria;c__Gammaproteobacteria;o__Xanthomonadales;f__Xanthomonadaceae;g__Stenotrophomonas;s__Stenotrophomonas acidaminiphila
Human	d__Bacteria;p__Firmicutes;c__Negativicutes;o__Acidaminococcales;f__Acidaminococcaceae;g__Phascolarctobacterium;s__Phascolarctobacterium faecium
Built environment	d__Bacteria;p__Proteobacteria;c__Gammaproteobacteria;o__Pseudomonadales;f__Pseudomonadaceae;g__Pseudomonas;s__Pseudomonas stutzeri
Built environment	d__Bacteria;p__Proteobacteria;c__Gammaproteobacteria;o__Pseudomonadales;f__Moraxellaceae;g__Acinetobacter;s__Acinetobacter nosocomialis
Human	d__Bacteria;p__Firmicutes;c__Negativicutes;o__Acidaminococcales;f__Acidaminococcaceae;g__Phascolarctobacterium;s__Phascolarctobacterium succinatutens
Human	d__Bacteria;p__Verrucomicrobia;c__Verrucomicrobiae;o__Verrucomicrobiales;f__Akkermansiaceae;g__Akkermansia;s__Akkermansia muciniphila
Built environment	d__Bacteria;p__Firmicutes;c__Bacilli;o__Lactobacillales;f__Streptococcaceae;g__Lactococcus;s__Lactococcus lactis
Aquatic	d__Bacteria;p__Proteobacteria;c__Betaproteobacteria;o__Burkholderiales;f__Oxalobacteraceae;g__Noviherbaspirillum;s__Noviherbaspirillum denitrificans
Built environment	d__Bacteria;p__Proteobacteria;c__Betaproteobacteria;o__Burkholderiales;f__Oxalobacteraceae;g__Massilia;s__Massilia niastensis
Human	d__Bacteria;p__Bacteroidetes;c__Bacteroidia;o__Bacteroidales;f__Rikenellaceae;g__Alistipes;s__Alistipes putredinis
Human	d__Bacteria;p__Bacteroidetes;c__Bacteroidia;o__Bacteroidales;f__Bacteroidaceae;g__Bacteroides;s__Bacteroides caccae
Built environment	d__Bacteria;p__Firmicutes;c__Bacilli;o__Bacillales;f__Bacillaceae;g__Lysinibacillus;s__Lysinibacillus boronitolerans
Terrestrial	d__Bacteria;p__Proteobacteria;c__Alphaproteobacteria;o__Rhizobiales;f__Bradyrhizobiaceae;g__Bradyrhizobium;s__Bradyrhizobium erythrophlei
Human	d__Bacteria;p__Proteobacteria;c__Gammaproteobacteria;o__Pseudomonadales;f__Pseudomonadaceae;g__Pseudomonas;s__Pseudomonas protegens
Built environment	d__Bacteria;p__Firmicutes;c__Bacilli;o__Bacillales;f__Bacillaceae;g__Bacillus;s__Bacillus altitudinis
Built environment	d__Bacteria;p__Proteobacteria;c__Gammaproteobacteria;o__Enterobacterales;f__Enterobacteriaceae;g__Atlantibacter;s__Atlantibacter hermannii
Built environment	d__Bacteria;p__Proteobacteria;c__Gammaproteobacteria;o__Pseudomonadales;f__Pseudomonadaceae;g__Pseudomonas;s__Pseudomonas nitroreducens
Human	d__Bacteria;p__Proteobacteria;c__Betaproteobacteria;o__Burkholderiales;f__Sutterellaceae;g__Sutterella;s__Sutterella wadsworthensis
Aquatic	d__Bacteria;p__Proteobacteria;c__Gammaproteobacteria;o__Oceanospirillales;f__Alcanivoracaceae;g__Alcanivorax;s__Alcanivorax jadensis
Aquatic	d__Bacteria;p__Proteobacteria;c__Alphaproteobacteria;o__Rhodobacterales;f__Rhodobacteraceae;g__Thalassobacter;s__Thalassobacter stenotrophicus
Human	d__Bacteria;p__Bacteroidetes;c__Bacteroidia;o__Bacteroidales;f__Rikenellaceae;g__Alistipes;s__
Aquatic	d__Bacteria;p__Deinococcus-Thermus;c__Deinococci;o__Thermales;f__Thermaceae;g__Thermus;s__Thermus thermophilus
Human	d__Bacteria;p__Bacteroidetes;c__Bacteroidia;o__Bacteroidales;f__Odoribacteraceae;g__Odoribacter;s__Odoribacter splanchnicus
Aquatic	d__Bacteria;p__;c__;o__;f__;g__;s__
Built environment	d__Bacteria;p__Proteobacteria;c__Gammaproteobacteria;o__Xanthomonadales;f__Xanthomonadaceae;g__Stenotrophomonas;s__Stenotrophomonas maltophilia
Human	d__Bacteria;p__Firmicutes;c__Negativicutes;o__Selenomonadales;f__Selenomonadaceae;g__Mitsuokella;s__Mitsuokella multacida
Built environment	d__Bacteria;p__Proteobacteria;c__Alphaproteobacteria;o__Caulobacterales;f__Caulobacteraceae;g__Brevundimonas;s__Brevundimonas bullata
Human	d__Bacteria;p__Proteobacteria;c__Betaproteobacteria;o__Burkholderiales;f__Comamonadaceae;g__;s__
Built environment	d__Bacteria;p__Proteobacteria;c__Alphaproteobacteria;o__Rhizobiales;f__Brucellaceae;g__Ochrobactrum;s__Ochrobactrum anthropi
Aquatic	d__Bacteria;p__Proteobacteria;c__Gammaproteobacteria;o__Pseudomonadales;f__Moraxellaceae;g__Psychrobacter;s__Psychrobacter pacificensis
Built environment	d__Bacteria;p__Proteobacteria;c__Gammaproteobacteria;o__Xanthomonadales;f__Xanthomonadaceae;g__Stenotrophomonas;s__Stenotrophomonas sp. DAIF1
Built environment	d__Bacteria;p__Firmicutes;c__Bacilli;o__Lactobacillales;f__Enterococcaceae;g__Enterococcus;s__Enterococcus casseliflavus
Human	d__Bacteria;p__Proteobacteria;c__Epsilonproteobacteria;o__Campylobacterales;f__Campylobacteraceae;g__Campylobacter;s__Campylobacter rectus
Built environment	d__Bacteria;p__Proteobacteria;c__Gammaproteobacteria;o__Enterobacterales;f__Enterobacteriaceae;g__Leclercia;s__Leclercia adecarboxylata
Human	d__Bacteria;p__Bacteroidetes;c__Bacteroidia;o__Bacteroidales;f__Rikenellaceae;g__Alistipes;s__Alistipes shahii
Aquatic	d__Bacteria;p__Bacteroidetes;c__Flavobacteriia;o__Flavobacteriales;f__Flavobacteriaceae;g__;s__
Built environment	d__Bacteria;p__Proteobacteria;c__Gammaproteobacteria;o__Xanthomonadales;f__Xanthomonadaceae;g__Stenotrophomonas;s__Stenotrophomonas panacihumi
Human	d__Bacteria;p__Bacteroidetes;c__Bacteroidia;o__Bacteroidales;f__Prevotellaceae;g__Prevotella;s__Prevotella stercorea
Human	d__Bacteria;p__Firmicutes;c__Bacilli;o__Lactobacillales;f__Lactobacillaceae;g__Lactobacillus;s__Lactobacillus rhamnosus
Built environment	d__Bacteria;p__Proteobacteria;c__Gammaproteobacteria;o__Enterobacterales;f__Enterobacteriaceae;g__Pluralibacter;s__Pluralibacter gergoviae
Built environment	d__Bacteria;p__Proteobacteria;c__Gammaproteobacteria;o__Enterobacterales;f__Enterobacteriaceae;g__Escherichia;s__Escherichia coli
Aquatic	d__Bacteria;p__Proteobacteria;c__Gammaproteobacteria;o__Oceanospirillales;f__Alcanivoracaceae;g__Alcanivorax;s__Alcanivorax mobilis
Human	d__Bacteria;p__Bacteroidetes;c__Bacteroidia;o__Bacteroidales;f__Rikenellaceae;g__Alistipes;s__Alistipes finegoldii
Aquatic	d__Bacteria;p__Proteobacteria;c__Betaproteobacteria;o__Burkholderiales;f__Comamonadaceae;g__Rhodoferax;s__
Human	d__Bacteria;p__Proteobacteria;c__Epsilonproteobacteria;o__Campylobacterales;f__Campylobacteraceae;g__Campylobacter;s__Campylobacter concisus
Human	d__Bacteria;p__Actinobacteria;c__Coriobacteriia;o__Coriobacteriales;f__Coriobacteriaceae;g__Collinsella;s__Collinsella aerofaciens
Terrestrial	d__Bacteria;p__Proteobacteria;c__Gammaproteobacteria;o__Chromatiales;f__Thioalkalispiraceae;g__Sulfurivermis;s__Sulfurivermis fontis
Human	d__Bacteria;p__Firmicutes;c__Negativicutes;o__Selenomonadales;f__Selenomonadaceae;g__Megamonas;s__Megamonas rupellensis
Built environment	d__Bacteria;p__Firmicutes;c__Bacilli;o__Bacillales;f__Bacillaceae;g__Lysinibacillus;s__Lysinibacillus xylanilyticus
Human	d__Bacteria;p__Synergistetes;c__Synergistia;o__Synergistales;f__Synergistaceae;g__Cloacibacillus;s__Cloacibacillus evryensis
Aquatic	d__Bacteria;p__Verrucomicrobia;c__Opitutae;o__Opitutales;f__Opitutaceae;g__Lacunisphaera;s__Lacunisphaera limnophila
Aquatic	d__Bacteria;p__Proteobacteria;c__Alphaproteobacteria;o__Rhodobacterales;f__Rhodobacteraceae;g__Jannaschia;s__Jannaschia helgolandensis
Terrestrial	d__Bacteria;p__Proteobacteria;c__Alphaproteobacteria;o__Rhodobacterales;f__Rhodobacteraceae;g__Falsirhodobacter;s__Falsirhodobacter deserti
Aquatic	d__Bacteria;p__Proteobacteria;c__Gammaproteobacteria;o__;f__;g__;s__
Terrestrial	d__Bacteria;p__Proteobacteria;c__Gammaproteobacteria;o__Alteromonadales;f__Alteromonadaceae;g__Marinobacter;s__Marinobacter subterrani
Aquatic	d__Bacteria;p__Proteobacteria;c__Betaproteobacteria;o__Nitrosomonadales;f__Methylophilaceae;g__Methylophilus;s__Methylophilus rhizosphaerae
Human	d__Bacteria;p__Bacteroidetes;c__Bacteroidia;o__Bacteroidales;f__Rikenellaceae;g__Alistipes;s__Alistipes onderdonkii
Aquatic	d__Bacteria;p__Proteobacteria;c__Alphaproteobacteria;o__Rhodobacterales;f__Rhodobacteraceae;g__Mameliella;s__Mameliella alba
Aquatic	d__Bacteria;p__Proteobacteria;c__Betaproteobacteria;o__Burkholderiales;f__Comamonadaceae;g__Curvibacter;s__Curvibacter delicatus
Human	d__Bacteria;p__Bacteroidetes;c__Bacteroidia;o__Bacteroidales;f__Tannerellaceae;g__Parabacteroides;s__Parabacteroides merdae
Human	d__Bacteria;p__Bacteroidetes;c__Bacteroidia;o__Bacteroidales;f__Prevotellaceae;g__Paraprevotella;s__Paraprevotella clara
Built environment	d__Bacteria;p__Proteobacteria;c__Gammaproteobacteria;o__Pseudomonadales;f__Moraxellaceae;g__Acinetobacter;s__Acinetobacter ursingii
Aquatic	d__Bacteria;p__Proteobacteria;c__Alphaproteobacteria;o__Rhodobacterales;f__Rhodobacteraceae;g__Sulfitobacter;s__Sulfitobacter pontiacus
Aquatic	d__Bacteria;p__Bacteroidetes;c__Flavobacteriia;o__Flavobacteriales;f__Flavobacteriaceae;g__Euzebyella;s__Euzebyella marina
Built environment	d__Bacteria;p__Proteobacteria;c__Gammaproteobacteria;o__Pseudomonadales;f__Pseudomonadaceae;g__Pseudomonas;s__Pseudomonas rhodesiae
Built environment	d__Bacteria;p__Proteobacteria;c__Gammaproteobacteria;o__Enterobacterales;f__Erwiniaceae;g__Pantoea;s__Pantoea vagans
Aquatic	d__Bacteria;p__Proteobacteria;c__Gammaproteobacteria;o__Pseudomonadales;f__Pseudomonadaceae;g__Pseudomonas;s__
Terrestrial	d__Bacteria;p__Proteobacteria;c__Gammaproteobacteria;o__Xanthomonadales;f__Xanthomonadaceae;g__Silanimonas;s__Silanimonas lenta
Built environment	d__Bacteria;p__Proteobacteria;c__Betaproteobacteria;o__Burkholderiales;f__Comamonadaceae;g__Oryzisolibacter;s__Oryzisolibacter propanilivorax
Built environment	d__Bacteria;p__Proteobacteria;c__Gammaproteobacteria;o__Enterobacterales;f__Erwiniaceae;g__Pantoea;s__Pantoea rodasii
Terrestrial	d__Bacteria;p__Proteobacteria;c__Alphaproteobacteria;o__Rhizobiales;f__Bradyrhizobiaceae;g__Bradyrhizobium;s__
Aquatic	d__Bacteria;p__Proteobacteria;c__Betaproteobacteria;o__Nitrosomonadales;f__Methylophilaceae;g__Candidatus Methylopumilus;s__Candidatus Methylopumilus planktonicus
Aquatic	d__Bacteria;p__Proteobacteria;c__Gammaproteobacteria;o__Methylococcales;f__Methylococcaceae;g__Methylobacter;s__Methylobacter tundripaludum
Aquatic	d__Bacteria;p__Proteobacteria;c__Gammaproteobacteria;o__Alteromonadales;f__Alteromonadaceae;g__Marinobacter;s__Marinobacter salarius
Aquatic	d__Bacteria;p__Bacteroidetes;c__Cytophagia;o__Cytophagales;f__Cytophagaceae;g__Spirosoma;s__Spirosoma montaniterrae
Aquatic	d__Bacteria;p__Proteobacteria;c__Epsilonproteobacteria;o__Campylobacterales;f__Campylobacteraceae;g__Sulfurospirillum;s__Sulfurospirillum arsenophilum
Aquatic	d__Bacteria;p__Proteobacteria;c__Alphaproteobacteria;o__Rhodobacterales;f__Rhodobacteraceae;g__Marinovum;s__Marinovum algicola
Built environment	d__Bacteria;p__Bacteroidetes;c__Sphingobacteriia;o__Sphingobacteriales;f__Sphingobacteriaceae;g__Sphingobacterium;s__Sphingobacterium mizutaii
Aquatic	d__Bacteria;p__Proteobacteria;c__Betaproteobacteria;o__Burkholderiales;f__Oxalobacteraceae;g__Massilia;s__
Aquatic	d__Bacteria;p__Proteobacteria;c__Oligoflexia;o__Bacteriovoracales;f__Bacteriovoracaceae;g__Bacteriovorax;s__Bacteriovorax stolpii
Aquatic	d__Bacteria;p__Proteobacteria;c__Gammaproteobacteria;o__Oceanospirillales;f__Alcanivoracaceae;g__Alcanivorax;s__Alcanivorax xenomutans
Aquatic	d__Bacteria;p__Proteobacteria;c__Gammaproteobacteria;o__Oceanospirillales;f__Alcanivoracaceae;g__Ketobacter;s__Ketobacter alkanivorans
Aquatic	d__Bacteria;p__Proteobacteria;c__Gammaproteobacteria;o__Alteromonadales;f__Idiomarinaceae;g__Idiomarina;s__Idiomarina aquatica
Aquatic	d__Bacteria;p__Proteobacteria;c__Gammaproteobacteria;o__Oceanospirillales;f__Alcanivoracaceae;g__Alcanivorax;s__Alcanivorax borkumensis
Aquatic	d__Bacteria;p__Proteobacteria;c__Alphaproteobacteria;o__Caulobacterales;f__Caulobacteraceae;g__Caulobacter;s__Caulobacter henricii
Aquatic	d__Bacteria;p__Proteobacteria;c__Gammaproteobacteria;o__Xanthomonadales;f__Xanthomonadaceae;g__Stenotrophomonas;s__Stenotrophomonas rhizophila
Built environment	d__Bacteria;p__Proteobacteria;c__Gammaproteobacteria;o__Pseudomonadales;f__Pseudomonadaceae;g__Pseudomonas;s__Pseudomonas bohemica
Aquatic	d__Bacteria;p__Proteobacteria;c__Gammaproteobacteria;o__Thiotrichales;f__Piscirickettsiaceae;g__Methylophaga;s__Methylophaga nitratireducenticrescens
Built environment	d__Bacteria;p__Proteobacteria;c__Gammaproteobacteria;o__Pseudomonadales;f__Pseudomonadaceae;g__Pseudomonas;s__Pseudomonas balearica
Human	d__Bacteria;p__Firmicutes;c__Negativicutes;o__Veillonellales;f__Veillonellaceae;g__Dialister;s__Dialister invisus
Aquatic	d__Bacteria;p__Proteobacteria;c__Betaproteobacteria;o__Burkholderiales;f__Comamonadaceae;g__Polaromonas;s__Polaromonas jejuensis
Built environment	d__Bacteria;p__Proteobacteria;c__Betaproteobacteria;o__Burkholderiales;f__Alcaligenaceae;g__Alcaligenes;s__Alcaligenes faecalis
Aquatic	d__Bacteria;p__Proteobacteria;c__Alphaproteobacteria;o__Sphingomonadales;f__Sphingomonadaceae;g__Citromicrobium;s__Citromicrobium bathyomarinum
Human	d__Bacteria;p__Firmicutes;c__Bacilli;o__Lactobacillales;f__Streptococcaceae;g__Streptococcus;s__Streptococcus sanguinis
Aquatic	d__Bacteria;p__Proteobacteria;c__Alphaproteobacteria;o__Rhodobacterales;f__Rhodobacteraceae;g__Lentibacter;s__Lentibacter algarum
Aquatic	d__Bacteria;p__Nitrospirae;c__Nitrospira;o__Nitrospirales;f__Nitrospiraceae;g__Nitrospira;s__
Built environment	d__Bacteria;p__Proteobacteria;c__Gammaproteobacteria;o__Pseudomonadales;f__Pseudomonadaceae;g__Pseudomonas;s__Pseudomonas oryzihabitans
Terrestrial	d__Bacteria;p__Proteobacteria;c__Alphaproteobacteria;o__Caulobacterales;f__Caulobacteraceae;g__Phenylobacterium;s__Phenylobacterium hankyongense
Built environment	d__Bacteria;p__Proteobacteria;c__Alphaproteobacteria;o__Caulobacterales;f__Caulobacteraceae;g__Brevundimonas;s__Brevundimonas diminuta
Aquatic	d__Bacteria;p__Proteobacteria;c__Betaproteobacteria;o__Burkholderiales;f__Comamonadaceae;g__Acidovorax;s__Acidovorax soli
Terrestrial	d__Bacteria;p__Bacteroidetes;c__Bacteroidia;o__Marinilabiliales;f__Marinilabiliaceae;g__Marinilabilia;s__Marinilabilia salmonicolor
Terrestrial	d__Bacteria;p__Proteobacteria;c__Gammaproteobacteria;o__Xanthomonadales;f__Rhodanobacteraceae;g__;s__
Human	d__Bacteria;p__Bacteroidetes;c__Bacteroidia;o__Bacteroidales;f__Rikenellaceae;g__Alistipes;s__Alistipes obesi
Aquatic	d__Bacteria;p__Proteobacteria;c__Betaproteobacteria;o__Burkholderiales;f__;g__;s__
Aquatic	d__Bacteria;p__Proteobacteria;c__Alphaproteobacteria;o__Rhodobacterales;f__Rhodobacteraceae;g__Planktotalea;s__Planktotalea frisia
Human	d__Bacteria;p__Proteobacteria;c__Deltaproteobacteria;o__Desulfovibrionales;f__Desulfovibrionaceae;g__Desulfovibrio;s__Desulfovibrio piger
Terrestrial	d__Bacteria;p__Bacteroidetes;c__Chitinophagia;o__Chitinophagales;f__Chitinophagaceae;g__Chitinophaga;s__Chitinophaga rupis
Human	d__Bacteria;p__Firmicutes;c__Negativicutes;o__Veillonellales;f__Veillonellaceae;g__Megasphaera;s__Megasphaera elsdenii
Aquatic	d__Bacteria;p__Proteobacteria;c__Gammaproteobacteria;o__Alteromonadales;f__Alteromonadaceae;g__Marinobacter;s__Marinobacter antarcticus
Built environment	d__Bacteria;p__Proteobacteria;c__Betaproteobacteria;o__Burkholderiales;f__Comamonadaceae;g__Comamonas;s__
Aquatic	d__Bacteria;p__Proteobacteria;c__Alphaproteobacteria;o__Rhodobacterales;f__Rhodobacteraceae;g__;s__
Aquatic	d__Bacteria;p__Proteobacteria;c__Gammaproteobacteria;o__Oceanospirillales;f__Halomonadaceae;g__Halomonas;s__Halomonas lionensis
Terrestrial	d__Bacteria;p__Proteobacteria;c__Alphaproteobacteria;o__Sphingomonadales;f__Erythrobacteraceae;g__Porphyrobacter;s__Porphyrobacter donghaensis
Built environment	d__Bacteria;p__Bacteroidetes;c__Bacteroidia;o__Bacteroidales;f__Tannerellaceae;g__Parabacteroides;s__
Aquatic	d__Bacteria;p__Proteobacteria;c__Alphaproteobacteria;o__Caulobacterales;f__Caulobacteraceae;g__Brevundimonas;s__Brevundimonas denitrificans
Built environment	d__Bacteria;p__Proteobacteria;c__Gammaproteobacteria;o__Pseudomonadales;f__Pseudomonadaceae;g__Pseudomonas;s__Pseudomonas putida
Terrestrial	d__Bacteria;p__Bacteroidetes;c__Sphingobacteriia;o__Sphingobacteriales;f__Sphingobacteriaceae;g__Mucilaginibacter;s__
Human	d__Bacteria;p__Firmicutes;c__Erysipelotrichia;o__Erysipelotrichales;f__Erysipelotrichaceae;g__Holdemanella;s__Holdemanella biformis
Built environment	d__Bacteria;p__Proteobacteria;c__Gammaproteobacteria;o__Pseudomonadales;f__Moraxellaceae;g__Moraxella;s__Moraxella osloensis
Aquatic	d__Bacteria;p__Proteobacteria;c__Gammaproteobacteria;o__Pseudomonadales;f__Pseudomonadaceae;g__Pseudomonas;s__Pseudomonas pachastrellae
Human	d__Bacteria;p__Proteobacteria;c__Gammaproteobacteria;o__Enterobacterales;f__Enterobacteriaceae;g__Enterobacter;s__Enterobacter hormaechei
Human	d__Bacteria;p__Firmicutes;c__Negativicutes;o__Veillonellales;f__Veillonellaceae;g__Dialister;s__Dialister succinatiphilus
Aquatic	d__Bacteria;p__Proteobacteria;c__Betaproteobacteria;o__Burkholderiales;f__Comamonadaceae;g__Acidovorax;s__
Human	d__Bacteria;p__Bacteroidetes;c__Bacteroidia;o__Bacteroidales;f__Prevotellaceae;g__Prevotella;s__Prevotella pleuritidis
Human	d__Bacteria;p__Proteobacteria;c__Gammaproteobacteria;o__Pasteurellales;f__Pasteurellaceae;g__Aggregatibacter;s__Aggregatibacter segnis
Human	d__Bacteria;p__Proteobacteria;c__Gammaproteobacteria;o__Enterobacterales;f__Enterobacteriaceae;g__Klebsiella;s__Klebsiella variicola
Aquatic	d__Bacteria;p__Proteobacteria;c__Gammaproteobacteria;o__Pseudomonadales;f__Pseudomonadaceae;g__Pseudomonas;s__Pseudomonas stutzeri
Terrestrial	d__Bacteria;p__Bacteroidetes;c__Cytophagia;o__Cytophagales;f__Hymenobacteraceae;g__Hymenobacter;s__
Aquatic	d__Bacteria;p__Proteobacteria;c__Gammaproteobacteria;o__Alteromonadales;f__Alteromonadaceae;g__Marinobacter;s__Marinobacter vinifirmus
Aquatic	d__Bacteria;p__Proteobacteria;c__Alphaproteobacteria;o__Rhodobacterales;f__Rhodobacteraceae;g__Leisingera;s__Leisingera caerulea
Aquatic	d__Bacteria;p__Proteobacteria;c__Gammaproteobacteria;o__Alteromonadales;f__Alteromonadaceae;g__Marinobacter;s__
Aquatic	d__Bacteria;p__Proteobacteria;c__Alphaproteobacteria;o__Rhodobacterales;f__Hyphomonadaceae;g__Hyphomonas;s__Hyphomonas johnsonii
Human	d__Bacteria;p__Proteobacteria;c__Gammaproteobacteria;o__Pasteurellales;f__Pasteurellaceae;g__Haemophilus;s__Haemophilus parainfluenzae
Terrestrial	d__Bacteria;p__Proteobacteria;c__Betaproteobacteria;o__Nitrosomonadales;f__Methylophilaceae;g__Methylotenera;s__Methylotenera versatilis
Terrestrial	d__Bacteria;p__Proteobacteria;c__Alphaproteobacteria;o__Rhodobacterales;f__Rhodobacteraceae;g__Roseovarius;s__Roseovarius mucosus
Terrestrial	d__Bacteria;p__Proteobacteria;c__Alphaproteobacteria;o__Rhodospirillales;f__Rhodospirillaceae;g__Magnetospirillum;s__
Terrestrial	d__Bacteria;p__Proteobacteria;c__Gammaproteobacteria;o__Pseudomonadales;f__Pseudomonadaceae;g__Pseudomonas;s__
Aquatic	d__Bacteria;p__Chlorobi;c__Chlorobia;o__Chlorobiales;f__Chlorobiaceae;g__Pelodictyon;s__Pelodictyon phaeoclathratiforme
Aquatic	d__Bacteria;p__Proteobacteria;c__Gammaproteobacteria;o__Oceanospirillales;f__Halomonadaceae;g__Halomonas;s__Halomonas venusta
Terrestrial	d__Bacteria;p__Proteobacteria;c__Alphaproteobacteria;o__Caulobacterales;f__Caulobacteraceae;g__Caulobacter;s__Caulobacter mirabilis
Human	d__Bacteria;p__Firmicutes;c__Negativicutes;o__Veillonellales;f__Veillonellaceae;g__Megasphaera;s__Megasphaera massiliensis
Aquatic	d__Bacteria;p__Proteobacteria;c__Betaproteobacteria;o__Burkholderiales;f__Burkholderiaceae;g__;s__
Aquatic	d__Bacteria;p__Proteobacteria;c__Betaproteobacteria;o__Burkholderiales;f__Burkholderiaceae;g__Polynucleobacter;s__Polynucleobacter acidiphobus
Built environment	d__Bacteria;p__Proteobacteria;c__Gammaproteobacteria;o__Enterobacterales;f__Enterobacteriaceae;g__Klebsiella;s__Klebsiella pneumoniae
Aquatic	d__Bacteria;p__Proteobacteria;c__Alphaproteobacteria;o__Rhodobacterales;f__Rhodobacteraceae;g__Paracoccus;s__
Human	d__Bacteria;p__Proteobacteria;c__Gammaproteobacteria;o__Enterobacterales;f__Enterobacteriaceae;g__Klebsiella;s__Klebsiella pneumoniae
Human	d__Bacteria;p__Firmicutes;c__Negativicutes;o__Selenomonadales;f__Selenomonadaceae;g__Mitsuokella;s__Mitsuokella jalaludinii
Terrestrial	d__Bacteria;p__Proteobacteria;c__Gammaproteobacteria;o__Enterobacterales;f__Enterobacteriaceae;g__Raoultella;s__Raoultella ornithinolytica
Aquatic	d__Bacteria;p__Proteobacteria;c__Alphaproteobacteria;o__Rhodobacterales;f__Rhodobacteraceae;g__Planktomarina;s__Planktomarina temperata
Built environment	d__Bacteria;p__Bacteroidetes;c__Cytophagia;o__Cytophagales;f__Hymenobacteraceae;g__Hymenobacter;s__Hymenobacter coccineus
Built environment	d__Bacteria;p__Proteobacteria;c__Gammaproteobacteria;o__Pseudomonadales;f__Moraxellaceae;g__Psychrobacter;s__Psychrobacter immobilis
Aquatic	d__Bacteria;p__Proteobacteria;c__Betaproteobacteria;o__Burkholderiales;f__Comamonadaceae;g__Rhodoferax;s__Rhodoferax ferrireducens
Built environment	d__Bacteria;p__Proteobacteria;c__Gammaproteobacteria;o__Pseudomonadales;f__Moraxellaceae;g__Acinetobacter;s__Acinetobacter johnsonii
Aquatic	d__Bacteria;p__Proteobacteria;c__Betaproteobacteria;o__Burkholderiales;f__Alcaligenaceae;g__;s__
Built environment	d__Bacteria;p__Proteobacteria;c__Gammaproteobacteria;o__Pseudomonadales;f__Pseudomonadaceae;g__Pseudomonas;s__Pseudomonas zeshuii
Aquatic	d__Bacteria;p__Proteobacteria;c__Betaproteobacteria;o__Burkholderiales;f__Comamonadaceae;g__Limnohabitans;s__
Terrestrial	d__Bacteria;p__Proteobacteria;c__Deltaproteobacteria;o__Myxococcales;f__Myxococcaceae;g__Myxococcus;s__Myxococcus hansupus
Human	d__Bacteria;p__Firmicutes;c__Bacilli;o__Lactobacillales;f__Streptococcaceae;g__Streptococcus;s__Streptococcus thermophilus
Aquatic	d__Bacteria;p__Proteobacteria;c__Betaproteobacteria;o__Burkholderiales;f__Oxalobacteraceae;g__Herbaspirillum;s__Herbaspirillum huttiense
Built environment	d__Bacteria;p__Proteobacteria;c__Gammaproteobacteria;o__Pseudomonadales;f__Moraxellaceae;g__Acinetobacter;s__Acinetobacter kookii
Built environment	d__Bacteria;p__Proteobacteria;c__Gammaproteobacteria;o__Enterobacterales;f__Erwiniaceae;g__Pantoea;s__Pantoea ananatis
Human	d__Bacteria;p__Firmicutes;c__Bacilli;o__Lactobacillales;f__Streptococcaceae;g__Streptococcus;s__Streptococcus gordonii
Aquatic	d__Bacteria;p__Firmicutes;c__Bacilli;o__Bacillales;f__Bacillaceae;g__;s__
Built environment	d__Bacteria;p__Proteobacteria;c__Gammaproteobacteria;o__Enterobacterales;f__Enterobacteriaceae;g__Enterobacter;s__Enterobacter asburiae
Terrestrial	d__Bacteria;p__Bacteroidetes;c__Sphingobacteriia;o__Sphingobacteriales;f__Sphingobacteriaceae;g__;s__
Aquatic	d__Bacteria;p__Proteobacteria;c__Gammaproteobacteria;o__Oceanospirillales;f__Oceanospirillaceae;g__Oleibacter;s__Oleibacter marinus
Aquatic	d__Bacteria;p__Chlorobi;c__Chlorobia;o__Chlorobiales;f__Chlorobiaceae;g__Chlorobium;s__Chlorobium phaeovibrioides
Aquatic	d__Bacteria;p__Proteobacteria;c__Gammaproteobacteria;o__Alteromonadales;f__Pseudoalteromonadaceae;g__Pseudoalteromonas;s__Pseudoalteromonas gelatinilytica
Terrestrial	d__Bacteria;p__Bacteroidetes;c__Chitinophagia;o__Chitinophagales;f__Chitinophagaceae;g__;s__
Aquatic	d__Bacteria;p__Proteobacteria;c__Betaproteobacteria;o__Burkholderiales;f__Comamonadaceae;g__Simplicispira;s__Simplicispira suum
Aquatic	d__Bacteria;p__Proteobacteria;c__Alphaproteobacteria;o__Sphingomonadales;f__Sphingomonadaceae;g__Sphingomonas;s__
Human	d__Bacteria;p__Proteobacteria;c__Deltaproteobacteria;o__Desulfovibrionales;f__Desulfomicrobiaceae;g__Desulfomicrobium;s__Desulfomicrobium orale
Aquatic	d__Bacteria;p__Proteobacteria;c__Alphaproteobacteria;o__Sphingomonadales;f__Sphingomonadaceae;g__Sphingobium;s__Sphingobium yanoikuyae
Aquatic	d__Bacteria;p__Proteobacteria;c__Betaproteobacteria;o__Nitrosomonadales;f__Methylophilaceae;g__Candidatus Methylopumilus;s__Candidatus Methylopumilus turicensis
Aquatic	d__Bacteria;p__Proteobacteria;c__Gammaproteobacteria;o__Nevskiales;f__Sinobacteraceae;g__Solimonas;s__
Human	d__Bacteria;p__Bacteroidetes;c__Bacteroidia;o__Bacteroidales;f__Prevotellaceae;g__Prevotella;s__Prevotella lascolaii
Built environment	d__Bacteria;p__Proteobacteria;c__Gammaproteobacteria;o__Enterobacterales;f__Enterobacteriaceae;g__Kosakonia;s__Kosakonia cowanii
Built environment	d__Bacteria;p__Proteobacteria;c__Gammaproteobacteria;o__Pseudomonadales;f__Pseudomonadaceae;g__Pseudomonas;s__Pseudomonas monteilii
Terrestrial	d__Bacteria;p__Bacteroidetes;c__Flavobacteriia;o__Flavobacteriales;f__Flavobacteriaceae;g__;s__
Built environment	d__Bacteria;p__Firmicutes;c__Bacilli;o__Bacillales;f__Bacillaceae;g__Bacillus;s__Bacillus paranthracis
Built environment	d__Bacteria;p__Proteobacteria;c__Gammaproteobacteria;o__Pseudomonadales;f__Moraxellaceae;g__Acinetobacter;s__Acinetobacter radioresistens
Built environment	d__Bacteria;p__Bacteroidetes;c__Sphingobacteriia;o__Sphingobacteriales;f__Sphingobacteriaceae;g__Sphingobacterium;s__Sphingobacterium cellulitidis
Aquatic	d__Bacteria;p__Bacteroidetes;c__Chitinophagia;o__Chitinophagales;f__Chitinophagaceae;g__;s__
Human	d__Bacteria;p__Firmicutes;c__Negativicutes;o__Veillonellales;f__Veillonellaceae;g__Veillonella;s__Veillonella infantium
Human	d__Bacteria;p__Proteobacteria;c__Deltaproteobacteria;o__Desulfovibrionales;f__Desulfovibrionaceae;g__Desulfovibrio;s__
Aquatic	d__Bacteria;p__Proteobacteria;c__Gammaproteobacteria;o__Pseudomonadales;f__Pseudomonadaceae;g__Pseudomonas;s__Pseudomonas alcaliphila
Built environment	d__Bacteria;p__Proteobacteria;c__Gammaproteobacteria;o__Enterobacterales;f__Yersiniaceae;g__Rouxiella;s__Rouxiella badensis
Human	d__Bacteria;p__Bacteroidetes;c__Bacteroidia;o__Bacteroidales;f__Prevotellaceae;g__Prevotella;s__Prevotella oris
Built environment	d__Bacteria;p__Proteobacteria;c__Alphaproteobacteria;o__Rhizobiales;f__Brucellaceae;g__Ochrobactrum;s__Ochrobactrum intermedium
Built environment	d__Bacteria;p__Proteobacteria;c__Alphaproteobacteria;o__Rhodobacterales;f__Rhodobacteraceae;g__Paracoccus;s__Paracoccus chinensis
Aquatic	d__Bacteria;p__Proteobacteria;c__Gammaproteobacteria;o__Oceanospirillales;f__Saccharospirillaceae;g__Reinekea;s__Reinekea forsetii
Built environment	d__Bacteria;p__Firmicutes;c__Bacilli;o__Bacillales;f__Staphylococcaceae;g__Staphylococcus;s__Staphylococcus saprophyticus
Aquatic	d__Bacteria;p__Firmicutes;c__Clostridia;o__Thermoanaerobacterales;f__Thermoanaerobacteraceae;g__Thermoanaerobacter;s__Thermoanaerobacter ethanolicus
Aquatic	d__Bacteria;p__Proteobacteria;c__Alphaproteobacteria;o__Rhizobiales;f__Methylobacteriaceae;g__Methylobacterium;s__Methylobacterium radiotolerans
Built environment	d__Bacteria;p__Firmicutes;c__Bacilli;o__Lactobacillales;f__Enterococcaceae;g__Enterococcus;s__Enterococcus faecalis
Human	d__Bacteria;p__Actinobacteria;c__Coriobacteriia;o__Eggerthellales;f__Eggerthellaceae;g__Eggerthella;s__Eggerthella lenta
Aquatic	d__Bacteria;p__Proteobacteria;c__Alphaproteobacteria;o__Sphingomonadales;f__Erythrobacteraceae;g__Erythrobacter;s__
Built environment	d__Bacteria;p__Firmicutes;c__Bacilli;o__Bacillales;f__Bacillaceae;g__Bacillus;s__Bacillus anthracis
Built environment	d__Bacteria;p__Proteobacteria;c__Gammaproteobacteria;o__Xanthomonadales;f__Xanthomonadaceae;g__Xanthomonas;s__
Terrestrial	d__Bacteria;p__Proteobacteria;c__Alphaproteobacteria;o__Rhodobacterales;f__Hyphomonadaceae;g__Hyphomonas;s__Hyphomonas johnsonii
Terrestrial	d__Bacteria;p__Proteobacteria;c__Deltaproteobacteria;o__Desulfobacterales;f__Desulfobulbaceae;g__;s__
Aquatic	d__Bacteria;p__Bacteroidetes;c__Cytophagia;o__Cytophagales;f__Cyclobacteriaceae;g__Algoriphagus;s__
Aquatic	d__Bacteria;p__Proteobacteria;c__Gammaproteobacteria;o__Alteromonadales;f__Alteromonadaceae;g__Marinobacter;s__Marinobacter flavimaris
Human	d__Bacteria;p__Bacteroidetes;c__Flavobacteriia;o__Flavobacteriales;f__Flavobacteriaceae;g__Capnocytophaga;s__Capnocytophaga ochracea
Aquatic	d__Bacteria;p__Proteobacteria;c__Alphaproteobacteria;o__Rhodobacterales;f__Rhodobacteraceae;g__Yoonia;s__
Human	d__Bacteria;p__Firmicutes;c__Negativicutes;o__Veillonellales;f__Veillonellaceae;g__Veillonella;s__Veillonella seminalis
Aquatic	d__Bacteria;p__Proteobacteria;c__Alphaproteobacteria;o__Sphingomonadales;f__Erythrobacteraceae;g__Croceicoccus;s__Croceicoccus marinus
Aquatic	d__Bacteria;p__Proteobacteria;c__Gammaproteobacteria;o__Alteromonadales;f__Pseudoalteromonadaceae;g__Pseudoalteromonas;s__Pseudoalteromonas undina
Terrestrial	d__Bacteria;p__Proteobacteria;c__Betaproteobacteria;o__Burkholderiales;f__Burkholderiaceae;g__Caballeronia;s__Caballeronia zhejiangensis
Aquatic	d__Bacteria;p__Proteobacteria;c__Gammaproteobacteria;o__Alteromonadales;f__Shewanellaceae;g__Shewanella;s__Shewanella vesiculosa
Aquatic	d__Bacteria;p__Proteobacteria;c__Alphaproteobacteria;o__Caulobacterales;f__Caulobacteraceae;g__Brevundimonas;s__Brevundimonas halotolerans
Built environment	d__Bacteria;p__Proteobacteria;c__Gammaproteobacteria;o__Pseudomonadales;f__Moraxellaceae;g__Acinetobacter;s__Acinetobacter baumannii
Terrestrial	d__Bacteria;p__Proteobacteria;c__Alphaproteobacteria;o__Rhodobacterales;f__Rhodobacteraceae;g__Defluviimonas;s__Defluviimonas alba
Human	d__Bacteria;p__Bacteroidetes;c__Bacteroidia;o__Bacteroidales;f__Tannerellaceae;g__Parabacteroides;s__Parabacteroides johnsonii
Aquatic	d__Bacteria;p__Proteobacteria;c__Alphaproteobacteria;o__Rhizobiales;f__Phyllobacteriaceae;g__;s__
Aquatic	d__Bacteria;p__Proteobacteria;c__Alphaproteobacteria;o__Rhizobiales;f__Methylocystaceae;g__Methylocystis;s__Methylocystis parvus
Human	d__Bacteria;p__Proteobacteria;c__Gammaproteobacteria;o__Pseudomonadales;f__Pseudomonadaceae;g__Pseudomonas;s__Pseudomonas citronellolis
Human	d__Bacteria;p__Proteobacteria;c__Betaproteobacteria;o__Neisseriales;f__Neisseriaceae;g__Kingella;s__Kingella oralis
Built environment	d__Bacteria;p__Proteobacteria;c__Alphaproteobacteria;o__Sphingomonadales;f__Sphingomonadaceae;g__Novosphingobium;s__Novosphingobium lindaniclasticum
Human	d__Bacteria;p__Bacteroidetes;c__Bacteroidia;o__Bacteroidales;f__Bacteroidaceae;g__Bacteroides;s__Bacteroides ovatus
Built environment	d__Bacteria;p__Firmicutes;c__Bacilli;o__Bacillales;f__Bacillaceae;g__Lysinibacillus;s__Lysinibacillus sphaericus
Aquatic	d__Bacteria;p__Bacteroidetes;c__Flavobacteriia;o__Flavobacteriales;f__Flavobacteriaceae;g__Flavobacterium;s__Flavobacterium aquaticum
Aquatic	d__Bacteria;p__Proteobacteria;c__Gammaproteobacteria;o__Oceanospirillales;f__Oceanospirillaceae;g__;s__
Human	d__Bacteria;p__Proteobacteria;c__Epsilonproteobacteria;o__Campylobacterales;f__Campylobacteraceae;g__Campylobacter;s__Campylobacter showae
Aquatic	d__Bacteria;p__Thermotogae;c__Thermotogae;o__Thermotogales;f__Fervidobacteriaceae;g__Fervidobacterium;s__Fervidobacterium pennivorans
Aquatic	d__Bacteria;p__Proteobacteria;c__Gammaproteobacteria;o__Salinisphaerales;f__Salinisphaeraceae;g__Salinisphaera;s__Salinisphaera japonica
Human	d__Bacteria;p__Firmicutes;c__Bacilli;o__Bacillales;f__Staphylococcaceae;g__Staphylococcus;s__
Terrestrial	d__Bacteria;p__Proteobacteria;c__;o__;f__;g__;s__
Built environment	d__Bacteria;p__Proteobacteria;c__Gammaproteobacteria;o__Xanthomonadales;f__Xanthomonadaceae;g__Stenotrophomonas;s__Stenotrophomonas nitritireducens
Built environment	d__Bacteria;p__Proteobacteria;c__Gammaproteobacteria;o__Enterobacterales;f__Morganellaceae;g__Proteus;s__Proteus mirabilis
Aquatic	d__Bacteria;p__Proteobacteria;c__Deltaproteobacteria;o__Syntrophobacterales;f__Syntrophaceae;g__Desulfobacca;s__Desulfobacca acetoxidans
Built environment	d__Bacteria;p__Proteobacteria;c__Gammaproteobacteria;o__Enterobacterales;f__Enterobacteriaceae;g__Yokenella;s__Yokenella regensburgei
Aquatic	d__Bacteria;p__Proteobacteria;c__Alphaproteobacteria;o__Sphingomonadales;f__Erythrobacteraceae;g__Altererythrobacter;s__Altererythrobacter ishigakiensis
Human	d__Bacteria;p__Actinobacteria;c__Coriobacteriia;o__Eggerthellales;f__Eggerthellaceae;g__;s__
Human	d__Bacteria;p__Proteobacteria;c__Deltaproteobacteria;o__Desulfovibrionales;f__Desulfovibrionaceae;g__Bilophila;s__Bilophila wadsworthia
Human	d__Bacteria;p__Bacteroidetes;c__Bacteroidia;o__Bacteroidales;f__Rikenellaceae;g__Alistipes;s__Alistipes ihumii
Built environment	d__Bacteria;p__Proteobacteria;c__Betaproteobacteria;o__Burkholderiales;f__Comamonadaceae;g__Comamonas;s__Comamonas terrigena
Aquatic	d__Bacteria;p__Proteobacteria;c__Alphaproteobacteria;o__Rhodobacterales;f__Hyphomonadaceae;g__Hyphomonas;s__Hyphomonas atlantica
Aquatic	d__Bacteria;p__Proteobacteria;c__Gammaproteobacteria;o__Pseudomonadales;f__Pseudomonadaceae;g__Pseudomonas;s__Pseudomonas veronii
Aquatic	d__Bacteria;p__Proteobacteria;c__Gammaproteobacteria;o__Pseudomonadales;f__Pseudomonadaceae;g__Pseudomonas;s__Pseudomonas gallaeciensis
Terrestrial	d__Bacteria;p__Bacteroidetes;c__Chitinophagia;o__Chitinophagales;f__Chitinophagaceae;g__Arachidicoccus;s__Arachidicoccus rhizosphaerae
Terrestrial	d__Bacteria;p__Bacteroidetes;c__Sphingobacteriia;o__Sphingobacteriales;f__Sphingobacteriaceae;g__Mucilaginibacter;s__Mucilaginibacter auburnensis
Human	d__Bacteria;p__Proteobacteria;c__Gammaproteobacteria;o__Enterobacterales;f__Enterobacteriaceae;g__Klebsiella;s__Klebsiella oxytoca
Aquatic	d__Bacteria;p__Bacteroidetes;c__Flavobacteriia;o__Flavobacteriales;f__Flavobacteriaceae;g__Polaribacter;s__Polaribacter irgensii
Aquatic	d__Bacteria;p__Proteobacteria;c__Alphaproteobacteria;o__Rhizobiales;f__Hyphomicrobiaceae;g__Devosia;s__Devosia psychrophila
Human	d__Bacteria;p__Fusobacteria;c__Fusobacteriia;o__Fusobacteriales;f__Fusobacteriaceae;g__Fusobacterium;s__Fusobacterium mortiferum
Terrestrial	d__Bacteria;p__Bacteroidetes;c__Flavobacteriia;o__Flavobacteriales;f__Flavobacteriaceae;g__Flavobacterium;s__Flavobacterium marinum
Aquatic	d__Bacteria;p__Proteobacteria;c__Gammaproteobacteria;o__Methylococcales;f__Methylococcaceae;g__Methylosarcina;s__Methylosarcina lacus
Human	d__Bacteria;p__Firmicutes;c__Bacilli;o__Lactobacillales;f__Streptococcaceae;g__Streptococcus;s__Streptococcus parasanguinis
Built environment	d__Bacteria;p__Firmicutes;c__Negativicutes;o__Selenomonadales;f__Sporomusaceae;g__Anaerospora;s__Anaerospora hongkongensis
Human	d__Bacteria;p__Firmicutes;c__Bacilli;o__Lactobacillales;f__Streptococcaceae;g__Streptococcus;s__Streptococcus mitis
Human	d__Bacteria;p__Bacteroidetes;c__Bacteroidia;o__Bacteroidales;f__Bacteroidaceae;g__Bacteroides;s__Bacteroides fragilis
Built environment	d__Bacteria;p__Proteobacteria;c__Alphaproteobacteria;o__Sphingomonadales;f__Sphingomonadaceae;g__Sphingobium;s__Sphingobium yanoikuyae
Aquatic	d__Bacteria;p__Proteobacteria;c__Gammaproteobacteria;o__Alteromonadales;f__Pseudoalteromonadaceae;g__Pseudoalteromonas;s__Pseudoalteromonas arctica
Terrestrial	d__Bacteria;p__Proteobacteria;c__Betaproteobacteria;o__Burkholderiales;f__Comamonadaceae;g__Rhodoferax;s__Rhodoferax saidenbachensis
Built environment	d__Bacteria;p__Bacteroidetes;c__Sphingobacteriia;o__Sphingobacteriales;f__Sphingobacteriaceae;g__Sphingobacterium;s__
Built environment	d__Bacteria;p__Firmicutes;c__Bacilli;o__Bacillales;f__Bacillaceae;g__Lysinibacillus;s__Lysinibacillus fusiformis
Aquatic	d__Bacteria;p__Proteobacteria;c__Betaproteobacteria;o__Burkholderiales;f__Comamonadaceae;g__;s__
Aquatic	d__Bacteria;p__Chlorobi;c__Chlorobia;o__Chlorobiales;f__Chlorobiaceae;g__Prosthecochloris;s__Prosthecochloris aestuarii
Built environment	d__Bacteria;p__Firmicutes;c__Bacilli;o__Lactobacillales;f__Enterococcaceae;g__Enterococcus;s__Enterococcus italicus
Built environment	d__Bacteria;p__Proteobacteria;c__Betaproteobacteria;o__Burkholderiales;f__Alcaligenaceae;g__Achromobacter;s__Achromobacter spanius
Built environment	d__Bacteria;p__Proteobacteria;c__Gammaproteobacteria;o__Xanthomonadales;f__Xanthomonadaceae;g__Stenotrophomonas;s__Stenotrophomonas chelatiphaga
Human	d__Bacteria;p__Firmicutes;c__Bacilli;o__Lactobacillales;f__Enterococcaceae;g__Enterococcus;s__Enterococcus faecalis
Aquatic	d__Bacteria;p__Proteobacteria;c__Gammaproteobacteria;o__Methylococcales;f__Methylococcaceae;g__Methylovulum;s__
Built environment	d__Bacteria;p__Proteobacteria;c__Gammaproteobacteria;o__Enterobacterales;f__Erwiniaceae;g__Pantoea;s__Pantoea eucrina
Human	d__Bacteria;p__Proteobacteria;c__Deltaproteobacteria;o__Desulfovibrionales;f__Desulfovibrionaceae;g__Desulfovibrio;s__Desulfovibrio desulfuricans
Aquatic	d__Bacteria;p__Bacteroidetes;c__Flavobacteriia;o__Flavobacteriales;f__Flavobacteriaceae;g__Mesoflavibacter;s__Mesoflavibacter sabulilitoris
Human	d__Bacteria;p__Firmicutes;c__Negativicutes;o__Selenomonadales;f__Selenomonadaceae;g__;s__
Aquatic	d__Bacteria;p__Bacteroidetes;c__Flavobacteriia;o__Flavobacteriales;f__Flavobacteriaceae;g__Psychroserpens;s__Psychroserpens jangbogonensis
Aquatic	d__Bacteria;p__Proteobacteria;c__Gammaproteobacteria;o__Alteromonadales;f__Alteromonadaceae;g__Alteromonas;s__Alteromonas macleodii
Aquatic	d__Bacteria;p__Proteobacteria;c__Alphaproteobacteria;o__Sphingomonadales;f__Erythrobacteraceae;g__Erythrobacter;s__Erythrobacter flavus
Built environment	d__Bacteria;p__Proteobacteria;c__Betaproteobacteria;o__Burkholderiales;f__Oxalobacteraceae;g__Massilia;s__
Aquatic	d__Bacteria;p__Thermotogae;c__Thermotogae;o__Thermotogales;f__Thermotogaceae;g__Thermotoga;s__
Built environment	d__Bacteria;p__Proteobacteria;c__Gammaproteobacteria;o__Enterobacterales;f__Enterobacteriaceae;g__Enterobacter;s__Enterobacter cloacae
Human	d__Bacteria;p__Bacteroidetes;c__Bacteroidia;o__Bacteroidales;f__Bacteroidaceae;g__Mediterranea;s__Mediterranea massiliensis
Human	d__Bacteria;p__Proteobacteria;c__;o__;f__;g__;s__
Built environment	d__Bacteria;p__Proteobacteria;c__Betaproteobacteria;o__Burkholderiales;f__Comamonadaceae;g__Delftia;s__Delftia acidovorans
Terrestrial	d__Bacteria;p__Bacteroidetes;c__Flavobacteriia;o__Flavobacteriales;f__Flavobacteriaceae;g__Flavobacterium;s__Flavobacterium ummariense
Aquatic	d__Bacteria;p__Thermodesulfobacteria;c__Thermodesulfobacteria;o__Thermodesulfobacteriales;f__Thermodesulfobacteriaceae;g__Thermodesulfobacterium;s__Thermodesulfobacterium geofontis
Human	d__Bacteria;p__Actinobacteria;c__Coriobacteriia;o__Eggerthellales;f__Eggerthellaceae;g__Gordonibacter;s__Gordonibacter urolithinfaciens
Human	d__Bacteria;p__Firmicutes;c__Bacilli;o__Bacillales;f__Staphylococcaceae;g__Staphylococcus;s__Staphylococcus capitis
Built environment	d__Bacteria;p__Proteobacteria;c__Alphaproteobacteria;o__Rhizobiales;f__Brucellaceae;g__Ochrobactrum;s__Ochrobactrum lupini
Aquatic	d__Bacteria;p__Proteobacteria;c__Betaproteobacteria;o__Burkholderiales;f__Burkholderiaceae;g__Polynucleobacter;s__
Human	d__Bacteria;p__Firmicutes;c__Negativicutes;o__Veillonellales;f__Veillonellaceae;g__Veillonella;s__Veillonella parvula
Aquatic	d__Bacteria;p__Dictyoglomi;c__Dictyoglomia;o__Dictyoglomales;f__Dictyoglomaceae;g__Dictyoglomus;s__Dictyoglomus turgidum
Aquatic	d__Bacteria;p__Proteobacteria;c__Alphaproteobacteria;o__Sphingomonadales;f__Sphingomonadaceae;g__Sphingobium;s__Sphingobium abikonense
Built environment	d__Bacteria;p__Proteobacteria;c__Betaproteobacteria;o__Burkholderiales;f__Alcaligenaceae;g__Achromobacter;s__Achromobacter insolitus
Aquatic	d__Bacteria;p__Proteobacteria;c__Alphaproteobacteria;o__Rhodobacterales;f__Rhodobacteraceae;g__Epibacterium;s__Epibacterium mobile
Human	d__Bacteria;p__Synergistetes;c__Synergistia;o__Synergistales;f__Synergistaceae;g__Fretibacterium;s__Fretibacterium fastidiosum
Built environment	d__Bacteria;p__Proteobacteria;c__Alphaproteobacteria;o__Rhizobiales;f__Brucellaceae;g__Ochrobactrum;s__Ochrobactrum pseudogrignonense
Aquatic	d__Bacteria;p__Proteobacteria;c__Betaproteobacteria;o__Burkholderiales;f__Burkholderiaceae;g__Polynucleobacter;s__Polynucleobacter cosmopolitanus
Human	d__Bacteria;p__Bacteroidetes;c__Bacteroidia;o__Bacteroidales;f__Bacteroidaceae;g__Bacteroides;s__
Aquatic	d__Bacteria;p__Bacteroidetes;c__Sphingobacteriia;o__Sphingobacteriales;f__Sphingobacteriaceae;g__Pedobacter;s__Pedobacter agri
Built environment	d__Bacteria;p__Firmicutes;c__Bacilli;o__Lactobacillales;f__Enterococcaceae;g__Enterococcus;s__Enterococcus gallinarum
Terrestrial	d__Bacteria;p__Acidobacteria;c__Acidobacteriia;o__Acidobacteriales;f__Acidobacteriaceae;g__Granulicella;s__
Terrestrial	d__Bacteria;p__Firmicutes;c__Bacilli;o__Bacillales;f__Paenibacillaceae;g__Paenibacillus;s__
Built environment	d__Bacteria;p__Proteobacteria;c__Betaproteobacteria;o__Burkholderiales;f__Comamonadaceae;g__Delftia;s__Delftia tsuruhatensis
Terrestrial	d__Bacteria;p__Planctomycetes;c__Planctomycetia;o__Planctomycetales;f__Planctomycetaceae;g__Planctomicrobium;s__Planctomicrobium piriforme
Human	d__Bacteria;p__Firmicutes;c__Negativicutes;o__Acidaminococcales;f__Acidaminococcaceae;g__Acidaminococcus;s__Acidaminococcus intestini
Aquatic	d__Bacteria;p__Proteobacteria;c__Alphaproteobacteria;o__Sphingomonadales;f__Erythrobacteraceae;g__Porphyrobacter;s__Porphyrobacter sanguineus
Aquatic	d__Bacteria;p__Acidobacteria;c__Acidobacteriia;o__Acidobacteriales;f__Acidobacteriaceae;g__Granulicella;s__
Aquatic	d__Bacteria;p__Proteobacteria;c__Alphaproteobacteria;o__Rhodobacterales;f__Rhodobacteraceae;g__Sulfitobacter;s__Sulfitobacter guttiformis
Aquatic	d__Bacteria;p__Proteobacteria;c__Betaproteobacteria;o__Burkholderiales;f__Oxalobacteraceae;g__Massilia;s__Massilia violaceinigra
Built environment	d__Bacteria;p__Proteobacteria;c__Gammaproteobacteria;o__Enterobacterales;f__Enterobacteriaceae;g__Enterobacter;s__Enterobacter kobei
Terrestrial	d__Bacteria;p__Firmicutes;c__Bacilli;o__Bacillales;f__Bacillaceae;g__Bacillus;s__
Terrestrial	d__Bacteria;p__Bacteroidetes;c__Chitinophagia;o__Chitinophagales;f__Chitinophagaceae;g__Chitinophaga;s__Chitinophaga terrae Kim and Jung 2007
Terrestrial	d__Bacteria;p__Proteobacteria;c__Alphaproteobacteria;o__Rhodobacterales;f__Rhodobacteraceae;g__Paracoccus;s__
Built environment	d__Bacteria;p__Proteobacteria;c__Gammaproteobacteria;o__Pseudomonadales;f__Pseudomonadaceae;g__Pseudomonas;s__Pseudomonas fulva
Aquatic	d__Bacteria;p__Proteobacteria;c__Gammaproteobacteria;o__Alteromonadales;f__Alteromonadaceae;g__Alteromonas;s__Alteromonas australica
Human	d__Bacteria;p__Proteobacteria;c__Betaproteobacteria;o__Burkholderiales;f__Sutterellaceae;g__Mesosutterella;s__Mesosutterella multiformis
Aquatic	d__Bacteria;p__Proteobacteria;c__Betaproteobacteria;o__Nitrosomonadales;f__Methylophilaceae;g__Methylotenera;s__Methylotenera mobilis
Built environment	d__Bacteria;p__Proteobacteria;c__Alphaproteobacteria;o__Caulobacterales;f__Caulobacteraceae;g__Brevundimonas;s__Brevundimonas vesicularis
Built environment	d__Bacteria;p__Proteobacteria;c__Gammaproteobacteria;o__Pseudomonadales;f__Moraxellaceae;g__Acinetobacter;s__Acinetobacter pittii
Aquatic	d__Bacteria;p__Proteobacteria;c__Betaproteobacteria;o__Burkholderiales;f__Burkholderiaceae;g__Polynucleobacter;s__Polynucleobacter necessarius
Aquatic	d__Bacteria;p__Proteobacteria;c__Gammaproteobacteria;o__Xanthomonadales;f__Xanthomonadaceae;g__Lysobacter;s__
Aquatic	d__Bacteria;p__Proteobacteria;c__Gammaproteobacteria;o__Xanthomonadales;f__Xanthomonadaceae;g__;s__
Aquatic	d__Bacteria;p__Proteobacteria;c__Gammaproteobacteria;o__Alteromonadales;f__Pseudoalteromonadaceae;g__Pseudoalteromonas;s__Pseudoalteromonas marina
Aquatic	d__Bacteria;p__Proteobacteria;c__Alphaproteobacteria;o__Rhodobacterales;f__Rhodobacteraceae;g__Pseudorhodobacter;s__Pseudorhodobacter antarcticus
Aquatic	d__Bacteria;p__Proteobacteria;c__Alphaproteobacteria;o__Pelagibacterales;f__Pelagibacteraceae;g__Candidatus Pelagibacter;s__Candidatus Pelagibacter ubique
Human	d__Bacteria;p__Firmicutes;c__Bacilli;o__Bacillales;f__Staphylococcaceae;g__Staphylococcus;s__Staphylococcus hominis
Aquatic	d__Bacteria;p__Proteobacteria;c__Betaproteobacteria;o__Burkholderiales;f__Alcaligenaceae;g__Achromobacter;s__
Built environment	d__Bacteria;p__Proteobacteria;c__Betaproteobacteria;o__Burkholderiales;f__Oxalobacteraceae;g__Massilia;s__Massilia timonae
Built environment	d__Bacteria;p__Firmicutes;c__Bacilli;o__Bacillales;f__Bacillaceae;g__Bacillus;s__Bacillus subtilis
Aquatic	d__Bacteria;p__Fusobacteria;c__Fusobacteriia;o__Fusobacteriales;f__Fusobacteriaceae;g__Ilyobacter;s__Ilyobacter polytropus
Human	d__Bacteria;p__Firmicutes;c__Erysipelotrichia;o__Erysipelotrichales;f__Erysipelotrichaceae;g__Erysipelatoclostridium;s__[Clostridium] innocuum
Built environment	d__Bacteria;p__Proteobacteria;c__Betaproteobacteria;o__Burkholderiales;f__Alcaligenaceae;g__Advenella;s__Advenella incenata
Terrestrial	d__Bacteria;p__Proteobacteria;c__Betaproteobacteria;o__Burkholderiales;f__Oxalobacteraceae;g__;s__
Human	d__Bacteria;p__Firmicutes;c__Bacilli;o__Lactobacillales;f__Enterococcaceae;g__Enterococcus;s__Enterococcus casseliflavus
Aquatic	d__Bacteria;p__Proteobacteria;c__Gammaproteobacteria;o__Chromatiales;f__Ectothiorhodospiraceae;g__Spiribacter;s__
Aquatic	d__Bacteria;p__Thermotogae;c__Thermotogae;o__Thermotogales;f__Thermotogaceae;g__Pseudothermotoga;s__Pseudothermotoga hypogea
Built environment	d__Bacteria;p__Firmicutes;c__Bacilli;o__Lactobacillales;f__Streptococcaceae;g__Streptococcus;s__Streptococcus suis
Built environment	d__Bacteria;p__Proteobacteria;c__Gammaproteobacteria;o__Enterobacterales;f__Erwiniaceae;g__Mixta;s__Mixta calida
Built environment	d__Bacteria;p__Proteobacteria;c__Gammaproteobacteria;o__Xanthomonadales;f__Xanthomonadaceae;g__Stenotrophomonas;s__Stenotrophomonas pavanii
Aquatic	d__Bacteria;p__Proteobacteria;c__Betaproteobacteria;o__Nitrosomonadales;f__Sterolibacteriaceae;s__Sterolibacteriaceae bacterium M52
Human	d__Bacteria;p__Firmicutes;c__Negativicutes;o__Veillonellales;f__Veillonellaceae;g__Veillonella;s__Veillonella atypica
Aquatic	d__Bacteria;p__Proteobacteria;c__Gammaproteobacteria;o__Methylococcales;f__Methylococcaceae;g__Methylobacter;s__Methylobacter luteus
Aquatic	d__Bacteria;p__Bacteroidetes;c__Bacteroidia;o__Bacteroidales;f__Paludibacteraceae;g__Paludibacter;s__Paludibacter propionicigenes
Aquatic	d__Bacteria;p__Proteobacteria;c__Betaproteobacteria;o__Nitrosomonadales;f__Methylophilaceae;g__Methylotenera;s__Methylotenera versatilis
Aquatic	d__Bacteria;p__Proteobacteria;c__Gammaproteobacteria;o__Alteromonadales;f__Alteromonadaceae;g__Marinobacter;s__Marinobacter hydrocarbonoclasticus
Built environment	d__Bacteria;p__Firmicutes;c__Bacilli;o__Bacillales;f__Staphylococcaceae;g__Staphylococcus;s__Staphylococcus sciuri
Aquatic	d__Bacteria;p__Proteobacteria;c__Gammaproteobacteria;o__Alteromonadales;f__Pseudoalteromonadaceae;g__Pseudoalteromonas;s__Pseudoalteromonas agarivorans
Aquatic	d__Bacteria;p__Proteobacteria;c__Alphaproteobacteria;o__Rhizobiales;f__;g__;s__
Aquatic	d__Bacteria;p__Verrucomicrobia;c__Opitutae;o__Opitutales;f__Opitutaceae;g__;s__
Human	d__Bacteria;p__Firmicutes;c__Negativicutes;o__Acidaminococcales;f__Acidaminococcaceae;g__Acidaminococcus;s__Acidaminococcus fermentans
Terrestrial	d__Bacteria;p__Proteobacteria;c__Gammaproteobacteria;o__Xanthomonadales;f__Rhodanobacteraceae;g__Dokdonella;s__Dokdonella fugitiva
Terrestrial	d__Bacteria;p__Proteobacteria;c__Betaproteobacteria;o__Burkholderiales;f__Oxalobacteraceae;g__Massilia;s__Massilia namucuonensis
Human	d__Bacteria;p__Proteobacteria;c__Gammaproteobacteria;o__Enterobacterales;f__Morganellaceae;g__Morganella;s__Morganella morganii
Aquatic	d__Bacteria;p__Proteobacteria;c__Deltaproteobacteria;o__Myxococcales;f__Kofleriaceae;g__Haliangium;s__Haliangium ochraceum
Aquatic	d__Bacteria;p__Proteobacteria;c__Gammaproteobacteria;o__Xanthomonadales;f__Xanthomonadaceae;g__Stenotrophomonas;s__Stenotrophomonas maltophilia
Human	d__Bacteria;p__Firmicutes;c__Bacilli;o__Lactobacillales;f__Lactobacillaceae;g__Lactobacillus;s__Lactobacillus ruminis
Aquatic	d__Bacteria;p__Proteobacteria;c__Alphaproteobacteria;o__Rhodospirillales;f__Rhodospirillaceae;g__Thalassospira;s__Thalassospira povalilytica
Human	d__Bacteria;p__Firmicutes;c__Bacilli;o__Lactobacillales;f__Lactobacillaceae;g__Lactobacillus;s__Lactobacillus paragasseri
Aquatic	d__Bacteria;p__Proteobacteria;c__Gammaproteobacteria;o__Chromatiales;f__Ectothiorhodospiraceae;g__Halorhodospira;s__Halorhodospira halophila
Human	d__Bacteria;p__Bacteroidetes;c__Bacteroidia;o__Bacteroidales;f__Muribaculaceae;g__Paramuribaculum;s__Paramuribaculum intestinale
Human	d__Bacteria;p__Firmicutes;c__Bacilli;o__Bacillales;f__Staphylococcaceae;g__Staphylococcus;s__Staphylococcus epidermidis
Aquatic	d__Bacteria;p__Bacteroidetes;c__Cytophagia;o__Cytophagales;f__Cyclobacteriaceae;g__Algoriphagus;s__Algoriphagus marinus
Terrestrial	d__Bacteria;p__Proteobacteria;c__Alphaproteobacteria;o__Rhizobiales;f__Methylocystaceae;g__Methylocystis;s__Methylocystis rosea
Aquatic	d__Bacteria;p__Proteobacteria;c__Alphaproteobacteria;o__Sphingomonadales;f__Erythrobacteraceae;g__Erythrobacter;s__Erythrobacter citreus
Terrestrial	d__Bacteria;p__Bacteroidetes;c__Flavobacteriia;o__Flavobacteriales;f__Flavobacteriaceae;g__Flavobacterium;s__
Aquatic	d__Bacteria;p__Planctomycetes;c__Planctomycetia;o__Planctomycetales;f__Planctomycetaceae;g__;s__
Built environment	d__Bacteria;p__Proteobacteria;c__Gammaproteobacteria;o__Enterobacterales;f__Erwiniaceae;g__Pantoea;s__Pantoea brenneri
Aquatic	d__Bacteria;p__Proteobacteria;c__Gammaproteobacteria;o__Alteromonadales;f__Colwelliaceae;g__Colwellia;s__Colwellia polaris
Built environment	d__Bacteria;p__Proteobacteria;c__Gammaproteobacteria;o__Xanthomonadales;f__Xanthomonadaceae;g__Pseudoxanthomonas;s__Pseudoxanthomonas mexicana
Aquatic	d__Bacteria;p__Proteobacteria;c__Betaproteobacteria;o__Burkholderiales;f__Burkholderiaceae;g__Paraburkholderia;s__Paraburkholderia phenazinium
Aquatic	d__Bacteria;p__Proteobacteria;c__Gammaproteobacteria;o__Methylococcales;f__Methylococcaceae;g__Methylomonas;s__
Human	d__Bacteria;p__Bacteroidetes;c__Bacteroidia;o__Bacteroidales;f__Porphyromonadaceae;g__Porphyromonas;s__Porphyromonas gingivalis
Built environment	d__Bacteria;p__Firmicutes;c__Bacilli;o__Bacillales;f__Planococcaceae;g__Kurthia;s__Kurthia huakuii
Human	d__Bacteria;p__Firmicutes;c__Bacilli;o__Lactobacillales;f__Streptococcaceae;g__Streptococcus;s__Streptococcus oralis
Terrestrial	d__Bacteria;p__Bacteroidetes;c__Chitinophagia;o__Chitinophagales;f__Chitinophagaceae;g__Niastella;s__Niastella vici
Aquatic	d__Bacteria;p__Proteobacteria;c__Epsilonproteobacteria;o__Campylobacterales;f__Campylobacteraceae;g__;s__
Terrestrial	d__Bacteria;p__Bacteroidetes;c__Cytophagia;o__Cytophagales;f__Cytophagaceae;g__Cytophaga;s__Cytophaga hutchinsonii
Human	d__Bacteria;p__Bacteroidetes;c__Bacteroidia;o__Bacteroidales;f__Prevotellaceae;g__Paraprevotella;s__Paraprevotella xylaniphila
Human	d__Bacteria;p__Proteobacteria;c__Deltaproteobacteria;o__Desulfovibrionales;f__Desulfovibrionaceae;g__Desulfovibrio;s__Desulfovibrio fairfieldensis
Human	d__Bacteria;p__Proteobacteria;c__Alphaproteobacteria;o__Rhodobacterales;f__Rhodobacteraceae;g__;s__
Human	d__Bacteria;p__Proteobacteria;c__Alphaproteobacteria;o__;f__;g__;s__
Aquatic	d__Bacteria;p__Bacteroidetes;c__Flavobacteriia;o__Flavobacteriales;f__Flavobacteriaceae;g__Zunongwangia;s__Zunongwangia profunda
Aquatic	d__Bacteria;p__Proteobacteria;c__Gammaproteobacteria;o__Thiotrichales;f__Piscirickettsiaceae;g__Methylophaga;s__Methylophaga aminisulfidivorans
Terrestrial	d__Bacteria;p__Proteobacteria;c__Alphaproteobacteria;o__Rhizobiales;f__Hyphomicrobiaceae;g__Devosia;s__Devosia enhydra
Aquatic	d__Bacteria;p__Verrucomicrobia;c__Verrucomicrobiae;o__Verrucomicrobiales;f__Verrucomicrobiaceae;g__Prosthecobacter;s__
Aquatic	d__Bacteria;p__Proteobacteria;c__Alphaproteobacteria;o__Rhizobiales;f__Phyllobacteriaceae;g__Mesorhizobium;s__
Terrestrial	d__Bacteria;p__Proteobacteria;c__Betaproteobacteria;o__Burkholderiales;f__Oxalobacteraceae;g__Herbaspirillum;s__Herbaspirillum rhizosphaerae
Built environment	d__Bacteria;p__Proteobacteria;c__Gammaproteobacteria;o__Pseudomonadales;f__Moraxellaceae;g__Acinetobacter;s__Acinetobacter lwoffii
Aquatic	d__Bacteria;p__Proteobacteria;c__Gammaproteobacteria;o__Chromatiales;f__Ectothiorhodospiraceae;g__;s__
Aquatic	d__Bacteria;p__Proteobacteria;c__Alphaproteobacteria;o__Pelagibacterales;f__Pelagibacteraceae;g__Candidatus Pelagibacter;s__
Aquatic	d__Bacteria;p__Proteobacteria;c__Gammaproteobacteria;o__Pseudomonadales;f__Moraxellaceae;g__Acinetobacter;s__Acinetobacter radioresistens
Aquatic	d__Bacteria;p__Proteobacteria;c__Betaproteobacteria;o__Burkholderiales;f__Burkholderiaceae;g__Polynucleobacter;s__Polynucleobacter paneuropaeus
Aquatic	d__Bacteria;p__Proteobacteria;c__Alphaproteobacteria;o__Sphingomonadales;f__Sphingomonadaceae;g__Sphingorhabdus;s__Sphingorhabdus wooponensis
Built environment	d__Bacteria;p__Firmicutes;c__Tissierellia;o__Tissierellales;f__Peptoniphilaceae;g__Finegoldia;s__Finegoldia magna
Built environment	d__Bacteria;p__Proteobacteria;c__Betaproteobacteria;o__Burkholderiales;f__Alcaligenaceae;g__Achromobacter;s__Achromobacter marplatensis
Aquatic	d__Bacteria;p__Proteobacteria;c__Gammaproteobacteria;o__Oceanospirillales;f__Halomonadaceae;g__Halomonas;s__Halomonas daqingensis
Aquatic	d__Bacteria;p__Proteobacteria;c__Betaproteobacteria;o__Nitrosomonadales;f__Gallionellaceae;g__Sideroxydans;s__Sideroxydans lithotrophicus
Aquatic	d__Bacteria;p__Aquificae;c__Aquificae;o__Aquificales;f__Hydrogenothermaceae;g__Sulfurihydrogenibium;s__Sulfurihydrogenibium yellowstonense
Aquatic	d__Bacteria;p__Proteobacteria;c__Gammaproteobacteria;o__Oceanospirillales;f__Halomonadaceae;g__Halomonas;s__Halomonas meridiana
Built environment	d__Bacteria;p__Proteobacteria;c__Alphaproteobacteria;o__Rhizobiales;f__Brucellaceae;g__Ochrobactrum;s__Ochrobactrum pituitosum
Aquatic	d__Bacteria;p__Proteobacteria;c__Gammaproteobacteria;o__Alteromonadales;f__Alteromonadaceae;g__Alteromonas;s__Alteromonas mediterranea
Terrestrial	d__Bacteria;p__Proteobacteria;c__Gammaproteobacteria;o__Methylococcales;f__Methylococcaceae;g__Methylomicrobium;s__Methylomicrobium buryatense
Human	d__Bacteria;p__Proteobacteria;c__Gammaproteobacteria;o__Enterobacterales;f__Enterobacteriaceae;g__Klebsiella;s__Klebsiella michiganensis
Built environment	d__Bacteria;p__Proteobacteria;c__Gammaproteobacteria;o__Enterobacterales;f__Enterobacteriaceae;g__Enterobacter;s__Enterobacter huaxiensis
Terrestrial	d__Bacteria;p__Firmicutes;c__Negativicutes;o__Selenomonadales;f__Sporomusaceae;g__Pelosinus;s__Pelosinus fermentans
Aquatic	d__Bacteria;p__Proteobacteria;c__Gammaproteobacteria;o__Alteromonadales;f__Idiomarinaceae;g__Idiomarina;s__Idiomarina zobellii
Terrestrial	d__Bacteria;p__Bacteroidetes;c__Sphingobacteriia;o__Sphingobacteriales;f__Sphingobacteriaceae;g__Sphingobacterium;s__
Built environment	d__Bacteria;p__Proteobacteria;c__Gammaproteobacteria;o__Pseudomonadales;f__Pseudomonadaceae;g__Pseudomonas;s__Pseudomonas helleri
Human	d__Bacteria;p__Firmicutes;c__Bacilli;o__Lactobacillales;f__Enterococcaceae;g__Enterococcus;s__Enterococcus hirae
Aquatic	d__Bacteria;p__Deinococcus-Thermus;c__Deinococci;o__Thermales;f__Thermaceae;g__Meiothermus;s__Meiothermus cerbereus
Terrestrial	d__Bacteria;p__Proteobacteria;c__Betaproteobacteria;o__Burkholderiales;f__Oxalobacteraceae;g__Massilia;s__Massilia armeniaca
Built environment	d__Bacteria;p__Proteobacteria;c__Gammaproteobacteria;o__Pseudomonadales;f__Pseudomonadaceae;g__Pseudomonas;s__Pseudomonas fluorescens
Built environment	d__Bacteria;p__Proteobacteria;c__Gammaproteobacteria;o__Enterobacterales;f__Enterobacteriaceae;g__Klebsiella;s__Klebsiella oxytoca
Terrestrial	d__Bacteria;p__Bacteroidetes;c__Chitinophagia;o__Chitinophagales;f__Chitinophagaceae;g__Terrimonas;s__Terrimonas ferruginea
Aquatic	d__Bacteria;p__Bacteroidetes;c__Flavobacteriia;o__Flavobacteriales;f__Flavobacteriaceae;g__Hyunsoonleella;s__Hyunsoonleella jejuensis
Human	d__Bacteria;p__Actinobacteria;c__Coriobacteriia;o__Eggerthellales;f__Eggerthellaceae;g__Slackia;s__
Aquatic	d__Bacteria;p__Firmicutes;c__Clostridia;o__Halanaerobiales;f__Halanaerobiaceae;g__Halanaerobium;s__Halanaerobium kushneri
Built environment	d__Bacteria;p__Proteobacteria;c__Gammaproteobacteria;o__Pseudomonadales;f__Pseudomonadaceae;g__Pseudomonas;s__Pseudomonas kuykendallii
Terrestrial	d__Bacteria;p__Acidobacteria;c__Acidobacteriia;o__Bryobacterales;f__Solibacteraceae;g__Candidatus Solibacter;s__Candidatus Solibacter usitatus
Aquatic	d__Bacteria;p__Proteobacteria;c__Gammaproteobacteria;o__Oceanospirillales;f__Halomonadaceae;g__Halomonas;s__Halomonas taeanensis
Aquatic	d__Bacteria;p__Proteobacteria;c__Deltaproteobacteria;o__Desulfobacterales;f__Desulfobacteraceae;g__;s__
Aquatic	d__Bacteria;p__Proteobacteria;c__Betaproteobacteria;o__Nitrosomonadales;f__Gallionellaceae;g__Gallionella;s__Gallionella capsiferriformans
Terrestrial	d__Bacteria;p__Bacteroidetes;c__Chitinophagia;o__Chitinophagales;f__Chitinophagaceae;g__Niastella;s__
Aquatic	d__Bacteria;p__Proteobacteria;c__Alphaproteobacteria;o__Sphingomonadales;f__Sphingomonadaceae;g__Sphingorhabdus;s__Sphingorhabdus flavimaris
Built environment	d__Bacteria;p__Proteobacteria;c__Betaproteobacteria;o__Burkholderiales;f__Comamonadaceae;g__Acidovorax;s__Acidovorax kalamii
Aquatic	d__Bacteria;p__Proteobacteria;c__Gammaproteobacteria;o__Methylococcales;f__Methylococcaceae;g__Methylovulum;s__Methylovulum miyakonense
Built environment	d__Bacteria;p__Proteobacteria;c__Gammaproteobacteria;o__Pseudomonadales;f__Pseudomonadaceae;g__Pseudomonas;s__Pseudomonas aeruginosa
Aquatic	d__Bacteria;p__Firmicutes;c__Clostridia;o__Thermoanaerobacterales;f__Thermodesulfobiaceae;g__Thermodesulfobium;s__Thermodesulfobium narugense
Terrestrial	d__Bacteria;p__Proteobacteria;c__Deltaproteobacteria;o__Desulfobacterales;f__Desulfobulbaceae;g__Desulforhopalus;s__Desulforhopalus singaporensis
Human	d__Bacteria;p__Actinobacteria;c__Coriobacteriia;o__Coriobacteriales;f__Coriobacteriaceae;g__Collinsella;s__Collinsella tanakaei
Terrestrial	d__Bacteria;p__Proteobacteria;c__Gammaproteobacteria;o__Pseudomonadales;f__Moraxellaceae;g__Acinetobacter;s__Acinetobacter junii
Terrestrial	d__Bacteria;p__Bacteroidetes;c__Chitinophagia;o__Chitinophagales;f__Chitinophagaceae;g__Chitinophaga;s__
Terrestrial	d__Bacteria;p__Proteobacteria;c__Deltaproteobacteria;o__Desulfovibrionales;f__Desulfovibrionaceae;g__Desulfovibrio;s__Desulfovibrio termitidis
Terrestrial	d__Bacteria;p__Proteobacteria;c__Gammaproteobacteria;o__Xanthomonadales;f__Xanthomonadaceae;g__Xanthomonas;s__
Aquatic	d__Bacteria;p__Bacteroidetes;c__Cytophagia;o__Cytophagales;f__Hymenobacteraceae;g__Hymenobacter;s__Hymenobacter sedentarius
Terrestrial	d__Bacteria;p__Proteobacteria;c__Betaproteobacteria;o__Burkholderiales;f__Burkholderiaceae;g__;s__
Human	d__Bacteria;p__Bacteroidetes;c__Bacteroidia;o__Bacteroidales;f__Prevotellaceae;g__Prevotellamassilia;s__Prevotellamassilia timonensis
Aquatic	d__Bacteria;p__Proteobacteria;c__Gammaproteobacteria;o__Alteromonadales;f__Colwelliaceae;g__Colwellia;s__Colwellia psychrerythraea
Aquatic	d__Bacteria;p__Proteobacteria;c__Gammaproteobacteria;o__Pseudomonadales;f__Pseudomonadaceae;g__Pseudomonas;s__Pseudomonas fluorescens
Aquatic	d__Bacteria;p__Proteobacteria;c__Betaproteobacteria;o__Burkholderiales;f__Burkholderiaceae;g__Limnobacter;s__Limnobacter thiooxidans
Aquatic	d__Bacteria;p__Proteobacteria;c__Alphaproteobacteria;o__Sphingomonadales;f__Sphingomonadaceae;g__Sphingomonas;s__Sphingomonas melonis
Terrestrial	d__Bacteria;p__Proteobacteria;c__Gammaproteobacteria;o__Pseudomonadales;f__Pseudomonadaceae;g__Pseudomonas;s__Pseudomonas stutzeri
Aquatic	d__Bacteria;p__Bacteroidetes;c__Cytophagia;o__Cytophagales;f__Cytophagaceae;g__;s__
Aquatic	d__Bacteria;p__Proteobacteria;c__Alphaproteobacteria;o__Rhodobacterales;f__Rhodobacteraceae;g__Pseudorhodobacter;s__Pseudorhodobacter psychrotolerans
Aquatic	d__Bacteria;p__Bacteroidetes;c__Flavobacteriia;o__Flavobacteriales;f__Flavobacteriaceae;g__Flavobacterium;s__Flavobacterium sasangense
Terrestrial	d__Bacteria;p__Proteobacteria;c__Alphaproteobacteria;o__Rhodobacterales;f__Rhodobacteraceae;g__Tabrizicola;s__Tabrizicola aquatica
Built environment	d__Bacteria;p__Proteobacteria;c__Betaproteobacteria;o__Burkholderiales;f__Oxalobacteraceae;g__Massilia;s__Massilia alkalitolerans
Aquatic	d__Bacteria;p__Proteobacteria;c__Gammaproteobacteria;o__Alteromonadales;f__Colwelliaceae;g__Colwellia;s__
Built environment	d__Bacteria;p__Proteobacteria;c__Gammaproteobacteria;o__Enterobacterales;f__Enterobacteriaceae;s__Enterobacteriaceae bacterium ENNIH1
Aquatic	d__Bacteria;p__Proteobacteria;c__Gammaproteobacteria;o__Alteromonadales;f__Alteromonadaceae;g__Alteromonas;s__Alteromonas oceani
Terrestrial	d__Bacteria;p__Proteobacteria;c__Gammaproteobacteria;o__Alteromonadales;f__Alteromonadaceae;g__Marinobacter;s__Marinobacter flavimaris
Aquatic	d__Bacteria;p__Proteobacteria;c__Gammaproteobacteria;o__Oceanospirillales;f__Halomonadaceae;g__Halomonas;s__Halomonas alkaliantarctica
Aquatic	d__Bacteria;p__Proteobacteria;c__Gammaproteobacteria;o__Oceanospirillales;f__Oceanospirillaceae;g__Neptunomonas;s__Neptunomonas phycophila
Aquatic	d__Bacteria;p__Proteobacteria;c__Alphaproteobacteria;o__Rhodobacterales;f__Rhodobacteraceae;g__Roseinatronobacter;s__Roseinatronobacter thiooxidans
Aquatic	d__Bacteria;p__Dictyoglomi;c__Dictyoglomia;o__Dictyoglomales;f__Dictyoglomaceae;g__Dictyoglomus;s__Dictyoglomus thermophilum
Built environment	d__Bacteria;p__Proteobacteria;c__Gammaproteobacteria;o__Pseudomonadales;f__Moraxellaceae;g__Psychrobacter;s__
Aquatic	d__Bacteria;p__Proteobacteria;c__Gammaproteobacteria;o__Salinisphaerales;f__Salinisphaeraceae;g__Salinisphaera;s__Salinisphaera shabanensis
Aquatic	d__Bacteria;p__Proteobacteria;c__Alphaproteobacteria;o__Sphingomonadales;f__Erythrobacteraceae;g__Porphyrobacter;s__Porphyrobacter donghaensis
Aquatic	d__Bacteria;p__Bacteroidetes;c__Flavobacteriia;o__Flavobacteriales;f__Flavobacteriaceae;g__Cellulophaga;s__Cellulophaga fucicola
Human	d__Bacteria;p__Bacteroidetes;c__Bacteroidia;o__Bacteroidales;f__Barnesiellaceae;g__Barnesiella;s__Barnesiella viscericola
Built environment	d__Bacteria;p__Proteobacteria;c__Gammaproteobacteria;o__Enterobacterales;f__Enterobacteriaceae;g__Enterobacter;s__Enterobacter roggenkampii
Aquatic	d__Bacteria;p__Proteobacteria;c__Gammaproteobacteria;o__Thiotrichales;f__Piscirickettsiaceae;g__Thiomicrorhabdus;s__
Terrestrial	d__Bacteria;p__Bacteroidetes;c__Chitinophagia;o__Chitinophagales;f__Chitinophagaceae;g__Niastella;s__Niastella koreensis
Aquatic	d__Bacteria;p__Proteobacteria;c__Gammaproteobacteria;o__Oceanospirillales;f__Alcanivoracaceae;g__Alcanivorax;s__Alcanivorax nanhaiticus
Built environment	d__Bacteria;p__Proteobacteria;c__Gammaproteobacteria;o__Enterobacterales;f__Erwiniaceae;g__Pantoea;s__Pantoea agglomerans
Terrestrial	d__Bacteria;p__Firmicutes;c__Bacilli;o__Bacillales;f__Paenibacillaceae;g__Brevibacillus;s__Brevibacillus panacihumi
Human	d__Bacteria;p__Bacteroidetes;c__Bacteroidia;o__Bacteroidales;f__Bacteroidaceae;g__Bacteroides;s__Bacteroides coprophilus
Aquatic	d__Bacteria;p__Bacteroidetes;c__Bacteroidia;o__Marinilabiliales;f__Marinifilaceae;g__Marinifilum;s__Marinifilum flexuosum
Human	d__Bacteria;p__Bacteroidetes;c__Bacteroidia;o__Bacteroidales;f__Bacteroidaceae;g__Bacteroides;s__Bacteroides coprocola
Human	d__Bacteria;p__Firmicutes;c__Bacilli;o__Lactobacillales;f__Lactobacillaceae;g__Lactobacillus;s__Lactobacillus paracasei
Terrestrial	d__Bacteria;p__Bacteroidetes;c__Flavobacteriia;o__Flavobacteriales;f__Flavobacteriaceae;g__Maribacter;s__Maribacter antarcticus
Aquatic	d__Bacteria;p__Proteobacteria;c__Betaproteobacteria;o__Rhodocyclales;f__Rhodocyclaceae;g__Rugosibacter;s__Rugosibacter aromaticivorans
Built environment	d__Bacteria;p__Proteobacteria;c__Gammaproteobacteria;o__Enterobacterales;f__Erwiniaceae;g__Pantoea;s__Pantoea deleyi
Aquatic	d__Bacteria;p__Proteobacteria;c__Alphaproteobacteria;o__Sphingomonadales;f__Sphingomonadaceae;g__;s__
Aquatic	d__Bacteria;p__Bacteroidetes;c__Cytophagia;o__Cytophagales;f__Cytophagaceae;g__Cytophaga;s__Cytophaga hutchinsonii
Aquatic	d__Bacteria;p__Proteobacteria;c__Gammaproteobacteria;o__Vibrionales;f__Vibrionaceae;g__Vibrio;s__Vibrio brasiliensis
Terrestrial	d__Bacteria;p__Proteobacteria;c__Gammaproteobacteria;o__Cellvibrionales;f__Cellvibrionaceae;g__Cellvibrio;s__Cellvibrio mixtus
Human	d__Bacteria;p__Bacteroidetes;c__Bacteroidia;o__Bacteroidales;f__Prevotellaceae;g__Prevotella;s__Prevotella oulorum
Aquatic	d__Bacteria;p__Proteobacteria;c__Gammaproteobacteria;o__Xanthomonadales;f__Rhodanobacteraceae;g__Oleiagrimonas;s__Oleiagrimonas soli
Human	d__Bacteria;p__Actinobacteria;c__Coriobacteriia;o__Coriobacteriales;f__Coriobacteriaceae;g__Collinsella;s__Collinsella stercoris
Aquatic	d__Bacteria;p__Proteobacteria;c__Deltaproteobacteria;o__Desulfovibrionales;f__Desulfomicrobiaceae;g__Desulfomicrobium;s__Desulfomicrobium norvegicum
Aquatic	d__Bacteria;p__Proteobacteria;c__Alphaproteobacteria;o__Rhodospirillales;f__Rhodospirillaceae;g__Thalassobaculum;s__
Aquatic	d__Bacteria;p__Proteobacteria;c__Betaproteobacteria;o__Burkholderiales;f__Comamonadaceae;g__Variovorax;s__Variovorax paradoxus
Aquatic	d__Bacteria;p__Proteobacteria;c__Alphaproteobacteria;o__Rhizobiales;f__Bradyrhizobiaceae;g__Bradyrhizobium;s__
Aquatic	d__Bacteria;p__Proteobacteria;c__Betaproteobacteria;o__Burkholderiales;f__Comamonadaceae;g__Limnohabitans;s__Limnohabitans parvus
Aquatic	d__Bacteria;p__Proteobacteria;c__Alphaproteobacteria;o__Rhodobacterales;f__Rhodobacteraceae;g__Loktanella;s__Loktanella salsilacus
Terrestrial	d__Bacteria;p__Proteobacteria;c__Deltaproteobacteria;o__Desulfobacterales;f__Desulfobacteraceae;g__Desulfococcus;s__Desulfococcus oleovorans
Human	d__Bacteria;p__Firmicutes;c__Bacilli;o__Lactobacillales;f__Enterococcaceae;g__Enterococcus;s__Enterococcus avium
Aquatic	d__Bacteria;p__Bacteroidetes;c__Cytophagia;o__Cytophagales;f__Cytophagaceae;g__Arcicella;s__Arcicella aurantiaca
Terrestrial	d__Bacteria;p__Proteobacteria;c__Gammaproteobacteria;o__Xanthomonadales;f__Rhodanobacteraceae;g__Rhodanobacter;s__
Built environment	d__Bacteria;p__Proteobacteria;c__Gammaproteobacteria;o__Pseudomonadales;f__Moraxellaceae;g__Acinetobacter;s__Acinetobacter bereziniae
Terrestrial	d__Bacteria;p__Proteobacteria;c__Betaproteobacteria;o__Nitrosomonadales;f__Thiobacillaceae;g__Thiobacillus;s__Thiobacillus denitrificans
Terrestrial	d__Bacteria;p__Bacteroidetes;c__Chitinophagia;o__Chitinophagales;f__Chitinophagaceae;g__Chitinophaga;s__Chitinophaga caeni
Built environment	d__Bacteria;p__Proteobacteria;c__Gammaproteobacteria;o__Enterobacterales;f__Enterobacteriaceae;s__Enterobacteriaceae bacterium w17
Built environment	d__Bacteria;p__Proteobacteria;c__Gammaproteobacteria;o__Enterobacterales;f__Enterobacteriaceae;g__Citrobacter;s__Citrobacter amalonaticus
Aquatic	d__Bacteria;p__Proteobacteria;c__Betaproteobacteria;o__Nitrosomonadales;f__Sterolibacteriaceae;g__Sulfuritalea;s__Sulfuritalea hydrogenivorans
Aquatic	d__Bacteria;p__Proteobacteria;c__Alphaproteobacteria;o__Caulobacterales;f__Caulobacteraceae;g__Brevundimonas;s__Brevundimonas subvibrioides
Human	d__Bacteria;p__Firmicutes;c__Bacilli;o__Lactobacillales;f__Streptococcaceae;g__Streptococcus;s__Streptococcus salivarius
Aquatic	d__Bacteria;p__Proteobacteria;c__Deltaproteobacteria;o__Desulfovibrionales;f__Desulfomicrobiaceae;g__Desulfomicrobium;s__Desulfomicrobium baculatum
Human	d__Bacteria;p__Firmicutes;c__Bacilli;o__Lactobacillales;f__Lactobacillaceae;g__Lactobacillus;s__Lactobacillus mucosae
Aquatic	d__Bacteria;p__Proteobacteria;c__Alphaproteobacteria;o__Rhodobacterales;f__Rhodobacteraceae;g__Salipiger;s__Salipiger bermudensis
Built environment	d__Bacteria;p__Proteobacteria;c__Gammaproteobacteria;o__Enterobacterales;f__Enterobacteriaceae;g__Kluyvera;s__Kluyvera cryocrescens
Terrestrial	d__Bacteria;p__Deferribacteres;c__Deferribacteres;o__Deferribacterales;f__Deferribacteraceae;g__Flexistipes;s__Flexistipes sinusarabici
Human	d__Bacteria;p__Firmicutes;c__Negativicutes;o__Veillonellales;f__Veillonellaceae;g__Megasphaera;s__Megasphaera hexanoica
Aquatic	d__Bacteria;p__Proteobacteria;c__Gammaproteobacteria;o__Alteromonadales;f__Alteromonadaceae;g__Alteromonas;s__
Built environment	d__Bacteria;p__Firmicutes;c__Bacilli;o__Bacillales;f__Staphylococcaceae;g__Staphylococcus;s__Staphylococcus condimenti
Built environment	d__Bacteria;p__Proteobacteria;c__Gammaproteobacteria;o__Enterobacterales;f__Enterobacteriaceae;g__Cronobacter;s__Cronobacter turicensis
Aquatic	d__Bacteria;p__Proteobacteria;c__Alphaproteobacteria;o__Sphingomonadales;f__Sphingomonadaceae;g__Novosphingobium;s__
Aquatic	d__Bacteria;p__Proteobacteria;c__Betaproteobacteria;o__Burkholderiales;f__Comamonadaceae;g__Variovorax;s__Variovorax gossypii
Built environment	d__Bacteria;p__Proteobacteria;c__Alphaproteobacteria;o__Rhodobacterales;f__Rhodobacteraceae;g__Paracoccus;s__Paracoccus aminophilus
Aquatic	d__Bacteria;p__Proteobacteria;c__Gammaproteobacteria;o__Alteromonadales;f__Colwelliaceae;g__Colwellia;s__Colwellia mytili
Built environment	d__Bacteria;p__Proteobacteria;c__Gammaproteobacteria;o__Xanthomonadales;f__Xanthomonadaceae;g__Stenotrophomonas;s__Stenotrophomonas koreensis
Built environment	d__Bacteria;p__Proteobacteria;c__Gammaproteobacteria;o__Pseudomonadales;f__Pseudomonadaceae;g__Pseudomonas;s__Pseudomonas argentinensis
Aquatic	d__Bacteria;p__Planctomycetes;c__Planctomycetia;o__Planctomycetales;f__Planctomycetaceae;g__Fuerstia;s__Fuerstia marisgermanicae
Aquatic	d__Bacteria;p__Proteobacteria;c__Alphaproteobacteria;o__Rhizobiales;f__Rhodobiaceae;g__Candidatus Phaeomarinobacter;s__Candidatus Phaeomarinobacter ectocarpi
Terrestrial	d__Bacteria;p__Proteobacteria;c__Gammaproteobacteria;o__Enterobacterales;f__Erwiniaceae;g__Erwinia;s__Erwinia gerundensis
Aquatic	d__Bacteria;p__Proteobacteria;c__Betaproteobacteria;o__Burkholderiales;f__Comamonadaceae;g__Limnohabitans;s__Limnohabitans curvus
Built environment	d__Bacteria;p__Proteobacteria;c__Gammaproteobacteria;o__Pseudomonadales;f__Moraxellaceae;g__Acinetobacter;s__Acinetobacter junii
Terrestrial	d__Bacteria;p__Bacteroidetes;c__Flavobacteriia;o__Flavobacteriales;f__Flavobacteriaceae;g__Lutibacter;s__
Aquatic	d__Bacteria;p__Proteobacteria;c__Deltaproteobacteria;o__Desulfobacterales;f__Desulfobulbaceae;g__Desulfocapsa;s__Desulfocapsa sulfexigens
Terrestrial	d__Bacteria;p__Proteobacteria;c__Alphaproteobacteria;o__Caulobacterales;f__Caulobacteraceae;g__Phenylobacterium;s__
Aquatic	d__Bacteria;p__Proteobacteria;c__Gammaproteobacteria;o__Oceanospirillales;f__Halomonadaceae;g__Halomonas;s__Halomonas aquamarina
Built environment	d__Bacteria;p__Proteobacteria;c__Gammaproteobacteria;o__Pseudomonadales;f__Moraxellaceae;g__Acinetobacter;s__Acinetobacter parvus
Aquatic	d__Bacteria;p__Bacteroidetes;c__Flavobacteriia;o__Flavobacteriales;f__Flavobacteriaceae;g__Gelidibacter;s__Gelidibacter gilvus
Built environment	d__Bacteria;p__Proteobacteria;c__Gammaproteobacteria;o__Pasteurellales;f__Pasteurellaceae;g__Haemophilus;s__Haemophilus parainfluenzae
Built environment	d__Bacteria;p__Bacteroidetes;c__Sphingobacteriia;o__Sphingobacteriales;f__Sphingobacteriaceae;g__Pedobacter;s__
Built environment	d__Bacteria;p__Firmicutes;c__Bacilli;o__Lactobacillales;f__Enterococcaceae;g__Enterococcus;s__Enterococcus durans
Aquatic	d__Bacteria;p__Deinococcus-Thermus;c__Deinococci;o__Thermales;f__Thermaceae;g__Thermus;s__Thermus aquaticus
Built environment	d__Bacteria;p__Proteobacteria;c__Betaproteobacteria;o__Burkholderiales;f__Comamonadaceae;g__Diaphorobacter;s__Diaphorobacter nitroreducens
Aquatic	d__Bacteria;p__Proteobacteria;c__Alphaproteobacteria;o__Caulobacterales;f__Caulobacteraceae;g__Brevundimonas;s__Brevundimonas vesicularis
Built environment	d__Bacteria;p__Proteobacteria;c__Gammaproteobacteria;o__Enterobacterales;f__Enterobacteriaceae;g__Raoultella;s__Raoultella terrigena
Terrestrial	d__Bacteria;p__Proteobacteria;c__Betaproteobacteria;o__Burkholderiales;f__Alcaligenaceae;g__Achromobacter;s__Achromobacter spanius
Built environment	d__Bacteria;p__Proteobacteria;c__Gammaproteobacteria;o__Enterobacterales;f__Enterobacteriaceae;g__Enterobacter;s__Enterobacter cancerogenus
Terrestrial	d__Bacteria;p__Proteobacteria;c__Alphaproteobacteria;o__Sphingomonadales;f__Sphingomonadaceae;g__Novosphingobium;s__Novosphingobium kunmingense
Aquatic	d__Bacteria;p__Proteobacteria;c__Gammaproteobacteria;o__Pseudomonadales;f__Pseudomonadaceae;g__Pseudomonas;s__Pseudomonas chlororaphis
Aquatic	d__Bacteria;p__Proteobacteria;c__Deltaproteobacteria;o__Desulfovibrionales;f__Desulfovibrionaceae;g__Desulfovibrio;s__Desulfovibrio mexicanus
Human	d__Bacteria;p__Bacteroidetes;c__Bacteroidia;o__Bacteroidales;f__Muribaculaceae;g__;s__
Built environment	d__Bacteria;p__Proteobacteria;c__Gammaproteobacteria;o__Xanthomonadales;f__Xanthomonadaceae;g__Stenotrophomonas;s__Stenotrophomonas humi
Human	d__Bacteria;p__Actinobacteria;c__Coriobacteriia;o__Eggerthellales;f__Eggerthellaceae;g__Asaccharobacter;s__Asaccharobacter celatus
Aquatic	d__Bacteria;p__Proteobacteria;c__Gammaproteobacteria;o__Pseudomonadales;f__Pseudomonadaceae;g__Pseudomonas;s__Pseudomonas koreensis
Built environment	d__Bacteria;p__Proteobacteria;c__Gammaproteobacteria;o__Pseudomonadales;f__Pseudomonadaceae;g__Pseudomonas;s__Pseudomonas fragi
Aquatic	d__Bacteria;p__Proteobacteria;c__Alphaproteobacteria;o__Rhizobiales;f__Methylocystaceae;g__Methylocystis;s__Methylocystis hirsuta
Aquatic	d__Bacteria;p__Proteobacteria;c__Gammaproteobacteria;o__Vibrionales;f__Vibrionaceae;g__Vibrio;s__Vibrio bivalvicida
Built environment	d__Bacteria;p__Proteobacteria;c__Alphaproteobacteria;o__Sphingomonadales;f__Sphingomonadaceae;g__Sphingomonas;s__Sphingomonas hankookensis
Built environment	d__Bacteria;p__Proteobacteria;c__Gammaproteobacteria;o__Pseudomonadales;f__Moraxellaceae;g__Psychrobacter;s__Psychrobacter urativorans
Aquatic	d__Bacteria;p__Bacteroidetes;c__Bacteroidia;o__Bacteroidales;f__Bacteroidaceae;g__Bacteroides;s__
Human	d__Bacteria;p__Proteobacteria;c__Betaproteobacteria;o__Burkholderiales;f__Sutterellaceae;g__Sutterella;s__
Built environment	d__Bacteria;p__Proteobacteria;c__Gammaproteobacteria;o__Xanthomonadales;f__Xanthomonadaceae;g__Stenotrophomonas;s__
Aquatic	d__Bacteria;p__Verrucomicrobia;c__Verrucomicrobiae;o__Verrucomicrobiales;f__Verrucomicrobiaceae;g__Prosthecobacter;s__Prosthecobacter fusiformis
Built environment	d__Bacteria;p__Firmicutes;c__Bacilli;o__Bacillales;f__Paenibacillaceae;g__Paenibacillus;s__Paenibacillus odorifer
Built environment	d__Bacteria;p__Proteobacteria;c__Gammaproteobacteria;o__Enterobacterales;f__Enterobacteriaceae;g__Klebsiella;s__Klebsiella aerogenes
Terrestrial	d__Bacteria;p__Proteobacteria;c__Alphaproteobacteria;o__Rhodospirillales;f__Rhodospirillaceae;g__;s__
Aquatic	d__Bacteria;p__Proteobacteria;c__Gammaproteobacteria;o__Alteromonadales;f__Alteromonadaceae;g__Marinobacter;s__Marinobacter subterrani
Aquatic	d__Bacteria;p__Bacteroidetes;c__Flavobacteriia;o__Flavobacteriales;f__Flavobacteriaceae;g__Psychroflexus;s__
Aquatic	d__Bacteria;p__Proteobacteria;c__Gammaproteobacteria;o__Oceanospirillales;f__Oceanospirillaceae;g__Marinomonas;s__Marinomonas arctica
Aquatic	d__Bacteria;p__Proteobacteria;c__Betaproteobacteria;o__Burkholderiales;f__Alcaligenaceae;g__Achromobacter;s__Achromobacter spanius
Aquatic	d__Bacteria;p__Proteobacteria;c__Alphaproteobacteria;o__Rhodobacterales;f__Rhodobacteraceae;g__Sediminimonas;s__Sediminimonas qiaohouensis
Aquatic	d__Bacteria;p__Proteobacteria;c__Alphaproteobacteria;o__Sphingomonadales;f__Erythrobacteraceae;g__Erythrobacter;s__Erythrobacter xanthus
Terrestrial	d__Bacteria;p__Firmicutes;c__Bacilli;o__Bacillales;f__Bacillaceae;g__Bacillus;s__Bacillus cereus
Aquatic	d__Bacteria;p__Proteobacteria;c__Gammaproteobacteria;o__Pseudomonadales;f__Pseudomonadaceae;g__Pseudomonas;s__Pseudomonas sabulinigri
Built environment	d__Bacteria;p__Proteobacteria;c__Gammaproteobacteria;o__Enterobacterales;f__Enterobacteriaceae;g__Buttiauxella;s__Buttiauxella warmboldiae
Aquatic	d__Bacteria;p__Proteobacteria;c__Gammaproteobacteria;o__Oceanospirillales;f__Halomonadaceae;g__Cobetia;s__Cobetia marina
Built environment	d__Bacteria;p__Proteobacteria;c__Gammaproteobacteria;o__Enterobacterales;f__Enterobacteriaceae;g__Citrobacter;s__Citrobacter freundii
Human	d__Bacteria;p__Bacteroidetes;c__Bacteroidia;o__Bacteroidales;f__Bacteroidaceae;g__Bacteroides;s__Bacteroides vulgatus
Aquatic	d__Bacteria;p__Proteobacteria;c__Alphaproteobacteria;o__Rhodospirillales;f__Rhodospirillaceae;g__Magnetospirillum;s__
Aquatic	d__Bacteria;p__Proteobacteria;c__Gammaproteobacteria;o__Pseudomonadales;f__Pseudomonadaceae;g__Pseudomonas;s__Pseudomonas anguilliseptica
Aquatic	d__Bacteria;p__Bacteroidetes;c__Cytophagia;o__Cytophagales;f__Hymenobacteraceae;g__Hymenobacter;s__Hymenobacter nivis
Terrestrial	d__Bacteria;p__Proteobacteria;c__Alphaproteobacteria;o__Rhodospirillales;f__Acetobacteraceae;g__;s__
Built environment	d__Bacteria;p__Bacteroidetes;c__Sphingobacteriia;o__Sphingobacteriales;f__Sphingobacteriaceae;g__;s__
Terrestrial	d__Bacteria;p__Acidobacteria;c__Acidobacteriia;o__Acidobacteriales;f__Acidobacteriaceae;g__;s__
Aquatic	d__Bacteria;p__Proteobacteria;c__Alphaproteobacteria;o__Rhizobiales;f__Methylobacteriaceae;g__Methylobacterium;s__Methylobacterium phyllostachyos
Aquatic	d__Bacteria;p__Actinobacteria;c__Acidimicrobiia;o__Acidimicrobiales;f__Ilumatobacteraceae;g__Ilumatobacter;s__Ilumatobacter coccineus
Built environment	d__Bacteria;p__Proteobacteria;c__Gammaproteobacteria;o__Pseudomonadales;f__Pseudomonadaceae;g__Pseudomonas;s__Pseudomonas mosselii
Aquatic	d__Bacteria;p__Chlorobi;c__Chlorobia;o__Chlorobiales;f__Chlorobiaceae;g__Chlorobium;s__Chlorobium limicola
Built environment	d__Bacteria;p__Proteobacteria;c__Betaproteobacteria;o__Burkholderiales;f__Alcaligenaceae;g__Achromobacter;s__Achromobacter ruhlandii
Human	d__Bacteria;p__Bacteroidetes;c__Bacteroidia;o__Bacteroidales;f__Prevotellaceae;g__Prevotella;s__Prevotella denticola
Terrestrial	d__Bacteria;p__Proteobacteria;c__Deltaproteobacteria;o__Desulfobacterales;f__Desulfobacteraceae;g__;s__
Aquatic	d__Bacteria;p__Proteobacteria;c__Gammaproteobacteria;o__Legionellales;f__Legionellaceae;g__Legionella;s__
Aquatic	d__Bacteria;p__Proteobacteria;c__Gammaproteobacteria;o__Chromatiales;f__Ectothiorhodospiraceae;g__Thioalkalivibrio;s__Thioalkalivibrio nitratireducens
Terrestrial	d__Bacteria;p__Proteobacteria;c__Deltaproteobacteria;o__Myxococcales;f__Archangiaceae;g__;s__
Aquatic	d__Bacteria;p__Proteobacteria;c__Deltaproteobacteria;o__Desulfobacterales;f__Desulfobacteraceae;g__Desulfobacula;s__
Aquatic	d__Bacteria;p__Actinobacteria;c__Nitriliruptoria;o__Euzebyales;f__Euzebyaceae;g__Euzebya;s__Euzebya rosea
Aquatic	d__Bacteria;p__Bacteroidetes;c__Flavobacteriia;o__Flavobacteriales;f__Flavobacteriaceae;g__Leeuwenhoekiella;s__Leeuwenhoekiella palythoae
Aquatic	d__Bacteria;p__Proteobacteria;c__Gammaproteobacteria;o__Alteromonadales;f__Pseudoalteromonadaceae;g__Pseudoalteromonas;s__Pseudoalteromonas shioyasakiensis
Aquatic	d__Bacteria;p__Proteobacteria;c__Gammaproteobacteria;o__Alteromonadales;f__Pseudoalteromonadaceae;g__Pseudoalteromonas;s__Pseudoalteromonas nigrifaciens
Terrestrial	d__Bacteria;p__Proteobacteria;c__Alphaproteobacteria;o__Caulobacterales;f__Caulobacteraceae;g__Phenylobacterium;s__Phenylobacterium zucineum
Terrestrial	d__Bacteria;p__Proteobacteria;c__Alphaproteobacteria;o__Rhizobiales;f__;g__;s__
Terrestrial	d__Bacteria;p__Firmicutes;c__Clostridia;o__Thermoanaerobacterales;f__Thermoanaerobacteraceae;g__Thermoanaerobacter;s__
Aquatic	d__Bacteria;p__Proteobacteria;c__Gammaproteobacteria;o__Enterobacterales;f__Enterobacteriaceae;g__Escherichia;s__Escherichia coli
Aquatic	d__Bacteria;p__Proteobacteria;c__Alphaproteobacteria;o__Rhodobacterales;f__Rhodobacteraceae;g__Celeribacter;s__Celeribacter manganoxidans
Terrestrial	d__Bacteria;p__Proteobacteria;c__Betaproteobacteria;o__Burkholderiales;f__Oxalobacteraceae;g__Janthinobacterium;s__Janthinobacterium lividum
Aquatic	d__Bacteria;p__Proteobacteria;c__Alphaproteobacteria;o__Rhizobiales;f__Rhodobiaceae;g__Parvibaculum;s__Parvibaculum lavamentivorans
Terrestrial	d__Bacteria;p__Proteobacteria;c__Gammaproteobacteria;o__Xanthomonadales;f__Rhodanobacteraceae;g__Mizugakiibacter;s__Mizugakiibacter sediminis
Aquatic	d__Bacteria;p__Bacteroidetes;c__Flavobacteriia;o__Flavobacteriales;f__Flavobacteriaceae;g__Polaribacter;s__
Aquatic	d__Bacteria;p__Proteobacteria;c__Betaproteobacteria;o__Burkholderiales;f__Comamonadaceae;g__Hydrogenophaga;s__Hydrogenophaga taeniospiralis
Terrestrial	d__Bacteria;p__Proteobacteria;c__Betaproteobacteria;o__Burkholderiales;f__Alcaligenaceae;g__Pusillimonas;s__Pusillimonas ginsengisoli
Aquatic	d__Bacteria;p__Proteobacteria;c__Gammaproteobacteria;o__Alteromonadales;f__Pseudoalteromonadaceae;g__Pseudoalteromonas;s__Pseudoalteromonas ruthenica
Built environment	d__Bacteria;p__Proteobacteria;c__Betaproteobacteria;o__Burkholderiales;f__Comamonadaceae;g__Diaphorobacter;s__Diaphorobacter polyhydroxybutyrativorans
Aquatic	d__Bacteria;p__Firmicutes;c__Bacilli;o__Bacillales;f__Bacillaceae;g__Bacillus;s__Bacillus paralicheniformis
Aquatic	d__Bacteria;p__Bacteroidetes;c__Sphingobacteriia;o__Sphingobacteriales;f__Sphingobacteriaceae;g__;s__
Aquatic	d__Bacteria;p__Proteobacteria;c__Gammaproteobacteria;o__Alteromonadales;f__Pseudoalteromonadaceae;g__Pseudoalteromonas;s__Pseudoalteromonas donghaensis
Terrestrial	d__Bacteria;p__Proteobacteria;c__Betaproteobacteria;o__Burkholderiales;f__Comamonadaceae;g__Polaromonas;s__Polaromonas jejuensis
Built environment	d__Bacteria;p__Proteobacteria;c__Gammaproteobacteria;o__Pseudomonadales;f__Moraxellaceae;g__Acinetobacter;s__Acinetobacter schindleri
Human	d__Bacteria;p__Bacteroidetes;c__Bacteroidia;o__Bacteroidales;f__Prevotellaceae;g__Prevotella;s__Prevotella nigrescens
Aquatic	d__Bacteria;p__Proteobacteria;c__Alphaproteobacteria;o__Rhodobacterales;f__Rhodobacteraceae;g__Roseibaca;s__Roseibaca calidilacus
Terrestrial	d__Bacteria;p__Proteobacteria;c__Gammaproteobacteria;o__Methylococcales;f__Methylococcaceae;g__Methylomonas;s__Methylomonas methanica
Built environment	d__Bacteria;p__Firmicutes;c__Bacilli;o__Bacillales;f__Staphylococcaceae;g__Staphylococcus;s__Staphylococcus hominis
Built environment	d__Bacteria;p__Proteobacteria;c__Alphaproteobacteria;o__Rhodospirillales;f__Acetobacteraceae;g__;s__
Terrestrial	d__Bacteria;p__Bacteroidetes;c__Sphingobacteriia;o__Sphingobacteriales;f__Sphingobacteriaceae;g__Sphingobacterium;s__Sphingobacterium gobiense
Aquatic	d__Bacteria;p__Firmicutes;c__Bacilli;o__Bacillales;f__Paenibacillaceae;g__Paenibacillus;s__
Aquatic	d__Bacteria;p__Proteobacteria;c__Alphaproteobacteria;o__Sphingomonadales;f__Sphingomonadaceae;g__Sphingobium;s__Sphingobium hydrophobicum
Aquatic	d__Bacteria;p__Proteobacteria;c__Gammaproteobacteria;o__Chromatiales;f__Chromatiaceae;g__Rheinheimera;s__Rheinheimera pacifica
Built environment	d__Bacteria;p__Proteobacteria;c__Alphaproteobacteria;o__Rhodobacterales;f__Rhodobacteraceae;g__;s__
Aquatic	d__Bacteria;p__Proteobacteria;c__Alphaproteobacteria;o__Rhodospirillales;f__Rhodospirillaceae;g__Tistlia;s__Tistlia consotensis
Terrestrial	d__Bacteria;p__Firmicutes;c__Bacilli;o__Bacillales;f__Bacillaceae;g__Lentibacillus;s__Lentibacillus jeotgali
Terrestrial	d__Bacteria;p__Proteobacteria;c__Betaproteobacteria;o__Burkholderiales;f__Comamonadaceae;g__Ramlibacter;s__Ramlibacter tataouinensis
Aquatic	d__Bacteria;p__Bacteroidetes;c__Flavobacteriia;o__Flavobacteriales;f__Flavobacteriaceae;g__Leeuwenhoekiella;s__Leeuwenhoekiella nanhaiensis
Built environment	d__Bacteria;p__Firmicutes;c__Bacilli;o__Bacillales;f__Bacillaceae;g__Bacillus;s__Bacillus luti
Aquatic	d__Bacteria;p__Bacteroidetes;c__Flavobacteriia;o__Flavobacteriales;f__Flavobacteriaceae;g__Psychroflexus;s__Psychroflexus gondwanensis
Terrestrial	d__Bacteria;p__Acidobacteria;c__Acidobacteriia;o__Acidobacteriales;f__Acidobacteriaceae;g__Acidobacterium;s__Acidobacterium ailaaui
Terrestrial	d__Bacteria;p__Proteobacteria;c__Betaproteobacteria;o__Burkholderiales;f__Oxalobacteraceae;g__Janthinobacterium;s__Janthinobacterium svalbardensis
Human	d__Bacteria;p__Firmicutes;c__Bacilli;o__Lactobacillales;f__Lactobacillaceae;g__Lactobacillus;s__Lactobacillus oris
Aquatic	d__Bacteria;p__Bacteroidetes;c__Flavobacteriia;o__Flavobacteriales;f__Flavobacteriaceae;g__Leeuwenhoekiella;s__Leeuwenhoekiella blandensis
Built environment	d__Bacteria;p__Proteobacteria;c__Betaproteobacteria;o__Burkholderiales;f__Comamonadaceae;g__Acidovorax;s__Acidovorax wautersii
Built environment	d__Bacteria;p__Proteobacteria;c__Gammaproteobacteria;o__Pseudomonadales;f__Moraxellaceae;g__Acinetobacter;s__Acinetobacter variabilis
Built environment	d__Bacteria;p__Proteobacteria;c__Betaproteobacteria;o__Burkholderiales;f__Comamonadaceae;g__Comamonas;s__Comamonas aquatica
Aquatic	d__Bacteria;p__Proteobacteria;c__Gammaproteobacteria;o__Oceanospirillales;f__Halomonadaceae;g__Halomonas;s__
Built environment	d__Bacteria;p__Bacteroidetes;c__Flavobacteriia;o__Flavobacteriales;f__Flavobacteriaceae;g__Empedobacter;s__Empedobacter brevis
Aquatic	d__Bacteria;p__Proteobacteria;c__Gammaproteobacteria;o__Vibrionales;f__Vibrionaceae;g__Vibrio;s__
Terrestrial	d__Bacteria;p__Thermotogae;c__Thermotogae;o__Thermotogales;f__Thermotogaceae;g__Thermotoga;s__Thermotoga petrophila
Aquatic	d__Bacteria;p__Bacteroidetes;c__Flavobacteriia;o__Flavobacteriales;f__Flavobacteriaceae;g__Nonlabens;s__Nonlabens dokdonensis
Human	d__Bacteria;p__Proteobacteria;c__Gammaproteobacteria;o__Enterobacterales;f__Enterobacteriaceae;g__Citrobacter;s__Citrobacter freundii
Aquatic	d__Bacteria;p__Proteobacteria;c__Gammaproteobacteria;o__Pseudomonadales;f__Pseudomonadaceae;g__Azotobacter;s__Azotobacter beijerinckii
Aquatic	d__Bacteria;p__Proteobacteria;c__Gammaproteobacteria;o__Pseudomonadales;f__Pseudomonadaceae;g__Pseudomonas;s__Pseudomonas graminis
Human	d__Bacteria;p__Proteobacteria;c__Gammaproteobacteria;o__Xanthomonadales;f__Xanthomonadaceae;g__Stenotrophomonas;s__Stenotrophomonas maltophilia
Built environment	d__Bacteria;p__Proteobacteria;c__Gammaproteobacteria;o__Xanthomonadales;f__Xanthomonadaceae;g__Stenotrophomonas;s__Stenotrophomonas terrae
Built environment	d__Bacteria;p__Proteobacteria;c__Gammaproteobacteria;o__Enterobacterales;f__Enterobacteriaceae;g__Cronobacter;s__Cronobacter sakazakii
Aquatic	d__Bacteria;p__Proteobacteria;c__Alphaproteobacteria;o__Rhodobacterales;f__Rhodobacteraceae;g__Pseudorhodobacter;s__Pseudorhodobacter ferrugineus
Built environment	d__Bacteria;p__Firmicutes;c__Bacilli;o__Bacillales;f__Paenibacillaceae;g__Paenibacillus;s__Paenibacillus xylanexedens
Human	d__Bacteria;p__Proteobacteria;c__Betaproteobacteria;o__Burkholderiales;f__Comamonadaceae;g__Acidovorax;s__Acidovorax kalamii
Human	d__Bacteria;p__Bacteroidetes;c__Bacteroidia;o__Bacteroidales;f__Prevotellaceae;g__Prevotella;s__Prevotella melaninogenica
Aquatic	d__Bacteria;p__Proteobacteria;c__Gammaproteobacteria;o__Pseudomonadales;f__Moraxellaceae;g__Psychrobacter;s__Psychrobacter cryohalolentis
Terrestrial	d__Bacteria;p__Proteobacteria;c__Deltaproteobacteria;o__Desulfuromonadales;f__Desulfuromonadaceae;g__Desulfuromonas;s__Desulfuromonas soudanensis
Terrestrial	d__Bacteria;p__Proteobacteria;c__Alphaproteobacteria;o__Rhodobacterales;f__Rhodobacteraceae;g__Roseovarius;s__Roseovarius nitratireducens
Human	d__Bacteria;p__Bacteroidetes;c__Bacteroidia;o__Bacteroidales;f__Prevotellaceae;g__Prevotella;s__Prevotella saccharolytica
Built environment	d__Bacteria;p__Proteobacteria;c__Alphaproteobacteria;o__Rhizobiales;f__Brucellaceae;g__Pseudochrobactrum;s__Pseudochrobactrum asaccharolyticum
Terrestrial	d__Bacteria;p__Proteobacteria;c__Gammaproteobacteria;o__Pseudomonadales;f__Pseudomonadaceae;g__Pseudomonas;s__Pseudomonas formosensis
Built environment	d__Bacteria;p__Proteobacteria;c__Gammaproteobacteria;o__Enterobacterales;f__Enterobacteriaceae;g__Klebsiella;s__Klebsiella variicola
Aquatic	d__Bacteria;p__Proteobacteria;c__Alphaproteobacteria;o__Rhodospirillales;f__Rhodospirillaceae;g__Azospirillum;s__Azospirillum lipoferum
Human	d__Bacteria;p__Proteobacteria;c__Alphaproteobacteria;o__Caulobacterales;f__Caulobacteraceae;g__Brevundimonas;s__Brevundimonas diminuta
Aquatic	d__Bacteria;p__Proteobacteria;c__Betaproteobacteria;o__Burkholderiales;f__Comamonadaceae;g__Acidovorax;s__Acidovorax kalamii
Built environment	d__Bacteria;p__Bacteroidetes;c__Sphingobacteriia;o__Sphingobacteriales;f__Sphingobacteriaceae;g__Sphingobacterium;s__Sphingobacterium lactis
Aquatic	d__Bacteria;p__Chloroflexi;c__Chloroflexia;o__Chloroflexales;f__Roseiflexaceae;g__Roseiflexus;s__Roseiflexus castenholzii
Aquatic	d__Bacteria;p__Proteobacteria;c__Deltaproteobacteria;o__Desulfobacterales;f__Desulfobacteraceae;g__Desulfobacter;s__Desulfobacter curvatus
Built environment	d__Bacteria;p__Proteobacteria;c__Gammaproteobacteria;o__Xanthomonadales;f__Xanthomonadaceae;g__Stenotrophomonas;s__Stenotrophomonas indicatrix
Aquatic	d__Bacteria;p__Proteobacteria;c__Gammaproteobacteria;o__Xanthomonadales;f__Xanthomonadaceae;g__Lysobacter;s__Lysobacter enzymogenes
Human	d__Bacteria;p__Firmicutes;c__Negativicutes;o__Selenomonadales;f__Selenomonadaceae;g__Megamonas;s__Megamonas hypermegale
Human	d__Bacteria;p__Proteobacteria;c__Gammaproteobacteria;o__Pseudomonadales;f__Pseudomonadaceae;g__Pseudomonas;s__Pseudomonas argentinensis
Terrestrial	d__Bacteria;p__Proteobacteria;c__Alphaproteobacteria;o__Caulobacterales;f__Caulobacteraceae;g__Caulobacter;s__
Human	d__Bacteria;p__Firmicutes;c__Bacilli;o__Lactobacillales;f__Lactobacillaceae;g__Lactobacillus;s__Lactobacillus fermentum
Aquatic	d__Bacteria;p__Proteobacteria;c__Betaproteobacteria;o__Nitrosomonadales;f__Sterolibacteriaceae;g__Sulfurisoma;s__Sulfurisoma sediminicola
Built environment	d__Bacteria;p__Proteobacteria;c__Gammaproteobacteria;o__Enterobacterales;f__Enterobacteriaceae;g__Enterobacter;s__
Aquatic	d__Bacteria;p__Proteobacteria;c__Alphaproteobacteria;o__Rhizobiales;f__Rhizobiaceae;g__Rhizobium;s__
Human	d__Bacteria;p__Proteobacteria;c__Alphaproteobacteria;o__Rhizobiales;f__;g__;s__
Human	d__Bacteria;p__Proteobacteria;c__Betaproteobacteria;o__Burkholderiales;f__Comamonadaceae;g__Delftia;s__Delftia acidovorans
Aquatic	d__Bacteria;p__Proteobacteria;c__Deltaproteobacteria;o__Myxococcales;f__Polyangiaceae;g__Sorangium;s__Sorangium cellulosum
Human	d__Bacteria;p__Bacteroidetes;c__Bacteroidia;o__Bacteroidales;f__Rikenellaceae;g__Tidjanibacter;s__Tidjanibacter massiliensis
Aquatic	d__Bacteria;p__Proteobacteria;c__Betaproteobacteria;o__Nitrosomonadales;f__Nitrosomonadaceae;g__;s__
Aquatic	d__Bacteria;p__Proteobacteria;c__Gammaproteobacteria;o__Pseudomonadales;f__Pseudomonadaceae;g__Pseudomonas;s__Pseudomonas abyssi
Aquatic	d__Bacteria;p__Bacteroidetes;c__Flavobacteriia;o__Flavobacteriales;f__Flavobacteriaceae;g__Lutibacter;s__Lutibacter profundi
Aquatic	d__Bacteria;p__Deinococcus-Thermus;c__Deinococci;o__Deinococcales;f__Deinococcaceae;g__Deinococcus;s__
Built environment	d__Bacteria;p__Firmicutes;c__Bacilli;o__Bacillales;f__Bacillaceae;g__Bacillus;s__Bacillus thuringiensis
Aquatic	d__Bacteria;p__Proteobacteria;c__Alphaproteobacteria;o__Rhodospirillales;f__Acetobacteraceae;g__Paracraurococcus;s__Paracraurococcus ruber
Terrestrial	d__Bacteria;p__Proteobacteria;c__Gammaproteobacteria;o__Alteromonadales;f__Pseudoalteromonadaceae;g__Pseudoalteromonas;s__Pseudoalteromonas undina
Aquatic	d__Bacteria;p__Proteobacteria;c__Deltaproteobacteria;o__Desulfuromonadales;f__Geobacteraceae;g__Geobacter;s__Geobacter metallireducens
Human	d__Bacteria;p__Bacteroidetes;c__Bacteroidia;o__Bacteroidales;f__Prevotellaceae;g__Prevotella;s__Prevotella loescheii
Human	d__Bacteria;p__Proteobacteria;c__Gammaproteobacteria;o__Oceanospirillales;f__Oceanospirillaceae;g__Marinobacterium;s__
Aquatic	d__Bacteria;p__Proteobacteria;c__Gammaproteobacteria;o__Pseudomonadales;f__Pseudomonadaceae;g__Pseudomonas;s__Pseudomonas pelagia
Built environment	d__Bacteria;p__Proteobacteria;c__Betaproteobacteria;o__Burkholderiales;f__Alcaligenaceae;g__Achromobacter;s__Achromobacter denitrificans
Built environment	d__Bacteria;p__Firmicutes;c__Bacilli;o__Bacillales;f__Bacillaceae;g__Bacillus;s__Bacillus circulans
Terrestrial	d__Bacteria;p__Proteobacteria;c__Alphaproteobacteria;o__Rhizobiales;f__Methylobacteriaceae;g__;s__
Aquatic	d__Bacteria;p__Proteobacteria;c__Alphaproteobacteria;o__Rhodobacterales;f__Hyphomonadaceae;g__Oceanicaulis;s__Oceanicaulis alexandrii
Aquatic	d__Bacteria;p__Proteobacteria;c__Alphaproteobacteria;o__Rhodobacterales;f__Rhodobacteraceae;g__Roseovarius;s__Roseovarius lutimaris
Aquatic	d__Bacteria;p__Proteobacteria;c__Alphaproteobacteria;o__Rhodospirillales;f__Acetobacteraceae;g__Rhodopila;s__Rhodopila globiformis
Built environment	d__Bacteria;p__Firmicutes;c__Bacilli;o__Bacillales;f__Paenibacillaceae;g__Brevibacillus;s__Brevibacillus laterosporus
Terrestrial	d__Bacteria;p__Proteobacteria;c__Betaproteobacteria;o__Nitrosomonadales;f__Gallionellaceae;g__;s__
Aquatic	d__Bacteria;p__Proteobacteria;c__Deltaproteobacteria;o__Desulfobacterales;f__Desulfobulbaceae;g__;s__
Aquatic	d__Bacteria;p__Bacteroidetes;c__Flavobacteriia;o__Flavobacteriales;f__Flavobacteriaceae;g__Aequorivita;s__Aequorivita viscosa
Terrestrial	d__Bacteria;p__Proteobacteria;c__Gammaproteobacteria;o__Enterobacterales;f__Enterobacteriaceae;g__Pluralibacter;s__[Enterobacter] lignolyticus
Terrestrial	d__Bacteria;p__Bacteroidetes;c__Sphingobacteriia;o__Sphingobacteriales;f__Sphingobacteriaceae;g__Mucilaginibacter;s__Mucilaginibacter gotjawali
Aquatic	d__Bacteria;p__Proteobacteria;c__Gammaproteobacteria;o__Alteromonadales;f__Alteromonadaceae;g__Marinobacter;s__Marinobacter psychrophilus
Built environment	d__Bacteria;p__Proteobacteria;c__Gammaproteobacteria;o__Enterobacterales;f__Yersiniaceae;g__Serratia;s__Serratia marcescens
Terrestrial	d__Bacteria;p__Proteobacteria;c__Gammaproteobacteria;o__Pseudomonadales;f__Pseudomonadaceae;g__Pseudomonas;s__Pseudomonas caeni
Built environment	d__Bacteria;p__Proteobacteria;c__Gammaproteobacteria;o__Enterobacterales;f__Enterobacteriaceae;g__Citrobacter;s__Citrobacter koseri
Aquatic	d__Bacteria;p__Ignavibacteriae;c__Ignavibacteria;o__Ignavibacteriales;f__Ignavibacteriaceae;g__Ignavibacterium;s__Ignavibacterium album
Aquatic	d__Bacteria;p__Proteobacteria;c__Alphaproteobacteria;o__Rhizobiales;f__Aurantimonadaceae;g__Martelella;s__Martelella mediterranea
Built environment	d__Bacteria;p__Proteobacteria;c__Gammaproteobacteria;o__Enterobacterales;f__Enterobacteriaceae;g__Lelliottia;s__Lelliottia amnigena
Aquatic	d__Bacteria;p__Proteobacteria;c__Betaproteobacteria;o__Nitrosomonadales;f__Gallionellaceae;g__Sulfuricella;s__Sulfuricella denitrificans
Terrestrial	d__Bacteria;p__Proteobacteria;c__Gammaproteobacteria;o__Pseudomonadales;f__Pseudomonadaceae;g__Pseudomonas;s__Pseudomonas fluorescens
Aquatic	d__Bacteria;p__Proteobacteria;c__Alphaproteobacteria;o__Rhodobacterales;f__Hyphomonadaceae;g__Henriciella;s__Henriciella barbarensis
Terrestrial	d__Bacteria;p__Firmicutes;c__Clostridia;o__Halanaerobiales;f__Halanaerobiaceae;g__Halanaerobium;s__Halanaerobium congolense
Human	d__Bacteria;p__Firmicutes;c__Bacilli;o__Lactobacillales;f__Enterococcaceae;g__Enterococcus;s__Enterococcus faecium
Terrestrial	d__Bacteria;p__Proteobacteria;c__Betaproteobacteria;o__Burkholderiales;f__Comamonadaceae;g__Hydrogenophaga;s__
Aquatic	d__Bacteria;p__;c__;o__;f__;g__;g__;s__
Human	d__Bacteria;p__Proteobacteria;c__Gammaproteobacteria;o__Enterobacterales;f__Hafniaceae;g__Obesumbacterium;s__Obesumbacterium proteus
Terrestrial	d__Bacteria;p__Proteobacteria;c__Deltaproteobacteria;o__Desulfobacterales;f__Desulfobacteraceae;g__Desulfatitalea;s__Desulfatitalea tepidiphila
Built environment	d__Bacteria;p__Firmicutes;c__Bacilli;o__Bacillales;f__Bacillaceae;g__Bacillus;s__Bacillus pacificus
Terrestrial	d__Bacteria;p__Bacteroidetes;c__Chitinophagia;o__Chitinophagales;f__Chitinophagaceae;g__Chitinophaga;s__Chitinophaga dinghuensis
Aquatic	d__Bacteria;p__Proteobacteria;c__Gammaproteobacteria;o__Methylococcales;f__Methylococcaceae;g__Methylomonas;s__Methylomonas koyamae
Built environment	d__Bacteria;p__Firmicutes;c__Bacilli;o__Bacillales;f__Bacillaceae;g__Lysinibacillus;s__Lysinibacillus mangiferihumi
Aquatic	d__Bacteria;p__Proteobacteria;c__Deltaproteobacteria;o__Desulfuromonadales;f__Geobacteraceae;g__Geobacter;s__
Built environment	d__Bacteria;p__Proteobacteria;c__Gammaproteobacteria;o__Enterobacterales;f__Erwiniaceae;g__Erwinia;s__
Human	d__Bacteria;p__Proteobacteria;c__Betaproteobacteria;o__Burkholderiales;f__Alcaligenaceae;g__Achromobacter;s__Achromobacter xylosoxidans
Terrestrial	d__Bacteria;p__Proteobacteria;c__Alphaproteobacteria;o__Rhizobiales;f__Brucellaceae;g__Ochrobactrum;s__Ochrobactrum thiophenivorans
Aquatic	d__Bacteria;p__Proteobacteria;c__Alphaproteobacteria;o__Rhodospirillales;f__Rhodospirillaceae;g__;s__
Aquatic	d__Bacteria;p__Chloroflexi;c__Dehalococcoidia;o__Dehalococcoidales;f__Dehalococcoidaceae;g__Dehalococcoides;s__Dehalococcoides mccartyi
Aquatic	d__Bacteria;p__Proteobacteria;c__Epsilonproteobacteria;o__Campylobacterales;f__Campylobacteraceae;g__Arcobacter;s__Arcobacter anaerophilus
Aquatic	d__Bacteria;p__Proteobacteria;c__Gammaproteobacteria;o__Cellvibrionales;f__Cellvibrionaceae;g__Cellvibrio;s__Cellvibrio mixtus
Built environment	d__Bacteria;p__Proteobacteria;c__Gammaproteobacteria;o__Pseudomonadales;f__Moraxellaceae;g__Acinetobacter;s__Acinetobacter oleivorans
Aquatic	d__Bacteria;p__Proteobacteria;c__Betaproteobacteria;o__Burkholderiales;f__Comamonadaceae;g__Hydrogenophaga;s__
Aquatic	d__Bacteria;p__Proteobacteria;c__Gammaproteobacteria;o__Xanthomonadales;f__Xanthomonadaceae;g__Stenotrophomonas;s__Stenotrophomonas sp. DAIF1
Terrestrial	d__Bacteria;p__Proteobacteria;c__Alphaproteobacteria;o__;f__;g__;s__
Aquatic	d__Bacteria;p__Proteobacteria;c__Alphaproteobacteria;o__Caulobacterales;f__Caulobacteraceae;g__Caulobacter;s__Caulobacter vibrioides
Aquatic	d__Bacteria;p__Proteobacteria;c__Alphaproteobacteria;o__Rhizobiales;f__Bradyrhizobiaceae;g__Bosea;s__Bosea lupini
Built environment	d__Bacteria;p__Bacteroidetes;c__Flavobacteriia;o__Flavobacteriales;f__Flavobacteriaceae;g__Flavobacterium;s__Flavobacterium ummariense
Human	d__Bacteria;p__Firmicutes;c__Bacilli;o__Lactobacillales;f__Streptococcaceae;g__Streptococcus;s__Streptococcus pasteurianus
Terrestrial	d__Bacteria;p__Bacteroidetes;c__Flavobacteriia;o__Flavobacteriales;f__Flavobacteriaceae;g__Flavobacterium;s__Flavobacterium caeni
Terrestrial	d__Bacteria;p__Bacteroidetes;c__Chitinophagia;o__Chitinophagales;f__Chitinophagaceae;g__Chitinophaga;s__Chitinophaga jiangningensis
Aquatic	d__Bacteria;p__Proteobacteria;c__Gammaproteobacteria;o__Cellvibrionales;f__Spongiibacteraceae;g__Spongiibacter;s__Spongiibacter tropicus
Terrestrial	d__Bacteria;p__Proteobacteria;c__Gammaproteobacteria;o__Xanthomonadales;f__Rhodanobacteraceae;g__Rudaea;s__Rudaea cellulosilytica
Human	d__Bacteria;p__Bacteroidetes;c__Bacteroidia;o__Bacteroidales;f__Muribaculaceae;g__Duncaniella;s__Duncaniella muris
Aquatic	d__Bacteria;p__Proteobacteria;c__Alphaproteobacteria;o__Sphingomonadales;f__Sphingomonadaceae;g__Sphingomonas;s__Sphingomonas echinoides
Aquatic	d__Bacteria;p__Proteobacteria;c__Betaproteobacteria;o__Burkholderiales;f__Oxalobacteraceae;g__;s__
Built environment	d__Bacteria;p__Proteobacteria;c__Gammaproteobacteria;o__Xanthomonadales;f__Xanthomonadaceae;s__[Pseudomonas] geniculata
Terrestrial	d__Bacteria;p__Proteobacteria;c__Gammaproteobacteria;o__Pseudomonadales;f__Pseudomonadaceae;g__Pseudomonas;s__Pseudomonas veronii
Built environment	d__Bacteria;p__Proteobacteria;c__Gammaproteobacteria;o__Pseudomonadales;f__Pseudomonadaceae;g__Pseudomonas;s__Pseudomonas moraviensis
Aquatic	d__Bacteria;p__Proteobacteria;c__Betaproteobacteria;o__Burkholderiales;f__Comamonadaceae;g__Curvibacter;s__Curvibacter lanceolatus
Aquatic	d__Bacteria;p__Thermotogae;c__Thermotogae;o__Thermotogales;f__Fervidobacteriaceae;g__Thermosipho;s__Thermosipho atlanticus
Aquatic	d__Bacteria;p__Proteobacteria;c__Gammaproteobacteria;o__Chromatiales;f__Chromatiaceae;g__Allochromatium;s__Allochromatium vinosum
Built environment	d__Bacteria;p__Proteobacteria;c__Gammaproteobacteria;o__Enterobacterales;f__Enterobacteriaceae;g__Superficieibacter;s__Superficieibacter electus
Aquatic	d__Bacteria;p__Proteobacteria;c__Betaproteobacteria;o__Burkholderiales;f__Comamonadaceae;g__Polaromonas;s__
Terrestrial	d__Bacteria;p__Firmicutes;c__Clostridia;o__Halanaerobiales;f__Halobacteroidaceae;g__Selenihalanaerobacter;s__Selenihalanaerobacter shriftii
Aquatic	d__Bacteria;p__Proteobacteria;c__Deltaproteobacteria;o__Desulfobacterales;f__Desulfobacteraceae;g__Desulfobacter;s__Desulfobacter postgatei
Aquatic	d__Bacteria;p__Deinococcus-Thermus;c__Deinococci;o__Thermales;f__Thermaceae;g__Meiothermus;s__Meiothermus ruber
Aquatic	d__Bacteria;p__Proteobacteria;c__Epsilonproteobacteria;o__Campylobacterales;f__Campylobacteraceae;g__Arcobacter
Aquatic	d__Bacteria;p__Proteobacteria;c__Deltaproteobacteria;o__Desulfovibrionales;f__Desulfovibrionaceae;g__Pseudodesulfovibrio;s__Pseudodesulfovibrio profundus
Built environment	d__Bacteria;p__Proteobacteria;c__Gammaproteobacteria;o__Xanthomonadales;f__Xanthomonadaceae;g__Stenotrophomonas;s__Stenotrophomonas pictorum
Aquatic	d__Bacteria;p__Proteobacteria;c__Gammaproteobacteria;o__Chromatiales;f__Chromatiaceae;g__Thioflavicoccus;s__Thioflavicoccus mobilis
Built environment	d__Bacteria;p__Firmicutes;c__Bacilli;o__Bacillales;f__Bacillaceae;g__Bacillus;s__Bacillus terrae
Built environment	d__Bacteria;p__Proteobacteria;c__Betaproteobacteria;o__Burkholderiales;f__Oxalobacteraceae;g__Massilia;s__Massilia oculi
Human	d__Bacteria;p__Proteobacteria;c__Betaproteobacteria;o__Burkholderiales;f__Oxalobacteraceae;g__Herminiimonas;s__Herminiimonas arsenitoxidans
Aquatic	d__Bacteria;p__Bacteroidetes;c__Flavobacteriia;o__Flavobacteriales;f__Flavobacteriaceae;g__Mesonia;s__Mesonia mobilis
Aquatic	d__Bacteria;p__Proteobacteria;c__Alphaproteobacteria;o__Rhodobacterales;f__Rhodobacteraceae;g__Pseudorhodobacter;s__
Built environment	d__Bacteria;p__Proteobacteria;c__Gammaproteobacteria;o__Pseudomonadales;f__Pseudomonadaceae;g__Pseudomonas;s__Pseudomonas libanensis
Aquatic	d__Bacteria;p__Proteobacteria;c__Alphaproteobacteria;o__Rhizobiales;f__Methylobacteriaceae;g__Methylobacterium;s__
Human	d__Bacteria;p__Bacteroidetes;c__Bacteroidia;o__Bacteroidales;f__Tannerellaceae;g__Tannerella;s__Tannerella forsythia
Built environment	d__Bacteria;p__Bacteroidetes;c__Bacteroidia;o__Bacteroidales;f__Bacteroidaceae;g__Bacteroides;s__
Terrestrial	d__Bacteria;p__Proteobacteria;c__Betaproteobacteria;o__Burkholderiales;f__Alcaligenaceae;g__Pusillimonas;s__
Terrestrial	d__Bacteria;p__Proteobacteria;c__Gammaproteobacteria;o__Oceanospirillales;f__Halomonadaceae;g__Chromohalobacter;s__Chromohalobacter japonicus
Terrestrial	d__Bacteria;p__Proteobacteria;c__Oligoflexia;o__Bdellovibrionales;f__Bdellovibrionaceae;g__Bdellovibrio;s__Bdellovibrio bacteriovorus
Aquatic	d__Bacteria;p__Proteobacteria;c__Gammaproteobacteria;o__Chromatiales;f__Wenzhouxiangellaceae;g__Wenzhouxiangella;s__Wenzhouxiangella sediminis
Human	d__Bacteria;p__Bacteroidetes;c__Bacteroidia;o__Bacteroidales;f__Prevotellaceae;g__Prevotella;s__Prevotella intermedia
Human	d__Bacteria;p__Firmicutes;c__Erysipelotrichia;o__Erysipelotrichales;f__Erysipelotrichaceae;g__Erysipelatoclostridium;s__Erysipelatoclostridium ramosum
Human	d__Bacteria;p__Actinobacteria;c__Coriobacteriia;o__Coriobacteriales;f__Atopobiaceae;g__Olsenella;s__
Built environment	d__Bacteria;p__Bacteroidetes;c__Flavobacteriia;o__Flavobacteriales;f__Flavobacteriaceae;g__Myroides;s__Myroides odoratimimus
Aquatic	d__Bacteria;p__Proteobacteria;c__Betaproteobacteria;o__Burkholderiales;f__Burkholderiaceae;g__Polynucleobacter;s__Polynucleobacter rarus
Built environment	d__Bacteria;p__Proteobacteria;c__Gammaproteobacteria;o__Enterobacterales;f__Enterobacteriaceae;g__Enterobacter;s__Enterobacter chengduensis
Built environment	d__Bacteria;p__Firmicutes;c__Bacilli;o__Lactobacillales;f__Enterococcaceae;g__Enterococcus;s__Enterococcus faecium
Terrestrial	d__Bacteria;p__Proteobacteria;c__Betaproteobacteria;o__Burkholderiales;f__Comamonadaceae;g__Curvibacter;s__Curvibacter lanceolatus
Terrestrial	d__Bacteria;p__Proteobacteria;c__Alphaproteobacteria;o__Rhodobacterales;f__Rhodobacteraceae;g__Celeribacter;s__Celeribacter baekdonensis
Aquatic	d__Bacteria;p__Proteobacteria;c__Gammaproteobacteria;o__Pseudomonadales;f__Moraxellaceae;g__Acinetobacter;s__Acinetobacter johnsonii
Terrestrial	d__Bacteria;p__Proteobacteria;c__Alphaproteobacteria;o__Rhizobiales;f__Beijerinckiaceae;s__Beijerinckiaceae bacterium
Aquatic	d__Bacteria;p__Bacteroidetes;c__Flavobacteriia;o__Flavobacteriales;f__Flavobacteriaceae;g__Arenibacter;s__Arenibacter algicola
Terrestrial	d__Bacteria;p__Proteobacteria;c__Alphaproteobacteria;o__Rhizobiales;f__Phyllobacteriaceae;g__Hoeflea;s__Hoeflea olei
Aquatic	d__Bacteria;p__Proteobacteria;c__Alphaproteobacteria;o__Rhizobiales;f__Bradyrhizobiaceae;g__;s__
Human	d__Bacteria;p__Proteobacteria;c__Gammaproteobacteria;o__Enterobacterales;f__Morganellaceae;g__Proteus;s__Proteus mirabilis
Terrestrial	d__Bacteria;p__Bacteroidetes;c__Sphingobacteriia;o__Sphingobacteriales;f__Sphingobacteriaceae;g__Pseudosphingobacterium;s__Pseudosphingobacterium domesticum
Built environment	d__Bacteria;p__Bacteroidetes;c__Cytophagia;o__Cytophagales;f__Cytophagaceae;g__Spirosoma;s__Spirosoma oryzae
Aquatic	d__Bacteria;p__Proteobacteria;c__Gammaproteobacteria;o__Pseudomonadales;f__Moraxellaceae;g__Psychrobacter;s__Psychrobacter phenylpyruvicus
Aquatic	d__Bacteria;p__Proteobacteria;c__Alphaproteobacteria;o__Rhodobacterales;f__Rhodobacteraceae;g__Yoonia;s__Yoonia vestfoldensis
Human	d__Bacteria;p__Bacteroidetes;c__Bacteroidia;o__Bacteroidales;f__Bacteroidaceae;g__Bacteroides;s__Bacteroides dorei
Aquatic	d__Bacteria;p__Bacteroidetes;c__Sphingobacteriia;o__Sphingobacteriales;f__Sphingobacteriaceae;g__Mucilaginibacter;s__Mucilaginibacter gotjawali
Terrestrial	d__Bacteria;p__Proteobacteria;c__Gammaproteobacteria;o__Xanthomonadales;f__Rhodanobacteraceae;g__Rhodanobacter;s__Rhodanobacter spathiphylli
Aquatic	d__Bacteria;p__Proteobacteria;c__Betaproteobacteria;o__Rhodocyclales;f__Azonexaceae;g__Azonexus;s__Azonexus hydrophilus
Aquatic	d__Bacteria;p__Actinobacteria;c__Acidimicrobiia;o__Acidimicrobiales;f__Ilumatobacteraceae;g__Ilumatobacter;s__
Human	d__Bacteria;p__Proteobacteria;c__Gammaproteobacteria;o__Enterobacterales;f__Enterobacteriaceae;g__Enterobacter;s__Enterobacter mori
Human	d__Bacteria;p__Proteobacteria;c__Betaproteobacteria;o__Burkholderiales;f__Sutterellaceae;g__Sutterella;s__Sutterella megalosphaeroides
Aquatic	d__Bacteria;p__Proteobacteria;c__Deltaproteobacteria;o__Desulfobacterales;f__Desulfobacteraceae;g__Desulfobacter;s__Desulfobacter hydrogenophilus
Aquatic	d__Bacteria;p__Proteobacteria;c__Gammaproteobacteria;o__Methylococcales;f__Methylococcaceae;g__Methylobacter;s__
Terrestrial	d__Bacteria;p__Proteobacteria;c__Alphaproteobacteria;o__Rhodobacterales;f__Rhodobacteraceae;g__;s__
Terrestrial	d__Bacteria;p__Bacteroidetes;c__Cytophagia;o__Cytophagales;f__Hymenobacteraceae;g__;s__
Aquatic	d__Bacteria;p__Proteobacteria;c__Gammaproteobacteria;o__Thiotrichales;f__Piscirickettsiaceae;g__Methylophaga;s__Methylophaga thiooxydans
Aquatic	d__Bacteria;p__Proteobacteria;c__Gammaproteobacteria;o__Pseudomonadales;f__Pseudomonadaceae;g__Pseudomonas;s__Pseudomonas guineae
Aquatic	d__Bacteria;p__Bacteroidetes;c__Flavobacteriia;o__Flavobacteriales;f__Flavobacteriaceae;g__Flavobacterium;s__Flavobacterium gilvum
Built environment	d__Bacteria;p__Firmicutes;c__Bacilli;o__Lactobacillales;f__Streptococcaceae;g__Lactococcus;s__Lactococcus raffinolactis
Aquatic	d__Bacteria;p__Proteobacteria;c__Gammaproteobacteria;o__Methylococcales;f__Methylococcaceae;g__Methylomicrobium;s__Methylomicrobium buryatense
Aquatic	d__Bacteria;p__Proteobacteria;c__Alphaproteobacteria;o__Rhizobiales;f__Bradyrhizobiaceae;g__Bradyrhizobium;s__Bradyrhizobium valentinum
Built environment	d__Bacteria;p__Proteobacteria;c__Betaproteobacteria;o__Rhodocyclales;f__Rhodocyclaceae;g__Azospira;s__Azospira oryzae
Aquatic	d__Bacteria;p__Firmicutes;c__Clostridia;o__Thermoanaerobacterales;f__Thermoanaerobacterales Family III. Incertae Sedis;g__Caldicellulosiruptor;s__Caldicellulosiruptor owensensis
Built environment	d__Bacteria;p__Proteobacteria;c__Gammaproteobacteria;o__Pseudomonadales;f__Pseudomonadaceae;g__Pseudomonas;s__Pseudomonas coleopterorum
Built environment	d__Bacteria;p__Proteobacteria;c__Gammaproteobacteria;o__Enterobacterales;f__Enterobacteriaceae;g__Enterobacter;s__Enterobacter bugandensis
Aquatic	d__Bacteria;p__Proteobacteria;c__Gammaproteobacteria;o__Vibrionales;f__Vibrionaceae;g__Vibrio;s__Vibrio rotiferianus
Aquatic	d__Bacteria;p__Proteobacteria;c__Alphaproteobacteria;o__Rhizobiales;f__Bradyrhizobiaceae;g__Bradyrhizobium;s__Bradyrhizobium erythrophlei
Human	d__Bacteria;p__Bacteroidetes;c__Bacteroidia;o__Bacteroidales;f__Odoribacteraceae;g__Butyricimonas;s__Butyricimonas faecalis
Aquatic	d__Bacteria;p__Proteobacteria;c__Betaproteobacteria;o__Neisseriales;f__Chromobacteriaceae;g__Vogesella;s__Vogesella indigofera
Human	d__Bacteria;p__Firmicutes;c__Bacilli;o__Lactobacillales;f__Streptococcaceae;g__Lactococcus;s__Lactococcus lactis
Aquatic	d__Bacteria;p__Proteobacteria;c__Gammaproteobacteria;o__Thiotrichales;f__Piscirickettsiaceae;g__Cycloclasticus;s__
Human	d__Bacteria;p__Firmicutes;c__Tissierellia;o__Tissierellales;f__Peptoniphilaceae;g__Peptoniphilus;s__Peptoniphilus harei
Terrestrial	d__Bacteria;p__Proteobacteria;c__Betaproteobacteria;o__Burkholderiales;f__Oxalobacteraceae;g__Undibacterium;s__Undibacterium pigrum
Human	d__Bacteria;p__Proteobacteria;c__Gammaproteobacteria;o__Enterobacterales;f__Enterobacteriaceae;g__Citrobacter;s__Citrobacter portucalensis
Human	d__Bacteria;p__Bacteroidetes;c__Bacteroidia;o__Bacteroidales;f__Bacteroidaceae;g__Bacteroides;s__Bacteroides stercoris
Terrestrial	d__Bacteria;p__Proteobacteria;c__Betaproteobacteria;o__Neisseriales;f__Chromobacteriaceae;g__Aquitalea;s__Aquitalea magnusonii
Terrestrial	d__Bacteria;p__Firmicutes;c__Bacilli;o__Bacillales;f__Paenibacillaceae;g__Paenibacillus;s__Paenibacillus cellulosilyticus
Aquatic	d__Bacteria;p__Proteobacteria;c__Gammaproteobacteria;o__Alteromonadales;f__Alteromonadaceae;g__Marinobacter;s__Marinobacter litoralis
Terrestrial	d__Bacteria;p__Proteobacteria;c__Betaproteobacteria;o__Burkholderiales;f__Oxalobacteraceae;g__Massilia;s__Massilia violaceinigra
Aquatic	d__Bacteria;p__Proteobacteria;c__Betaproteobacteria;o__Nitrosomonadales;f__Methylophilaceae;g__;s__
Built environment	d__Bacteria;p__Firmicutes;c__Bacilli;o__Bacillales;f__Bacillaceae;g__Bacillus;s__Bacillus cereus
Aquatic	d__Bacteria;p__Proteobacteria;c__Gammaproteobacteria;o__Pseudomonadales;f__Pseudomonadaceae;g__Pseudomonas;s__Pseudomonas aestusnigri
Aquatic	d__Bacteria;p__Proteobacteria;c__Betaproteobacteria;o__Burkholderiales;f__Oxalobacteraceae;g__Massilia;s__Massilia phosphatilytica
Aquatic	d__Bacteria;p__Proteobacteria;c__Betaproteobacteria;o__Burkholderiales;f__Comamonadaceae;g__Polaromonas;s__Polaromonas naphthalenivorans
Human	d__Bacteria;p__Firmicutes;c__Negativicutes;o__Acidaminococcales;f__Acidaminococcaceae;g__Acidaminococcus;s__Acidaminococcus timonensis
Aquatic	d__Bacteria;p__Proteobacteria;c__Gammaproteobacteria;o__Vibrionales;f__Vibrionaceae;g__Vibrio;s__Vibrio tapetis
Aquatic	d__Bacteria;p__Proteobacteria;c__Gammaproteobacteria;o__Alteromonadales;f__Alteromonadaceae;g__Marinobacter;s__Marinobacter segnicrescens
Aquatic	d__Bacteria;p__Bacteroidetes;c__Flavobacteriia;o__Flavobacteriales;f__Flavobacteriaceae;g__Aequorivita;s__Vitellibacter aquimaris
Terrestrial	d__Bacteria;p__Proteobacteria;c__Betaproteobacteria;o__Burkholderiales;f__Oxalobacteraceae;g__Janthinobacterium;s__Janthinobacterium agaricidamnosum
Aquatic	d__Bacteria;p__Proteobacteria;c__Epsilonproteobacteria;o__Campylobacterales;f__Campylobacteraceae;g__Arcobacter;s__
Aquatic	d__Bacteria;p__Proteobacteria;c__Alphaproteobacteria;o__Sphingomonadales;f__Erythrobacteraceae;g__Erythrobacter;s__Erythrobacter vulgaris
Terrestrial	d__Bacteria;p__Proteobacteria;c__Gammaproteobacteria;o__Enterobacterales;f__Erwiniaceae;g__Pantoea;s__Pantoea rodasii
Aquatic	d__Bacteria;p__Proteobacteria;c__Gammaproteobacteria;o__Pseudomonadales;f__Moraxellaceae;g__Psychrobacter;s__Psychrobacter aquaticus
Aquatic	d__Bacteria;p__Chlorobi;c__Chlorobia;o__Chlorobiales;f__Chlorobiaceae;g__Chlorobium;s__
Aquatic	d__Bacteria;p__Bacteroidetes;c__Saprospiria;o__Saprospirales;f__Saprospiraceae;g__Saprospira;s__Saprospira grandis
Aquatic	d__Bacteria;p__Proteobacteria;c__Gammaproteobacteria;o__Alteromonadales;f__Alteromonadaceae;g__Alteromonas;s__Alteromonas confluentis
Built environment	d__Bacteria;p__Proteobacteria;c__Gammaproteobacteria;o__Enterobacterales;f__Enterobacteriaceae;g__Klebsiella;s__Klebsiella michiganensis
Terrestrial	d__Bacteria;p__Proteobacteria;c__Gammaproteobacteria;o__Enterobacterales;f__Enterobacteriaceae;g__Enterobacter;s__Enterobacter asburiae
Aquatic	d__Bacteria;p__Proteobacteria;c__Gammaproteobacteria;o__Pseudomonadales;f__Moraxellaceae;s__Moraxellaceae bacterium HYN0046
Aquatic	d__Bacteria;p__Proteobacteria;c__Alphaproteobacteria;o__Sphingomonadales;f__Sphingomonadaceae;g__Novosphingobium;s__Novosphingobium subterraneum
Aquatic	d__Bacteria;p__Proteobacteria;c__Gammaproteobacteria;o__Enterobacterales;f__Erwiniaceae;g__Pantoea;s__Pantoea vagans
Terrestrial	d__Bacteria;p__Bacteroidetes;c__Chitinophagia;o__Chitinophagales;f__Chitinophagaceae;g__Taibaiella;s__Taibaiella koreensis
Aquatic	d__Bacteria;p__Fusobacteria;c__Fusobacteriia;o__Fusobacteriales;f__Fusobacteriaceae;g__Cetobacterium;s__Cetobacterium somerae
Aquatic	d__Bacteria;p__Bacteroidetes;c__Bacteroidia;o__Marinilabiliales;f__Prolixibacteraceae;g__Tangfeifania;s__Tangfeifania diversioriginum
Aquatic	d__Bacteria;p__Proteobacteria;c__Betaproteobacteria;o__Burkholderiales;f__Burkholderiaceae;g__Ralstonia;s__Ralstonia insidiosa
Aquatic	d__Bacteria;p__Proteobacteria;c__Alphaproteobacteria;o__Rhizobiales;f__Rhodobiaceae;s__Rhodobiaceae bacterium
Terrestrial	d__Bacteria;p__Bacteroidetes;c__Bacteroidia;o__Bacteroidales;f__Rikenellaceae;g__Alistipes;s__
Aquatic	d__Bacteria;p__Bacteroidetes;c__Cytophagia;o__Cytophagales;f__Cyclobacteriaceae;g__Algoriphagus;s__Algoriphagus aquaeductus
Aquatic	d__Bacteria;p__Proteobacteria;c__Gammaproteobacteria;o__Alteromonadales;f__Alteromonadaceae;g__Paraglaciecola;s__Paraglaciecola psychrophila
Terrestrial	d__Bacteria;p__Proteobacteria;c__Gammaproteobacteria;o__Xanthomonadales;f__Rhodanobacteraceae;g__Dokdonella;s__Dokdonella koreensis
Aquatic	d__Bacteria;p__Proteobacteria;c__Gammaproteobacteria;o__Thiotrichales;f__Piscirickettsiaceae;g__Methylophaga;s__
Aquatic	d__Bacteria;p__Proteobacteria;c__Deltaproteobacteria;o__Syntrophobacterales;f__Syntrophaceae;g__Syntrophus;s__Syntrophus gentianae
Built environment	d__Bacteria;p__Proteobacteria;c__Gammaproteobacteria;o__Enterobacterales;f__Enterobacteriaceae;g__Enterobacter;s__Enterobacter ludwigii
Terrestrial	d__Bacteria;p__Proteobacteria;c__Deltaproteobacteria;o__Desulfuromonadales;f__Geobacteraceae;g__Geobacter;s__
Aquatic	d__Bacteria;p__Proteobacteria;c__Alphaproteobacteria;o__Caulobacterales;f__Caulobacteraceae;g__Brevundimonas;s__
Aquatic	d__Bacteria;p__Proteobacteria;c__Betaproteobacteria;o__Burkholderiales;f__Burkholderiaceae;g__Ralstonia;s__Ralstonia pickettii
Terrestrial	d__Bacteria;p__Proteobacteria;c__Alphaproteobacteria;o__Rhizobiales;f__Brucellaceae;g__Ochrobactrum;s__Ochrobactrum intermedium
Terrestrial	d__Bacteria;p__Proteobacteria;c__Gammaproteobacteria;o__Oceanospirillales;f__Halomonadaceae;g__Halomonas;s__Halomonas shengliensis
Aquatic	d__Bacteria;p__Chloroflexi;c__Thermomicrobia;o__Thermomicrobiales;f__Thermomicrobiaceae;g__Thermomicrobium;s__Thermomicrobium roseum
Built environment	d__Bacteria;p__Proteobacteria;c__Alphaproteobacteria;o__Rhizobiales;f__Rhizobiaceae;g__Rhizobium;s__Rhizobium subbaraonis
Aquatic	d__Bacteria;p__Proteobacteria;c__Gammaproteobacteria;o__Enterobacterales;f__Enterobacteriaceae;g__;s__
Aquatic	d__Bacteria;p__Proteobacteria;c__Alphaproteobacteria;o__Rickettsiales;f__Rickettsiaceae;g__;s__
Human	d__Bacteria;p__Fusobacteria;c__Fusobacteriia;o__Fusobacteriales;f__Fusobacteriaceae;g__Fusobacterium;s__Fusobacterium nucleatum
Human	d__Bacteria;p__Proteobacteria;c__Gammaproteobacteria;o__Pasteurellales;f__Pasteurellaceae;g__Haemophilus;s__Haemophilus haemolyticus
Built environment	d__Bacteria;p__Proteobacteria;c__Gammaproteobacteria;o__Pseudomonadales;f__Pseudomonadaceae;g__Pseudomonas;s__Pseudomonas alkylphenolica
Aquatic	d__Bacteria;p__Proteobacteria;c__Betaproteobacteria;o__Nitrosomonadales;f__Methylophilaceae;g__Methylovorus;s__Methylovorus glucosotrophus
Human	d__Bacteria;p__Proteobacteria;c__Betaproteobacteria;o__Neisseriales;f__Neisseriaceae;g__Kingella;s__Kingella denitrificans
Terrestrial	d__Bacteria;p__Thermotogae;c__Thermotogae;o__Thermotogales;f__Thermotogaceae;g__Thermotoga;s__Thermotoga naphthophila
Terrestrial	d__Bacteria;p__Proteobacteria;c__Betaproteobacteria;o__Burkholderiales;f__Comamonadaceae;g__Rhodoferax;s__Rhodoferax ferrireducens
Terrestrial	d__Bacteria;p__Proteobacteria;c__Gammaproteobacteria;o__Legionellales;f__Legionellaceae;g__Legionella;s__
Human	d__Bacteria;p__Proteobacteria;c__Gammaproteobacteria;o__Enterobacterales;f__Enterobacteriaceae;g__Escherichia;s__Escherichia marmotae
Aquatic	d__Bacteria;p__Proteobacteria;c__Alphaproteobacteria;o__Sphingomonadales;f__Erythrobacteraceae;g__Porphyrobacter;s__
Built environment	d__Bacteria;p__Proteobacteria;c__Alphaproteobacteria;o__Sphingomonadales;f__Sphingomonadaceae;g__Sphingomonas;s__Sphingomonas paucimobilis
Aquatic	d__Bacteria;p__Proteobacteria;c__Gammaproteobacteria;o__Pseudomonadales;f__Moraxellaceae;g__Acinetobacter;s__Acinetobacter junii
Built environment	d__Bacteria;p__Proteobacteria;c__Betaproteobacteria;o__Burkholderiales;f__Comamonadaceae;g__Acidovorax;s__Acidovorax avenae
Built environment	d__Bacteria;p__Proteobacteria;c__Gammaproteobacteria;o__Pseudomonadales;f__Pseudomonadaceae;g__Pseudomonas;s__Pseudomonas abietaniphila
Aquatic	d__Bacteria;p__Proteobacteria;c__Gammaproteobacteria;o__Alteromonadales;f__Alteromonadaceae;g__Marinobacter;s__Marinobacter excellens
Human	d__Bacteria;p__Proteobacteria;c__Gammaproteobacteria;o__Enterobacterales;f__Enterobacteriaceae;g__Enterobacter;s__Enterobacter asburiae
Terrestrial	d__Bacteria;p__Firmicutes;c__Clostridia;o__Halanaerobiales;f__Halanaerobiaceae;g__Halanaerobium;s__Halanaerobium kushneri
Aquatic	d__Bacteria;p__Proteobacteria;c__Alphaproteobacteria;o__Rhizobiales;f__Bradyrhizobiaceae;g__Rhodopseudomonas;s__Rhodopseudomonas palustris
Aquatic	d__Bacteria;p__Proteobacteria;c__Gammaproteobacteria;o__Chromatiales;f__Chromatiaceae;g__Pararheinheimera;s__Pararheinheimera mesophila
Aquatic	d__Bacteria;p__Proteobacteria;c__Gammaproteobacteria;o__Oceanospirillales;f__Halomonadaceae;g__Halomonas;s__Halomonas subglaciescola
Terrestrial	d__Bacteria;p__Proteobacteria;c__Betaproteobacteria;o__Burkholderiales;f__Comamonadaceae;g__Hydrogenophaga;s__Hydrogenophaga taeniospiralis
Terrestrial	d__Bacteria;p__Proteobacteria;c__Alphaproteobacteria;o__Rhizobiales;f__Bradyrhizobiaceae;g__;s__
Terrestrial	d__Bacteria;p__Firmicutes;c__Bacilli;o__Bacillales;f__Bacillaceae;g__Bacillus;s__Bacillus coagulans
Aquatic	d__Bacteria;p__Proteobacteria;c__Gammaproteobacteria;o__Alteromonadales;f__Alteromonadaceae;g__Alteromonas;s__Alteromonas naphthalenivorans
Built environment	d__Bacteria;p__Firmicutes;c__Bacilli;o__Bacillales;f__Staphylococcaceae;g__Staphylococcus;s__Staphylococcus warneri
Built environment	d__Bacteria;p__Proteobacteria;c__Gammaproteobacteria;o__Pseudomonadales;f__Pseudomonadaceae;g__Pseudomonas;s__Pseudomonas otitidis
Aquatic	d__Bacteria;p__Spirochaetes;c__Spirochaetia;o__Leptospirales;f__Leptospiraceae;g__Leptospira;s__
Aquatic	d__Bacteria;p__Proteobacteria;c__Alphaproteobacteria;o__Rhodospirillales;f__Rhodospirillaceae;g__Thalassospira;s__Thalassospira tepidiphila
Aquatic	d__Bacteria;p__Proteobacteria;c__Gammaproteobacteria;o__Chromatiales;f__Chromatiaceae;g__Pararheinheimera;s__Pararheinheimera texasensis
Human	d__Bacteria;p__Actinobacteria;c__Coriobacteriia;o__Eggerthellales;f__Eggerthellaceae;g__Slackia;s__Slackia isoflavoniconvertens
Built environment	d__Bacteria;p__Proteobacteria;c__Gammaproteobacteria;o__Enterobacterales;f__Erwiniaceae;g__Erwinia;s__Erwinia billingiae
Built environment	d__Bacteria;p__Proteobacteria;c__Alphaproteobacteria;o__Rhodobacterales;f__Rhodobacteraceae;g__Haematobacter;s__Haematobacter massiliensis
Terrestrial	d__Bacteria;p__Proteobacteria;c__Alphaproteobacteria;o__Sphingomonadales;f__Sphingomonadaceae;g__Sphingomonas;s__Sphingomonas sanxanigenens
Aquatic	d__Bacteria;p__Proteobacteria;c__;o__;f__;g__;g__;s__
Human	d__Bacteria;p__Firmicutes;c__Bacilli;o__Lactobacillales;f__Lactobacillaceae;g__Lactobacillus;s__Lactobacillus acidophilus
Aquatic	d__Bacteria;p__Proteobacteria;c__Alphaproteobacteria;o__Sphingomonadales;f__Sphingomonadaceae;g__Sphingopyxis;s__Sphingopyxis bauzanensis
Aquatic	d__Bacteria;p__Proteobacteria;c__Gammaproteobacteria;o__Alteromonadales;f__Alteromonadaceae;g__Marinobacter;s__Marinobacter lipolyticus
Human	d__Bacteria;p__Proteobacteria;c__Betaproteobacteria;o__Burkholderiales;f__Sutterellaceae;g__Duodenibacillus;s__Duodenibacillus massiliensis
Terrestrial	d__Bacteria;p__Bacteroidetes;c__Sphingobacteriia;o__Sphingobacteriales;f__Sphingobacteriaceae;g__Pedobacter;s__Pedobacter bauzanensis
Terrestrial	d__Bacteria;p__Proteobacteria;c__Alphaproteobacteria;o__Sphingomonadales;f__Erythrobacteraceae;g__Porphyrobacter;s__
Terrestrial	d__Bacteria;p__Proteobacteria;c__Gammaproteobacteria;o__Xanthomonadales;f__Xanthomonadaceae;g__Lysobacter;s__Lysobacter silvestris
Aquatic	d__Bacteria;p__Firmicutes;c__Bacilli;o__Bacillales;f__Bacillaceae;g__;g__;s__
Aquatic	d__Bacteria;p__Nitrospirae;c__Nitrospira;o__Nitrospirales;f__Nitrospiraceae;g__Thermodesulfovibrio;s__Thermodesulfovibrio aggregans
Terrestrial	d__Bacteria;p__Proteobacteria;c__Deltaproteobacteria;o__Desulfovibrionales;f__Desulfovibrionaceae;g__Desulfovibrio;s__
Terrestrial	d__Bacteria;p__Proteobacteria;c__Alphaproteobacteria;o__Rhizobiales;f__Phyllobacteriaceae;g__Hoeflea;s__
Human	d__Bacteria;p__Bacteroidetes;c__Bacteroidia;o__Bacteroidales;f__Prevotellaceae;g__Alloprevotella;s__Alloprevotella tannerae
Aquatic	d__Bacteria;p__Proteobacteria;c__Gammaproteobacteria;o__Pseudomonadales;f__Moraxellaceae;g__Psychrobacter;s__Psychrobacter immobilis
Aquatic	d__Bacteria;p__Proteobacteria;c__Betaproteobacteria;o__Burkholderiales;f__Oxalobacteraceae;g__Massilia;s__Massilia glaciei
Built environment	d__Bacteria;p__Bacteroidetes;c__Sphingobacteriia;o__Sphingobacteriales;f__Sphingobacteriaceae;g__Sphingobacterium;s__Sphingobacterium detergens
Aquatic	d__Bacteria;p__Bacteroidetes;c__Cytophagia;o__Cytophagales;f__Cyclobacteriaceae;g__Algoriphagus;s__Algoriphagus antarcticus
Built environment	d__Bacteria;p__Proteobacteria;c__Gammaproteobacteria;o__Xanthomonadales;f__Xanthomonadaceae;g__Stenotrophomonas;s__Stenotrophomonas lactitubi
Aquatic	d__Bacteria;p__Proteobacteria;c__Alphaproteobacteria;o__;f__;g__;s__
Terrestrial	d__Bacteria;p__Bacteroidetes;c__Cytophagia;o__Cytophagales;f__Cyclobacteriaceae;g__Algoriphagus;s__Algoriphagus aquaeductus
Aquatic	d__Bacteria;p__Proteobacteria;c__Gammaproteobacteria;o__Thiotrichales;f__Thiotrichaceae;g__Thioploca;s__Thioploca ingrica
Aquatic	d__Bacteria;p__Proteobacteria;c__Betaproteobacteria;o__Nitrosomonadales;f__Methylophilaceae;g__Methylotenera;s__
Aquatic	d__Bacteria;p__Acidobacteria;c__Acidobacteriia;o__Acidobacteriales;f__Acidobacteriaceae;g__Acidobacterium;s__Acidobacterium capsulatum
Built environment	d__Bacteria;p__Proteobacteria;c__Gammaproteobacteria;o__Enterobacterales;f__Enterobacteriaceae;g__Kosakonia;s__Kosakonia sacchari
Terrestrial	d__Bacteria;p__Bacteroidetes;c__Sphingobacteriia;o__Sphingobacteriales;f__Sphingobacteriaceae;g__Sphingobacterium;s__Sphingobacterium thalpophilum
Built environment	d__Bacteria;p__Proteobacteria;c__Betaproteobacteria;o__Burkholderiales;f__Comamonadaceae;g__Acidovorax;s__
Built environment	d__Bacteria;p__Proteobacteria;c__Alphaproteobacteria;o__Rhodobacterales;f__Rhodobacteraceae;g__Paracoccus;s__Paracoccus denitrificans
Human	d__Bacteria;p__Bacteroidetes;c__Bacteroidia;o__Bacteroidales;f__Prevotellaceae;g__Prevotella;s__Prevotella oralis
Human	d__Bacteria;p__Proteobacteria;c__Gammaproteobacteria;o__Vibrionales;f__Vibrionaceae;g__Vibrio;s__Vibrio cholerae
Terrestrial	d__Bacteria;p__Acidobacteria;c__Acidobacteriia;o__Acidobacteriales;f__Acidobacteriaceae;g__Terracidiphilus;s__Terracidiphilus gabretensis
Terrestrial	d__Bacteria;p__Proteobacteria;c__Gammaproteobacteria;o__Pseudomonadales;f__Pseudomonadaceae;g__Pseudomonas;s__Pseudomonas balearica
Aquatic	d__Bacteria;p__Proteobacteria;c__Gammaproteobacteria;o__Alteromonadales;f__Pseudoalteromonadaceae;g__Pseudoalteromonas;s__Pseudoalteromonas spiralis
Aquatic	d__Bacteria;p__Proteobacteria;c__Gammaproteobacteria;o__Oceanospirillales;f__Halomonadaceae;g__Halomonas;s__Halomonas saccharevitans
Terrestrial	d__Bacteria;p__Proteobacteria;c__Deltaproteobacteria;o__Myxococcales;f__Myxococcaceae;g__Myxococcus;s__Myxococcus fulvus
Aquatic	d__Bacteria;p__Proteobacteria;c__Alphaproteobacteria;o__Caulobacterales;f__Caulobacteraceae;g__Brevundimonas;s__Brevundimonas viscosa
Built environment	d__Bacteria;p__Proteobacteria;c__Gammaproteobacteria;o__Enterobacterales;f__Enterobacteriaceae;g__Kosakonia;s__Kosakonia oryzendophytica
Aquatic	d__Bacteria;p__Proteobacteria;c__Gammaproteobacteria;o__Oceanospirillales;f__Halomonadaceae;g__Halomonas;s__Halomonas titanicae
Aquatic	d__Bacteria;p__Proteobacteria;c__Betaproteobacteria;o__Rhodocyclales;f__Azonexaceae;g__Dechloromonas;s__Dechloromonas aromatica
Human	d__Bacteria;p__Proteobacteria;c__Gammaproteobacteria;o__Enterobacterales;f__Hafniaceae;g__Hafnia;s__Hafnia paralvei
Aquatic	d__Bacteria;p__Bacteroidetes;c__Flavobacteriia;o__Flavobacteriales;f__Flavobacteriaceae;g__Flavobacterium;s__Flavobacterium aquicola
Human	d__Bacteria;p__Spirochaetes;c__Spirochaetia;o__Spirochaetales;f__Spirochaetaceae;g__Treponema;s__Treponema denticola
Aquatic	d__Bacteria;p__Proteobacteria;c__Gammaproteobacteria;o__Enterobacterales;f__Enterobacteriaceae;g__Klebsiella;s__Klebsiella oxytoca
Aquatic	d__Bacteria;p__Proteobacteria;c__Gammaproteobacteria;o__Pseudomonadales;f__Pseudomonadaceae;g__Pseudomonas;s__Pseudomonas mendocina
Aquatic	d__Bacteria;p__Bacteroidetes;c__Cytophagia;o__Cytophagales;f__Cyclobacteriaceae;g__Cyclobacterium;s__Cyclobacterium qasimii
Aquatic	d__Bacteria;p__Proteobacteria;c__Alphaproteobacteria;o__Rhodobacterales;f__Hyphomonadaceae;g__Hyphomonas;s__Hyphomonas jannaschiana
Aquatic	d__Bacteria;p__Proteobacteria;c__Deltaproteobacteria;o__Desulfovibrionales;f__Desulfomicrobiaceae;g__Desulfomicrobium;s__Desulfomicrobium escambiense
Human	d__Bacteria;p__Firmicutes;c__Negativicutes;o__Veillonellales;f__Veillonellaceae;g__Allisonella;s__Allisonella histaminiformans
Aquatic	d__Bacteria;p__Proteobacteria;c__Alphaproteobacteria;o__Rhodobacterales;f__Hyphomonadaceae;g__Hyphomonas;s__Hyphomonas polymorpha
Aquatic	d__Bacteria;p__Proteobacteria;c__Gammaproteobacteria;o__Methylococcales;f__Methylococcaceae;g__Methylomicrobium;s__Methylomicrobium alcaliphilum
Human	d__Bacteria;p__Bacteroidetes;c__Flavobacteriia;o__Flavobacteriales;f__Flavobacteriaceae;g__Capnocytophaga;s__Capnocytophaga gingivalis
Aquatic	d__Bacteria;p__Bacteroidetes;c__Flavobacteriia;o__Flavobacteriales;f__Flavobacteriaceae;g__Nonlabens;s__
Terrestrial	d__Bacteria;p__Synergistetes;c__Synergistia;o__Synergistales;f__Synergistaceae;g__Synergistes;s__Synergistes jonesii
Aquatic	d__Bacteria;p__Actinobacteria;c__Rubrobacteria;o__Rubrobacterales;f__Rubrobacteraceae;g__Rubrobacter;s__
Built environment	d__Bacteria;p__Proteobacteria;c__Gammaproteobacteria;o__Enterobacterales;f__Yersiniaceae;g__Serratia;s__Serratia liquefaciens
Aquatic	d__Bacteria;p__Proteobacteria;c__Deltaproteobacteria;o__Desulfobacterales;f__Desulfobulbaceae;g__Desulfurivibrio;s__Desulfurivibrio alkaliphilus
Built environment	d__Bacteria;p__Proteobacteria;c__Alphaproteobacteria;o__Rhizobiales;f__Rhizobiaceae;g__Agrobacterium;s__Agrobacterium tumefaciens
Terrestrial	d__Bacteria;p__Proteobacteria;c__Gammaproteobacteria;o__Alteromonadales;f__Alteromonadaceae;g__Marinobacter;s__
Aquatic	d__Bacteria;p__Proteobacteria;c__Gammaproteobacteria;o__Thiotrichales;f__Piscirickettsiaceae;g__Hydrogenovibrio;s__
Aquatic	d__Bacteria;p__Bacteroidetes;c__Chitinophagia;o__Chitinophagales;f__Chitinophagaceae;g__Niastella;s__
Aquatic	d__Bacteria;p__Bacteroidetes;c__Chitinophagia;o__Chitinophagales;f__Chitinophagaceae;g__Vibrionimonas;s__Vibrionimonas magnilacihabitans
Terrestrial	d__Bacteria;p__Proteobacteria;c__Deltaproteobacteria;o__Bradymonadales;f__Bradymonadaceae;g__Bradymonas;s__Bradymonas sediminis
Aquatic	d__Bacteria;p__Proteobacteria;c__Alphaproteobacteria;o__Rhodobacterales;f__Rhodobacteraceae;g__Tabrizicola;s__Tabrizicola aquatica
Aquatic	d__Bacteria;p__Proteobacteria;c__Betaproteobacteria;o__Burkholderiales;f__Comamonadaceae;g__Delftia;s__Delftia acidovorans
Aquatic	d__Bacteria;p__Proteobacteria;c__Gammaproteobacteria;o__Pseudomonadales;f__Moraxellaceae;g__Acinetobacter;s__
Terrestrial	d__Bacteria;p__Proteobacteria;c__Gammaproteobacteria;o__Methylococcales;f__Methylococcaceae;g__Methylobacter;s__Methylobacter tundripaludum
Built environment	d__Bacteria;p__Proteobacteria;c__Gammaproteobacteria;o__Enterobacterales;f__Erwiniaceae;g__Pantoea;s__Pantoea conspicua
Human	d__Bacteria;p__Proteobacteria;c__Gammaproteobacteria;o__Enterobacterales;f__Enterobacteriaceae;g__Klebsiella;s__Klebsiella aerogenes
Aquatic	d__Bacteria;p__Proteobacteria;c__Betaproteobacteria;o__Nitrosomonadales;f__Nitrosomonadaceae;g__Nitrosospira;s__
Aquatic	d__Bacteria;p__Proteobacteria;c__Betaproteobacteria;o__Nitrosomonadales;f__Nitrosomonadaceae;g__Nitrosomonas;s__Nitrosomonas ureae
Terrestrial	d__Bacteria;p__Proteobacteria;c__Betaproteobacteria;o__Nitrosomonadales;f__Methylophilaceae;g__;s__
Human	d__Bacteria;p__Proteobacteria;c__Epsilonproteobacteria;o__Campylobacterales;f__Campylobacteraceae;g__Campylobacter;s__Campylobacter jejuni
Human	d__Bacteria;p__Actinobacteria;c__Coriobacteriia;o__Eggerthellales;f__Eggerthellaceae;g__Raoultibacter;s__Raoultibacter massiliensis
Human	d__Bacteria;p__Proteobacteria;c__Betaproteobacteria;o__Burkholderiales;f__Comamonadaceae;g__Comamonas;s__Comamonas kerstersii
Built environment	d__Bacteria;p__Proteobacteria;c__Gammaproteobacteria;o__Pseudomonadales;f__Pseudomonadaceae;g__Pseudomonas;s__Pseudomonas xanthomarina
Terrestrial	d__Bacteria;p__Proteobacteria;c__Betaproteobacteria;o__Nitrosomonadales;f__Sterolibacteriaceae;s__Sterolibacteriaceae bacterium M52
Aquatic	d__Bacteria;p__Bacteroidetes;c__Flavobacteriia;o__Flavobacteriales;f__Flavobacteriaceae;g__Muricauda;s__Muricauda ruestringensis
Aquatic	d__Bacteria;p__Proteobacteria;c__Betaproteobacteria;o__Rhodocyclales;f__Azonexaceae;g__Dechloromonas;s__Dechloromonas denitrificans
Built environment	d__Bacteria;p__Proteobacteria;c__Gammaproteobacteria;o__Enterobacterales;f__Erwiniaceae;g__Erwinia;s__Erwinia gerundensis
Aquatic	d__Bacteria;p__Proteobacteria;c__Alphaproteobacteria;o__Rhodospirillales;f__Rhodospirillaceae;g__Magnetospirillum;s__Magnetospirillum gryphiswaldense
Terrestrial	d__Bacteria;p__Proteobacteria;c__Alphaproteobacteria;o__Caulobacterales;f__Caulobacteraceae;g__Caulobacter;s__Caulobacter henricii
Aquatic	d__Bacteria;p__Proteobacteria;c__Alphaproteobacteria;o__Rhodobacterales;f__Rhodobacteraceae;g__Maribius;s__Maribius salinus
Built environment	d__Bacteria;p__Proteobacteria;c__Betaproteobacteria;o__Burkholderiales;f__Comamonadaceae;g__Acidovorax;s__Acidovorax temperans
Aquatic	d__Bacteria;p__Proteobacteria;c__Alphaproteobacteria;o__Rhodospirillales;f__Rhodospirillaceae;g__Insolitispirillum;s__Insolitispirillum peregrinum
Terrestrial	d__Bacteria;p__Proteobacteria;c__Gammaproteobacteria;o__Alteromonadales;f__Shewanellaceae;g__Shewanella;s__Shewanella chilikensis
Human	d__Bacteria;p__Proteobacteria;c__Betaproteobacteria;o__Burkholderiales;f__Sutterellaceae;g__;s__
Built environment	d__Bacteria;p__Proteobacteria;c__Gammaproteobacteria;o__Enterobacterales;f__Enterobacteriaceae;g__Siccibacter;s__Siccibacter turicensis
Terrestrial	d__Bacteria;p__Proteobacteria;c__Betaproteobacteria;o__Burkholderiales;f__Alcaligenaceae;g__;s__
Built environment	d__Bacteria;p__Proteobacteria;c__Betaproteobacteria;o__Burkholderiales;f__Alcaligenaceae;g__Achromobacter;s__Achromobacter xylosoxidans
Aquatic	d__Bacteria;p__Bacteroidetes;c__Cytophagia;o__Cytophagales;f__Cytophagaceae;g__Dyadobacter;s__
Aquatic	d__Bacteria;p__Proteobacteria;c__Gammaproteobacteria;o__Aeromonadales;f__Aeromonadaceae;g__Aeromonas;s__Aeromonas salmonicida
Aquatic	d__Bacteria;p__Proteobacteria;c__Alphaproteobacteria;o__Rhizobiales;f__Phyllobacteriaceae;g__Mesorhizobium;s__Mesorhizobium australicum
Aquatic	d__Bacteria;p__Bacteroidetes;c__Chitinophagia;o__Chitinophagales;f__Chitinophagaceae;g__Niastella;s__Niastella vici
Human	d__Bacteria;p__Bacteroidetes;c__Bacteroidia;o__Bacteroidales;f__Muribaculaceae;g__Muribaculum;s__Muribaculum intestinale
Aquatic	d__Bacteria;p__Proteobacteria;c__Alphaproteobacteria;o__Rhodobacterales;f__Rhodobacteraceae;g__Phaeobacter;s__Phaeobacter italicus
Terrestrial	d__Bacteria;p__Proteobacteria;c__Gammaproteobacteria;o__Pasteurellales;f__Pasteurellaceae;g__Gallibacterium;s__Gallibacterium anatis
Aquatic	d__Bacteria;p__Firmicutes;c__Bacilli;o__Bacillales;f__Paenibacillaceae;g__Paenibacillus;s__Paenibacillus humicus
Human	d__Bacteria;p__Firmicutes;c__Negativicutes;o__Veillonellales;f__Veillonellaceae;g__Megasphaera;s__Megasphaera micronuciformis
Aquatic	d__Bacteria;p__Proteobacteria;c__Deltaproteobacteria;o__Syntrophobacterales;f__Syntrophobacteraceae;g__Desulfosoma;s__Desulfosoma caldarium
Terrestrial	d__Bacteria;p__Proteobacteria;c__Gammaproteobacteria;o__Methylococcales;f__Methylococcaceae;g__Methylomonas;s__Methylomonas koyamae
Aquatic	d__Bacteria;p__Proteobacteria;c__Alphaproteobacteria;o__Sphingomonadales;f__Sphingomonadaceae;g__Sphingomonas;s__Sphingomonas taxi
Built environment	d__Bacteria;p__Firmicutes;c__Bacilli;o__Bacillales;f__Bacillaceae;g__Bacillus;s__Bacillus velezensis
Aquatic	d__Bacteria;p__Nitrospirae;c__Nitrospira;o__Nitrospirales;f__Nitrospiraceae;g__Leptospirillum;s__Leptospirillum ferriphilum
Aquatic	d__Bacteria;p__Proteobacteria;c__Betaproteobacteria;o__Burkholderiales;f__Burkholderiaceae;g__Cupriavidus;s__Cupriavidus metallidurans
Aquatic	d__Bacteria;p__Proteobacteria;c__Betaproteobacteria;o__Burkholderiales;f__Oxalobacteraceae;g__Undibacterium;s__Undibacterium pigrum
Human	d__Bacteria;p__Firmicutes;c__Bacilli;o__Lactobacillales;f__Enterococcaceae;g__Enterococcus;s__Enterococcus raffinosus
Aquatic	d__Bacteria;p__Proteobacteria;c__Alphaproteobacteria;o__Rhodobacterales;f__Rhodobacteraceae;g__Labrenzia;s__Labrenzia alba
Aquatic	d__Bacteria;p__Proteobacteria;c__Gammaproteobacteria;o__Salinisphaerales;f__Salinisphaeraceae;g__Salinisphaera;s__
Aquatic	d__Bacteria;p__Proteobacteria;c__Deltaproteobacteria;o__Desulfobacterales;f__Desulfobacteraceae;g__Desulfoluna;s__Desulfoluna spongiiphila
Aquatic	d__Bacteria;p__Proteobacteria;c__Gammaproteobacteria;o__Pseudomonadales;f__Pseudomonadaceae;g__Pseudomonas;s__Pseudomonas xanthomarina
Aquatic	d__Bacteria;p__Proteobacteria;c__Gammaproteobacteria;o__Chromatiales;f__Thioalkalispiraceae;g__Sulfurivermis;s__Sulfurivermis fontis
Aquatic	d__Bacteria;p__Proteobacteria;c__Acidithiobacillia;o__Acidithiobacillales;f__Acidithiobacillaceae;g__Acidithiobacillus;s__Acidithiobacillus caldus
Terrestrial	d__Bacteria;p__Proteobacteria;c__Betaproteobacteria;o__Burkholderiales;f__Comamonadaceae;g__Hydrogenophaga;s__Hydrogenophaga palleronii
Terrestrial	d__Bacteria;p__Bacteroidetes;c__Bacteroidia;o__Marinilabiliales;f__Prolixibacteraceae;g__;s__
Aquatic	d__Bacteria;p__Bacteroidetes;c__Flavobacteriia;o__Flavobacteriales;f__Flavobacteriaceae;g__Joostella;s__Joostella marina
Aquatic	d__Bacteria;p__Proteobacteria;c__Gammaproteobacteria;o__Cellvibrionales;f__Spongiibacteraceae;g__Spongiibacter;s__Spongiibacter marinus
Built environment	d__Bacteria;p__Proteobacteria;c__Gammaproteobacteria;o__Pseudomonadales;f__Moraxellaceae;g__Acinetobacter;s__Acinetobacter gandensis
Aquatic	d__Bacteria;p__Planctomycetes;c__Planctomycetia;o__Planctomycetales;f__Planctomycetaceae;g__Gimesia;s__Gimesia maris
Terrestrial	d__Bacteria;p__Proteobacteria;c__Gammaproteobacteria;o__Xanthomonadales;f__Rhodanobacteraceae;g__Fulvimonas;s__Fulvimonas soli
Terrestrial	d__Bacteria;p__Proteobacteria;c__Betaproteobacteria;o__Neisseriales;f__Chromobacteriaceae;g__Aquaspirillum;s__Aquaspirillum serpens
Built environment	d__Bacteria;p__Proteobacteria;c__Gammaproteobacteria;o__Pseudomonadales;f__Pseudomonadaceae;g__Pseudomonas;s__Pseudomonas canadensis
Human	d__Bacteria;p__Proteobacteria;c__Gammaproteobacteria;o__Enterobacterales;f__Enterobacteriaceae;g__Klebsiella;s__Klebsiella grimontii
Aquatic	d__Bacteria;p__Bacteroidetes;c__Flavobacteriia;o__Flavobacteriales;f__Flavobacteriaceae;g__Salinimicrobium;s__Salinimicrobium terrae
Aquatic	d__Bacteria;p__Proteobacteria;c__Gammaproteobacteria;o__Chromatiales;f__Ectothiorhodospiraceae;g__Thiogranum;s__Thiogranum longum
Built environment	d__Bacteria;p__Proteobacteria;c__Gammaproteobacteria;o__Pseudomonadales;f__Moraxellaceae;g__Acinetobacter;s__Acinetobacter guillouiae
Built environment	d__Bacteria;p__Proteobacteria;c__Gammaproteobacteria;o__Enterobacterales;f__Enterobacteriaceae;g__Cedecea;s__Cedecea neteri
Human	d__Bacteria;p__Proteobacteria;c__Betaproteobacteria;o__Neisseriales;f__Neisseriaceae;g__Neisseria;s__Neisseria elongata
Terrestrial	d__Bacteria;p__Firmicutes;c__Bacilli;o__Bacillales;f__Bacillaceae;g__Bacillus;s__Bacillus halosaccharovorans
Human	d__Bacteria;p__Proteobacteria;c__Gammaproteobacteria;o__Enterobacterales;f__Enterobacteriaceae;g__Enterobacter;s__Enterobacter kobei
Built environment	d__Bacteria;p__Firmicutes;c__Bacilli;o__Bacillales;f__Bacillaceae;g__Bacillus;s__
Human	d__Bacteria;p__Firmicutes;c__Bacilli;o__Bacillales;f__Staphylococcaceae;g__Staphylococcus;s__Staphylococcus saccharolyticus
Aquatic	d__Bacteria;p__Proteobacteria;c__Epsilonproteobacteria;o__Campylobacterales;f__Campylobacteraceae;g__Arcobacter;s__Arcobacter ebronensis
Terrestrial	d__Bacteria;p__;c__;o__;f__;g__;s__
Human	d__Bacteria;p__Proteobacteria;c__Gammaproteobacteria;o__Enterobacterales;f__Erwiniaceae;g__Erwinia;s__Erwinia toletana
Human	d__Bacteria;p__Bacteroidetes;c__Bacteroidia;o__Bacteroidales;f__Prevotellaceae;g__Prevotella;s__Prevotella salivae
Aquatic	d__Bacteria;p__Nitrospirae;c__Nitrospira;o__Nitrospirales;f__Nitrospiraceae;g__Nitrospira;s__Nitrospira cf. moscoviensis SBR1015
Built environment	d__Bacteria;p__Proteobacteria;c__Gammaproteobacteria;o__Enterobacterales;f__Enterobacteriaceae;g__Pluralibacter;s__[Enterobacter] lignolyticus
Aquatic	d__Bacteria;p__Proteobacteria;c__Gammaproteobacteria;o__Alteromonadales;f__Alteromonadaceae;g__Aestuariibacter;s__Aestuariibacter aggregatus
Aquatic	d__Bacteria;p__Proteobacteria;c__Alphaproteobacteria;o__Caulobacterales;f__Caulobacteraceae;g__Caulobacter;s__
Aquatic	d__Bacteria;p__Thermotogae;c__Thermotogae;o__Thermotogales;f__Fervidobacteriaceae;g__Fervidobacterium;s__Fervidobacterium thailandense
Built environment	d__Bacteria;p__Proteobacteria;c__Gammaproteobacteria;o__Pseudomonadales;f__Moraxellaceae;g__Acinetobacter;s__
Aquatic	d__Bacteria;p__Bacteroidetes;c__Flavobacteriia;o__Flavobacteriales;f__Flavobacteriaceae;g__Nonlabens;s__Nonlabens marinus
Aquatic	d__Bacteria;p__Proteobacteria;c__Betaproteobacteria;o__Burkholderiales;f__Comamonadaceae;g__Hylemonella;s__Hylemonella gracilis
Human	d__Bacteria;p__Proteobacteria;c__Betaproteobacteria;o__Burkholderiales;f__Burkholderiaceae;g__Lautropia;s__Lautropia mirabilis
Aquatic	d__Bacteria;p__Bacteroidetes;c__Chitinophagia;o__Chitinophagales;f__Chitinophagaceae;g__Hydrotalea;s__
Aquatic	d__Bacteria;p__Proteobacteria;c__Gammaproteobacteria;o__Oceanospirillales;f__Halomonadaceae;g__Salinicola;s__Salinicola acroporae
Aquatic	d__Bacteria;p__Proteobacteria;c__Gammaproteobacteria;o__Oceanospirillales;f__Halomonadaceae;g__Salinicola;s__Salinicola salarius
Aquatic	d__Bacteria;p__Chloroflexi;c__Caldilineae;o__Caldilineales;f__Caldilineaceae;g__Caldilinea;s__Caldilinea aerophila
Human	d__Bacteria;p__Proteobacteria;c__Alphaproteobacteria;o__Rhizobiales;f__Aurantimonadaceae;g__Aureimonas;s__Aureimonas altamirensis
Aquatic	d__Bacteria;p__Proteobacteria;c__Gammaproteobacteria;o__Methylococcales;f__Methylococcaceae;g__Methylovulum;s__Methylovulum psychrotolerans
Built environment	d__Bacteria;p__Proteobacteria;c__Alphaproteobacteria;o__Rhodobacterales;f__Rhodobacteraceae;g__Paracoccus;s__
Human	d__Bacteria;p__Firmicutes;c__Negativicutes;o__Veillonellales;f__Veillonellaceae;g__Veillonella;s__
Built environment	d__Bacteria;p__Proteobacteria;c__Alphaproteobacteria;o__Sphingomonadales;f__Sphingomonadaceae;g__Sphingomonas;s__Sphingomonas pituitosa
Aquatic	d__Bacteria;p__Bacteroidetes;c__Cytophagia;o__Cytophagales;f__Cytophagaceae;g__Runella;s__
Terrestrial	d__Bacteria;p__Bacteroidetes;c__Flavobacteriia;o__Flavobacteriales;f__Flavobacteriaceae;g__Aequorivita;s__
Aquatic	d__Bacteria;p__Proteobacteria;c__Betaproteobacteria;o__Burkholderiales;f__Burkholderiaceae;g__Paraburkholderia;s__
Terrestrial	d__Bacteria;p__Proteobacteria;c__Betaproteobacteria;o__Rhodocyclales;f__Azonexaceae;g__Azonexus;s__Azonexus hydrophilus
Aquatic	d__Bacteria;p__Proteobacteria;c__Betaproteobacteria;o__Rhodocyclales;f__Zoogloeaceae;g__Thauera;s__

## Sheet: Fig. S7b
	Specific in one habitat	Share by two	Shared by three
AAC(2')-Ia	1	0	0
AAC(2')-Ib	1	0	0
AAC(2')-Id	1	0	0
AAC(2')-Ie	1	0	0
AAC(2')-IIa	1	0	0
AAC(2')-IIb	1	0	0
AAC(3)-Ia	1	0	0
AAC(3)-Ib/AAC(6')-Ib''	1	0	0
AAC(3)-Id	0	1	0
AAC(3)-IIa	1	0	0
AAC(3)-IIb	1	0	0
AAC(3)-IIc	1	0	0
AAC(3)-IId	1	0	0
AAC(3)-IIIa	1	0	0
AAC(3)-IIIb	1	0	0
AAC(3)-IIIc	1	0	0
AAC(3)-IV	1	0	0
AAC(3)-IXa	1	0	0
AAC(3)-VIa	1	0	0
AAC(3)-VIIa	1	0	0
AAC(3)-Xa	1	0	0
AAC(6')-29b	1	0	0
AAC(6')-30/AAC(6')-Ib' fusion protein	1	0	0
AAC(6')-31	1	0	0
AAC(6')-I30	1	0	0
AAC(6')-Ia	1	0	0
AAC(6')-Iae	1	0	0
AAC(6')-Iaf	1	0	0
AAC(6')-Iag	1	0	0
AAC(6')-Iai	1	0	0
AAC(6')-Iak	1	0	0
AAC(6')-Ian	1	0	0
AAC(6')-Ib'	1	0	0
AAC(6')-Ib7	1	0	0
AAC(6')-Ib8	1	0	0
AAC(6')-Ib-cr	1	0	0
AAC(6')-Ib-SK	1	0	0
AAC(6')-Ic	1	0	0
AAC(6')-Ie-APH(2'')-Ia	1	0	0
AAC(6')-Ii	0.5	0.5	0
AAC(6')-IIa	1	0	0
AAC(6')-IIc	1	0	0
AAC(6')-Iid	1	0	0
AAC(6')-Iih	1	0	0
AAC(6')-Ij	1	0	0
AAC(6')-Ip	1	0	0
AAC(6')-Isa	1	0	0
AAC(6')-Iv	1	0	0
AAC(6')-Iw	1	0	0
AAC(6')-Iz	1	0	0
aad(6)	1	0	0
aadA10	1	0	0
aadA11	1	0	0
aadA13	1	0	0
aadA14	1	0	0
aadA16	1	0	0
aadA2	1	0	0
aadA27	1	0	0
aadA4	1	0	0
aadA5	1	0	0
aadA6	1	0	0
aadA7	1	0	0
aadA9	1	0	0
aadK	1	0	0
aadS	1	0	0
abcA	0.933333	0.0666667	0
abeM	1	0	0
abeS	1	0	0
ACC-1	1	0	0
ACC-2	1	0	0
ACC-3	1	0	0
ACC-5	1	0	0
ACI-1	1	0	0
Acinetobacter baumannii AbaF	1	0	0
Acinetobacter baumannii AbaQ	0.970588	0	0.0294118
Acinetobacter baumannii AmvA	0.909091	0	0.0909091
Acinetobacter baumannii parC conferring resistance to fluoroquinolone	0.833333	0	0.166667
acrB	0.761905	0.166667	0.0714286
acrD	0.78	0.18	0.04
AcrE	0.5	0	0.5
AcrF	0.75	0.125	0.125
AcrS	0.666667	0	0.333333
ACT-10	1	0	0
ACT-12	1	0	0
ACT-15	1	0	0
ACT-17	0	1	0
ACT-18	1	0	0
ACT-19	1	0	0
ACT-2	0	1	0
ACT-20	0	1	0
ACT-23	1	0	0
ACT-24	1	0	0
ACT-25	1	0	0
ACT-27	1	0	0
ACT-28	0	1	0
ACT-29	1	0	0
ACT-3	1	0	0
ACT-30	1	0	0
ACT-32	1	0	0
ACT-35	1	0	0
ACT-36	1	0	0
ACT-37	1	0	0
ACT-38	1	0	0
ACT-6	1	0	0
ACT-7	0	1	0
ACT-8	1	0	0
ACT-9	1	0	0
ADC-10	1	0	0
ADC-13	1	0	0
ADC-15	1	0	0
ADC-17	1	0	0
ADC-18	1	0	0
ADC-19	1	0	0
ADC-2	1	0	0
ADC-23	1	0	0
ADC-3	1	0	0
ADC-30	1	0	0
ADC-42	1	0	0
ADC-5	1	0	0
ADC-58	1	0	0
ADC-6	1	0	0
ADC-68	1	0	0
ADC-7	1	0	0
ADC-76	1	0	0
ADC-8	1	0	0
ADC-81	1	0	0
ADC-82	1	0	0
adeA	1	0	0
adeB	1	0	0
adeC	1	0	0
adeF	0.882022	0.104869	0.0131086
adeG	1	0	0
adeH	1	0	0
adeI	1	0	0
adeJ	1	0	0
adeK	1	0	0
adeL	1	0	0
adeN	1	0	0
adeR	1	0	0
adeS	1	0	0
AER-1	1	0	0
AIM-1	1	0	0
almG	1	0	0
amrB	0.846154	0.153846	0
ANT(2'')-Ia	1	0	0
ANT(3'')-IIa	1	0	0
ANT(3'')-Ii-AAC(6')-IId fusion protein	1	0	0
ANT(3'')-IIb	1	0	0
ANT(3'')-IIc	1	0	0
ANT(4')-Ia	1	0	0
ANT(4')-IIb	1	0	0
ANT(6)-Ia	1	0	0
ANT(6)-Ib	1	0	0
ANT(9)-Ia	1	0	0
APH(2'')-Ie	1	0	0
APH(2'')-If	1	0	0
APH(2'')-Ig	1	0	0
APH(2'')-IIa	1	0	0
APH(2'')-IIIa	1	0	0
APH(3')-Ia	0.5	0.5	0
APH(3'')-Ia	1	0	0
APH(3')-Ib	1	0	0
APH(3'')-Ib	1	0	0
APH(3'')-Ic	1	0	0
APH(3')-IIa	1	0	0
APH(3')-IIb	1	0	0
APH(3')-IIc	1	0	0
APH(3')-IIIa	1	0	0
APH(3')-IVa	1	0	0
APH(3')-Va	1	0	0
APH(3')-Vb	1	0	0
APH(3')-Vc	1	0	0
APH(3')-VIIa	1	0	0
APH(3')-VIIIb	1	0	0
APH(4)-Ia	1	0	0
APH(4)-Ib	1	0	0
APH(6)-Ia	0.666667	0.166667	0.166667
APH(6)-Ib	1	0	0
APH(6)-Ic	1	0	0
APH(6)-Id	1	0	0
APH(7'')-Ia	1	0	0
APH(9)-Ia	1	0	0
APH(9)-Ib	1	0	0
aphA15	1	0	0
apmA	1	0	0
AQU-1	1	0	0
AQU-2	1	0	0
ARL-3	1	0	0
ARL-4	1	0	0
arlR	1	0	0
armA	1	0	0
ArmR	1	0	0
arnA	1	0	0
arr-1	1	0	0
arr-2	1	0	0
arr-7	1	0	0
arr-8	1	0	0
AST-1	1	0	0
AxyX	1	0	0
AxyY	1	0	0
bacA	0.8	0.166667	0.0333333
Bacillus clausii chloramphenicol acetyltransferase	1	0	0
Bacillus pumilus cat86	1	0	0
Bacillus subtilis mprF	1	0	0
Bacillus subtilis pgsA with mutation conferring resistance to daptomycin	1	0	0
baeR	0.735294	0.205882	0.0588235
baeS	0.833333	0	0.166667
BahA	1	0	0
basR	1	0	0
basS	0.8	0.1	0.1
BAT-1	1	0	0
BcI	1	0	0
BcII	1	0	0
BCL-1	1	0	0
bcr-1	1	0	0
bcrA	1	0	0
bcrB	1	0	0
bcrC	1	0	0
BEL-3	1	0	0
BES-1	1	0	0
Bifidobacterium adolescentis rpoB mutants conferring resistance to rifampicin	1	0	0
Bifidobacterium ileS conferring resistance to mupirocin	1	0	0
BJP-1	1	0	0
BKC-1	1	0	0
Bla1	1	0	0
Bla2	1	0	0
blaR1	1	0	0
blt	1	0	0
bmr	1	0	0
BPU-1	1	0	0
BRO-1	1	0	0
BRP(MBL)	1	0	0
Brucella suis mprF	1	0	0
Burkholderia pseudomallei Omp38	1	0	0
BUT-1	1	0	0
Campylobacter coli chloramphenicol acetyltransferase	1	0	0
Campylobacter jejuni gyrA conferring resistance to fluoroquinolones	1	0	0
carA	1	0	0
CARB-10	1	0	0
CARB-12	1	0	0
CARB-16	1	0	0
CARB-4	1	0	0
CARB-5	1	0	0
catA4	0.5	0.5	0
catA8	1	0	0
catB10	1	0	0
catB11	1	0	0
catB2	1	0	0
catB3	1	0	0
catB9	1	0	0
catI	1	0	0
catII	1	0	0
catII from Escherichia coli K-12	1	0	0
catIII	1	0	0
catP	1	0	0
catQ	1	0	0
catS	1	0	0
CatU	1	0	0
catV	1	0	0
CAU-1	1	0	0
CblA-1	1	0	0
CBP-1	0.25	0.75	0
cdeA	1	0	0
ceoA	1	0	0
ceoB	1	0	0
cepA	1	0	0
CFE-1	1	0	0
CFE-2	1	0	0
cfrC	1	0	0
CfxA2	1	0	0
CfxA3	1	0	0
CfxA4	1	0	0
CfxA5	1	0	0
CfxA6	1	0	0
Chlamydia trachomatis intrinsic murA conferring resistance to fosfomycin	1	0	0
chrB	1	0	0
Chryseobacterium meningosepticum BlaB	1	0	0
CIA-3	1	0	0
CIA-4	1	0	0
cipA	1	0	0
CKO-1	1	0	0
clbA	1	0	0
clbB	1	0	0
clcD	1	0	0
Clostridium perfringens mprF	1	0	0
CME-1	1	0	0
cmeA	1	0	0
cmeB	1	0	0
cmeC	1	0	0
cmeR	1	0	0
CMH-1	1	0	0
cmlA1	1	0	0
cmlA4	1	0	0
cmlA5	1	0	0
cmlA6	1	0	0
cmlA8	1	0	0
cmlB	1	0	0
cmlv	1	0	0
CMY-112	1	0	0
CMY-12	1	0	0
CMY-13	1	0	0
CMY-132	0.75	0.25	0
CMY-136	1	0	0
CMY-50	1	0	0
CMY-66	1	0	0
CMY-76	1	0	0
Corynebacterium striatum tetA	1	0	0
cpaA	1	0	0
cphA2	1	0	0
cphA4	1	0	0
cphA6	1	0	0
CPS-1	1	0	0
cpxA	0.92	0.04	0.04
CRP	0.785714	0.171429	0.0428571
CrpP	1	0	0
CTX-M-10	1	0	0
CTX-M-11	1	0	0
CTX-M-14	1	0	0
CTX-M-45	1	0	0
CTX-M-46	1	0	0
CTX-M-55	1	0	0
CTX-M-6	1	0	0
CTX-M-63	1	0	0
CTX-M-64	1	0	0
CTX-M-72	1	0	0
CTX-M-91	1	0	0
DES-1	1	0	0
dfrA1	1	0	0
dfrA10	1	0	0
dfrA14	1	0	0
dfrA16	1	0	0
dfrA17	1	0	0
dfrA18	1	0	0
dfrA19	1	0	0
dfrA20	1	0	0
dfrA22	1	0	0
dfrA24	1	0	0
dfrA26	1	0	0
dfrA27	1	0	0
dfrA28	1	0	0
dfrA29	1	0	0
dfrA3	1	0	0
dfrA30	1	0	0
dfrA3b	1	0	0
dfrA5	1	0	0
dfrA7	1	0	0
dfrA8	1	0	0
dfrA9	1	0	0
dfrB1	1	0	0
dfrB4	1	0	0
dfrB5	1	0	0
dfrC	1	0	0
dfrD	1	0	0
dfrE	0.5	0.5	0
dfrF	1	0	0
dfrI	1	0	0
DHA-12	1	0	0
DHA-16	1	0	0
DHA-17	1	0	0
DHA-20	1	0	0
DHA-3	1	0	0
DHA-7	1	0	0
DHA-9	1	0	0
DIM-1	1	0	0
eatAv	0	1	0
EBR-2	1	0	0
efmA	0.5	0.5	0
efpA	1	0	0
efrA	0.714286	0.285714	0
efrB	0.666667	0.333333	0
emeA	0	1	0
emrA	0.733333	0.133333	0.133333
emrB	0.806452	0.16129	0.0322581
emrK	0.666667	0	0.333333
emrR	0.759259	0.185185	0.0555556
emrY	0.8	0	0.2
emtA	1	0	0
Enterobacter cloacae acrA	0.75	0.125	0.125
Enterococcus faecalis chloramphenicol acetyltransferase	1	0	0
Enterococcus faecium chloramphenicol acetyltransferase	1	0	0
eptA	0.666667	0.166667	0.166667
EreB	1	0	0
EreD	1	0	0
Erm(30)	1	0	0
Erm(31)	1	0	0
erm(32)	1	0	0
Erm(33)	1	0	0
Erm(34)	1	0	0
Erm(35)	1	0	0
Erm(36)	1	0	0
Erm(37)	1	0	0
Erm(38)	1	0	0
Erm(39)	1	0	0
erm(40)	1	0	0
Erm(42)	1	0	0
Erm(44)v	1	0	0
erm(45)	1	0	0
Erm(48)	1	0	0
Erm(K)	1	0	0
Erm(O)-lrm	0	1	0
ErmB	1	0	0
ErmD	1	0	0
ErmE	1	0	0
ErmF	1	0	0
ErmG	1	0	0
ErmH	0.833333	0.166667	0
ErmN	1	0	0
ErmO-srmA	1	0	0
ErmR	1	0	0
ErmS	1	0	0
ErmT	1	0	0
ErmU	1	0	0
ErmV	1	0	0
ErmW	1	0	0
ErmX	1	0	0
ermZ	1	0	0
ERP-1	1	0	0
Escherichia coli acrA	0.8	0.1	0.1
Escherichia coli acrR with mutation conferring multidrug antibiotic resistance	0.916667	0	0.0833333
Escherichia coli ampC beta-lactamase	0.5	0	0.5
Escherichia coli ampC1 beta-lactamase	0.916667	0	0.0833333
Escherichia coli ampH beta-lactamase	0.758621	0.206897	0.0344828
Escherichia coli cyaA with mutation conferring resistance to fosfomycin	0.666667	0.333333	0
Escherichia coli EF-Tu mutants conferring resistance to Pulvomycin	0.792453	0.188679	0.0188679
Escherichia coli emrE	0.5	0.5	0
Escherichia coli fabI mutations conferring resistance to isoniazid and triclosan	1	0	0
Escherichia coli GlpT with mutation conferring resistance to fosfomycin	0.875	0.125	0
Escherichia coli gyrA conferring resistance to fluoroquinolones	0.5	0.5	0
Escherichia coli marR mutant conferring antibiotic resistance	0.763158	0.184211	0.0526316
Escherichia coli mdfA	0.8	0.166667	0.0333333
Escherichia coli parC conferring resistance to fluoroquinolone	1	0	0
Escherichia coli parE conferring resistance to fluoroquinolones	1	0	0
Escherichia coli PtsI with mutation conferring resistance to fosfomycin	1	0	0
Escherichia coli soxR with mutation conferring antibiotic resistance	0.666667	0	0.333333
Escherichia coli soxS with mutation conferring antibiotic resistance	0.75	0.2	0.05
Escherichia coli UhpT with mutation conferring resistance to fosfomycin	0.727273	0.242424	0.030303
evgA	0	0	1
evgS	0.666667	0	0.333333
EXO-1	1	0	0
facT	0.842105	0.157895	0
FAR-1	1	0	0
farB	1	0	0
fexA	1	0	0
FEZ-1	1	0	0
FIM-1	1	0	0
floR	1	0	0
FomB	1	0	0
FONA-4	1	0	0
FosA	1	0	0
FosA2	0.9	0.1	0
FosA3	1	0	0
FosA4	1	0	0
FosA5	0.769231	0.230769	0
FosA6	0.333333	0.666667	0
FosA7	1	0	0
FosB	0.857143	0.142857	0
FosB5	1	0	0
FosC	1	0	0
FosC2	0	1	0
FosD	1	0	0
FOX-4	1	0	0
FOX-9	1	0	0
FRI-1	1	0	0
FRI-2	1	0	0
FRI-3	1	0	0
FTU-1	1	0	0
fusB	1	0	0
fusC	1	0	0
fusD	1	0	0
gadW	0.666667	0	0.333333
gadX	0.666667	0	0.333333
GES-26	1	0	0
GES-6	1	0	0
GIM-1	1	0	0
GIM-2	1	0	0
gimA	1	0	0
GOB-12	1	0	0
GOB-14	1	0	0
GOB-16	1	0	0
GOB-7	1	0	0
GOB-8	1	0	0
GOB-9	1	0	0
Haemophilus influenzae PBP3 conferring resistance to beta-lactam antibiotics	0.741935	0.209677	0.0483871
Haemophilus parainfluenzae gyrA conferring resistance to fluoroquinolones	1	0	0
HERA-1	1	0	0
HERA-3	1	0	0
HERA-4	1	0	0
HERA-6	1	0	0
HERA-8	1	0	0
HMB-1	1	0	0
hmrM	1	0	0
H-NS	0.705882	0.235294	0.0588235
hp1181	1	0	0
ICR-Mc	1	0	0
ICR-Mo	1	0	0
IMI-8	1	0	0
imiS	1	0	0
IMP-19	1	0	0
IMP-27	1	0	0
IMP-28	1	0	0
IMP-31	1	0	0
IMP-32	1	0	0
IMP-35	1	0	0
IMP-49	1	0	0
IMP-55	1	0	0
IMP-56	1	0	0
IMP-7	1	0	0
IMP-9	1	0	0
IND-15	1	0	0
IND-2a	1	0	0
IND-3	1	0	0
IND-5	1	0	0
IND-6	1	0	0
IND-8	1	0	0
IND-9	1	0	0
iri	1	0	0
JOHN-1	1	0	0
kdpE	0.714286	0.142857	0.142857
KHM-1	1	0	0
Klebsiella pneumoniae acrA	0.5	0.5	0
Klebsiella pneumoniae KpnE	0.765957	0.191489	0.0425532
Klebsiella pneumoniae KpnF	0.773585	0.188679	0.0377358
Klebsiella pneumoniae KpnG	0.5	0.4	0.1
Klebsiella pneumoniae KpnH	0.808511	0.170213	0.0212766
Klebsiella pneumoniae OmpK37	0.333333	0.666667	0
KPC-14	1	0	0
KPC-15	1	0	0
KPC-22	1	0	0
KPC-24	1	0	0
KPC-7	1	0	0
KPC-9	1	0	0
L1 beta-lactamase	1	0	0
Lactobacillus reuteri cat-TC	1	0	0
LAP-2	1	0	0
Laribacter hongkongensis ampC beta-lactamase	1	0	0
LEN-10	1	0	0
LEN-14	1	0	0
LEN-16	1	0	0
LEN-21	1	0	0
LEN-22	1	0	0
LEN-3	1	0	0
LEN-30	0	1	0
LEN-32	1	0	0
LEN-4	1	0	0
LEN-9	1	0	0
lfrA	1	0	0
lin	1	0	0
linG	1	0	0
Listeria monocytogenes mprF	1	0	0
LlmA 23S ribosomal RNA methyltransferase	1	0	0
lmrB	1	0	0
lmrC	1	0	0
lmrD	0.8	0.2	0
lmrP	1	0	0
lnuA	1	0	0
lnuB	1	0	0
lnuC	1	0	0
lnuD	1	0	0
lnuF	1	0	0
LnuP	1	0	0
LpeA	1	0	0
LpeB	1	0	0
LRA-1	1	0	0
LRA-10	1	0	0
LRA-13	1	0	0
LRA-18	1	0	0
LRA-19	1	0	0
LRA-2	1	0	0
LRA-3	1	0	0
LRA-5	1	0	0
LRA-7	1	0	0
LRA-8	1	0	0
lsaA	0.75	0.25	0
lsaB	1	0	0
lsaC	1	0	0
lsaE	1	0	0
macA	1	0	0
macB	1	0	0
marA	0.756098	0.195122	0.0487805
MCR-1.2	1	0	0
MCR-2.2	1	0	0
MCR-3.2	1	0	0
MCR-3.5	1	0	0
MCR-4.1	0.666667	0.333333	0
MCR-4.2	1	0	0
MCR-4.5	1	0	0
MCR-5.2	1	0	0
MCR-7.1	1	0	0
MCR-8.1	1	0	0
MCR-9.1	1	0	0
mdsB	1	0	0
mdsC	1	0	0
mdtA	0.8	0	0.2
mdtB	0.775	0.2	0.025
mdtC	0.780488	0.195122	0.0243902
mdtE	0.5	0	0.5
mdtF	0.8	0	0.2
mdtG	0.75	0.125	0.125
mdtH	0.666667	0	0.333333
MdtK	1	0	0
mdtM	0.75	0.166667	0.0833333
mdtN	0.8	0	0.2
mdtO	0.666667	0	0.333333
mdtP	0.8	0	0.2
mecA	1	0	0
mecB	1	0	0
mecC	1	0	0
mecD	1	0	0
mecI	1	0	0
mecR1	1	0	0
mef(B)	1	0	0
Mef(En2)	1	0	0
mefC	1	0	0
mel	1	0	0
mepA	1	0	0
MexA	1	0	0
MexB	1	0	0
MexC	1	0	0
MexD	1	0	0
MexE	1	0	0
MexF	1	0	0
MexG	1	0	0
MexH	1	0	0
MexI	1	0	0
MexJ	1	0	0
MexK	1	0	0
MexL	1	0	0
mexM	1	0	0
mexN	1	0	0
mexP	1	0	0
mexQ	0.857143	0.142857	0
MexR	1	0	0
MexS	1	0	0
MexT	1	0	0
MexV	1	0	0
MexW	1	0	0
mexY	1	0	0
MexZ	1	0	0
mfpA	1	0	0
mgrA	1	0	0
mgtA	1	0	0
MIR-11	1	0	0
MIR-23	1	0	0
MIR-5	1	0	0
Morganella morganii gyrB conferring resistance to fluoroquinolone	0.7	0.25	0.05
MOX-4	1	0	0
MOX-7	1	0	0
mphA	1	0	0
mphB	0	0	1
mphC	1	0	0
mphE	1	0	0
mphF	1	0	0
mphG	0.666667	0.333333	0
mphH	1	0	0
mphI	1	0	0
mphJ	1	0	0
mphK	1	0	0
mphL	1	0	0
mphM	1	0	0
mphN	1	0	0
mphO	1	0	0
msbA	0.779661	0.169492	0.0508475
MSI-1	1	0	0
msrA	0.833333	0.166667	0
msrC	0.5	0.5	0
msrE	1	0	0
mtrC	1	0	0
mtrD	1	0	0
mtrE	1	0	0
MUS-1	1	0	0
MUS-2	1	0	0
MuxA	1	0	0
MuxB	1	0	0
MuxC	1	0	0
Mycobacterium tuberculosis rpsL mutations conferring resistance to Streptomycin	1	0	0
myrA	1	0	0
nalC	1	0	0
nalD	1	0	0
NDM-27	1	0	0
NDM-8	1	0	0
NmcA	1	0	0
NmcR	1	0	0
norA	1	0	0
norB	1	0	0
novA	1	0	0
npmA	1	0	0
NPS-1	1	0	0
OCH-1	1	0	0
OCH-2	1	0	0
OCH-4	1	0	0
OCH-5	1	0	0
OCH-6	1	0	0
OCH-8	1	0	0
OKP-A-1	1	0	0
OKP-A-10	1	0	0
OKP-A-15	1	0	0
oleB	0.8	0.2	0
oleC	1	0	0
oleD	1	0	0
oleI	1	0	0
opcM	1	0	0
OpmB	1	0	0
OpmD	1	0	0
opmE	1	0	0
OpmH	0.75	0.25	0
OprA	1	0	0
OprJ	1	0	0
OprM	1	0	0
OprN	1	0	0
OprZ	1	0	0
oqxA	0.777778	0.185185	0.037037
oqxB	0.807692	0.153846	0.0384615
otr(A)	1	0	0
otr(B)	1	0	0
otrC	1	0	0
OXA-103	1	0	0
OXA-114a	1	0	0
OXA-115	1	0	0
OXA-118	1	0	0
OXA-12	1	0	0
OXA-120	1	0	0
OXA-129	1	0	0
OXA-133	1	0	0
OXA-134	1	0	0
OXA-145	1	0	0
OXA-146	1	0	0
OXA-152	1	0	0
OXA-153	1	0	0
OXA-154	1	0	0
OXA-156	1	0	0
OXA-157	1	0	0
OXA-158	1	0	0
OXA-16	1	0	0
OXA-164	1	0	0
OXA-175	1	0	0
OXA-18	1	0	0
OXA-192	1	0	0
OXA-198	1	0	0
OXA-204	1	0	0
OXA-205	1	0	0
OXA-211	1	0	0
OXA-217	1	0	0
OXA-226	1	0	0
OXA-23	0	1	0
OXA-231	1	0	0
OXA-235	1	0	0
OXA-258	1	0	0
OXA-260	1	0	0
OXA-262	1	0	0
OXA-271	1	0	0
OXA-272	1	0	0
OXA-273	1	0	0
OXA-274	1	0	0
OXA-276	1	0	0
OXA-282	1	0	0
OXA-283	1	0	0
OXA-284	1	0	0
OXA-285	1	0	0
OXA-286	1	0	0
OXA-293	1	0	0
OXA-295	1	0	0
OXA-299	1	0	0
OXA-3	1	0	0
OXA-301	1	0	0
OXA-302	1	0	0
OXA-305	1	0	0
OXA-306	1	0	0
OXA-309	1	0	0
OXA-314	1	0	0
OXA-316	1	0	0
OXA-334	1	0	0
OXA-338	1	0	0
OXA-34	1	0	0
OXA-347	1	0	0
OXA-355	1	0	0
OXA-357	1	0	0
OXA-359	1	0	0
OXA-36	1	0	0
OXA-360	1	0	0
OXA-363	1	0	0
OXA-372	1	0	0
OXA-373	1	0	0
OXA-392	1	0	0
OXA-404	1	0	0
OXA-405	1	0	0
OXA-416	1	0	0
OXA-417	1	0	0
OXA-422	1	0	0
OXA-427	1	0	0
OXA-437	1	0	0
OXA-440	1	0	0
OXA-443	1	0	0
OXA-451	1	0	0
OXA-453	1	0	0
OXA-459	1	0	0
OXA-46	1	0	0
OXA-461	1	0	0
OXA-464	1	0	0
OXA-465	1	0	0
OXA-485	1	0	0
OXA-488	0.5	0.5	0
OXA-5	1	0	0
OXA-50	1	0	0
OXA-51	1	0	0
OXA-53	1	0	0
OXA-535	1	0	0
OXA-54	1	0	0
OXA-55	1	0	0
OXA-60	1	0	0
OXA-62	1	0	0
OXA-64	1	0	0
OXA-65	1	0	0
OXA-664	1	0	0
OXA-72	1	0	0
OXA-724	1	0	0
OXA-78	1	0	0
OXA-84	0	1	0
OXA-85	1	0	0
OXA-9	1	0	0
OXA-92	1	0	0
OXY-1-1	1	0	0
OXY-1-4	1	0	0
OXY-2-1	1	0	0
OXY-2-10	1	0	0
OXY-2-4	1	0	0
OXY-2-5	1	0	0
OXY-2-8	1	0	0
OXY-2-9	1	0	0
OXY-3-1	1	0	0
OXY-5-1	0	1	0
OXY-5-2	1	0	0
OXY-6-4	1	0	0
patA	1	0	0
patB	1	0	0
PC1 beta-lactamase (blaZ)	1	0	0
PDC-3	1	0	0
PDC-4	1	0	0
PDC-5	1	0	0
PDC-8	1	0	0
PDC-81	1	0	0
PEDO-1	1	0	0
PEDO-2	1	0	0
PEDO-3	1	0	0
PER-2	1	0	0
PER-3	1	0	0
PER-5	1	0	0
PER-6	1	0	0
pexA	1	0	0
pgpB	1	0	0
plasmid-encoded cat (pp-cat)	1	0	0
PmpM	0.9	0.1	0
pmrA	1	0	0
PmrF	0.676471	0.264706	0.0588235
PNGM-1	1	0	0
poxtA	1	0	0
pp-flo	1	0	0
Pseudomonas aeruginosa catB7	1	0	0
Pseudomonas aeruginosa CpxR	1	0	0
Pseudomonas aeruginosa emrE	1	0	0
Pseudomonas aeruginosa parE conferring resistance to fluoroquinolones	1	0	0
Pseudomonas aeruginosa soxR	0.961538	0.0384615	0
qacA	0.666667	0.333333	0
qacB	0.666667	0.333333	0
QepA1	1	0	0
QepA4	1	0	0
QnrB2	1	0	0
QnrB23	1	0	0
QnrB35	1	0	0
QnrB56	1	0	0
QnrB72	1	0	0
QnrB9	1	0	0
QnrC	1	0	0
qnrE1	0.666667	0.333333	0
QnrS1	1	0	0
QnrS2	1	0	0
QnrS6	1	0	0
QnrVC4	1	0	0
QnrVC7	1	0	0
R39	1	0	0
ramA	0.769231	0.230769	0
RCP-1	1	0	0
rgt1438	1	0	0
Rhodobacter sphaeroides ampC beta-lactamase	1	0	0
Rhodococcus fascians cmr	1	0	0
RlmA(II)	0.8	0.2	0
Rm3	1	0	0
rmtA	1	0	0
rmtB	1	0	0
rmtC	1	0	0
rmtF	1	0	0
rosA	1	0	0
rosB	1	0	0
rphA	1	0	0
rphB	1	0	0
rpoB2	1	0	0
RSA-1	1	0	0
RSA-2	1	0	0
salA	1	0	0
Salmonella enterica cmlA	1	0	0
SAT-2	1	0	0
SAT-4	1	0	0
SCO-1	1	0	0
sdiA	1	0	0
Sed-1	1	0	0
SFB-1	1	0	0
sgm	1	0	0
SHV-1	0	1	0
SHV-108	1	0	0
SHV-11	0	1	0
SHV-123	0.875	0.125	0
SHV-128	1	0	0
SHV-134	1	0	0
SHV-137	1	0	0
SHV-152	1	0	0
SHV-26	0	1	0
SHV-27	1	0	0
SHV-35	1	0	0
SHV-36	1	0	0
SHV-40	1	0	0
SHV-43	1	0	0
SHV-53	1	0	0
SHV-66	1	0	0
SHV-71	1	0	0
SHV-82	1	0	0
SHV-9	1	0	0
SMB-1	1	0	0
SME-3	1	0	0
SME-4	1	0	0
SME-5	1	0	0
smeA	1	0	0
smeB	0.833333	0	0.166667
smeC	1	0	0
smeD	0.714286	0.142857	0.142857
smeE	0.888889	0	0.111111
smeF	0.888889	0	0.111111
smeR	0.8	0	0.2
smeS	1	0	0
spd	1	0	0
SPG-1	1	0	0
SPM-1	1	0	0
srmB	1	0	0
SRT-1	1	0	0
SRT-2	1	0	0
Staphylococcus aureus FosB	1	0	0
Staphylococcus aureus fusE with mutation conferring resistance to fusidic acid	1	0	0
Staphylococcus aureus LmrS	1	0	0
Staphylococcus aureus norA	1	0	0
Staphylococcus intermedius chloramphenicol acetyltransferase	1	0	0
Staphylococcus mupA conferring resistance to mupirocin	1	0	0
Staphylococcus mupB conferring resistance to mupirocin	1	0	0
Streptococcus agalactiae mprF	1	0	0
Streptococcus suis chloramphenicol acetyltransferase	1	0	0
Streptomyces lividans cmlR	1	0	0
Streptomyces rishiriensis parY mutant conferring resistance to aminocoumarin	1	0	0
sul1	1	0	0
sul2	1	0	0
sul3	1	0	0
TaeA	1	0	0
tap	1	0	0
tcr3	1	0	0
TEM-1	1	0	0
TEM-153	1	0	0
TEM-209	1	0	0
TEM-60	1	0	0
TEM-81	1	0	0
TEM-87	1	0	0
TEM-95	1	0	0
tet(30)	1	0	0
tet(31)	1	0	0
tet(33)	1	0	0
tet(35)	0.5	0.5	0
tet(38)	1	0	0
tet(39)	1	0	0
tet(40)	1	0	0
tet(41)	1	0	0
tet(42)	1	0	0
tet(43)	1	0	0
tet(44)	1	0	0
tet(45)	1	0	0
tet(48)	1	0	0
tet(49)	1	0	0
tet(50)	1	0	0
tet(51)	1	0	0
tet(53)	1	0	0
tet(54)	1	0	0
tet(55)	1	0	0
tet(56)	1	0	0
tet(57)	1	0	0
tet(59)	1	0	0
tet(A)	1	0	0
tet(B)	1	0	0
tet(C)	1	0	0
tet(D)	1	0	0
tet(E)	0.666667	0.333333	0
tet(J)	0.666667	0.333333	0
tet(K)	1	0	0
tet(L)	0.8	0.2	0
tet(W/N/W)	1	0	0
Tet(X3)	1	0	0
Tet(X4)	1	0	0
tet(Y)	1	0	0
tet(Z)	1	0	0
tet32	1	0	0
tet36	1	0	0
tet37	1	0	0
tetA(46)	1	0	0
tetA(58)	0.5	0.5	0
tetA(60)	1	0	0
tetA(P)	1	0	0
tetB(46)	1	0	0
tetB(60)	1	0	0
tetB(P)	1	0	0
tetM	0.928571	0.0714286	0
tetO	1	0	0
tetQ	1	0	0
tetR	1	0	0
tetS	1	0	0
tetW	1	0	0
tetX	1	0	0
THIN-B	1	0	0
TLA-2	1	0	0
TLA-3	1	0	0
tlrC	1	0	0
TMB-1	1	0	0
TMB-2	1	0	0
tmrB	1	0	0
TolC	0.75	0	0.25
TriA	1	0	0
TriB	1	0	0
TriC	1	0	0
TRU-1	1	0	0
TUS-1	1	0	0
Type B NfxB	1	0	0
ugd	0.857143	0	0.142857
vanA	1	0	0
vanB	1	0	0
vanC	1	0	0
vanD	1	0	0
vanG	1	0	0
vanHA	1	0	0
vanHB	1	0	0
vanHD	1	0	0
vanHF	1	0	0
vanHM	1	0	0
vanHO	1	0	0
vanI	1	0	0
vanJ	1	0	0
vanKI	1	0	0
vanL	1	0	0
vanM	1	0	0
vanN	1	0	0
vanO	1	0	0
vanRA	1	0	0
vanRB	1	0	0
vanRC	0.75	0.25	0
vanRD	1	0	0
vanRE	1	0	0
vanRG	1	0	0
vanRI	1	0	0
vanRM	1	0	0
vanRO	1	0	0
vanSA	1	0	0
vanSB	1	0	0
vanSC	1	0	0
vanSD	1	0	0
vanSE	1	0	0
vanSF	1	0	0
vanSL	1	0	0
vanSO	1	0	0
vanTC	1	0	0
vanTE	1	0	0
vanTG	1	0	0
vanTmL	1	0	0
vanTrL	1	0	0
vanUG	1	0	0
vanWB	1	0	0
vanWG	1	0	0
vanXA	1	0	0
vanXB	1	0	0
vanXD	1	0	0
vanXF	1	0	0
vanXI	1	0	0
vanXM	1	0	0
vanXO	1	0	0
vanXYC	0.5	0.5	0
vanXYE	1	0	0
vanXYG	1	0	0
vanXYN	1	0	0
vanYA	1	0	0
vanYB	1	0	0
vanYF	1	0	0
vanYG1	1	0	0
vatA	1	0	0
vatC	1	0	0
vatD	1	0	0
vatE	1	0	0
vatF	1	0	0
VatI	1	0	0
VCC-1	1	0	0
vga(E) Staphylococcus cohnii	1	0	0
vgaA	1	0	0
vgaALC	1	0	0
vgaD	1	0	0
vgaE	1	0	0
vgbB	1	0	0
vgbC	1	0	0
Vibrio anguillarum chloramphenicol acetyltransferase	1	0	0
Vibrio cholerae varG	1	0	0
VIM-25	1	0	0
VIM-32	1	0	0
VIM-4	1	0	0
VIM-7	1	0	0
y56 beta-lactamase	1	0	0
ykkC	1	0	0
ykkD	1	0	0
YojI	0.888889	0	0.111111

[truncated: 4 more sheets: Fig. S8, Fig. S9, Fig. S10, Fig. S11]
